# Supplementary material for: Metaprotein expression modeling for label-free quantitative proteomics
Source: BMC Bioinformatics. 2012 May 4;13:74. doi: 10.1186/1471-2105-13-74 (PMC3436780; doi:10.1186/1471-2105-13-74)
Supplement: Additional file 4 — Expression from SRM. Raw expression levels from the label free SRM proteomics assay for a subset of the original HCV 55 cohort. [file 1471-2105-13-74-S4.zip]

Archive with 4 entries (3 files):
- SRM/
- SRM/2482anno.txt
- SRM/2482key.txt
- SRM/2482xpr.txt
