# Supplementary material for: Metaprotein expression modeling for label-free quantitative proteomics
Source: BMC Bioinformatics. 2012 May 4;13:74. doi: 10.1186/1471-2105-13-74 (PMC3436780; doi:10.1186/1471-2105-13-74)
Supplement: Additional file 4 — Expression from SRM. Raw expression levels from the label free SRM proteomics assay for a subset of the original HCV 55 cohort. [file 1471-2105-13-74-S4.zip › SRM/2482anno.txt]

pids	ProteinName	PrecursorMz	CollisionEnergy	Origin
AAFICPGSSR	peptides1	533.612441	21.5	Factor Model
AAISGENAGLVR	peptides1	579.649656	23	Factor Model
AATGECTATVGK	peptides1	583.648126	23.2	Factor Model
ADLFYDVEALDLESPK	peptides1	913.502051	34.4	Factor Model
AEDHFSVIDFNQNIR	peptides1	602.648819	23.8	Factor Model
AFDICPLVK	P01031|CO5_HUMAN	532.152181	21.4	Top From Protein
AFIQLWAFDAVK	peptides1	705.333446	27.3	Factor Model
AHTVVTSR	peptides1	435.992636	18.1	Factor Model
ANELLINVK	P00330|ADH1_YEAST	507.605001	20.6	Quality Control
ATLLDIYK	P01031|CO5_HUMAN	469.062036	19.3	Factor Model
AVISPGFDVFAK	peptides1	626.232796	24.6	Factor Model
CLAPLEGAR	peptides1	494.083721	20.1	Factor Model
EALDFFAR	P00330|ADH1_YEAST	485.042401	19.8	Quality Control
EDFTSLSLVLYSR	P02774|VTDB_HUMAN	765.857061	29.4	Top From Protein
ELPEHTVK	peptides1	477.041706	19.5	Factor Model
ELRPWCFTTDPNKR	peptides1	607.690169	24	Factor Model
ELSHLPSLYDYSAYR	peptides1	907.993151	34.2	Factor Model
ESYSGVTLDPR	peptides1	612.655816	24.1	Factor Model
EVGTPHGIILDSVDAAFICPGSSR	peptides1	833.934569	31.7	Factor Model
EYCGVPGDGDEELLR	P02760|AMBP_HUMAN	855.412931	32.4	Top From Protein
EYGVVLAPDGSTVAVEPLLAGLEAGLQGR	peptides1	961.755329	36	Factor Model
FQNSAILTIQPK	peptides1	680.796766	26.5	Factor Model
FSCFQEEAPQPHYQLR	peptides1	680.083246	26.4	Factor Model
FSPENTR	peptides1	425.953876	17.8	Factor Model
FSVVYAK	P02765|FETUA_HUMAN	407.486276	17.2	Top From Protein
GDSGGAFAVQDPNDK	peptides1	739.756241	28.5	Factor Model
GEWVALNPLR	peptides1	578.170361	23	Factor Model
GFEPTLEALFGK	P04114|APOB_HUMAN	655.250986	25.6	Top From Protein
GIISALLVPPETEEAK	P04114|APOB_HUMAN	834.467791	31.7	Top From Protein
GLLDEDGKK	peptides1	488.043621	19.9	Factor Model
GSALFLSHNLK	peptides1	594.191366	23.5	Factor Model
GVCEETSGAYEK	P02760|AMBP_HUMAN	665.706206	25.9	Top From Protein
HADPDFTR	peptides1	480.003281	19.6	Factor Model
HELTDEELQSLFTNFANVVDK	peptides1	817.553943	31.1	Factor Model
HGSPVDICTAKPR	peptides1	480.218143	19.6	Factor Model
IDQNVEELK	peptides1	544.601286	21.8	Factor Model
IFFHLNAVALGDGGHYTCR	peptides1	717.146253	27.7	Factor Model
IGALQGAVDR	peptides1	500.571606	20.3	Factor Model
IGDYAGIK	P00330|ADH1_YEAST	418.982146	17.6	Quality Control
IQNPDLWNSYQAK	peptides1	789.366351	30.2	Factor Model
ITFELVYEELLK	peptides1	749.383736	28.8	Factor Model
ITLPDFTGDLR	peptides1	624.709876	24.6	Factor Model
IYEDHDATQQLQGFYSQVAK	peptides1	781.508316	29.9	Factor Model
KGYTQQLAFR	peptides1	606.696171	23.9	Factor Model
LIANTLCNSR	peptides1	581.677031	23.1	Factor Model
LLDSLPSDTR	peptides1	559.121971	22.3	Factor Model
LLQSENYVTK	peptides1	598.178341	23.7	Factor Model
LNIPKLDFSSQADLR	peptides1	573.321743	22.8	Factor Model
LPYTIITTPPLK	P04114|APOB_HUMAN	679.336506	26.4	Factor Model
LSNNALSGLPQGVFGK	peptides1	801.913371	30.6	Factor Model
LTLLAPLNSVFK	peptides1	658.811971	25.7	Factor Model
NADYSYSVWK	peptides1	617.160341	24.3	Factor Model
NALALFVLPK	peptides1	543.680761	21.8	Factor Model
NDYLDIYAIGVGK	peptides1	721.310246	27.8	Factor Model
NIQEYLSILTDPDGK	peptides1	853.942751	32.3	Factor Model
NPDADKGPWCFTTDPSVR	peptides1	688.747373	26.7	Factor Model
NSGLTEEEAK	peptides1	539.560591	21.7	Factor Model
PHGPGLIYR	peptides1	505.591691	20.5	Factor Model
PSLSHLLSQYYGAGVAR	peptides1	910.526166	34.3	Factor Model
QVLPWLK	peptides1	442.554676	18.4	Factor Model
RAPWCHTTNSQVR	peptides1	538.600993	21.6	Factor Model
SGPNQEQVSPLTLLK	peptides1	806.415906	30.7	Factor Model
SLDHHIVTPLTSLVIENEAGDER	peptides1	637.450358	25	Factor Model
SNTVASLHTEK	peptides1	594.147161	23.5	Factor Model
SPAGPTVVSIGGGK	peptides1	614.200921	24.2	Factor Model
TLADLTLLDSPIK	P04114|APOB_HUMAN	700.826351	27.1	Factor Model
TTLSGAPCQPWASEATYR	peptides1	999.094126	37.3	Factor Model
TTPPTTATPIR	peptides1	578.661746	23	Factor Model
TVGSDTFYSFK	P01042|KNG1_HUMAN	626.681966	24.6	Top From Protein
TVVQPSVGAAAGPVVPPCPGR	P02765|FETUA_HUMAN	1009.176096	37.6	Top From Protein
VASYGVKPR	peptides1	489.075736	19.9	Factor Model
VFLDCCNYITELR	peptides1	852.487026	32.3	Factor Model
VGGGLSGDHCK	peptides1	544.100371	21.8	Factor Model
VLGIDGGEGK	P00330|ADH1_YEAST	473.030556	19.4	Quality Control
VLVNYIFFK	peptides1	572.205991	22.8	Factor Model
VQADSLEVVLANLR	peptides1	764.378926	29.3	Factor Model
VQYECATGYYTAGGK	peptides1	834.909421	31.7	Factor Model
VTFQLTYEEVLKR	peptides1	542.965259	21.8	Factor Model
VTLTCVAPLSGVDFQLR	peptides1	626.405166	24.6	Factor Model
VVGLSTLPEIYEK	P00330|ADH1_YEAST	724.848051	28	Quality Control
YAVSEAAAHK	peptides1	524.077746	21.1	Factor Model
YFIDFVAR	P01042|KNG1_HUMAN	516.099071	20.9	Top From Protein
YGFCEAADQFHVLDEVRR	peptides1	554.110908	22.2	Factor Model
YKEENDDFASFR	peptides1	761.289711	29.2	Factor Model
YTVNQCR	peptides1	471.027746	19.3	Factor Model
YVVDTSK	P00330|ADH1_YEAST	406.455736	17.1	Quality Control
