# Supplementary material for: Metaprotein expression modeling for label-free quantitative proteomics
Source: BMC Bioinformatics. 2012 May 4;13:74. doi: 10.1186/1471-2105-13-74 (PMC3436780; doi:10.1186/1471-2105-13-74)
Supplement: Additional file 4 — Expression from SRM. Raw expression levels from the label free SRM proteomics assay for a subset of the original HCV 55 cohort. [file 1471-2105-13-74-S4.zip › SRM/2482key.txt]

Sample Name	Genotype/Response
2013-1813	NR
2013-1814	R
2013-1815	R
2013-1816	R
2013-1817	R
2013-1818	R
2013-1819	R
2013-1820	NR
2013-1821	R
2013-1822	R
2013-1823	R
2013-1824	R
2013-1825	NR
2013-1826	R
2013-1827	R
2013-1828	R
2013-1829	NR
2013-1830	NR
2013-1831	R
2013-1832	NR
2013-1833	NR
2013-1834	R
2013-1836	R
2013-1837	NR
2013-1838	NR
2013-1839	R
2013-1840	R
2013-1841	NR
2013-1842	NR
2013-1854	R
2013-1843	R
2013-1844	NR
2013-1845	R
2013-1846	R
2013-1847	NR
2013-1848	R
2013-1850	NR
2013-1851	R
2013-1852	R
2013-1853	NR
1797-1225	2/3R
1797-1233	1R
1797-1239	1R
1797-1242	1R
1797-1245	1NR
1797-1249	1R
1797-1252	2/3R
1797-1254	1NR
1797-1256	2/3R
1797-1257	2/3R
1797-1258	1R
1797-1261	1R
1797-1262	2/3R
1797-1263	2/3R
1797-1264	2/3R
1797-1267	1NR
1797-1268	1NR
1797-1271	2/3R
1797-1272	1NR
1797-1276	2/3R
1797-1277	1NR
1797-1279	1R
1797-1280	2/3R
1797-1281	1R
1797-1283	1NR
