# Supplementary material for: Metaprotein expression modeling for label-free quantitative proteomics
Source: BMC Bioinformatics. 2012 May 4;13:74. doi: 10.1186/1471-2105-13-74 (PMC3436780; doi:10.1186/1471-2105-13-74)
Supplement: Additional file 4 — Expression from SRM. Raw expression levels from the label free SRM proteomics assay for a subset of the original HCV 55 cohort. [file 1471-2105-13-74-S4.zip › SRM/2482xpr.txt]

pids	1797-1225_01_VBA143_2482_073110 PeptideRetentionTime	1797-1225_01_VBA143_2482_073110 TotalArea	1797-1225_02_VBA143_2482_080310 PeptideRetentionTime	1797-1225_02_VBA143_2482_080310 TotalArea	1797-1233_01_VBA143_2482_073110 PeptideRetentionTime	1797-1233_01_VBA143_2482_073110 TotalArea	1797-1233_02_VBA143_2482_080310 PeptideRetentionTime	1797-1233_02_VBA143_2482_080310 TotalArea	1797-1239_01_VBA143_2482_073110 PeptideRetentionTime	1797-1239_01_VBA143_2482_073110 TotalArea	1797-1239_02_VBA143_2482_080310 PeptideRetentionTime	1797-1239_02_VBA143_2482_080310 TotalArea	1797-1242_01_VBA143_2482_073110 PeptideRetentionTime	1797-1242_01_VBA143_2482_073110 TotalArea	1797-1242_02_VBA143_2482_080310 PeptideRetentionTime	1797-1242_02_VBA143_2482_080310 TotalArea	1797-1245_01_VBA143_2482_073110 PeptideRetentionTime	1797-1245_01_VBA143_2482_073110 TotalArea	1797-1245_02_VBA143_2482_080310 PeptideRetentionTime	1797-1245_02_VBA143_2482_080310 TotalArea	1797-1249_01_VBA143_2482_073110 PeptideRetentionTime	1797-1249_01_VBA143_2482_073110 TotalArea	1797-1249_02_VBA143_2482_080310 PeptideRetentionTime	1797-1249_02_VBA143_2482_080310 TotalArea	1797-1252_01_VBA143_2482_073110 PeptideRetentionTime	1797-1252_01_VBA143_2482_073110 TotalArea	1797-1252_02_VBA143_2482_080310 PeptideRetentionTime	1797-1252_02_VBA143_2482_080310 TotalArea	1797-1254_01_VBA143_2482_073110 PeptideRetentionTime	1797-1254_01_VBA143_2482_073110 TotalArea	1797-1254_02_VBA143_2482_080310 PeptideRetentionTime	1797-1254_02_VBA143_2482_080310 TotalArea	1797-1256_01_VBA143_2482_073110 PeptideRetentionTime	1797-1256_01_VBA143_2482_073110 TotalArea	1797-1256_02_VBA143_2482_080310 PeptideRetentionTime	1797-1256_02_VBA143_2482_080310 TotalArea	1797-1257_01_VBA143_2482_073110 PeptideRetentionTime	1797-1257_01_VBA143_2482_073110 TotalArea	1797-1257_02_VBA143_2482_080310 PeptideRetentionTime	1797-1257_02_VBA143_2482_080310 TotalArea	1797-1258_01_VBA143_2482_073110 PeptideRetentionTime	1797-1258_01_VBA143_2482_073110 TotalArea	1797-1258_02_VBA143_2482_080310 PeptideRetentionTime	1797-1258_02_VBA143_2482_080310 TotalArea	1797-1261_01_VBA143_2482_073110 PeptideRetentionTime	1797-1261_01_VBA143_2482_073110 TotalArea	1797-1261_02_VBA143_2482_080310 PeptideRetentionTime	1797-1261_02_VBA143_2482_080310 TotalArea	1797-1262_01_VBA143_2482_073110 PeptideRetentionTime
AAFICPGSSR	15.86	7425363	15.71	8043869	15.81	7634478	15.71	8189129	15.86	6561618	15.81	6008322	15.91	5692169	15.81	5845467	15.86	8273538	15.81	7663377	15.71	9723574	15.69	9156680	15.81	10165344	15.66	9850461	15.76	9006404	15.61	9918494	15.84	7200498	15.76	8125618	15.84	5336081	15.81	4661564	15.84	8212383	15.74	8030073	15.81	8743909	15.64	8772046	15.79
AAISGENAGLVR	15.59	13087349	15.44	14820348	15.54	11726747	15.44	12687403	15.59	5481377	15.54	5240539	15.64	12355892	15.54	11223656	15.59	7806102	15.54	7752903	15.44	9871311	15.44	9736390	15.52	14036940	15.39	12867345	15.49	11036732	15.36	11864804	15.57	11644490	15.49	11554925	15.57	13174180	15.52	13214590	15.57	11390530	15.46	9539428	15.54	10241338	15.39	10966625	15.52
AATGECTATVGK	11.96	2911368	11.87	4453632	11.99	2763137	11.87	3722229	11.98	2043112	11.9	2000318	11.99	6960280	11.9	3505119	11.98	5036894	11.88	5802850	11.98	2139104	11.85	5686757	11.93	3812690	11.85	4489468	11.91	11211140	11.79	8497080	11.9	8575175	11.87	4691032	11.96	3176796	11.87	4257191	11.99	2738857	11.87	6789807	11.9	2963131	11.9	3677706	11.93
ADLFYDVEALDLESPK	28.2	422342	28.06	659794	28.24	2572736	28.09	2637330	28.22	192148	28.14	220626	28.19	3209767	28.1	3414226	28.22	1192816	28.11	1227905	28.16	1330751	28.09	1182039	28.14	2381878	28	2704222	28.16	1384832	28.08	1070248	28.22	2731181	28.08	2593942	28.17	4585557	28.08	4109344	28.2	1991355	28.05	1881274	28.18	2662178	28	2689785	28.15
AEDHFSVIDFNQNIR	22.29	5337664	22.16	5361632	22.26	4921309	22.1	5039381	22.32	2700253	22.26	2370980	22.32	6027289	22.23	4703578	22.29	3541552	22.19	3173740	22.15	4681517	22.1	4689903	22.17	4987227	22.03	4979749	22.19	5001403	21.96	4711538	22.32	5748512	22.13	5705782	22.29	5951004	22.23	5057007	22.32	4999216	22.16	4478662	22.26	4266294	22.06	4211986	22.17
AFIQLWAFDAVK	29.91	11521241	29.81	11386136	29.9	12010911	29.76	11023656	29.97	6997132	29.87	6455737	29.92	10494492	29.82	9406746	29.94	8302379	29.84	8161415	29.84	12149476	29.78	10751866	29.87	11929290	29.74	11831681	29.88	12488817	29.74	13966598	29.91	13739766	29.77	14789132	29.9	13222160	29.82	11291758	29.95	10292968	29.73	10581153	29.9	10181768	29.73	10243272	29.9
AHTVVTSR	12.8	797042	12.66	776745	12.77	1078555	12.63	836984	12.83	622580	12.77	499961	12.82	1224204	12.74	1068579	12.8	1048166	12.71	661332	12.71	816290	12.69	650162	12.74	694586	12.63	1272269	12.72	1207751	12.58	1153701	12.74	1638557	12.69	894366	12.74	1279691	12.74	845796	12.8	1119918	12.66	941138	12.74	1017267	12.69	740416	12.71
AVISPGFDVFAK	24.83	2862859	24.71	3339647	24.81	3556537	24.63	4066929	24.89	2779255	24.79	2500443	24.85	3462438	24.77	3038456	24.85	3021105	24.75	2677478	24.71	2853071	24.63	2943134	24.75	2707609	24.61	2909920	24.73	4532738	24.57	4839502	24.81	4062295	24.69	3880678	24.81	3086836	24.75	2764633	24.87	3196666	24.65	3387345	24.79	3432782	24.63	3552361	24.77
CLAPLEGAR	17.74	17565968	17.58	20390954	17.66	24412960	17.53	29337418	17.84	22097660	17.76	23957568	17.82	28569836	17.69	25286868	17.76	29747042	17.69	29229220	17.56	28019564	17.56	30181420	17.66	27245894	17.51	31761824	17.64	31654350	17.58	38657448	17.71	26661420	17.58	30402652	17.71	11392195	17.66	10742799	17.71	28766032	17.58	28763584	17.71	20522930	17.56	20841716	17.66
ELPEHTVK	12.23	18727750	12.12	19591200	12.23	20851960	12.12	14255246	12.23	16394990	12.18	17182562	12.26	15836009	12.18	17082578	12.21	28120734	12.15	24741370	12.21	16975624	12.1	17374828	12.21	16332230	12.1	15157440	12.14	38885336	12.04	35820612	12.18	13124267	12.12	16766490	12.18	23005626	12.15	20233766	12.23	24455620	12.12	17392296	12.18	13343946	12.12	14779640	12.18
ELRPWCFTTDPNKR	19.84	7999710	19.69	8919015	19.81	6882682	19.64	6839541	19.93	5545754	19.84	5415755	19.87	6329490	19.81	6697774	19.87	7046052	19.78	6389423	19.69	4888710	19.64	4970902	19.75	8013481	19.61	8491793	19.72	9361112	19.52	11354240	19.84	6943304	19.69	9452904	19.81	7720838	19.75	6904738	19.87	8421785	19.69	7984248	19.78	7433330	19.61	7508311	19.78
ELSHLPSLYDYSAYR	22.68	55773	22.6	104083	22.68	113272	22.48	116683	22.71	121617	22.66	198734	22.71	84996	22.63	33665	22.6	139718	22.6	160582	22.51	122585	22.48	185752	22.63	133276	22.43	129399	22.6	110407	22.37	193912	22.68	166556	22.57	133703	22.68	39333	22.57	34418	22.74	39297	22.54	74729	22.68	185964	22.48	101028	22.6
ESYSGVTLDPR	17.32	12422622	17.14	12593474	17.27	14545798	17.14	14396624	17.37	9185516	17.29	8631570	17.37	13046469	17.27	12072755	17.37	12261315	17.27	10912317	17.22	14139312	17.19	12754375	17.27	17958154	17.11	17149620	17.27	13773557	17.11	14548188	17.27	15283093	17.21	15586936	17.27	14435834	17.24	13118052	17.32	10694540	17.19	9642919	17.32	12819037	17.14	12397960	17.32
EVGTPHGIILDSVDAAFICPGSSR	25.87	51751228	25.76	54069992	25.85	53498112	25.76	57134872	25.93	46507360	25.85	40355556	25.89	47096744	25.82	43386900	25.89	59935100	25.78	54284656	25.76	60145544	25.76	53714976	25.82	68400232	25.66	67102104	25.82	65878420	25.66	71783568	25.88	54795332	25.78	54418368	25.91	40522208	25.86	38149188	25.91	61290440	25.72	57131544	25.89	54504024	25.68	51982460	25.84
EYGVVLAPDGSTVAVEPLLAGLEAGLQGR	33.22	3112046	33.1	3177057	33.23	3066683	33.13	3294325	33.26	3436942	33.12	3240665	33.21	2058228	33.17	1876130	33.23	2910656	33.15	2870036	33.22	4454191	33.09	3850199	33.24	3284855	33.13	3116454	33.24	5528396	33.11	5979527	33.22	4212740	33.11	4324411	33.26	3485216	33.1	2938426	33.27	3151787	33.07	3647644	33.24	3428257	33.07	3660520	33.22
FQNSAILTIQPK	20.73	3398274	20.58	3198526	20.7	3974254	20.61	3790793	20.76	2357845	20.67	2519280	20.79	3425802	20.67	2964754	20.73	3343317	20.73	2801229	20.64	3525294	20.58	3171461	20.67	4259471	20.55	4225747	20.61	3572517	20.46	3606906	20.79	3946284	20.61	4054383	20.7	3884795	20.67	3571318	20.82	2478283	20.61	2645465	20.7	3205104	20.55	3121707	20.7
FSCFQEEAPQPHYQLR	15.01	413904	14.88	388778	14.96	619619	14.86	467246	15.01	779831	14.99	716272	15.09	157814	14.99	107705	15.01	358256	14.96	331287	15.54	21092	14.86	113853	14.96	1039649	14.86	1120091	14.94	738254	14.86	633998	15.01	732479	14.91	604139	14.99	508157	14.96	539113	15.01	700227	14.96	468018	15.01	300970	14.81	257785	14.99
FSPENTR	12.5	8522587	12.39	7770026	12.5	8313145	12.39	8795785	12.5	10805889	12.45	9995010	12.51	17367040	12.42	15652151	12.48	11559084	12.42	8644715	12.45	7987385	12.39	7528464	12.45	7652831	12.36	8153888	12.42	18360712	12.31	19607372	12.45	15338998	12.42	15367340	12.45	18186864	12.42	15807732	12.5	10575298	12.36	8995138	12.45	17990712	12.36	16954082	12.45
GDSGGAFAVQDPNDK	15.41	1004531	15.31	1070077	15.38	1348733	15.31	1259193	15.46	747819	15.36	733141	15.46	1176327	15.36	771172	15.43	1370741	15.38	1154479	15.31	516045	15.28	605646	15.36	888101	15.28	883351	15.33	1337744	15.26	1456274	15.41	612286	15.31	585292	15.43	629535	15.33	620909	15.43	1069846	15.28	1198437	15.41	888893	15.23	680352	15.38
GEWVALNPLR	23.9	1371652	23.74	1439731	23.9	1727565	23.71	2057304	23.97	694615	23.9	893030	23.94	1533608	23.84	1110062	23.9	1299207	23.84	1519190	23.75	1538725	23.71	1313597	23.81	1301114	23.65	1134027	23.84	1293522	23.62	1411800	23.94	1327114	23.78	1408674	23.9	1060358	23.84	871162	23.94	1280712	23.75	1603633	23.87	1059871	23.71	1119300	23.87
GLLDEDGKK	17.96	2848200	17.7	2973949	17.81	1687040	17.65	1826439	17.99	1718746	17.94	1380613	17.99	2885549	17.88	2565334	17.96	542586	17.91	513132	17.76	134048	17.7	104714	17.83	1389841	17.65	1286985	17.78	3116523	17.6	3335403	17.88	2388181	17.78	2262468	17.94	2856751	17.86	2544702	17.91	3816982	17.73	3374394	17.88	2388903	17.68	2409400	17.86
GSALFLSHNLK	19.85	1023973	19.7	1342559	19.82	793065	19.61	1012107	19.93	832227	19.85	776242	19.9	779230	19.82	755925	19.87	642834	19.82	564590	19.7	1383834	19.64	1277078	19.76	582641	19.58	723865	19.7	1112727	19.49	1372972	19.85	1242145	19.7	1317346	19.85	1161874	19.79	912190	19.87	1066497	19.7	816019	19.79	984488	19.61	1013272	19.76
HADPDFTR	12.51	23537378	12.43	26223880	12.51	22355384	12.39	21035396	12.54	12765228	12.49	11796707	12.54	23044052	12.46	19953240	12.51	14084850	12.46	12992376	12.49	19855404	12.4	19900916	12.49	25620912	12.38	25650604	12.46	23163224	12.32	24426866	12.49	24397852	12.43	24402790	12.49	24718808	12.46	20868544	12.54	21092626	12.4	18904224	12.45	21183792	12.4	21729956	12.49
HELTDEELQSLFTNFANVVDK	31.08	1495075	30.97	1649326	31.08	1914441	30.96	1974908	31.11	1251216	31	1204719	31.07	1317391	30.98	1206701	31.11	2038939	30.99	1979811	31.05	1946518	30.97	1868133	31.07	1892542	30.96	1763927	31.08	2213123	30.95	2709742	31.08	2119314	30.96	2139680	31.08	1497521	30.97	1250349	31.14	1078443	30.91	1133670	31.08	1634546	30.9	1645242	31.08
HGSPVDICTAKPR	13.32	14398589	13.17	14821259	13.26	13442586	13.14	14745902	13.33	13446014	13.28	12315784	13.35	17968612	13.26	15186450	13.31	15846042	13.23	12916870	13.17	13787665	13.14	13422130	13.25	14939930	13.11	14854018	13.19	26152880	13.04	28743836	13.26	19573920	13.19	19366424	13.26	20801148	13.23	18401832	13.28	18600256	13.14	17110480	13.25	18929400	13.11	18297500	13.23
IDQNVEELK	15	10419670	14.87	11224134	14.95	10120664	14.87	10138749	15.02	10154498	14.95	10311824	15.07	5706652	14.97	5162273	15	4986092	14.92	4602827	14.87	10233639	14.84	10522404	14.95	5575565	14.87	6035998	14.89	9752328	14.79	9648970	14.97	8333145	14.92	7849307	14.97	8002564	14.95	7267611	14.97	9048622	14.87	8352040	14.97	7402961	14.82	7141592	14.92
IFFHLNAVALGDGGHYTCR	23.11	592955	22.95	571728	23.05	1179387	22.85	965018	23.11	724631	23.05	1052660	23.11	1223287	23.01	842339	23.08	1267174	22.98	1072826	22.89	728717	22.89	1050006	22.95	818076	22.79	1185662	22.95	1187229	22.76	1442243	23.08	1094483	22.89	1025335	23.08	513218	23.05	389167	23.11	1037414	22.89	1042515	23.01	842664	22.85	608464	22.98
IGALQGAVDR	16.26	10703854	16.08	10344226	16.18	10134696	16.08	9451920	16.28	4043506	16.21	3722311	16.28	7372793	16.18	7142632	16.26	7083247	16.21	6528870	16.11	8580760	16.08	8836664	16.18	9222211	16.03	8381818	16.13	9551240	16	9693336	16.23	5453277	16.13	5094890	16.23	9551193	16.18	9548599	16.21	7394927	16.11	5999230	16.21	8750936	16.03	7881333	16.18
IQNPDLWNSYQAK	36.74	341325	36.6	357083	36.74	320591	36.6	317969	36.72	300331	36.6	271365	36.78	366963	36.64	328956	36.7	418194	36.6	356069	36.66	401898	36.6	359466	36.72	362683	36.58	354641	36.64	523768	36.54	530903	36.76	336293	36.6	362427	36.72	358187	36.58	339673	36.74	357150	36.58	396127	36.74	348501	36.52	328774	36.68
ITFELVYEELLK	31.13	7574603	31.05	7401980	31.11	8073838	30.99	8130604	31.16	6749713	31.05	6180121	31.1	10018427	31.05	8715559	31.14	8188049	31.04	8605668	31.07	6912547	31.01	6674001	31.08	10371146	30.99	9508088	31.08	8353469	30.96	8525697	31.13	11594380	31.02	11221753	31.08	9032518	30.98	7630280	31.14	8012709	30.94	8480395	31.08	6820848	30.93	7303961	31.1
ITLPDFTGDLR	25.27	1033397	25.13	1198676	25.25	1687553	25.1	2067895	25.33	819958	25.23	757939	25.29	1755379	25.23	1730764	25.27	1288577	25.19	1472002	25.17	1444440	25.13	1558854	25.23	2202429	25.09	2330569	25.25	1797642	25.07	1993242	25.23	1393621	25.15	1451816	25.27	1221494	25.23	1257406	25.31	1325813	25.15	1251785	25.25	1176332	25.07	1250833	25.27
IYEDHDATQQLQGFYSQVAK	22.34	3283394	22.18	3315575	22.26	2760103	22.12	2839044	22.35	1403657	22.21	1334975	22.34	3320788	22.26	2789927	22.29	2137170	22.21	1861383	22.18	2345421	22.14	2340743	22.21	3443515	22.09	3433034	22.21	2880936	22.08	2468499	22.29	3229326	22.18	3303930	22.29	3602590	22.27	2792537	22.34	2686313	22.15	2453029	22.27	2566489	22.09	2289226	22.21
KGYTQQLAFR	16.08	566378	15.9	600764	16	702205	15.9	632705	16.11	160319	16.08	175100	16.16	115938	16.06	94927	16.11	345644	16	334479	15.9	182990	15.88	204898	16	555145	15.83	606249	15.95	1524929	15.8	1625539	16.11	404554	15.98	512752	16.06	1152651	16	1031370	16.06	60001	16.03	55582	16.06	446338	15.88	507983	16
LIANTLCNSR	15.67	1206297	15.54	1514372	15.62	730548	15.54	778557	15.69	1188437	15.64	949355	15.75	1296030	15.64	1229999	15.7	1360377	15.62	1473823	15.52	1770435	15.52	2057086	15.62	1917897	15.49	2037360	15.57	2017911	15.44	2549309	15.67	2107631	15.57	1764494	15.64	1528902	15.62	1470133	15.67	1606650	15.57	1328180	15.62	1412544	15.47	979258	15.62
LLDSLPSDTR	18	32334708	17.79	30533008	17.89	25913134	17.76	26660974	18.05	30253820	17.97	27509904	18.07	67868616	17.92	57209392	18	53494732	17.92	50120024	17.87	15204007	17.79	14287070	17.89	39644200	17.76	39625600	17.84	57927664	17.71	63889056	17.97	27067258	17.87	26493740	17.94	22801938	17.92	21459416	17.97	53123896	17.84	45777348	17.94	48644580	17.76	45805616	17.89
LLQSENYVTK	21.93	1017484	21.77	1063755	21.93	760623	21.74	738103	21.97	570614	21.9	607643	21.93	1535172	21.87	1245937	21.97	863427	21.87	771804	21.8	882464	21.74	969586	21.83	986286	21.74	847970	21.83	1189608	21.67	1223032	21.9	1181421	21.8	1341322	21.9	2185432	21.87	1740825	21.97	1290485	21.8	1017274	21.87	1172852	21.7	1224665	21.87
LNIPKLDFSSQADLR	17.84	9983829	17.66	10795488	17.78	12522199	17.66	12761554	17.91	5502761	17.84	5384014	17.89	16147666	17.81	12767316	17.86	11455938	17.78	10225817	17.71	8812836	17.68	8113405	17.81	13546050	17.6	13542991	17.76	13690984	17.58	14639765	17.78	17238206	17.71	18333204	17.81	14057174	17.76	12823718	17.81	13518172	17.68	12317907	17.78	8276538	17.63	8230577	17.73
LSNNALSGLPQGVFGK	23.81	2787303	23.71	3086817	23.87	4029579	23.68	4536765	23.94	2831144	23.78	3074264	23.87	3019616	23.81	3022443	23.87	4022978	23.78	3778811	23.74	3026572	23.68	2945393	23.78	3041559	23.65	2915712	23.78	3004187	23.62	3508250	23.84	4965615	23.78	5032280	23.81	3128511	23.81	2965102	23.9	3176235	23.71	3346999	23.78	3723958	23.65	3651394	23.78
LTLLAPLNSVFK	21.87	70846	21.71	56893	21.78	68734	21.61	75933	21.87	112152	21.84	58568	22.14	63393	21.84	21556	21.91	8827	21.84	9184	21.81	18609	21.87	15986	21.84	33888	21.64	42023	21.78	66750	21.81	33552	21.87	26840	21.71	57291	21.81	53536	22.17	5906	21.84	37118	21.71	88781	21.81	79090	21.64	180374	21.78
NADYSYSVWK	19.88	961791	19.77	1107293	19.82	1225709	19.65	1062141	19.88	753776	19.88	604209	19.91	1236629	19.88	1059625	19.85	1021422	19.83	969240	19.8	1382840	19.68	1072718	19.77	1475517	19.71	1261413	19.74	1272513	19.59	1108221	19.85	1348591	19.77	1236909	19.88	1269796	19.77	1073401	19.91	826997	19.74	744781	19.85	898530	19.71	897034	19.85
NALALFVLPK	27.47	7855994	27.33	7801692	27.47	8988769	27.3	9066639	27.49	10130189	27.41	9696034	27.51	8167661	27.44	6437369	27.47	9847830	27.38	9246754	27.34	8183744	27.28	7209687	27.4	7526297	27.3	7785867	27.4	13194410	27.21	14672982	27.47	8119902	27.33	7882859	27.47	6540686	27.42	5615083	27.49	5900554	27.3	5387318	27.44	7881201	27.24	7553338	27.4
NDYLDIYAIGVGK	25.12	166072	24.99	266769	25.1	249887	24.95	284538	25.12	223830	25.05	165072	25.16	190636	25.07	215972	25.12	172325	25.07	188289	25.01	160415	24.95	137210	25.05	135998	24.95	222344	25.08	250700	24.91	254664	25.09	197722	24.99	207329	25.12	137910	25.07	159324	25.14	210266	24.95	202080	25.08	233063	24.97	263383	25.07
NIQEYLSILTDPDGK	28.53	6482884	28.43	7526110	28.54	8557079	28.36	9451550	28.57	3466196	28.51	3673786	28.54	3934696	28.46	3487246	28.55	4896274	28.45	4780189	28.45	11139497	28.4	9920455	28.49	6887385	28.39	6245949	28.49	4216595	28.37	4713006	28.5	6786458	28.41	7071368	28.52	7744207	28.41	7436767	28.57	6408424	28.4	6697133	28.5	3811508	28.34	3680822	28.5
NPDADKGPWCFTTDPSVR	21.14	2918086	21.02	3195680	21.11	2951044	20.96	2622106	21.2	2187244	21.11	2095194	21.2	2412535	21.11	2240458	21.17	3375340	21.11	2768381	21.02	2595638	20.96	2412009	21.05	3618214	20.93	3382300	21.05	3600480	20.88	3946350	21.14	3913221	21.02	4022642	21.11	3323685	21.08	2996290	21.17	2869296	20.99	2701544	21.11	3193711	20.93	3246787	21.08
NSGLTEEEAK	12.34	873664	12.22	1000330	12.31	664144	12.22	780703	12.29	877119	12.25	511218	12.34	1097061	12.28	1073546	12.31	1679115	12.26	1611332	12.28	1127192	12.19	961286	12.32	1375909	12.18	1694416	12.25	2015993	12.12	1315263	12.26	644951	12.2	1134306	12.28	1573562	12.23	1646729	12.34	1940089	12.19	1056573	12.25	965923	12.23	896128	12.29
PHGPGLIYR	15.4	7458271	15.28	7153320	15.35	7935188	15.23	8325232	15.43	10080547	15.35	9359376	15.48	4990702	15.38	4607337	15.48	7810763	15.35	7053736	15.28	4768360	15.25	4783526	15.35	5989759	15.17	6037617	15.33	8624814	15.1	9202500	15.38	4917640	15.3	4939571	15.38	6271619	15.38	5451733	15.38	6201532	15.3	5573724	15.35	9542219	15.15	9141971	15.35
PSLSHLLSQYYGAGVAR	23.83	135494	23.64	200749	23.77	140866	23.57	204292	23.86	74630	23.8	71928	23.8	106400	23.7	66913	23.77	174986	23.77	101794	23.64	66957	23.61	112744	23.7	57429	23.57	173916	23.7	217368	23.57	362262	23.8	165582	23.7	214425	23.83	157151	23.74	101924	23.86	148501	23.74	206039	23.8	116285	23.57	75221	23.73
QVLPWLK	34.27	1155961	34.15	1057029	34.27	1077087	34.14	1235591	34.27	1248706	34.14	1220218	34.28	1140590	34.19	1075487	34.25	1713989	34.14	1573863	34.23	1389572	34.12	1298854	34.26	1632491	34.14	1711617	34.25	1462017	34.13	1605783	34.29	1305849	34.14	1310671	34.28	1179776	34.14	1125308	34.32	1275628	34.09	1244942	34.28	963367	34.09	1018781	34.28
RAPWCHTTNSQVR	12.76	2981304	12.62	3095780	12.72	2606393	12.57	2495388	12.75	2506326	12.69	2606929	12.78	2564271	12.69	1972830	12.75	3408407	12.69	2951201	12.66	3034902	12.6	2311251	12.7	3723647	12.56	3221637	12.63	3926018	12.51	3910106	12.69	4118735	12.65	3705305	12.69	3477044	12.66	2893278	12.72	2854099	12.6	2435859	12.69	3852751	12.59	3524285	12.67
SGPNQEQVSPLTLLK	27.55	233209	27.48	179717	27.5	269939	27.41	276969	27.64	78960	27.48	111325	27.53	286378	27.53	185374	27.62	276269	27.5	273601	27.47	284201	27.47	244515	27.59	322535	27.41	334310	27.48	337029	27.35	323161	27.54	285625	27.42	289914	27.6	222957	27.47	172629	27.62	460587	27.54	341124	27.53	206541	27.39	159393	27.49
SLDHHIVTPLTSLVIENEAGDER	23.68	1520485	23.55	1402441	23.68	1637174	23.46	1433742	23.78	830179	23.68	827493	23.71	1745057	23.61	1367153	23.65	887318	23.61	1117287	23.52	1486851	23.42	1215890	23.55	1518219	23.42	1575636	23.58	1487431	23.39	1545612	23.65	1855058	23.55	1692809	23.65	1933516	23.62	1528348	23.71	1503913	23.52	1444075	23.61	1697739	23.45	1448045	23.58
SNTVASLHTEK	12.48	7691397	12.39	6409748	12.48	7120506	12.37	6617390	12.51	3109203	12.42	3261238	12.53	4735811	12.42	2477968	12.48	3676325	12.39	3504224	12.45	8423588	12.37	8959573	12.45	6752779	12.34	7568199	12.41	4507772	12.28	5281164	12.41	5525670	12.39	5455776	12.45	6362745	12.39	5926925	12.47	6219715	12.37	6400977	12.41	3779194	12.37	2808851	12.42
SPAGPTVVSIGGGK	23.21	616927	23.09	571256	23.18	568454	22.99	820911	23.25	394332	23.15	336710	23.25	608222	23.12	520671	23.18	782452	23.15	669033	23.09	732734	22.96	500297	23.09	800294	22.89	694779	23.15	989559	22.89	720735	23.15	698168	23.05	633243	23.21	460966	23.15	401281	23.21	676118	23.09	795888	23.12	392987	22.99	418078	23.09
TTLSGAPCQPWASEATYR	20.52	539971	20.43	547067	20.49	487920	20.34	492463	20.52	470214	20.46	305368	20.64	484708	20.46	451104	20.52	467221	20.46	351034	20.37	253539	20.37	227553	20.49	384621	20.31	423096	20.43	717941	20.25	816204	20.49	204905	20.37	133464	20.46	199858	20.46	219828	20.61	566370	20.37	467578	20.55	197324	20.31	307847	20.46
TTPPTTATPIR	16.27	62326	16.17	51552	16.2	75806	16.14	74926	16.38	44848	16.25	44899	16.3	76849	16.17	38393	16.27	48971	16.14	60892	16.14	44935	16.14	58610	16.87	12627383	16.71	12629246	16.2	58020	16.01	56308	16.89	11781027	16.79	13135655	16.87	12011282	16.84	12013221	16.27	22034	16.12	23988	16.71	47988	16.17	19565	16.5
VASYGVKPR	12.27	3549567	12.18	7045805	12.27	2985477	12.15	3858512	12.27	2973821	12.21	3404995	12.33	2815347	12.21	2828625	12.27	3658289	12.19	3449892	12.24	7174693	12.15	7078512	12.22	5663950	12.12	5561209	12.21	3497357	12.08	3790996	12.24	4124245	12.19	8018487	12.24	7586146	12.21	2928369	12.3	6247239	12.15	4323054	12.24	4180095	12.14	4609452	12.25
VFLDCCNYITELR	24.5	44269	24.44	71657	24.56	23328	24.34	34624	24.52	37033	24.46	27459	26.73	1282	26.77	547	24.52	47167	24.4	15275	24.46	15245	24.34	25830	24.46	60319	24.46	61434	24.48	132379	24.4	154860	24.57	4858	24.48	14910	24.59	154656	24.42	130825	23.99	1678	25.85	1614	24.54	112782	24.38	120804	24.57
VGGGLSGDHCK	18.01	4205096	17.83	4035113	17.95	5111061	17.77	5525429	18.08	2401893	17.98	1917589	18.08	1901081	17.98	1913661	18.03	2885121	17.95	2628765	17.8	6273205	17.8	5898109	17.9	3427502	17.75	3253630	17.88	2358328	17.67	2406237	18.03	3109210	17.85	2918249	17.98	3804945	17.95	3380777	17.98	3516059	17.85	3071535	17.98	2415421	17.75	2183149	17.93
VLVNYIFFK	20.06	3237130	20.03	2932398	20.14	3426013	20	2744400	20.15	901614	20.06	669669	20.09	4670838	20	3288916	20.06	4330234	20	3486111	20	2276121	20.06	1742613	20.12	3893604	20	2333270	20.06	6881415	19.94	5265709	20.03	5441770	20.06	4330967	20	3028140	19.97	2240019	20.2	5047150	20.03	4190944	20.09	1411246	19.91	1087767	20.12
VQADSLEVVLANLR	28.65	1085990	28.51	1030484	28.62	1428426	28.48	1486380	28.65	1907058	28.55	1718302	28.68	971921	28.51	844459	28.66	1272046	28.6	1236507	28.6	1805095	28.46	1557051	28.6	1997778	28.43	1723466	28.62	799416	28.46	826022	28.63	1071194	28.46	1025229	28.6	986486	28.52	911647	28.69	913435	28.46	862155	28.63	1436399	28.44	1377661	28.6
VQYECATGYYTAGGK	16.26	46520	16.18	36818	16.2	58246	16.2	7303	16.26	55912	16.28	30084	16.38	53036	16.15	38512	16.31	65804	16.26	32581	16.2	52652	16.13	91127	16.36	55834	16.13	66647	16.18	95298	16.15	123637	16.26	77756	16.2	71813	16.28	70440	16.26	37957	16.31	50615	16.15	51032	16.18	36888	16.1	30804	16.31
VTFQLTYEEVLKR	23.46	129087	23.21	95021	23.72	77164	23.56	53888	23.27	34654	23.72	55740	23.37	131023	23.27	41839	23.3	54116	23.43	19993	23.18	170982	23.66	51341	23.27	137796	23.81	44524	23.24	94874	23.78	68773	23.34	229196	23.3	38341	23.14	113235	23.43	60289	23.46	116034	23.43	78096	23.17	51444	23.27	115613	23.24
VTLTCVAPLSGVDFQLR	26.91	1018106	26.79	1125556	26.9	1307007	26.74	1534298	26.95	1232753	26.84	1124802	26.95	1540023	26.83	1269729	26.93	1307349	26.83	1379343	26.83	1400818	26.79	1123521	26.88	1649248	26.74	1486073	26.88	2021793	26.7	1810132	26.92	1804075	26.79	1450770	26.9	652239	26.85	582967	26.96	1230820	26.78	1299249	26.9	985486	26.74	994595	26.9
YAVSEAAAHK	12.24	1397010	12.17	2039301	12.24	5614065	12.12	1774648	12.22	987216	12.18	1079218	12.28	942416	12.18	899676	12.21	2289084	12.17	3033180	12.22	1846672	12.09	1928824	12.19	1222651	12.09	1556743	12.16	2452256	12.06	1633321	12.18	1090726	12.17	1142040	12.18	1384350	12.15	3024588	12.24	2502788	12.12	1865417	12.18	2302098	12.11	1583772	12.19
YGFCEAADQFHVLDEVRR	17.53	126037	17.3	122879	17.46	62306	17.3	127849	17.59	118568	17.66	64389	17.71	134395	17.48	94791	17.61	102030	17.53	80967	17.43	135877	17.35	103829	17.43	174746	17.28	50777	17.35	88030	17.3	70668	17.56	99290	17.35	142930	17.58	66578	17.38	136191	17.51	80586	17.33	92801	17.51	68304	17.33	137084	17.46
YKEENDDFASFR	17.42	115792	17.29	111749	17.42	318223	17.22	386415	17.5	8240	17.5	18116	17.53	668151	17.4	546402	17.55	230039	17.42	165346	17.27	195003	17.24	166854	17.42	429249	17.22	386408	17.34	137313	17.16	135464	17.42	391289	17.29	430494	17.45	646919	17.4	691238	17.45	225431	17.32	207523	17.42	412551	17.24	295498	17.34
YTVNQCR	12.05	10003815	11.97	11169170	12.05	17023344	11.94	20397520	12.08	11395350	12	7827771	12.08	12061692	12.02	15562110	12.03	17659714	11.97	18582002	12.03	12081504	11.94	22391376	12.03	15114470	11.97	21646154	12	11822081	11.89	26632900	12	33085370	11.97	14990162	12	15738792	11.97	24889716	12.11	13847118	11.94	8624143	12.02	16645545	11.94	10884894	12.05
ANELLINVK	20.22	4442137	20.07	4035832	20.16	5072435	20.01	4892318	20.28	4787104	20.19	4105186	20.25	4332904	20.16	3569221	20.22	4462081	20.16	4089101	20.1	4383604	20.01	3687684	20.16	4750461	20.01	4686859	20.1	4523853	19.89	4339343	20.19	4217368	20.07	3901496	20.16	3714980	20.13	3113099	20.25	3924908	20.1	3446379	20.16	4032960	19.98	3972449	20.13
IGDYAGIK	15.3	6884242	15.2	7420451	15.28	8310411	15.23	8565513	15.35	8065410	15.33	7316201	15.38	7403645	15.28	6105363	15.38	7347476	15.23	6455673	15.2	6924143	15.2	7219560	15.25	8354238	15.17	8396951	15.25	7868767	15.15	8183435	15.28	6035565	15.2	5903099	15.28	7235375	15.25	6102828	15.3	6851155	15.17	5170176	15.33	8080618	15.17	6926622	15.28
VLGIDGGEGK	15.85	1979949	15.69	1807444	15.82	1904428	15.72	1904535	15.85	1754864	15.8	1412182	15.87	1518801	15.8	1547232	15.85	1520825	15.77	1560589	15.69	1768081	15.67	1505645	15.77	1932883	15.67	2036480	15.75	1884595	15.62	1989013	15.85	1783201	15.77	1847560	15.82	1764624	15.8	1288338	15.85	1717737	15.72	1623899	15.8	2059936	15.64	2014522	15.77
EALDFFAR	23.63	6025212	23.47	6017653	23.56	6723978	23.44	6849237	23.66	6357166	23.56	5020553	23.63	5686226	23.53	4691728	23.6	5809805	23.53	5385296	23.5	5856762	23.44	5686461	23.53	6384588	23.4	6948076	23.53	6547613	23.37	6889592	23.6	5844503	23.47	5535415	23.56	5114052	23.53	4183414	23.66	5442548	23.44	4944410	23.6	6678985	23.44	6385570	23.5
VVGLSTLPEIYEK	23.85	3653576	23.72	3771474	23.85	4167442	23.69	4787623	23.91	4107394	23.82	4214558	23.88	3573179	23.82	3027354	23.91	4051542	23.82	4127731	23.75	3636764	23.69	3670947	23.79	4149905	23.66	4451609	23.79	3946124	23.63	4699955	23.85	3763753	23.75	3793288	23.85	3791602	23.79	3301082	23.91	3959629	23.69	3447304	23.82	4246633	23.66	4470393	23.82
YVVDTSK	12.67	2864016	12.56	3946838	12.64	4676383	12.5	3638832	12.64	2693732	12.61	1725709	12.67	4343341	12.59	3454619	12.64	3721997	12.59	2887935	12.59	2477788	12.56	2626548	12.61	3371049	12.5	2285842	12.59	3193910	12.45	4217246	12.61	2817587	12.56	2791902	12.61	3490453	12.59	3451963	12.67	2575293	12.5	2569834	12.59	3286281	12.53	4192016	12.61
GVCEETSGAYEK	12.82	334480	12.71	336054	12.79	182453	12.67	211125	12.82	286760	12.76	297546	12.85	377472	12.74	276178	12.79	174092	12.74	184056	12.74	161430	12.68	107070	12.74	131593	12.65	149806	12.68	293165	12.6	450377	12.74	309907	12.74	357683	12.74	326772	12.71	366820	12.79	411804	12.65	384541	12.74	270048	12.65	200832	12.77
EYCGVPGDGDEELLR	20.43	10464654	20.31	11455910	20.43	11275756	20.28	11839526	20.49	8373148	20.37	7780772	20.49	13055809	20.4	11527616	20.46	8051527	20.37	6991893	20.34	8366258	20.28	8139748	20.4	10389639	20.25	10627808	20.37	11402019	20.22	12629576	20.4	9145562	20.37	9050529	20.4	11463031	20.34	10674639	20.46	11107613	20.31	10500788	20.4	10714406	20.25	10332626	20.37
GIISALLVPPETEEAK	26.34	12576859	26.22	12782530	26.32	15962898	26.19	17043134	26.38	5813127	26.3	5525864	26.38	7945768	26.32	7073984	26.36	8547776	26.28	8471736	26.23	17059576	26.15	17194346	26.27	10010501	26.11	10511067	26.26	8848543	26.09	9663986	26.32	12828825	26.22	12609796	26.38	14497381	26.3	13472144	26.38	12693215	26.19	11516605	26.3	6804675	26.13	6098536	26.28
GFEPTLEALFGK	28.61	10741809	28.5	12224241	28.61	13639518	28.46	15133452	28.66	4598973	28.58	4345867	28.63	6804756	28.58	6526730	28.64	7698107	28.53	7808100	28.5	16294018	28.45	15032606	28.58	9660936	28.47	9713516	28.58	7711854	28.44	8720676	28.63	12206564	28.5	12750393	28.61	13076905	28.53	11904695	28.66	11270494	28.44	11059329	28.59	5145183	28.41	5528380	28.59
TLADLTLLDSPIK	26.72	9856722	26.6	9632947	26.72	11989640	26.58	12279681	26.74	4039272	26.64	4705128	26.74	5585022	26.64	5105693	26.72	6162526	26.64	6456033	26.6	12802702	26.54	12697148	26.68	7752832	26.54	8411544	26.66	5928347	26.52	7067972	26.7	9233059	26.62	9096246	26.72	10419798	26.64	9779956	26.78	8401806	26.55	8668213	26.7	5046583	26.54	4646797	26.7
LPYTIITTPPLK	24.18	14692852	24.06	15576345	24.18	18557394	23.99	21459084	24.22	5773262	24.15	5563634	24.22	7634917	24.12	7346464	24.22	9678392	24.12	10418758	24.06	19659212	23.99	19385348	24.09	11486888	23.96	11985358	24.12	10086460	23.93	11255169	24.19	13352716	24.06	15217827	24.15	16817056	24.12	15902110	24.22	13601584	24.03	15158737	24.15	6798070	23.96	7015598	24.12
AFDICPLVK	22.84	2442986	22.7	2334396	22.78	2804897	22.64	2779698	22.87	1723193	22.75	1298709	22.84	2194036	22.75	2203922	22.81	2362673	22.73	1905386	22.67	2561939	22.64	2486292	22.73	2596670	22.55	3022386	22.73	2436778	22.53	2788525	22.78	2891876	22.67	3074989	22.78	2957624	22.75	2102974	22.87	1669368	22.64	1532359	22.78	2373681	22.55	1808457	22.73
ATLLDIYK	22.32	3689175	22.19	3648852	22.28	3231733	22.14	4192822	22.36	2145198	22.28	2580450	22.35	3307439	22.25	3225518	22.31	3505163	22.25	2902494	22.19	3574692	22.14	3439155	22.19	5017013	22.08	4703442	22.19	3600417	22.02	4071063	22.28	4448293	22.19	4854036	22.31	4196873	22.25	3575143	22.32	2656731	22.16	2940368	22.25	3778689	22.08	3270265	22.22
TVGSDTFYSFK	21	19779152	20.85	20724322	20.94	24037352	20.82	24181266	21.06	16931276	20.97	15734392	21.03	25615140	20.94	23194656	21	29382478	20.94	26771172	20.85	27659980	20.79	29770048	20.91	27383156	20.76	27765722	20.88	33286204	20.7	34732824	20.94	29662408	20.85	32137096	20.94	21778422	20.88	20811396	21.03	23859612	20.82	21931012	20.94	22946270	20.76	23780124	20.91
YFIDFVAR	24.56	44525748	24.42	46289024	24.53	56124944	24.39	56956728	24.61	37063788	24.53	35786672	24.58	61174984	24.51	55159048	24.59	66474268	24.51	62335348	24.42	70493232	24.35	67231184	24.46	60538808	24.32	66888268	24.48	79402960	24.29	84221872	24.54	73351400	24.41	77096768	24.54	52424272	24.49	47409220	24.59	56510160	24.41	52145488	24.53	56166200	24.34	55994448	24.49
FSVVYAK	16.91	155473312	16.73	148521968	16.83	151071872	16.73	168077664	16.91	150067072	16.86	137448544	16.99	117958784	16.88	104594864	16.91	163232512	16.83	148199856	16.73	137803568	16.7	139516304	16.86	106764176	16.7	111468736	16.78	206623952	16.63	203671744	16.88	108121400	16.78	109644024	16.86	136683408	16.83	117075712	16.91	140771104	16.76	122752488	16.86	169528128	16.68	157095296	16.83
TVVQPSVGAAAGPVVPPCPGR	19.45	33000610	19.3	33837564	19.4	35883080	19.3	36890788	19.47	42190992	19.4	38008900	19.49	17644532	19.4	16227034	19.45	33537710	19.37	30169128	19.35	25985480	19.3	24693544	19.4	26601510	19.27	28748110	19.37	40675772	19.22	43289560	19.42	24008290	19.32	27336248	19.4	31555550	19.37	26961204	19.47	26235418	19.32	26483650	19.4	34952696	19.27	33759024	19.37
EDFTSLSLVLYSR	27.37	22026676	27.27	22482660	27.35	15143624	27.27	13531249	27.33	17913056	27.29	17888512	27.31	19290948	27.29	15081755	27.33	21257116	27.23	21339032	27.27	18199320	27.25	15647324	27.37	15830970	27.21	15753174	27.33	27685258	27.19	25177688	27.31	19336870	27.27	14621190	27.31	19622026	27.27	15579697	27.35	19235984	27.25	12821428	27.35	18210850	27.11	17484392	27.29
[truncated: 229 more columns]
