# Supplementary material for: Metaprotein expression modeling for label-free quantitative proteomics
Source: BMC Bioinformatics. 2012 May 4;13:74. doi: 10.1186/1471-2105-13-74 (PMC3436780; doi:10.1186/1471-2105-13-74)
Supplement: Additional file 5 — Shotgun proteomics data and Matlab code for analysis. Raw expression levels from the various shotgun proteomics experiments and Matlab code for performing the analysis described in this paper. [file 1471-2105-13-74-S5.zip]

Archive with 33 entries (28 files):
- codeA/
- codeA/data/
- codeA/data/batch1_55/
- codeA/data/batch1_55/annotations.txt
- codeA/data/batch1_55/key.txt
- codeA/data/batch1_55/xpr.txt
- codeA/data/batch2_41/
- codeA/data/batch2_41/annotations.txt
- codeA/data/batch2_41/key.txt
- codeA/data/batch2_41/xpr.txt
- codeA/responsePrediction.m
- codeA/utilities/
- codeA/utilities/align.m
- codeA/utilities/c2n.m
- codeA/utilities/combineProteomics.m
- codeA/utilities/dropOutliers.m
- codeA/utilities/ENet_Cls.m
- codeA/utilities/ENet_LogDet.m
- codeA/utilities/exp_colormap.m
- codeA/utilities/imagepc.m
- codeA/utilities/initPrms.m
- codeA/utilities/linecount.m
- codeA/utilities/plotGroups2.m
- codeA/utilities/processProteomics.m
- codeA/utilities/proteoMCMCStep.m
- codeA/utilities/readDataframe.m
- codeA/utilities/rocSS.m
- codeA/utilities/scanfile.m
- codeA/utilities/standardize.m
- codeA/utilities/svd0.m
- codeA/utilities/uMvn1.m
- codeA/utilities/uMvn2.m
- codeA/utilities/uMvtMem1.m
