# Supplementary material for: Metaprotein expression modeling for label-free quantitative proteomics
Source: BMC Bioinformatics. 2012 May 4;13:74. doi: 10.1186/1471-2105-13-74 (PMC3436780; doi:10.1186/1471-2105-13-74)
Supplement: Additional file 5 — Shotgun proteomics data and Matlab code for analysis. Raw expression levels from the various shotgun proteomics experiments and Matlab code for performing the analysis described in this paper. [file 1471-2105-13-74-S5.zip › codeA/data/batch1_55/annotations.txt]

Isotope Group ID	Monoisotopic m/z	Peak Centroid Time	Charge State	Peak Time Score	Modified Peptide Sequence	PeptideTeller Probability	Primary Protein Name	Protein Description	ProteinTeller Probability
11094614	610.7596	62.993073, 63.019142	2	0.84435385, 0.8960767	NFPSPVDAAFR	1	HEMO_HUMAN	Hemopexin precursor - Homo sapiens	1
11094615	610.77515	63.730988, 63.746975	2	0.74840975, 0.8806341	NFPSPVDAAFR	0.82	HEMO_HUMAN	Hemopexin precursor - Homo sapiens	1
11094616	563.2675	56.429256, 56.48314	2	0.92058885, 0.9265141	-	NaN	-	-	NaN
11094617	686.3564	68.9604, 68.98953, 69.17944, 69.19509, 69.19547, 69.252335	2	0.86826444, 0.88447833, 0.89173454, 0.89684486, 0.9052167, 0.9151741	GAYPLSIEPIGVR	1	CERU_HUMAN	Ceruloplasmin precursor - Homo sapiens	1
11094618	608.33276	82.519714, 82.53483	2	0.9483772, 0.96272945	ITLLSALVETR	1	AACT_HUMAN	Alpha-1-antichymotrypsin precursor - Homo sapiens	1
11094619	748.3133	62.605648, 62.85037, 62.867683, 62.927677, 62.935715, 62.963326	2	0.77758354, 0.84912497, 0.8554231, 0.87787354, 0.91885304, 0.92442834	YYC[160.0307]FQGNQFLR	1	HEMO_HUMAN	Hemopexin precursor - Homo sapiens	1
11094620	565.2941	78.20664, 78.25741	2	0.8940339, 0.9484053	-	NaN	-	-	NaN
11094621	735.39215	87.38726, 87.591606, 87.59743, 87.62082, 87.64324, 87.65503	2	0.90317607, 0.9109944, 0.9217318, 0.9295415, 0.92982876, 0.93617845	DIASGLIGPLIIC[160.0307]K	1	CERU_HUMAN	Ceruloplasmin precursor - Homo sapiens	1
11094622	830.38403	54.897144, 55.013836, 55.01655, 55.113422	1	0.8304361, 0.8749065, 0.91868454, 0.94272965	-	NaN	-	-	NaN
11094623	619.3024	76.0097, 76.10342, 76.10712, 76.110725, 76.12614, 76.13708	2	0.863048, 0.9172939, 0.9187458, 0.9223861, 0.9318896, 0.93594474	LETPDFQLFK	1	A1BG_HUMAN	Alpha-1B-glycoprotein precursor - Homo sapiens	1
11094624	627.83777	57.633793, 57.647453	2	0.91518915, 0.9234061	HLSLLTTLSNR	1	VTDB_HUMAN	Vitamin D-binding protein precursor - Homo sapiens	1
11094625	735.8435	47.185524, 47.27192, 47.294834, 47.332516, 47.338764, 47.34282	2	0.8946224, 0.89905655, 0.9027054, 0.9471393, 0.95468307, 0.96855086	EVGPTNADPVC[160.0307]LAK	1	CERU_HUMAN	Ceruloplasmin precursor - Homo sapiens	1
11094626	593.81354	79.88646, 79.893074	2	0.9313429, 0.962509	-	NaN	-	-	NaN
11094627	626.2798	56.820175, 56.944603, 56.94844, 56.94868	2	0.8463572, 0.8611839, 0.88675475, 0.89658123	TVGSDTFYSFK	0.74	KNG1_HUMAN	Kininogen-1 precursor - Homo sapiens	1
11094628	607.316	52.11028, 52.112686, 52.126953, 52.132423, 52.147255, 52.150597	2	0.9053477, 0.95431757, 0.9553536, 0.95735675, 0.9591362, 0.960784	-	NaN	-	-	NaN
11094629	746.38806	27.94342, 28.01634, 28.029268, 28.05869, 28.1081	1	0.8901277, 0.89716053, 0.8990404, 0.91548944, 0.92941934	-	NaN	-	-	NaN
11094630	613.27454	66.946106, 67.0061, 67.08986, 67.135124, 67.14732, 67.353355	3	0.6962705, 0.70087546, 0.71096814, 0.7474754, 0.7878276, 0.8764628	-	NaN	-	-	NaN
11094631	638.2707	30.317232, 30.321043, 30.324783, 30.333237, 30.335125, 30.357002, 30.3612	2	0.76081735, 0.9377094, 0.9382646, 0.95072025, 0.96081156, 0.9655989, 0.9661651	VC[160.0307]SQYAAYGEK	1	VTDB_HUMAN	Vitamin D-binding protein precursor - Homo sapiens	1
11094632	578.30096	50.75884, 50.77594	2	0.9148348, 0.92988634	EELLPAQDIK	0.77	CFAB_HUMAN	Complement factor B precursor - Homo sapiens	1
11094633	571.27423	48.747684, 48.777847	2	0.9609268, 0.96486545	GGYTLVSGYPK	1	HEMO_HUMAN	Hemopexin precursor - Homo sapiens	1
11094634	788.4069	91.91414, 91.95263, 91.961754, 91.97592, 91.99541, 92.00297	2	0.8978185, 0.92827696, 0.9303562, 0.94590247, 0.9463687, 0.9511951	DLYSGLIGPLIVC[160.0307]R	1	CERU_HUMAN	Ceruloplasmin precursor - Homo sapiens	1
11094635	634.861	62.741158, 62.745712	2	0.97010547, 0.9743794	ALQDQLVLVAAK	1	ANGT_HUMAN	Angiotensinogen precursor - Homo sapiens	1
11094636	760.3559	64.6376, 64.65355, 64.665634, 64.880104, 64.88867, 64.93542, 64.960335	2	0.8105941, 0.8126616, 0.819527, 0.82318723, 0.86987805, 0.9056319, 0.9293028	ALYLQYTDETFR	1	CERU_HUMAN	Ceruloplasmin precursor - Homo sapiens	1
11094637	630.31	60.861465, 60.915565, 60.928486, 60.93486, 60.937542	2	0.85605663, 0.93587685, 0.9414735, 0.9459819, 0.94782877	WQSIPLC[160.0307]VEK	1	CFAH_HUMAN	Complement factor H precursor - Homo sapiens	1
11094638	692.31415	75.11367, 75.239525, 75.25623, 75.26026, 75.27183, 75.27785	2	0.9046669, 0.91542476, 0.9211426, 0.92476326, 0.928147, 0.928482	ENFLFLTPDC[160.0307]K	1	KNG1_HUMAN	Kininogen-1 precursor - Homo sapiens	1
11094639	791.9117	54.25162, 54.261406, 54.27327, 54.284195, 54.29394, 54.31324	2	0.9220621, 0.9330658, 0.94636, 0.9512472, 0.96394217, 0.96414214	IQPSGGTNINEALLR	1	ITIH2_HUMAN	Inter-alpha-trypsin inhibitor heavy chain H2 precursor - Homo sapiens	1
11094640	938.4686	83.25003, 83.275154, 83.27563	2	0.9122129, 0.91392994, 0.9208177	VTLTC[160.0307]VAPLSGVDFQLR	1	A1BG_HUMAN	Alpha-1B-glycoprotein precursor - Homo sapiens	1
11094641	766.03516	75.744514, 75.75589, 75.75637, 75.75682, 75.76073, 75.78192, 75.78277, 75.78375, 75.7877	3	0.809392, 0.9599006, 0.9658864, 0.9659819, 0.97259235, 0.9726024, 0.97308344, 0.97337145, 0.97521013	TPGAAANLELIFVGPQHAGNYR	1	A1BG_HUMAN	Alpha-1B-glycoprotein precursor - Homo sapiens	1
11094642	1183.5929	122.29377, 122.30604, 122.34016	2	0.87166756, 0.8737141, 0.8889473	VPTADLEDVLPLAEDITNILSK	0.74	VTDB_HUMAN	Vitamin D-binding protein precursor - Homo sapiens	1
11094643	627.31396	37.459, 37.475887, 37.480026, 37.481	2	0.94166523, 0.95403636, 0.9615079, 0.96389115	-	NaN	-	-	NaN
11094644	557.7982	56.558674, 56.574005	2	0.94596475, 0.9513213	VGDTLNLNLR	1	CO4B_HUMAN	Complement C4-B precursor - Homo sapiens	1
11094645	823.8864	88.74999, 88.75773	2	0.8856754, 0.9265163	DVWGIEGPIDAAFTR	1	VTNC_HUMAN	Vitronectin precursor - Homo sapiens	1
11094646	830.8669	53.991703, 54.027824, 54.05218, 54.0552, 54.068756, 54.09947	2	0.9077717, 0.9268935, 0.93492293, 0.9483108, 0.9489, 0.95689636	EHAVEGDC[160.0307]DFQLLK	0.68	FETUA_HUMAN	Alpha-2-HS-glycoprotein precursor - Homo sapiens	1
11094647	813.4429	42.59111, 42.648285, 42.678764, 42.715	1	0.76631284, 0.8128729, 0.8210154, 0.89504606	-	NaN	-	-	NaN
11094648	748.8209	64.4266, 64.59292, 64.59694, 64.59949, 64.62303, 64.64693, 64.684204	2	0.7035062, 0.76192933, 0.76804084, 0.80348074, 0.8453757, 0.85880196, 0.9290565	-	NaN	-	-	NaN
11094649	737.6836	63.668373, 63.671146, 63.671257, 63.677418, 63.67943, 63.679733, 63.6847	3	0.8504788, 0.85300016, 0.91571516, 0.9677763, 0.9686806, 0.96998507, 0.97062886	-	NaN	-	-	NaN
11094650	638.65045	71.39045, 71.41284, 71.420715	3	0.9464196, 0.94898707, 0.95484155	TC[160.0307]PKPDDLPFSTVVPLK	1	APOH_HUMAN	Beta-2-glycoprotein 1 precursor - Homo sapiens	1
11094651	858.43713	51.265717, 51.289845	1	0.9489264, 0.95005083	QPQFISR	0.71	VTNC_HUMAN	Vitronectin precursor - Homo sapiens	1
11094652	704.8667	93.86581, 93.87144, 93.88431, 93.89633, 93.944435	2	0.8331141, 0.89056844, 0.893366, 0.9050632, 0.9177791	AFIQLWAFDAVK	0.76	AMBP_HUMAN	AMBP protein precursor - Homo sapiens	1
11094653	531.2828	60.31482, 60.331444	2	0.86382586, 0.86487806	EIGELYLPK	0.81	AACT_HUMAN	Alpha-1-antichymotrypsin precursor - Homo sapiens	1
11094654	640.8424	62.55794, 62.565193, 62.57326, 62.59741	2	0.9559294, 0.96233153, 0.965906, 0.97193015	TEVIPPLIENR	0.67	APOB_HUMAN	Apolipoprotein B-100 precursor - Homo sapiens	1
11094655	579.3028	38.195023, 38.19922, 38.20172, 38.21361	2	0.9541822, 0.9574146, 0.9600014, 0.96050656	AAISGENAGLVR	1	ITIH1_HUMAN	Inter-alpha-trypsin inhibitor heavy chain H1 precursor - Homo sapiens	1
11094656	632.8177	54.99412, 55.04172, 55.05035, 55.055424, 55.068737	2	0.90295196, 0.9548784, 0.95744985, 0.9607518, 0.96338797	SGLSTGWTQLSK	1	A1BG_HUMAN	Alpha-1B-glycoprotein precursor - Homo sapiens	1
11094657	713.67615	68.17298, 68.177704, 68.17813, 68.181335, 68.20085, 68.20475	3	0.9446429, 0.9473182, 0.95578414, 0.9629325, 0.965306, 0.96604323	DIPTNSPELEETLTHTITK	1	KNG1_HUMAN	Kininogen-1 precursor - Homo sapiens	1
11094658	954.4593	71.98327, 72.01504, 72.01563	2	0.8637284, 0.8690496, 0.86987704	AVLDVFEEGTEASAATAVK	0.79	AACT_HUMAN	Alpha-1-antichymotrypsin precursor - Homo sapiens	1
11094659	649.3812	62.70385, 62.884033	2	0.9052221, 0.960119	DPTFIPAPIQAK	1	ANGT_HUMAN	Angiotensinogen precursor - Homo sapiens	1
11094660	715.88104	73.88275, 73.88288, 73.886314, 73.89206, 73.916626, 73.92906	2	0.93671584, 0.9425326, 0.9577616, 0.95952153, 0.9611379, 0.9722539	VAEGTQVLELPFK	1	ANT3_HUMAN	Antithrombin-III precursor - Homo sapiens	1
11094661	783.85455	33.2597, 33.26746, 33.319622, 33.323082, 33.328926	2	0.7841283, 0.82069737, 0.8388783, 0.84328866, 0.8521246, 0.8651666	VNKDDEEFIESNK	0.7	CERU_HUMAN	Ceruloplasmin precursor - Homo sapiens	1
11094662	475.71704	27.573332, 27.581783, 27.589876, 27.591856, 27.596544	2	0.900103, 0.9289419, 0.9474977, 0.94875634, 0.9581809	LC[160.0307]DNLSTK	1	VTDB_HUMAN	Vitamin D-binding protein precursor - Homo sapiens	1
11094663	572.8056	46.404213, 46.442776, 46.446182, 46.45478, 46.46536	2	0.8735449, 0.8829949, 0.93888485, 0.94688624, 0.96413213	GPDVLTATVSGK	0.84	ITIH4_HUMAN	Inter-alpha-trypsin inhibitor heavy chain H4 precursor - Homo sapiens	1
11094664	704.34515	45.664936, 45.693775, 45.71003, 45.722885, 45.747005, 45.773483	2	0.9222398, 0.9419199, 0.9543765, 0.9624613, 0.96662915, 0.97391456	LGEVNTYAGDLQK	0.75	APOA4_HUMAN	Apolipoprotein A-IV precursor - Homo sapiens	1
11094665	766.37036	39.216206, 39.23499, 39.252514, 39.26999, 39.326344	1	0.8139577, 0.9286518, 0.939502, 0.9400985, 0.9528863	DYGGINK	0.85	MGAL2_HUMAN	Putative maltase-glucoamylase-like protein LOC93432 OS=Homo sapiens PE=2 SV=2	0
11094666	835.39105	78.10757, 78.11011, 78.1129, 78.12039, 78.12466	2	0.9588223, 0.96140635, 0.9649001, 0.96542996, 0.9657281	SIAQYWLGC[160.0307]PAPGHL	1	VTNC_HUMAN	Vitronectin precursor - Homo sapiens	1
11094667	558.7848	46.776714, 46.79055, 46.801754, 46.83152, 46.872128	2	0.95893544, 0.9596443, 0.96263385, 0.9681865, 0.97216654	LLDSLPSDTR	1	IC1_HUMAN	Plasma protease C1 inhibitor precursor - Homo sapiens	1
11094668	711.8194	57.56351, 57.604164, 57.61432, 57.63499, 57.64017	2	0.9033726, 0.9108124, 0.9453397, 0.95254767, 0.95374703	FEDGVLDPDYPR	1	VTNC_HUMAN	Vitronectin precursor - Homo sapiens	1
11094669	742.82996	91.8041, 91.808685, 91.838394, 91.866585, 91.89772, 91.90831	2	0.7505062, 0.7686815, 0.76990527, 0.7705935, 0.77644306, 0.8177456	EWFWDLATGTMK	1	HEMO_HUMAN	Hemopexin precursor - Homo sapiens	1
11094670	638.3239	55.664215, 55.70005, 55.725105, 55.732666	2	0.92567056, 0.949415, 0.9494799, 0.9530341	YGLVTYATYPK	1	CFAB_HUMAN	Complement factor B precursor - Homo sapiens	1
11094671	544.7498	62.50213, 62.504658	2	0.8936209, 0.9124813	WELC[160.0307]DIPR	1	PLMN_HUMAN	Plasminogen precursor - Homo sapiens	1
11094672	595.25916	43.282734, 43.313656, 43.31867, 43.33658, 43.35411	2	0.91209763, 0.9254683, 0.94068545, 0.944471, 0.9710023	LSYTC[160.0307]EGGFR	1	CFAH_HUMAN	Complement factor H precursor - Homo sapiens	1
11094673	669.3536	60.24112, 60.261425, 60.275078, 60.31963, 60.325336	2	0.92511964, 0.92669606, 0.92941403, 0.9314575, 0.95470524	FYNQVSTPLLR	1	ITIH2_HUMAN	Inter-alpha-trypsin inhibitor heavy chain H2 precursor - Homo sapiens	1
11094674	921.93646	84.72139, 84.721954, 84.723564	2	0.95554936, 0.95851666, 0.9658568	EAGIPEFYDYDVALIK	1	CFAB_HUMAN	Complement factor B precursor - Homo sapiens	1
11094675	785.4124	42.323204, 42.341503, 42.3758, 42.405796	1	0.92550206, 0.9369009, 0.9505298, 0.9603494	-	NaN	-	-	NaN
11094676	672.3825	92.59233, 92.64095, 92.65608, 92.66067, 92.66918, 92.67539	2	0.7166338, 0.84580433, 0.9350419, 0.9394196, 0.9406562, 0.9407707	DFALLSLQVPLK	1	CO4B_HUMAN	Complement C4-B precursor - Homo sapiens	1
11094677	789.4014	121.879295, 122.20088, 122.20579, 122.22291, 122.25738, 122.25827, 122.27821	3	0.8476983, 0.85797125, 0.86906254, 0.8727646, 0.87429565, 0.87870324, 0.9125768	-	NaN	-	-	NaN
11094678	574.3553	35.842594, 35.87149	1	0.9522347, 0.95506465	-	NaN	-	-	NaN
11094679	765.3841	49.524433, 49.557255	1	0.9276359, 0.9446541	-	NaN	-	-	NaN
11094680	789.362	82.64902, 82.6494, 82.65012, 82.65118, 82.66892, 82.67881	3	0.9412746, 0.9440023, 0.9445458, 0.94646144, 0.9533893, 0.9534629	-	NaN	-	-	NaN
11094681	613.6058	66.64309, 66.65885	3	0.8964306, 0.91563255	-	NaN	-	-	NaN
11094682	544.78595	51.163628, 51.19786, 51.200428, 51.20388, 51.208733	2	0.9355928, 0.9484876, 0.952773, 0.95384496, 0.96592206	ATWSGAVLAGR	1	A1BG_HUMAN	Alpha-1B-glycoprotein precursor - Homo sapiens	1
11094683	686.8425	42.06692, 42.068077, 42.07107, 42.076183	2	0.90969175, 0.91684884, 0.9273313, 0.9417632	HQFLLTGDTQGR	1	A1BG_HUMAN	Alpha-1B-glycoprotein precursor - Homo sapiens	1
11094684	969.48126	69.07154, 69.08873, 69.09379, 69.09777, 69.1293	1	0.8762368, 0.87971437, 0.8820743, 0.88759685, 0.945501	-	NaN	-	-	NaN
11094685	599.7991	76.999756, 77.04412, 77.05811, 77.06423, 77.065384, 77.06621	2	0.9583033, 0.9619616, 0.9678017, 0.9704444, 0.9732641, 0.9738542	YWGVASFLQK	1	RET4_HUMAN	Retinol-binding protein 4 OS=Homo sapiens GN=RBP4 PE=1 SV=3	1
11094686	547.7274	35.44258, 35.512356	2	0.85042393, 0.918746	-	NaN	-	-	NaN
11094687	691.32446	94.175186, 94.19387, 94.19899, 94.20349, 94.20907, 94.226814	2	0.9081145, 0.9530023, 0.9555977, 0.9559035, 0.95665216, 0.9651284	SFFPENWLWR	1	CO4B_HUMAN	Complement C4-B precursor - Homo sapiens	1
11094688	643.3084	41.96242, 42.013355, 42.03536, 42.05709, 42.068104	2	0.86819327, 0.88629556, 0.8940666, 0.9110523, 0.9231705	-	NaN	-	-	NaN
11094689	638.02374	97.3367, 97.35317, 97.386024	3	0.95075226, 0.9575326, 0.95803326	TTIEKPVWLGFLGPIIK	1	CERU_HUMAN	Ceruloplasmin precursor - Homo sapiens	1
11094690	563.7895	60.854103, 60.866894, 60.884624, 60.91269, 60.927063	2	0.85774034, 0.8718077, 0.8897385, 0.9571031, 0.95872706	-	NaN	-	-	NaN
11094691	1000.43085	44.605434, 44.694283, 44.69543, 44.702744	1	0.9304376, 0.94938105, 0.9571729, 0.96390504	-	NaN	-	-	NaN
11094692	522.90576	33.312405, 33.34386, 33.362724	3	0.80532914, 0.8617216, 0.88598186	-	NaN	-	-	NaN
11094693	697.34064	85.23882, 85.26583, 85.27553, 85.281624, 85.29291, 85.30368	2	0.84034306, 0.8427249, 0.85284793, 0.866938, 0.8794295, 0.93298024	ASSIIDELFQDR	0.85	CLUS_HUMAN	Clusterin precursor - Homo sapiens	1
11094694	700.4241	39.234844, 39.252605, 39.261898, 39.278324	1	0.886642, 0.9017917, 0.90884835, 0.95193344	-	NaN	-	-	NaN
11094695	786.33136	44.687187, 44.820053, 44.833584, 44.839165	1	0.8076882, 0.8782307, 0.9065253, 0.9560477	-	NaN	-	-	NaN
11094696	938.4759	48.512875, 48.52112, 48.532192, 48.53849, 48.5451	1	0.90997577, 0.933849, 0.9368923, 0.96048933, 0.96507585	ELSSFIDK	1	VTDB_HUMAN	Vitamin D-binding protein precursor - Homo sapiens	1
11094697	731.38525	49.835075, 49.854103, 49.856895, 49.99713	2	0.837277, 0.9287922, 0.9291743, 0.95132375	VPGTSTSATLTGLTR	0.87	FINC_HUMAN	Fibronectin precursor - Homo sapiens	1
11094698	700.3918	81.02785, 81.06022, 81.07022, 81.10421, 81.10898	2	0.8085954, 0.81538206, 0.84930146, 0.85586417, 0.94814366	TLADLTLLDSPIK	1	APOB_HUMAN	Apolipoprotein B-100 precursor - Homo sapiens	1
11094699	599.29803	35.161816, 35.16241, 35.16591, 35.16892	2	0.9388351, 0.93955994, 0.94197476, 0.95299	-	NaN	-	-	NaN
11094700	871.7752	121.291016, 121.299805, 121.3072, 121.31305, 121.319115, 121.33707, 121.34226	3	0.94539934, 0.9476439, 0.9540887, 0.95586115, 0.9560427, 0.9578225, 0.9599555	LHLETDSLALVALGALDTALYAAGSK	0.91	CO4B_HUMAN	Complement C4-B precursor - Homo sapiens	1
11094701	607.32794	58.021965, 58.02681, 58.035034, 58.039516	2	0.9618156, 0.9632655, 0.9691198, 0.9712225	GLC[160.0307]VATPVQLR	1	CO4B_HUMAN	Complement C4-B precursor - Homo sapiens	1
11094702	670.3232	62.790222, 62.82398, 62.96223, 62.962807, 63.016438, 63.021915	2	0.7436376, 0.7544583, 0.75538373, 0.78399, 0.8022369, 0.97571534	GSFEFPVGDAVSK	1	CO4B_HUMAN	Complement C4-B precursor - Homo sapiens	1
11094703	789.027	81.1378, 81.255, 81.27104	3	0.91206646, 0.91977113, 0.93504024	AALAAFNAQNNGSNFQLEEISR	0.91	FETUA_HUMAN	Alpha-2-HS-glycoprotein precursor - Homo sapiens	1
11094704	752.3732	73.546814, 73.547455, 73.54834, 73.55074, 73.5512, 73.552956	2	0.8783634, 0.91847956, 0.94746774, 0.95199513, 0.9565134, 0.95719695	-	NaN	-	-	NaN
11094705	718.83356	77.32526, 77.37204, 77.37839, 77.42068, 77.44835, 77.45734	2	0.864937, 0.8672181, 0.87080264, 0.9178894, 0.93450475, 0.9385314	-	NaN	-	-	NaN
11094706	619.34534	53.652176, 53.663906, 53.680416, 53.683636	1	0.9386097, 0.93898165, 0.93916714, 0.9436558	-	NaN	-	-	NaN
11094707	572.31146	67.4061, 67.4153, 67.440315, 67.45521	2	0.93125385, 0.9339293, 0.93693197, 0.9436199	DLPSVQLLMK	0.88	SPTN2_HUMAN	Spectrin beta chain, brain 2 OS=Homo sapiens GN=SPTBN2 PE=1 SV=2	0.91
11094708	578.265	40.51407, 40.56319, 40.56448, 40.568096	2	0.9092189, 0.95120436, 0.9574235, 0.9582694	-	NaN	-	-	NaN
11094709	584.3935	53.564068, 53.599754, 53.635788, 53.659615	1	0.692074, 0.90704614, 0.9202959, 0.9262449	-	NaN	-	-	NaN
11094710	687.4413	35.786457, 35.843998	1	0.9478981, 0.960773	-	NaN	-	-	NaN
11094711	772.41675	45.49768, 45.529037, 45.569378, 45.590748	1	0.9079984, 0.93862045, 0.9504108, 0.9746392	VANPLSTA	0.8	ANGT_HUMAN	Angiotensinogen precursor - Homo sapiens	1
11094712	602.2602	36.15586, 36.162968, 36.16345, 36.164467, 36.188477	2	0.93159956, 0.9499518, 0.9542506, 0.9613183, 0.96867114	EYTDASFTNR	0.9	CERU_HUMAN	Ceruloplasmin precursor - Homo sapiens	1
11094713	585.81824	55.189568, 55.19211, 55.24819, 55.432037	2	0.6876328, 0.9206179, 0.94997835, 0.9706828	THLPEVFLSK	0.79	VTDB_HUMAN	Vitamin D-binding protein precursor - Homo sapiens	1
11094714	702.3364	46.101013, 46.107548	2	0.93722475, 0.9422706	PQGSC[160.0307]SLEGVEIK	1	CFAB_HUMAN	Complement factor B precursor - Homo sapiens	1
11094715	675.82245	34.07407, 34.09713, 34.098297, 34.11023	2	0.9525087, 0.95753616, 0.9600872, 0.96021336	SLAPYAQDTQEK	1	APOA4_HUMAN	Apolipoprotein A-IV precursor - Homo sapiens	1
11094716	685.02496	91.06466, 91.068, 91.074936, 91.0805, 91.085884, 91.0898, 91.0966	3	0.9538627, 0.9546197, 0.9612285, 0.9633544, 0.96404105, 0.96609783, 0.96770835	ILGEELGFASLHDLQLLGK	1	APOB_HUMAN	Apolipoprotein B-100 precursor - Homo sapiens	1
11094717	545.29175	54.58833, 54.614777, 54.704617	1	0.9243808, 0.9552043, 0.9563636	LDAQASFLPK	0.91	ITIH1_HUMAN	Inter-alpha-trypsin inhibitor heavy chain H1 precursor - Homo sapiens	1
11094718	886.9702	101.423904, 101.42714, 101.43449, 101.449, 101.449066, 101.450096, 101.480125	2	0.8760013, 0.9602418, 0.96192366, 0.964634, 0.9648856, 0.9670182, 0.968663	-	NaN	-	-	NaN
11094719	585.3054	43.784492, 43.912903, 43.918556, 43.92799, 43.934834	2	0.8939576, 0.9584287, 0.96247023, 0.9657946, 0.96591246	IPQELNNITK	0.68	RBM27_HUMAN	RNA-binding protein 27 OS=Homo sapiens GN=RBM27 PE=1 SV=2	0
11094720	856.8765	66.639725, 66.71236, 66.794075, 66.82196, 66.85172, 66.88936, 66.96409	2	0.5486752, 0.6185756, 0.6337533, 0.6459631, 0.66722894, 0.6772755, 0.8139981	GEC[160.0307]QAEGVLFFQGDR	1	HEMO_HUMAN	Hemopexin precursor - Homo sapiens	1
11094721	693.3127	47.862164, 47.87324, 47.876568, 47.876865, 47.87748, 47.89498	2	0.92119074, 0.9318384, 0.967074, 0.96942145, 0.9708955, 0.9713906	LDYQEGPPGVEIS	0.73	ITIH4_HUMAN	Inter-alpha-trypsin inhibitor heavy chain H4 precursor - Homo sapiens	1
11094722	564.3085	56.139355, 56.308598, 56.357594, 56.383476	2	0.9116789, 0.91225976, 0.9303742, 0.93950903	-	NaN	-	-	NaN
11094723	599.82715	31.900331, 31.918907, 32.03123, 32.0342, 32.065426	2	0.84698725, 0.890878, 0.8963089, 0.90031356, 0.92195934	-	NaN	-	-	NaN
11094724	487.25543	51.874733, 51.901974, 51.926544, 51.959435	2	0.84527487, 0.8773255, 0.90573794, 0.9206178	EQLSLLDR	1	AACT_HUMAN	Alpha-1-antichymotrypsin precursor - Homo sapiens	1
11094725	562.7617	50.44461, 50.44544	2	0.9737166, 0.9739377	-	NaN	-	-	NaN
11094726	1008.525	53.163254, 53.197426, 53.419296, 53.449886, 53.457897, 53.480156, 53.484016	2	0.8882821, 0.8925094, 0.89895606, 0.9064571, 0.90917385, 0.91654575, 0.92708886	TVVQPSVGAAAGPVVPPC[160.0307]PGR	1	FETUA_HUMAN	Alpha-2-HS-glycoprotein precursor - Homo sapiens	1
11094727	622.83246	73.09948, 73.123535, 73.129745, 73.13475, 73.13567, 73.139046	2	0.7937435, 0.80990803, 0.9167574, 0.9351541, 0.9704482, 0.9727708	IDDIWNLEVK	1	APOB_HUMAN	Apolipoprotein B-100 precursor - Homo sapiens	1
11094728	666.3813	42.585884, 42.662106, 42.674915, 42.700504	1	0.7749683, 0.8896021, 0.8899124, 0.91154647	-	NaN	-	-	NaN
11094729	1236.078	102.17271, 102.181465, 102.20377	2	0.8850023, 0.8909984, 0.8920328	SWVPHTFESELSDPVELLVAES	1	A1BG_HUMAN	Alpha-1B-glycoprotein precursor - Homo sapiens	1
11094730	878.74786	106.60746, 106.612915, 106.61667, 106.62959, 106.635574, 106.64734, 106.659355	3	0.92276543, 0.92799264, 0.929211, 0.93873656, 0.94076365, 0.94213384, 0.9429682	-	NaN	-	-	NaN
11094731	480.7493	39.45289, 39.45733, 39.49224, 39.50048, 39.545334	2	0.86274976, 0.8776316, 0.885016, 0.906052, 0.9085647	ADLSGITGAR	1	AACT_HUMAN	Alpha-1-antichymotrypsin precursor - Homo sapiens	1
11094732	504.26355	27.929533, 27.98702, 27.989637, 28.049814	1	0.6306749, 0.86008775, 0.9016485, 0.90353084	-	NaN	-	-	NaN
11094733	515.76074	71.55568, 71.55849, 71.5646, 71.59014, 71.62234	2	0.7488825, 0.8217407, 0.8394311, 0.8562175, 0.86752963	YFIDFVAR	1	KNG1_HUMAN	Kininogen-1 precursor - Homo sapiens	1
11094734	644.32684	62.07478, 62.12535, 62.12839, 62.130627, 62.13151, 62.139435, 62.179157	4	0.9469889, 0.9687199, 0.96951896, 0.97038054, 0.97047585, 0.9734005, 0.97395617	LTVAAPPSGGPGFLSIERPDSRPPR	0.79	CO4B_HUMAN	Complement C4-B precursor - Homo sapiens	1
11094735	511.7251	35.137062, 35.139194	2	0.96750087, 0.96892565	VDGALC[160.0307]MEK	0.83	HEMO_HUMAN	Hemopexin precursor - Homo sapiens	1
11094736	570.81085	46.518234, 46.52655	2	0.95206743, 0.9581393	EAQLPVIENK	1	PLMN_HUMAN	Plasminogen precursor - Homo sapiens	1
11094737	647.3396	56.961952, 56.964294, 56.96437, 56.966625, 56.970215, 56.977867	3	0.9317957, 0.935255, 0.9405038, 0.950904, 0.9521091, 0.9569687	-	NaN	-	-	NaN
11094738	642.82385	86.98824, 86.99655, 87.003555, 87.003975, 87.01572, 87.021805	2	0.78072274, 0.9227507, 0.92710406, 0.92911327, 0.9306869, 0.9316594	AGFSWIEVTFK	1	ITIH4_HUMAN	Inter-alpha-trypsin inhibitor heavy chain H4 precursor - Homo sapiens	1
11094739	649.8205	37.92483, 37.94447, 37.946186, 37.94806, 37.953514	2	0.95920056, 0.9692374, 0.970702, 0.97250336, 0.9725751	HSIFTPETNPR	1	PLMN_HUMAN	Plasminogen precursor - Homo sapiens	1
11094740	564.7793	50.57579, 50.576145, 50.579697, 50.59153, 50.623283, 50.627415, 50.63381, 50.645237	4	0.9145444, 0.9250508, 0.93182147, 0.9319051, 0.93242395, 0.9615042, 0.96163535, 0.96164715	-	NaN	-	-	NaN
11094741	514.7874	42.067482, 42.081528, 42.08812, 42.12961	2	0.9302129, 0.93742937, 0.94141674, 0.9545482	TLEAQLTPR	1	HEP2_HUMAN	Heparin cofactor 2 precursor - Homo sapiens	1
11094742	807.7145	81.40321, 81.407585, 81.41137, 81.41259, 81.41715, 81.421234	3	0.94712245, 0.95377064, 0.9609439, 0.96520966, 0.9657446, 0.9676546	-	NaN	-	-	NaN
11094743	532.29034	46.68747, 46.693104, 46.699814, 46.714478	2	0.886681, 0.9463863, 0.9600269, 0.96302783	IDVHLVPDR	1	CFAH_HUMAN	Complement factor H precursor - Homo sapiens	1
11094744	703.83655	59.928528, 59.958736, 59.972862, 59.98754, 59.994144, 59.996075	2	0.90630984, 0.9110145, 0.91934484, 0.92766047, 0.94202334, 0.9592709	-	NaN	-	-	NaN
11094745	644.3621	49.286335, 49.299816, 49.323067, 49.34313	1	0.94491535, 0.9501786, 0.95982903, 0.9732433	-	NaN	-	-	NaN
11094746	915.4555	50.31518, 50.33688, 50.344154, 50.34718	1	0.710072, 0.87436986, 0.8761898, 0.9171599	YTFELSR	1	VTDB_HUMAN	Vitamin D-binding protein precursor - Homo sapiens	1
11094747	583.26495	21.166018, 21.192984	2	0.9013642, 0.93847734	AATGEC[160.0307]TATVGK	1	KNG1_HUMAN	Kininogen-1 precursor - Homo sapiens	1
11094748	1249.6042	79.001366, 79.00452, 79.014755	2	0.884044, 0.88512087, 0.8947034	-	NaN	-	-	NaN
11094749	701.7082	88.787636, 88.82642, 88.83107, 88.83247, 88.841194, 88.84598, 88.8526	3	0.93838227, 0.9572529, 0.9633713, 0.96473134, 0.9647815, 0.9652207, 0.96577734	-	NaN	-	-	NaN
11094750	973.5284	51.834763, 51.891254, 51.907856, 51.923836	1	0.8988082, 0.9034993, 0.9239403, 0.92432183	-	NaN	-	-	NaN
11094751	621.8667	72.94589, 72.95206	2	0.95277894, 0.9594142	LSPIYNLVPVK	1	CO9_HUMAN	Complement component C9 precursor - Homo sapiens	1
11094752	559.27814	51.563793, 51.566933, 51.571915, 51.582493, 51.59254, 51.596935	3	0.94502753, 0.94764227, 0.9509583, 0.95239025, 0.9600152, 0.96179885	-	NaN	-	-	NaN
11094753	524.31213	79.290245, 79.30444	2	0.95765543, 0.96402293	LGVYELLLK	1	ITIH4_HUMAN	Inter-alpha-trypsin inhibitor heavy chain H4 precursor - Homo sapiens	1
11094754	590.7626	43.44535, 43.447346, 43.46807, 43.472458, 43.477097	2	0.9364412, 0.9371643, 0.94162744, 0.94967437, 0.9509769	-	NaN	-	-	NaN
11094755	638.3556	34.63196, 34.638073, 34.641342, 34.649426, 34.657986	2	0.9196893, 0.9385523, 0.94763684, 0.953117, 0.96217394	HVVPNEVVVQR	1	GELS_HUMAN	Gelsolin precursor - Homo sapiens	1
11094756	633.3333	28.788988, 28.798447, 28.80764	1	0.95713526, 0.96774125, 0.96907526	-	NaN	-	-	NaN
11094757	748.41705	102.22578, 102.22626, 102.234955, 102.23539, 102.25686, 102.2576, 102.26634, 102.27845	3	0.9097648, 0.93497247, 0.9598283, 0.9621544, 0.962976, 0.9630798, 0.96430284, 0.9650428	VPSYTLILPSLELPVLHVPR	1	APOB_HUMAN	Apolipoprotein B-100 precursor - Homo sapiens	1
11094758	660.34503	57.16814, 57.17946, 57.201523, 57.22052, 57.227173	2	0.9296554, 0.93545455, 0.94884104, 0.9641188, 0.9696177	AGALNSNDAFVLK	1	GELS_HUMAN	Gelsolin precursor - Homo sapiens	1
11094759	800.3664	50.09167, 50.106907, 50.12117, 50.12867, 50.141533, 50.158104	2	0.8717949, 0.95122665, 0.9678311, 0.97155964, 0.97228146, 0.97256774	IASFSQNC[160.0307]DIYPGK	0.81	KNG1_HUMAN	Kininogen-1 precursor - Homo sapiens	1
11094760	574.7821	55.669537, 55.69923, 55.739735, 55.74114, 55.779106	2	0.91596794, 0.9179066, 0.9201764, 0.9541063, 0.9609292	-	NaN	-	-	NaN
11094761	903.0601	68.287766, 68.31602, 68.320915, 68.32495, 68.32596, 68.326065, 68.328094, 68.374756	3	0.7025261, 0.91680974, 0.9201632, 0.9353101, 0.94501585, 0.95265746, 0.957878, 0.9634077	HQPQEFPTYVEPTNDEIC[160.0307]EAFR	1	VTDB_HUMAN	Vitamin D-binding protein precursor - Homo sapiens	1
11094762	580.80646	71.58428, 71.58813, 71.59164, 71.59247, 71.59875	2	0.94662684, 0.96357, 0.9655687, 0.97119683, 0.9732353	EVAFDLEIPK	1	ITIH1_HUMAN	Inter-alpha-trypsin inhibitor heavy chain H1 precursor - Homo sapiens	1
11094763	576.2542	38.146927, 38.178497	2	0.769077, 0.88406414	-	NaN	-	-	NaN
11094764	800.0234	75.27219, 75.285805, 75.28668, 75.299835, 75.30016, 75.30607	3	0.9406725, 0.94075114, 0.94287115, 0.95051473, 0.96520615, 0.96757203	HYYIGIIETTWDYASDHGEK	1	CERU_HUMAN	Ceruloplasmin precursor - Homo sapiens	1
11094765	524.2779	61.750908, 61.757893, 61.7736, 61.774742	2	0.95249367, 0.95700514, 0.9632445, 0.9695726	FPEVDVLTK	1	APOB_HUMAN	Apolipoprotein B-100 precursor - Homo sapiens	1
11094766	1141.58	48.53563, 48.711407, 48.730255, 48.736923, 48.759155	1	0.9369218, 0.94986737, 0.956471, 0.96326804, 0.96570265	GGYTLVSGYPK	0.9	HEMO_HUMAN	Hemopexin precursor - Homo sapiens	1
11094767	848.4196	39.472717, 39.474937, 39.476013, 39.477352, 39.51988	1	0.95387226, 0.96743226, 0.9707343, 0.97163045, 0.9717564	-	NaN	-	-	NaN
11094768	519.7657	34.973846, 34.978992, 34.979794, 34.980755, 34.988888	2	0.94526905, 0.9554148, 0.97024536, 0.97275937, 0.9746444	-	NaN	-	-	NaN
11094769	593.3431	72.458855, 72.6115, 72.6288, 72.64175, 72.65456	2	0.96265334, 0.96451724, 0.96459925, 0.96886265, 0.9718249	FQPTLLTLPR	1	IC1_HUMAN	Plasma protease C1 inhibitor precursor - Homo sapiens	1
11094770	822.4403	116.52319, 116.533875, 116.537315, 116.54915, 116.55699, 116.5674, 116.57097	3	0.9073985, 0.948656, 0.9546578, 0.9568871, 0.95858836, 0.9589524, 0.96111053	ADSQAQLLLSTVVGVFTAPGLHLK	1	ANGT_HUMAN	Angiotensinogen precursor - Homo sapiens	1
11094771	621.7693	31.158567, 31.174997, 31.176361, 31.180418, 31.181139, 31.184278	2	0.8464002, 0.9008788, 0.9136001, 0.9340465, 0.94046366, 0.9743057	TGDEITYQC[160.0307]R	1	CFAH_HUMAN	Complement factor H precursor - Homo sapiens	1
11094772	919.43506	67.04283, 67.07816, 67.08211, 67.09366, 67.10137	2	0.88760364, 0.8923639, 0.89873254, 0.8994035, 0.90743583	SGAQATWTELPWPHEK	0.81	HEMO_HUMAN	Hemopexin precursor - Homo sapiens	1
11094773	540.79376	37.317722, 37.329678, 37.370667, 37.385834, 37.402065	2	0.69632536, 0.71145135, 0.71252733, 0.7385287, 0.7628005	APHGPGLIYR	1	FETUA_HUMAN	Alpha-2-HS-glycoprotein precursor - Homo sapiens	1
11094774	783.5869	79.26141, 79.29424, 79.294914	1	0.9319822, 0.9647629, 0.9660126	-	NaN	-	-	NaN
11094775	653.8254	71.41928, 71.46234, 71.526886, 71.533066, 71.56019	2	0.6618198, 0.7774798, 0.8092962, 0.81738085, 0.84182996	-	NaN	-	-	NaN
11094776	653.84717	76.712074, 76.74093, 76.761856, 76.76936	2	0.88112116, 0.8897015, 0.9048054, 0.93524283	EFQVPTFTIPK	1	APOB_HUMAN	Apolipoprotein B-100 precursor - Homo sapiens	1
11094777	644.3278	29.971676, 29.985548, 30.000784, 30.0086	2	0.9355215, 0.9495844, 0.9582569, 0.9617509	TQVNTQAEQLR	0.78	APOA4_HUMAN	Apolipoprotein A-IV precursor - Homo sapiens	1
11094778	578.79956	55.8391, 55.877697, 55.969116	2	0.8940374, 0.9241346, 0.9530423	-	NaN	-	-	NaN
11094779	561.02045	73.63136, 73.63603, 73.640724, 73.64237	4	0.9491354, 0.9510941, 0.9511431, 0.9569424	FLHVPDTFEGHFDGVPVISK	0.99	ITIH2_HUMAN	Inter-alpha-trypsin inhibitor heavy chain H2 precursor - Homo sapiens	1
11094780	554.7959	65.73394, 65.738976, 65.74196, 65.74232, 65.804665	2	0.841259, 0.96256113, 0.96337545, 0.96433103, 0.9653679	YVLPNFEVK	1	CO4B_HUMAN	Complement C4-B precursor - Homo sapiens	1
11094781	960.5147	39.39206, 39.458652, 39.47918, 39.488308, 39.506653	1	0.8950068, 0.9034662, 0.909569, 0.9223586, 0.9252323	ADLSGITGAR	1	AACT_HUMAN	Alpha-1-antichymotrypsin precursor - Homo sapiens	1
11094782	609.64777	72.0859, 72.09753, 72.10084, 72.103584, 72.10592, 72.12454, 72.12521	3	0.7812696, 0.9471541, 0.95337677, 0.95369416, 0.95558333, 0.95939034, 0.9641481	GVTSVSQIFHSPDLAIR	1	IC1_HUMAN	Plasma protease C1 inhibitor precursor - Homo sapiens	1
11094783	643.88654	93.02003, 93.023224, 93.030945, 93.04775, 93.053894	2	0.9059621, 0.9454631, 0.94642717, 0.95151335, 0.9594933	GYVIIKPLVWV	1	SAMP_HUMAN	Serum amyloid P-component precursor - Homo sapiens	1
11094784	540.7914	36.945568, 36.946163, 36.948288, 36.951874, 36.96549	2	0.8779435, 0.8780796, 0.90042645, 0.9114726, 0.9348836	-	NaN	-	-	NaN
11094785	808.93774	83.09894, 83.14108, 83.14704, 83.16369, 83.17667, 83.19541	2	0.89080703, 0.9092417, 0.90996045, 0.9265648, 0.9299688, 0.9334095	TSSFALNLPTLPEVK	1	APOB_HUMAN	Apolipoprotein B-100 precursor - Homo sapiens	1
11094786	527.7933	40.160526, 40.26898, 40.282887, 40.302895, 40.30629	2	0.87646055, 0.90562016, 0.9215248, 0.9428602, 0.9669939	-	NaN	-	-	NaN
11094787	776.8468	63.621033, 63.621967, 63.623394, 63.623486, 63.626137, 63.640713	2	0.8735156, 0.897923, 0.9096024, 0.9137342, 0.93901426, 0.96579844	-	NaN	-	-	NaN
11094788	694.331	54.790573, 54.856888, 54.861454, 54.883106, 54.89638, 54.896442, 54.90235, 54.93922	3	0.71818215, 0.77891403, 0.9046318, 0.9076256, 0.90826976, 0.9104134, 0.91319174, 0.92301404	HTFMGVVSLGSPSGEVSHPR	0.68	FETUA_HUMAN	Alpha-2-HS-glycoprotein precursor - Homo sapiens	1
11094789	885.9569	64.457954, 64.46902, 64.47241, 64.47393, 64.47444, 64.483734, 64.49353	2	0.93913764, 0.9566013, 0.9600421, 0.9601078, 0.9607117, 0.9654738, 0.97466063	VIPAC[160.0307]LPSPNYVVADR	1	PLMN_HUMAN	Plasminogen precursor - Homo sapiens	1
11094790	986.54065	70.91894, 70.920166, 70.92851, 70.96273, 70.99013	1	0.7435158, 0.936993, 0.9439417, 0.95014924, 0.9514406	-	NaN	-	-	NaN
11094791	651.34467	50.313957, 50.332687, 50.33452	1	0.9192147, 0.9243143, 0.94850063	-	NaN	-	-	NaN
11094792	698.3811	61.980297, 62.025623, 62.032764, 62.050327, 62.051926, 62.05583	2	0.9537804, 0.95541906, 0.96140516, 0.9615095, 0.968001, 0.96915764	-	NaN	-	-	NaN
11094793	854.8724	55.573074, 55.589016, 55.59608, 55.609318, 55.610065, 55.61979	2	0.9122338, 0.91751426, 0.92312115, 0.9300432, 0.9348183, 0.93910605	EYC[160.0307]GVPGDGDEELLR	1	AMBP_HUMAN	AMBP protein precursor - Homo sapiens	1
11094794	795.0238	54.450817, 54.486626, 54.488808, 54.501556, 54.50309, 54.509544	3	0.93721783, 0.94318336, 0.9465139, 0.94654584, 0.9557726, 0.9594932	TFYEPGEEITYSC[160.0307]KPGYVSR	1	APOH_HUMAN	Beta-2-glycoprotein 1 precursor - Homo sapiens	1
11094795	663.8739	48.12554, 48.130386, 48.133034, 48.144333, 48.2307	2	0.7315318, 0.9653005, 0.966827, 0.9685012, 0.9730294	RTHLPEVFLSK	1	VTDB_HUMAN	Vitamin D-binding protein precursor - Homo sapiens	1
11094796	923.8447	100.83027, 100.84658, 100.85122, 100.85725, 100.87508, 100.89082, 100.894585, 100.90062, 101.01947	3	0.60717285, 0.93118525, 0.9518162, 0.9600315, 0.96748924, 0.9695241, 0.96979517, 0.97288007, 0.9757109	-	NaN	-	-	NaN
11094797	628.62195	62.26194, 62.264015, 62.265125, 62.26604, 62.27283, 62.292282	3	0.8485201, 0.8832025, 0.8967057, 0.95951515, 0.9597532, 0.9615133	TFGSGEADC[160.0307]GLRPLFEK	1	THRB_HUMAN	Prothrombin precursor - Homo sapiens	1
11094798	590.3097	35.488506, 35.489086, 35.49059, 35.496002, 35.498985	2	0.9432645, 0.9483933, 0.95186526, 0.956418, 0.9639929	ALFVSEEEKK	1	CFAB_HUMAN	Complement factor B precursor - Homo sapiens	1
11094799	563.7908	59.486423, 59.507904, 59.509644, 59.511208, 59.512844, 59.515083	2	0.9335766, 0.97109234, 0.97202283, 0.9723181, 0.9739756, 0.9753797	-	NaN	-	-	NaN
11094800	528.2961	59.610683, 59.63046, 59.632454, 59.64182, 59.64815	2	0.91893935, 0.94046336, 0.94973814, 0.9515891, 0.9543834	LPELADELR	0.67	SEM4C_HUMAN	Semaphorin-4C OS=Homo sapiens GN=SEMA4C PE=2 SV=2	0
11094801	647.82886	76.52859, 76.53742, 76.53928, 76.5399, 76.53995, 76.54186	2	0.8975009, 0.93991077, 0.95055705, 0.95381373, 0.954085, 0.96483403	-	NaN	-	-	NaN
11094802	636.87054	84.531906, 84.533356, 84.55906, 84.56665, 84.57562	2	0.9521182, 0.95421344, 0.96354717, 0.9643728, 0.9711069	-	NaN	-	-	NaN
11094803	540.2509	38.56354, 38.60207, 38.602962, 38.618652, 38.623486, 38.633083	3	0.7910327, 0.9072019, 0.9234409, 0.92375773, 0.92835456, 0.94591933	-	NaN	-	-	NaN
11094804	844.7392	67.25975, 67.46321, 67.54446, 67.55589, 67.56786, 67.65135, 67.68305	3	0.8105659, 0.8274599, 0.87823397, 0.8918151, 0.9040183, 0.9044056, 0.9360724	-	NaN	-	-	NaN
11094805	1103.6124	109.33463, 109.37414, 109.37447, 109.38453	1	0.89199525, 0.90090925, 0.9269711, 0.9475992	-	NaN	-	-	NaN
11094806	714.8888	69.2635, 69.267006, 69.27419, 69.282074, 69.286766, 69.32914	2	0.44903207, 0.95522434, 0.9602734, 0.9645248, 0.9662825, 0.9707147	-	NaN	-	-	NaN
11094807	550.81085	53.253864, 53.257954, 53.354546	2	0.91031253, 0.96659535, 0.9682747	NIQSLEVIGK	0.74	CXCL7_HUMAN	Platelet basic protein precursor - Homo sapiens	1
11094808	1182.5737	80.74215, 80.76418, 80.766884, 80.78512, 80.79204, 80.80369	2	0.8446703, 0.86394095, 0.869795, 0.8741339, 0.87868047, 0.8806212	-	NaN	-	-	NaN
11094809	654.83563	88.23769, 88.31516, 88.323204, 88.333626, 88.353516, 88.367134	2	0.892982, 0.92618304, 0.9291555, 0.9397766, 0.9498534, 0.9544906	GFEPTLEALFGK	1	APOB_HUMAN	Apolipoprotein B-100 precursor - Homo sapiens	1
11094810	637.64905	68.11905, 68.16235, 68.16689, 68.17166, 68.17647, 68.1849, 68.18631, 68.18886	3	0.63909763, 0.9019672, 0.9410595, 0.9492644, 0.95110077, 0.96204823, 0.9622413, 0.96979284	PTNSPELEETLTHTITK	1	KNG1_HUMAN	Kininogen-1 precursor - Homo sapiens	1
11094811	866.96814	70.44195, 70.53146, 70.55562, 70.560814	2	0.8801184, 0.91213006, 0.9189603, 0.9582778	NLQPASEYTVSLVAIK	1	FINC_HUMAN	Fibronectin precursor - Homo sapiens	1
11094812	1046.901	46.46032, 46.619835, 46.631687, 46.632587, 46.643456, 46.646503	2	0.8879974, 0.9076008, 0.9078948, 0.910751, 0.91382253, 0.9387657	SLGEC[160.0307]C[160.0307]DVEDSTTC[160.0307]FNAK	1	VTDB_HUMAN	Vitamin D-binding protein precursor - Homo sapiens	1
11094813	1220.5972	62.97941, 63.032154, 63.048717, 63.284374, 63.302708	1	0.87352467, 0.9042089, 0.9065033, 0.9085282, 0.91082835	-	NaN	-	-	NaN
11094814	817.91254	82.957016, 82.96569, 82.97376, 82.978775, 82.98373, 82.98702, 83.003784	2	0.9482084, 0.96361876, 0.9640482, 0.96451396, 0.97017354, 0.9721377, 0.97262025	-	NaN	-	-	NaN
11094815	1220.6063	63.565636, 63.566868	1	0.7340362, 0.7341557	-	NaN	-	-	NaN
11094816	479.89984	29.310987, 29.325897, 29.334034, 29.360165, 29.362492	3	0.91261435, 0.9153471, 0.92023325, 0.9255134, 0.9629357	HGSPVDIC[160.0307]TAKPR	0.8	ANT3_HUMAN	Antithrombin-III precursor - Homo sapiens	1
11094817	591.80725	55.390656, 55.393776, 55.405807, 55.419144	2	0.5934849, 0.9164651, 0.918312, 0.9336962	-	NaN	-	-	NaN
11094818	609.3403	33.070454, 33.096188	1	0.8498055, 0.89508325	-	NaN	-	-	NaN
11094819	748.90845	98.98624, 99.00337, 99.04093, 99.04271, 99.08494, 99.09836, 99.115814	2	0.64464986, 0.66509086, 0.6711028, 0.7523475, 0.813246, 0.83951944, 0.9433425	ITFELVYEELLK	1	ITIH4_HUMAN	Inter-alpha-trypsin inhibitor heavy chain H4 precursor - Homo sapiens	1
11094820	963.5119	98.14755, 98.1763, 98.254944, 98.257965, 98.26037, 98.26248, 98.27342	2	0.88701916, 0.9086106, 0.9306939, 0.94587666, 0.9460216, 0.947505, 0.95055133	VTWAPPPSIDLTNFLVR	1	FINC_HUMAN	Fibronectin precursor - Homo sapiens	1
11094821	672.3817	41.7546, 41.794983, 41.810078, 41.81467, 41.85861	1	0.8755159, 0.9079245, 0.92452776, 0.93014044, 0.9620992	-	NaN	-	-	NaN
11094822	1076.0684	110.40508, 110.410995, 110.41329, 110.417946, 110.42197, 110.431625	2	0.9448457, 0.95695627, 0.9590433, 0.9597131, 0.961404, 0.962885	SLPAPWLSMAPVSWITPGLK	1	A1BG_HUMAN	Alpha-1B-glycoprotein precursor - Homo sapiens	1
11094823	511.75943	26.952593, 26.976282, 26.990318, 27.008732, 27.019623	2	0.9053571, 0.94456905, 0.9450014, 0.9576634, 0.95841086	ATVVYQGER	1	APOH_HUMAN	Beta-2-glycoprotein 1 precursor - Homo sapiens	1
11094824	656.3648	65.29755, 65.29966, 65.309555, 65.31645, 65.32407, 65.32824	2	0.96153075, 0.9622269, 0.9653705, 0.96809715, 0.9697034, 0.96996605	-	NaN	-	-	NaN
11094825	754.84296	39.586117, 39.59745, 39.617638, 39.635864, 39.638237, 39.65373, 39.67699	2	0.8973048, 0.921839, 0.92969525, 0.9331065, 0.933362, 0.9599713, 0.9635114	VSEADSSNADWVTK	1	CFAB_HUMAN	Complement factor B precursor - Homo sapiens	1
11094826	697.3461	38.78818, 38.794773, 38.817028, 38.825077, 38.847107	2	0.918102, 0.9239171, 0.92463994, 0.94467545, 0.96328384	IVLGQEQDSYGGK	1	SAMP_HUMAN	Serum amyloid P-component precursor - Homo sapiens	1
11094827	621.81793	52.627296, 52.63315, 52.638298	2	0.941137, 0.941236, 0.94873023	ATGVLYDYVNK	1	APOB_HUMAN	Apolipoprotein B-100 precursor - Homo sapiens	1
11094828	604.3145	53.619026, 53.632908	1	0.9445929, 0.9449573	-	NaN	-	-	NaN
11094829	782.41956	77.49268, 77.54373, 77.59001, 77.621635, 77.65447, 77.66979	2	0.827093, 0.8280277, 0.8399858, 0.8577485, 0.8989782, 0.92335093	TTNIQGINLLFSSR	1	CO4B_HUMAN	Complement C4-B precursor - Homo sapiens	1
11094830	590.6482	112.69411, 112.73607, 112.8183, 112.82, 112.822136, 112.83818, 112.85348, 112.85454	3	0.77548283, 0.8779912, 0.884714, 0.89444333, 0.89701766, 0.89978945, 0.8998189, 0.9020701	DFHINLFQVLPWLK	0.8	CFAB_HUMAN	Complement factor B precursor - Homo sapiens	1
11094831	822.41986	50.034214, 50.046753, 50.047653	1	0.9567634, 0.9627662, 0.96598077	-	NaN	-	-	NaN
11094832	663.36646	110.22518, 110.23396, 110.23712, 110.24868, 110.25142, 110.26016	3	0.921192, 0.931558, 0.93843734, 0.9386653, 0.943892, 0.96158004	-	NaN	-	-	NaN
11094833	799.4963	39.23862, 39.243626, 39.25217	1	0.94597584, 0.9596892, 0.9604531	-	NaN	-	-	NaN
11094834	1113.0488	83.790634, 83.80976, 83.81221, 83.81417, 83.82054, 83.84058, 83.84129	2	0.92365384, 0.92746705, 0.92790097, 0.9327295, 0.93554604, 0.9399835, 0.94969887	ALEILQEEDLIDEDDIPVR	1	CO4B_HUMAN	Complement C4-B precursor - Homo sapiens	1
11094835	586.7908	51.496918, 51.502422, 51.50719, 51.51418, 51.51675	2	0.95182246, 0.9613083, 0.9650942, 0.9674729, 0.96860325	YENYELTLK	1	APOB_HUMAN	Apolipoprotein B-100 precursor - Homo sapiens	1
11094836	508.99503	39.61366, 39.72696	4	0.96062595, 0.9621005	IHSGSFQSQVELSNDQEK	0.89	APOB_HUMAN	Apolipoprotein B-100 precursor - Homo sapiens	1
11094837	579.8096	62.77803, 62.78614, 62.78774, 62.79073, 62.794827, 62.796795, 62.796844	2	0.6917058, 0.8615813, 0.8959048, 0.9377402, 0.94316393, 0.9497786, 0.9611695	-	NaN	-	-	NaN
11094838	618.3014	41.404667, 41.413, 41.441986, 41.459965, 41.460606, 41.46558	2	0.76120144, 0.9176221, 0.94830453, 0.9565167, 0.9593226, 0.9599606	-	NaN	-	-	NaN
11094839	571.735	53.23584, 53.238445	2	0.90477395, 0.91576284	DYFMPC[160.0307]PGR	1	HEMO_HUMAN	Hemopexin precursor - Homo sapiens	1
11094840	1061.5936	60.140026, 60.26104, 60.272457, 60.28615, 60.296562	1	0.7980252, 0.79992706, 0.81454456, 0.82650656, 0.9403209	EIGELYLPK	1	AACT_HUMAN	Alpha-1-antichymotrypsin precursor - Homo sapiens	1
11094841	563.82184	38.850044, 38.854267, 38.86918, 38.87657, 38.88733	2	0.91098326, 0.9404405, 0.9446044, 0.9525483, 0.96134335	SKLPGIVAEGR	0.89	ANT3_HUMAN	Antithrombin-III precursor - Homo sapiens	1
11094842	576.24365	37.837246, 37.83824, 37.849857, 37.86781, 37.87784	2	0.8585702, 0.85991335, 0.9161926, 0.9181795, 0.94049233	-	NaN	-	-	NaN
11094843	957.9184	52.005264, 52.00673, 52.006775, 52.00751, 52.010952, 52.01311, 52.017323	2	0.87199444, 0.9343515, 0.94862366, 0.95111924, 0.9525885, 0.9526554, 0.95399904	FLC[160.0307]TGGVSPYADPNTC[160.0307]R	1	CFAB_HUMAN	Complement factor B precursor - Homo sapiens	1
11094844	823.9002	92.028076, 92.0413, 92.13603, 92.169914, 92.1709, 92.1773, 92.18324, 92.19421	2	0.84294385, 0.8777557, 0.88672614, 0.920691, 0.95254177, 0.95423853, 0.95595884, 0.96278715	-	NaN	-	-	NaN
11094845	648.8678	59.962124, 59.995396, 60.007496, 60.026787, 60.04709	2	0.8500076, 0.87653726, 0.8990882, 0.9105318, 0.942689	-	NaN	-	-	NaN
11094846	488.2488	33.352276, 33.356243, 33.395435, 33.40961, 33.457	2	0.8292021, 0.9275076, 0.94034344, 0.9450303, 0.9672357	-	NaN	-	-	NaN
11094847	891.9644	86.88438, 86.888695, 86.89554, 86.896454, 86.94968	2	0.9605927, 0.967531, 0.9686981, 0.9698317, 0.97051	EIPAWVPFDPAAQITK	1	ZA2G_HUMAN	Zinc-alpha-2-glycoprotein precursor - Homo sapiens (Human)	1
11094848	515.7895	39.61439, 39.616768, 39.620712	2	0.97119194, 0.9721658, 0.9740662	LSSPAVITDK	1	PLMN_HUMAN	Plasminogen precursor - Homo sapiens	1
11094849	545.8008	54.596622, 54.61061	1	0.93217325, 0.9396927	-	NaN	-	-	NaN
11094850	638.31824	39.1809, 39.18339, 39.232117	1	0.9207421, 0.9583173, 0.96376157	NDYVK	0.97	AACT_HUMAN	Alpha-1-antichymotrypsin precursor - Homo sapiens	1
11094851	609.37805	82.43701, 82.441055, 82.46881	2	0.9386055, 0.9411881, 0.9496318	-	NaN	-	-	NaN
11094852	655.2995	62.42239, 62.42826, 62.439014, 62.453243, 62.469414, 62.501095	2	0.89637756, 0.92310953, 0.92647886, 0.93117666, 0.9530694, 0.9721663	SC[160.0307]DIPVFMNAR	1	CFAH_HUMAN	Complement factor H precursor - Homo sapiens	1
11094853	773.3385	43.347122, 43.354668, 43.356712, 43.357727, 43.35792, 43.36544	2	0.9573942, 0.9614975, 0.9650074, 0.96574146, 0.9691744, 0.9698017	WSSPPQC[160.0307]EGLPC[160.0307]K	1	CFAH_HUMAN	Complement factor H precursor - Homo sapiens	1
11094854	575.33777	41.768158, 41.774544, 41.78314, 41.816048, 41.8543	1	0.93290865, 0.9406892, 0.9544137, 0.95603925, 0.9705318	-	NaN	-	-	NaN
11094855	829.7519	96.54252, 96.61648, 96.61904, 96.631805, 96.64263, 96.64797, 96.6511	3	0.9512735, 0.9534006, 0.95598716, 0.9567852, 0.9572015, 0.9583879, 0.9589308	GPEEEHLGILGPVIWAEVGDTIR	1	CERU_HUMAN	Ceruloplasmin precursor - Homo sapiens	1
11094856	708.33954	53.47542, 53.47997, 53.482174, 53.48614, 53.499283, 53.500244, 53.50696, 53.521202	3	0.9099583, 0.94378036, 0.94394547, 0.9464763, 0.9476961, 0.9538445, 0.9539029, 0.9640783	YGQTIRPIC[160.0307]LPC[160.0307]TEGTTR	1	CFAB_HUMAN	Complement factor B precursor - Homo sapiens	1
11094857	937.51715	97.45626, 97.457794, 97.46041, 97.46222, 97.48544, 97.510765	2	0.9453093, 0.9506065, 0.96898663, 0.9704154, 0.97114366, 0.9713445	-	NaN	-	-	NaN
11094858	624.8201	58.481586, 58.5023, 58.520924, 58.530895, 58.546593, 58.588497	4	0.62847495, 0.68846494, 0.7572116, 0.8029247, 0.877447, 0.9031839	VILGAHQEVNLEPHVQEIEVSR	0.8	PLMN_HUMAN	Plasminogen precursor - Homo sapiens	1
11094859	563.76764	28.341797, 28.355087, 28.357927, 28.359228, 28.36828	2	0.90267545, 0.9157597, 0.9549534, 0.9647756, 0.96794194	DAQYAPGYDK	0.87	CFAB_HUMAN	Complement factor B precursor - Homo sapiens	1
11094860	940.4751	100.73026, 100.73204, 100.73474, 100.746315, 100.751945, 100.75624, 100.76704	3	0.9391462, 0.9432711, 0.9458056, 0.9458457, 0.95028037, 0.95066756, 0.9533029	WSPELPVC[160.0307]APIIC[160.0307]PPPSIPTFATLR	1	APOH_HUMAN	Beta-2-glycoprotein 1 precursor - Homo sapiens	1
11094861	834.05505	79.15515, 79.171295, 79.18606	3	0.8010426, 0.8665523, 0.94533795	-	NaN	-	-	NaN
11094862	751.888	74.042404, 74.05694, 74.06571, 74.073, 74.16407	2	0.69490117, 0.7395698, 0.8218373, 0.85482496, 0.953815	VC[160.0307]PFAGILENGAVR	0.78	APOH_HUMAN	Beta-2-glycoprotein 1 precursor - Homo sapiens	1
11094863	621.85254	38.83304, 38.8331, 38.83721, 38.838947, 38.84451, 38.844597	2	0.9476403, 0.94875115, 0.96901095, 0.97300893, 0.97468394, 0.9746852	VKDISEVVTPR	1	CFAB_HUMAN	Complement factor B precursor - Homo sapiens	1
11094864	631.7961	44.249714, 44.298737, 44.3138, 44.317486, 44.36739	2	0.85295236, 0.92099714, 0.9519009, 0.9651394, 0.9714767	DGWSAQPTC[160.0307]IK	1	CFAH_HUMAN	Complement factor H precursor - Homo sapiens	1
11094865	847.95654	66.37607, 66.40266, 66.43785, 66.47432, 66.55932	2	0.8668012, 0.90518546, 0.91836023, 0.9399255, 0.9495276	-	NaN	-	-	NaN
11094866	801.4275	59.704582, 59.715263, 59.715855, 59.719795, 59.730026, 59.732338, 59.781467	2	0.807223, 0.89927804, 0.9249414, 0.9393436, 0.94098485, 0.9587192, 0.97164774	VSALLTPAEQTGTWK	0.83	APOB_HUMAN	Apolipoprotein B-100 precursor - Homo sapiens	1
11094867	586.27905	53.150604, 53.15237, 53.216763, 53.219536	1	0.93732786, 0.94517595, 0.96402264, 0.97233415	-	NaN	-	-	NaN
11094868	609.7979	39.219467, 39.22411, 39.231956, 39.246773	2	0.94356215, 0.957592, 0.96100616, 0.96897644	-	NaN	-	-	NaN
11094869	747.7044	73.59341, 73.60719, 73.60869, 73.61586, 73.625145, 73.6273, 73.63074	3	0.945831, 0.9458925, 0.9503632, 0.9525778, 0.95500827, 0.95782554, 0.974384	FLHVPDTFEGHFDGVPVISK	1	ITIH2_HUMAN	Inter-alpha-trypsin inhibitor heavy chain H2 precursor - Homo sapiens	1
11094870	665.3247	45.25839, 45.27054, 45.2721, 45.273857, 45.276997, 45.27946	3	0.95019853, 0.9548913, 0.95660174, 0.9585363, 0.9589902, 0.96367043	ENADSLQASLRPHADELK	1	APOA4_HUMAN	Apolipoprotein A-IV precursor - Homo sapiens	1
11094871	595.8319	48.31173, 48.325233, 48.32918, 48.331985, 48.37962	2	0.92386365, 0.96047133, 0.96174866, 0.9670625, 0.96932924	GSLGPPGPPGLGGK	0.96	CO9A3_HUMAN	Collagen alpha-3(IX) chain precursor - Homo sapiens	0
11094872	636.34045	58.83546, 58.8916, 58.892365, 58.894955, 58.898804	2	0.9364973, 0.9536336, 0.9546836, 0.9616283, 0.96546596	SVSLPSLDPASAK	1	APOB_HUMAN	Apolipoprotein B-100 precursor - Homo sapiens	1
11094873	567.30383	47.695114, 47.709915, 47.72199, 47.736317, 47.74098, 47.74423	2	0.9334679, 0.9407218, 0.95835835, 0.9633389, 0.9673263, 0.97061396	RPYFPVAVGK	0.91	CFAH_HUMAN	Complement factor H precursor - Homo sapiens	1
11094874	795.9085	84.682106, 84.69462, 84.709114, 84.7153, 84.71921, 84.72077	2	0.95512176, 0.95691156, 0.9590421, 0.96124756, 0.9614726, 0.9713676	ESLLNHFLYEVAR	1	AFAM_HUMAN	Afamin precursor - Homo sapiens	1
11094875	500.27502	44.289665, 44.29666, 44.324738, 44.342064	2	0.8833547, 0.8922518, 0.9480287, 0.9606008	-	NaN	-	-	NaN
11094876	577.28	49.81035, 49.816574, 49.817657, 49.817726	2	0.8258552, 0.84381753, 0.9341642, 0.97226274	FEGIAC[160.0307]EISK	1	CO9_HUMAN	Complement component C9 precursor - Homo sapiens	1
11094877	591.84143	59.84681, 59.85865, 59.860832, 59.865883, 59.874863	2	0.8660773, 0.8867526, 0.93120617, 0.9553868, 0.97335255	-	NaN	-	-	NaN
11094878	527.2564	48.163933, 48.16919, 48.215317, 48.24128	2	0.91819555, 0.9364277, 0.9475782, 0.9744872	VDFTLSSER	1	CO4B_HUMAN	Complement C4-B precursor - Homo sapiens	1
11094879	646.36005	76.11346, 76.14037, 76.1435, 76.14756, 76.14917	2	0.81591374, 0.8481871, 0.9704697, 0.9714668, 0.9722775	GATYNIIVEALK	1	FINC_HUMAN	Fibronectin precursor - Homo sapiens	1
11094880	678.3446	58.77531, 58.843674, 58.846603, 58.85007, 58.852333, 58.852833	2	0.91870964, 0.9187373, 0.9561379, 0.9595696, 0.96970344, 0.969756	IYLYTLNDNAR	1	FINC_HUMAN	Fibronectin precursor - Homo sapiens	1
11094881	595.8324	60.0726, 60.0819, 60.16389, 60.214706, 60.228127	2	0.5454975, 0.6351696, 0.7223014, 0.7604451, 0.9440436	-	NaN	-	-	NaN
11094882	741.42035	42.206264, 42.232483	1	0.91184783, 0.9238302	n[43.0184]PAGVSLR	1	ANGT_HUMAN	Angiotensinogen precursor - Homo sapiens	1
11094883	811.84814	43.879227, 43.896038, 43.904575, 43.913177, 43.920578, 43.92131, 43.964687	2	0.7177256, 0.94655466, 0.94992876, 0.9560121, 0.9619605, 0.9630423, 0.96985275	AESPEVC[160.0307]FNEESPK	1	AFAM_HUMAN	Afamin precursor - Homo sapiens	1
11094884	531.3065	32.953274, 32.99574, 33.037117	1	0.7251839, 0.9497239, 0.95068073	-	NaN	-	-	NaN
11094885	564.31793	39.214115, 39.239548, 39.27428	1	0.81794775, 0.87400377, 0.9027231	-	NaN	-	-	NaN
11094886	600.9621	70.72058, 70.740685, 70.745964, 70.77493, 70.789635, 70.797386, 70.79912	3	0.86149347, 0.8671954, 0.8745467, 0.87489474, 0.9066186, 0.9261365, 0.9366351	-	NaN	-	-	NaN
11094887	809.3496	38.268475, 38.285957, 38.29601, 38.30158, 38.30562, 38.346554	3	0.9354226, 0.9614216, 0.96274596, 0.96326894, 0.96507215, 0.9707515	EEGTDSAGQAQGIGSPVYAMQDSK	0.71	XIRP1_HUMAN	Xin actin-binding repeat-containing protein 1 - Homo sapiens (Human)	0
11094888	1070.0364	68.159035, 68.165215, 68.17112, 68.17373, 68.17899, 68.181526	2	0.95229745, 0.9528009, 0.9547575, 0.9552528, 0.9565956, 0.9569679	DIPTNSPELEETLTHTITK	1	KNG1_HUMAN	Kininogen-1 precursor - Homo sapiens	1
11094889	504.2493	28.393343, 28.516058	2	0.6026278, 0.90068305	-	NaN	-	-	NaN
11094890	552.782	43.04153, 43.046196, 43.05091	2	0.9636926, 0.97003967, 0.9723446	LEPYADQLR	1	APOA4_HUMAN	Apolipoprotein A-IV precursor - Homo sapiens	1
11094891	678.9042	71.81277, 71.81293, 71.81427, 71.8189, 71.83198	2	0.94956136, 0.9517374, 0.95322263, 0.9617791, 0.9730036	LPYTIITTPPLK	1	APOB_HUMAN	Apolipoprotein B-100 precursor - Homo sapiens	1
11094892	789.02466	80.32335, 80.33771, 80.363655	3	0.9294849, 0.9406793, 0.947152	-	NaN	-	-	NaN
11094893	548.30444	38.367825, 38.372772, 38.377014, 38.379467	2	0.9548622, 0.9607266, 0.966051, 0.9687428	NLAVSQ[129.0426]VVHK	1	AACT_HUMAN	Alpha-1-antichymotrypsin precursor - Homo sapiens	1
11094894	693.8928	62.52747, 62.535633, 62.55165, 62.55467, 62.555676	2	0.95218986, 0.9571262, 0.96062815, 0.96237236, 0.96772367	-	NaN	-	-	NaN
11094895	765.3891	83.39734, 83.594284, 83.60049, 83.62855, 83.63168	2	0.8905793, 0.89092004, 0.89194596, 0.90668046, 0.934217	EDFTSLSLVLYSR	1	VTDB_HUMAN	Vitamin D-binding protein precursor - Homo sapiens	1
11094896	1233.6753	101.51734, 101.532486, 101.54056, 101.54714, 101.559875, 101.560524, 101.56497	2	0.84250563, 0.95857817, 0.9595059, 0.95975214, 0.9628659, 0.96643806, 0.9675882	IADFELPTIIVPEQTIEIPSIK	1	APOB_HUMAN	Apolipoprotein B-100 precursor - Homo sapiens	1
11094897	720.4323	55.655487, 55.657406, 55.658638, 55.664318	1	0.94352126, 0.96552545, 0.96809137, 0.96947366	-	NaN	-	-	NaN
11094898	695.70715	85.74174, 85.74599, 85.75487, 85.75545, 85.801125	3	0.9136742, 0.95140487, 0.9537781, 0.9613729, 0.9628636	-	NaN	-	-	NaN
11094899	864.4896	39.180546, 39.182163, 39.189804, 39.200634	1	0.9552774, 0.96212083, 0.97067577, 0.9723291	-	NaN	-	-	NaN
11094900	763.0986	98.6332, 98.642204, 98.64997, 98.65094, 98.66208, 98.672, 98.67209	3	0.9439473, 0.9471236, 0.94927657, 0.9501876, 0.9521043, 0.95536804, 0.95957536	LDAHKVLSALQAVQGLLVAQGR	1	ANGT_HUMAN	Angiotensinogen precursor - Homo sapiens	1
11094901	594.8483	79.68502, 79.76331, 79.78033, 79.79066, 79.8238	2	0.9107902, 0.9390335, 0.9402012, 0.9438493, 0.9581746	-	NaN	-	-	NaN
11094902	702.8402	46.865845, 46.87253, 46.880337, 46.886745	2	0.97192985, 0.97214764, 0.97279036, 0.9733018	-	NaN	-	-	NaN
11094903	740.3808	44.47559, 44.49224, 44.49794	1	0.9588472, 0.96605694, 0.9694997	-	NaN	-	-	NaN
11094904	661.3693	39.473274, 39.52781, 39.56884	1	0.5899778, 0.77788615, 0.85020304	SGITGAR	0.83	AACT_HUMAN	Alpha-1-antichymotrypsin precursor - Homo sapiens	1
11094905	1095.1527	75.77252, 75.78368, 75.89863, 75.92285, 75.92454, 75.92507, 75.93202, 75.93604, 75.99025	3	0.8571836, 0.9195422, 0.9220898, 0.9235048, 0.9267908, 0.92830557, 0.94091964, 0.94447416, 0.94865763	-	NaN	-	-	NaN
11094906	567.2597	23.903389, 23.909824, 23.924698, 23.952312, 23.962614	2	0.84011495, 0.9266313, 0.95558745, 0.9687308, 0.97103035	VDVQAGAC[160.0307]EGK	0.71	CO4B_HUMAN	Complement C4-B precursor - Homo sapiens	1
11094907	801.72394	97.90589, 97.910545, 97.91576, 97.91974, 97.922844, 97.927986, 97.930145, 97.93119	3	0.9530916, 0.9668205, 0.9683537, 0.9690494, 0.9692873, 0.96928966, 0.9696191, 0.9703638	HVEDVPAFQALGSLNDLQFFR	1	ZA2G_HUMAN	Zinc-alpha-2-glycoprotein precursor - Homo sapiens (Human)	1
11094908	951.4144	43.761456, 43.775528, 43.78631, 43.80012, 43.8109, 43.820942	2	0.8743785, 0.9289831, 0.9415499, 0.9453937, 0.9459364, 0.9710923	NSPLDEENLTQENQDR	0.92	AACT_HUMAN	Alpha-1-antichymotrypsin precursor - Homo sapiens	1
11094909	484.32318	42.23069, 42.339855	1	0.92724425, 0.94546777	-	NaN	-	-	NaN
11094910	688.31055	47.839615, 47.85241, 47.865437	1	0.94563466, 0.9483452, 0.97084904	-	NaN	-	-	NaN
11094911	957.4967	71.33433, 71.34811, 71.353615, 71.359314, 71.363304, 71.368866	2	0.9265321, 0.9567758, 0.9591875, 0.960576, 0.96097916, 0.96542114	-	NaN	-	-	NaN
11094912	909.4155	95.48154, 95.48654, 95.490746, 95.50513, 95.527435, 95.52948, 95.54251, 95.54493, 95.5563	3	0.6821897, 0.69314086, 0.7212205, 0.72957265, 0.7340192, 0.74463886, 0.7780291, 0.7819398, 0.8078848	-	NaN	-	-	NaN
11094913	540.2916	30.766508, 30.838142, 30.886906, 30.88996, 30.905624, 30.919308	2	0.43369186, 0.9454289, 0.95100826, 0.95357907, 0.9551242, 0.960206	GDSGGPLIVHK	1	CFAB_HUMAN	Complement factor B precursor - Homo sapiens	1
11094914	619.82544	47.43207, 47.435226, 47.44021, 47.440727, 47.442944	2	0.9636452, 0.9642222, 0.9661437, 0.9677812, 0.97050875	-	NaN	-	-	NaN
11094915	746.85394	92.19361, 92.24892, 92.269104, 92.28169, 92.2897, 92.291855	2	0.9005305, 0.9613487, 0.96252, 0.9638567, 0.9653933, 0.9677441	TDC[160.0307]PGDALFDLLR	1	PGRP2_HUMAN	N-acetylmuramoyl-L-alanine amidase precursor - Homo sapiens	1
11094916	1034.4373	52.515778, 52.51735, 52.51843, 52.52832, 52.542084, 52.542904, 52.554073	2	0.93318963, 0.9366574, 0.943504, 0.949116, 0.95335895, 0.961274, 0.962771	-	NaN	-	-	NaN
11094917	665.6762	68.791985, 68.99125	3	0.88263816, 0.9079723	LAVTTHGLPC[160.0307]LAWASAQAK	1	THRB_HUMAN	Prothrombin precursor - Homo sapiens	1
11094918	909.4177	95.070274, 95.07328, 95.07633, 95.076416, 95.076965, 95.080086, 95.08359, 95.089355	3	0.86686647, 0.8679878, 0.88558805, 0.8961217, 0.89924496, 0.9003629, 0.92369694, 0.9307834	DYSKDPWc[16.0187]	0.92	ITIH1_HUMAN	Inter-alpha-trypsin inhibitor heavy chain H1 precursor - Homo sapiens	1
11094919	549.3154	39.11383, 39.114014, 39.191025	1	0.8299004, 0.8900526, 0.9111508	-	NaN	-	-	NaN
11094920	937.49133	76.97182, 77.00045, 77.00188, 77.00943, 77.030876, 77.037254, 77.05646	2	0.56847095, 0.74749017, 0.88626456, 0.9095418, 0.9448047, 0.9547007, 0.9643301	LFDSDPITVTVPVEVSR	1	CLUS_HUMAN	Clusterin precursor - Homo sapiens	1
11094921	496.78604	35.644604, 35.6512, 35.65476	2	0.9347648, 0.9368533, 0.94060624	KLINDYVK	1	AACT_HUMAN	Alpha-1-antichymotrypsin precursor - Homo sapiens	1
11094922	523.78534	33.279232, 33.292297, 33.33305	2	0.9400103, 0.9601279, 0.9640204	-	NaN	-	-	NaN
11094923	779.89844	65.74766, 65.80054, 65.80816, 65.83323, 65.83838, 65.84091, 65.87102	2	0.8242565, 0.8910512, 0.9127008, 0.9164047, 0.9204419, 0.9264905, 0.9268377	ITENDIQIALDDAK	0.78	APOB_HUMAN	Apolipoprotein B-100 precursor - Homo sapiens	1
11094924	552.7707	53.501526, 53.517963, 53.530968	2	0.9555237, 0.9577882, 0.9610514	EHSSLAFWK	1	APOH_HUMAN	Beta-2-glycoprotein 1 precursor - Homo sapiens	1
11094925	671.3784	50.66588, 50.722363, 50.7255, 50.7627	1	0.89537275, 0.932389, 0.9688801, 0.97090286	-	NaN	-	-	NaN
11094926	655.30664	49.99011, 49.998745, 50.02913, 50.037785, 50.054993, 50.06316	2	0.9355653, 0.96308815, 0.965847, 0.9693491, 0.9709621, 0.972398	DDLYVSDAFHK	0.89	ANT3_HUMAN	Antithrombin-III precursor - Homo sapiens	1
11094927	641.5831	78.30291, 78.324, 78.324554, 78.32493, 78.33048, 78.331154, 78.33442	4	0.8576731, 0.94806695, 0.9587444, 0.96443754, 0.96552825, 0.9688408, 0.9713412	VFTALIGEIASPNYPKPYPENSR	0.89	C1S_HUMAN	Complement C1s subcomponent precursor - Homo sapiens	1
11094928	601.3222	46.39354, 46.394268, 46.40195, 46.40688, 46.407097	2	0.8970005, 0.8985845, 0.91446996, 0.9367509, 0.95181924	-	NaN	-	-	NaN
11094929	693.84534	90.663345, 90.67392, 90.68685, 90.69399, 90.705696, 90.706955, 90.770256	4	0.619579, 0.9455763, 0.94699234, 0.95156366, 0.956549, 0.9623664, 0.9657251	ERGPEEEHLGILGPVIWAEVGDTIR	0.9	CERU_HUMAN	Ceruloplasmin precursor - Homo sapiens	1
11094930	1061.5636	71.496346, 71.51601, 71.51848, 71.51863, 71.52014, 71.52324	2	0.965714, 0.9662601, 0.9695081, 0.9710281, 0.97378445, 0.9739987	VVNNSPQPQNVVFDVQIPK	1	ITIH2_HUMAN	Inter-alpha-trypsin inhibitor heavy chain H2 precursor - Homo sapiens	1
11094931	639.3119	63.939426, 63.964764, 63.973335, 63.974327, 63.9808	2	0.9419013, 0.9452095, 0.95744187, 0.9613958, 0.9740912	-	NaN	-	-	NaN
11094932	814.8957	102.84073, 102.84179, 102.846924, 102.85234, 102.86541	2	0.96706426, 0.9671232, 0.96758795, 0.96794826, 0.9689991	-	NaN	-	-	NaN
11094933	504.929	31.695576, 31.726772, 31.727755, 31.741463, 31.754227, 31.765858	3	0.7924801, 0.90436035, 0.9093511, 0.9098998, 0.9161321, 0.9503732	MYSNVIGTVTSGKR	0.85	ANT3_HUMAN	Antithrombin-III precursor - Homo sapiens	1
11094934	664.32324	46.842373, 46.85021, 46.865322, 46.87471, 46.879063	2	0.90796965, 0.94232893, 0.96249247, 0.9697014, 0.9701404	-	NaN	-	-	NaN
11094935	509.26825	25.684494, 25.718088, 25.737293, 25.740294, 25.759237, 25.789782	2	0.8465909, 0.91128623, 0.92493206, 0.9476016, 0.9547207, 0.9721028	FAHTVVTSR	0.74	ITIH4_HUMAN	Inter-alpha-trypsin inhibitor heavy chain H4 precursor - Homo sapiens	1
11094936	695.34033	61.44303, 61.471767, 61.48899, 61.49841, 61.501934, 61.504177, 61.50688, 61.50886	3	0.7831091, 0.9162227, 0.93164223, 0.9618029, 0.9665753, 0.96777004, 0.9736452, 0.97443056	-	NaN	-	-	NaN
11094937	1094.8285	74.90603, 74.93981, 74.94321, 74.944534, 74.94611, 74.95766, 74.97369, 74.97485, 74.98134	3	0.87721425, 0.94306874, 0.94477344, 0.95203084, 0.95274836, 0.956549, 0.96373606, 0.9641888, 0.9708326	SLGPNSC[160.0307]SANGPGLYLIHGPNLYC[160.0307]YSDVEK	1	HEMO_HUMAN	Hemopexin precursor - Homo sapiens	1
11094938	683.802	27.198236, 27.203508, 27.21471, 27.232046, 27.234915, 27.246725	2	0.9333608, 0.9363317, 0.9428736, 0.94444084, 0.95548564, 0.96418804	LEDSVTYHC[160.0307]SR	1	CFAB_HUMAN	Complement factor B precursor - Homo sapiens	1
11094939	542.30835	41.90804, 41.924347	2	0.9353311, 0.9473542	-	NaN	-	-	NaN
11094940	652.7755	39.681515, 39.685772, 39.709366, 39.713097, 39.723454	2	0.9146342, 0.9615882, 0.96335924, 0.9653926, 0.9663536	GQYC[160.0307]YELDEK	1	VTNC_HUMAN	Vitronectin precursor - Homo sapiens	1
11094941	630.32355	40.745895, 40.759693, 40.777924, 40.77854, 40.826405, 40.857	2	0.7050036, 0.8395038, 0.88871384, 0.9096861, 0.9368021, 0.9515882	EMSGSPASGIPVK	0.78	CO4B_HUMAN	Complement C4-B precursor - Homo sapiens	1
11094942	749.1312	62.667797, 62.746044	2	0.85580564, 0.9062489	-	NaN	-	-	NaN
11094943	665.2857	40.462833, 40.46294, 40.465683, 40.465767, 40.46679, 40.46847	3	0.93562245, 0.9359175, 0.9398266, 0.9425519, 0.9433534, 0.9560931	FSPATHPSEGLEENYC[160.0307]R	1	PLMN_HUMAN	Plasminogen precursor - Homo sapiens	1
11094944	950.46423	27.546022, 27.561806, 27.56337, 27.568577, 27.58235	1	0.9326729, 0.94972897, 0.9515321, 0.9589755, 0.9665225	LC[160.0307]DNLSTK	1	VTDB_HUMAN	Vitamin D-binding protein precursor - Homo sapiens	1
11094945	629.83563	33.800575, 33.805424, 33.821964, 33.948353, 33.953045	2	0.84620565, 0.85664016, 0.94145006, 0.9671234, 0.9731368	-	NaN	-	-	NaN
11094946	561.2916	45.942753, 45.966187, 45.976135, 45.98784	2	0.9051997, 0.9217135, 0.9217983, 0.92784995	FGLLDEDGKK	1	CO4B_HUMAN	Complement C4-B precursor - Homo sapiens	1
11094947	1054.1674	104.77807, 104.78062, 104.78715, 104.796585, 104.815674, 104.821846, 104.8333, 104.83344	3	0.8679107, 0.86895895, 0.8692758, 0.8873178, 0.90084034, 0.9175396, 0.92707473, 0.9312989	DVDKEFYLFPTVFDENESLLLEDNIR	1	CERU_HUMAN	Ceruloplasmin precursor - Homo sapiens	1
11094948	697.4022	45.45566, 45.49585, 45.506363, 45.51951	1	0.8642308, 0.86817837, 0.9224531, 0.9576068	-	NaN	-	-	NaN
11094949	659.4035	84.75333, 84.75605, 84.757095, 84.76004, 84.762054	2	0.9338982, 0.93530136, 0.937509, 0.9489688, 0.9511102	LVLLNAIYLSAK	1	IC1_HUMAN	Plasma protease C1 inhibitor precursor - Homo sapiens	1
11094950	592.7841	30.014286, 30.037682, 30.049551, 30.063066, 30.068867	2	0.9332222, 0.9364778, 0.94838524, 0.95361036, 0.96477437	-	NaN	-	-	NaN
11094951	778.71906	88.1872, 88.23153, 88.233154, 88.24719, 88.25327, 88.25346	3	0.91665643, 0.9222758, 0.9244343, 0.9335935, 0.9343089, 0.94523	-	NaN	-	-	NaN
11094952	677.33075	30.13247, 30.145718, 30.146677, 30.150331	2	0.90521747, 0.9395617, 0.94455814, 0.9573014	IYGNQDTSSQLK	1	ITIH2_HUMAN	Inter-alpha-trypsin inhibitor heavy chain H2 precursor - Homo sapiens	1
11094953	696.3636	48.47029, 48.502502, 48.519737, 48.543427, 48.54777	1	0.9231069, 0.9624752, 0.9631873, 0.9646614, 0.9691874	-	NaN	-	-	NaN
11094954	680.8539	38.6763, 38.678505, 38.684032, 38.685566, 38.6895	2	0.962765, 0.97057587, 0.97454727, 0.9748704, 0.97600746	INNQLTLDSNTK	1	APOB_HUMAN	Apolipoprotein B-100 precursor - Homo sapiens	1
11094955	629.3571	25.129353, 25.132225, 25.144249	1	0.9325077, 0.9361439, 0.95761526	APTAAAK	1	ITIH2_HUMAN	Inter-alpha-trypsin inhibitor heavy chain H2 precursor - Homo sapiens	1
11094956	617.30493	53.779068, 53.784035, 53.786945, 53.788868	2	0.95094424, 0.95365876, 0.96491295, 0.96780884	VHYTVC[160.0307]IWR	1	CO4B_HUMAN	Complement C4-B precursor - Homo sapiens	1
11094957	771.4046	46.109104, 46.116318, 46.122528, 46.12364	2	0.84902585, 0.9678347, 0.96785975, 0.970323	VLSLAQEQVGGSPEK	1	CO4B_HUMAN	Complement C4-B precursor - Homo sapiens	1
11094958	500.77216	45.535194, 45.600777, 45.634, 45.638123, 45.64941	2	0.78962547, 0.8415134, 0.90848583, 0.91241485, 0.93115735	-	NaN	-	-	NaN
11094959	705.3181	73.116264, 73.11977, 73.149124, 73.15156, 73.15949, 73.17371	2	0.8447849, 0.90092283, 0.9275455, 0.9559457, 0.9592159, 0.95939785	-	NaN	-	-	NaN
11094960	554.2516	53.92515, 54.005436, 54.026325, 54.036163, 54.037838, 54.063263, 54.065285	3	0.78618914, 0.8371151, 0.84323275, 0.8734523, 0.881459, 0.91442806, 0.9337077	EHAVEGDC[160.0307]DFQLLK	1	FETUA_HUMAN	Alpha-2-HS-glycoprotein precursor - Homo sapiens	1
11094961	591.80676	55.94815, 56.031322	2	0.628379, 0.8204147	-	NaN	-	-	NaN
11094962	1191.0986	50.950455, 50.957817, 50.969532, 50.972107, 50.984722, 50.994762	2	0.9415677, 0.94166374, 0.9459949, 0.94945604, 0.95301634, 0.95540476	-	NaN	-	-	NaN
11094963	824.90845	88.67551, 88.70248, 88.70948, 88.72048, 88.72649	2	0.401891, 0.90409184, 0.94975036, 0.9592524, 0.9654646	-	NaN	-	-	NaN
11094964	1242.1368	93.45109, 93.453476, 93.45847, 93.462204, 93.46295, 93.471436, 93.47366, 93.47643	2	0.7176202, 0.94952613, 0.96338075, 0.9644487, 0.9646668, 0.9659624, 0.9690908, 0.96925604	VTASDPLDTLGSEGALSPGGVASLLR	1	CO4B_HUMAN	Complement C4-B precursor - Homo sapiens	1
11094965	496.7145	21.708847, 21.74468, 21.757212, 21.759272, 21.779314	2	0.83860934, 0.912612, 0.9163788, 0.9182475, 0.952649	TDASDVKPC[160.0307]	0.72	APOH_HUMAN	Beta-2-glycoprotein 1 precursor - Homo sapiens	1
11094966	807.7222	80.264534, 80.29025, 80.298004, 80.301674, 80.30199, 80.30261, 80.30377	3	0.93359876, 0.9600481, 0.9687531, 0.96950334, 0.970514, 0.9714044, 0.97384244	-	NaN	-	-	NaN
11094967	839.429	75.73869, 75.82937, 75.89305, 75.90233, 75.91207	2	0.7431591, 0.7577308, 0.7740157, 0.8549312, 0.91601986	GFSLDEATNLN[115.0269]GGLLR	0.68	ITIH1_HUMAN	Inter-alpha-trypsin inhibitor heavy chain H1 precursor - Homo sapiens	1
11094968	511.5957	31.389002, 31.389317, 31.396383, 31.3983, 31.429173	3	0.93334246, 0.9707256, 0.97082025, 0.9732186, 0.97395915	-	NaN	-	-	NaN
11094969	956.56055	97.289154, 97.30439, 97.30557, 97.332634, 97.336426, 97.35047	2	0.8757385, 0.9427116, 0.94316924, 0.9446798, 0.9545987, 0.95761144	-	NaN	-	-	NaN
11094970	656.84125	29.918072, 29.927141, 29.939163, 29.952309	2	0.9098292, 0.93650275, 0.9514504, 0.9556323	LGNQEPGGQTALK	1	A2AP_HUMAN	Alpha-2-antiplasmin precursor - Homo sapiens	1
11094971	939.46655	82.35914, 82.39175, 82.39306, 82.39422, 82.40089, 82.42038, 82.428894	2	0.9046641, 0.9322216, 0.9394156, 0.95107436, 0.9587438, 0.96104807, 0.97192323	-	NaN	-	-	NaN
11094972	1002.50525	74.96093, 74.98733, 74.98886, 74.99141, 74.99339, 74.996056, 74.99854	2	0.8799787, 0.9592671, 0.96606046, 0.96658224, 0.96879745, 0.9691426, 0.97171015	GSLVQASEANLQAAQDFVR	1	ITIH1_HUMAN	Inter-alpha-trypsin inhibitor heavy chain H1 precursor - Homo sapiens	1
11094973	648.2658	31.615812, 31.616295, 31.636278, 31.636475, 31.646648, 31.648823, 31.652124	4	0.9388404, 0.9392512, 0.94098157, 0.9415581, 0.94373155, 0.94583815, 0.9493792	TYC[160.0307]SEPEKVDKDNEDFQESNR	0.99	CERU_HUMAN	Ceruloplasmin precursor - Homo sapiens	1
11094974	724.40173	70.115036, 70.126884, 70.132904, 70.13567, 70.13612	2	0.9466199, 0.9581781, 0.9671319, 0.96883816, 0.9705681	VVGLSTLPEIYEK	1	ADH1_YEAST	Alcohol dehydrogenase I (EC 1.1.1.1).	1
11094975	850.3873	61.333694, 61.33796, 61.340538, 61.3406, 61.342762, 61.34613	2	0.81946003, 0.916161, 0.9417354, 0.9441246, 0.9455807, 0.9502134	-	NaN	-	-	NaN
11094976	933.5434	55.64085, 55.650337, 55.65189, 55.655758, 55.666252	1	0.95727843, 0.95955306, 0.96080947, 0.9614323, 0.9725986	NVVFVIDK	1	ITIH4_HUMAN	Inter-alpha-trypsin inhibitor heavy chain H4 precursor - Homo sapiens	1
11094977	966.497	38.627613, 38.63167, 38.63515	1	0.9530774, 0.95392627, 0.95505387	STGSWSTLK	0.81	CFAB_HUMAN	Complement factor B precursor - Homo sapiens	1
11094978	776.0504	70.39656, 70.4916, 70.50891, 70.51341, 70.51587, 70.52129, 70.52184, 70.52229, 70.52652	3	0.9077563, 0.9131474, 0.92114145, 0.9251369, 0.9276542, 0.9291342, 0.93476975, 0.95518136, 0.9757748	SITC[160.0307]IHGVWTQLPQC[160.0307]VAIDK	1	CFAH_HUMAN	Complement factor H precursor - Homo sapiens	1
11094979	509.26492	49.54462, 49.6952, 50.06989, 50.07361	2	0.6665288, 0.7128706, 0.7245759, 0.760278	-	NaN	-	-	NaN
11094980	885.484	112.83881, 112.84879, 112.86127, 112.86259	2	0.8758516, 0.8767986, 0.8953873, 0.89782494	DFHINLFQVLPWLK	1	CFAB_HUMAN	Complement factor B precursor - Homo sapiens	1
11094981	941.0269	105.39927, 105.40728, 105.41016, 105.41099, 105.418274, 105.4285	2	0.95041746, 0.96511924, 0.9651929, 0.968411, 0.96843934, 0.9711809	-	NaN	-	-	NaN
11094982	596.8184	70.8937, 70.909874, 70.916214, 70.93689, 70.95766	2	0.93885547, 0.95139384, 0.95592, 0.96093976, 0.9686855	VFSLQWGEVK	1	CFAI_HUMAN	Complement factor I precursor - Homo sapiens	1
11094983	475.74927	46.672962, 46.69839, 46.698917, 46.715828	2	0.947126, 0.9544109, 0.9610699, 0.9661312	DVHLVPDR	0.84	CFAH_HUMAN	Complement factor H precursor - Homo sapiens	1
11094984	1125.6122	56.26003, 56.27428, 56.287533, 56.30129, 56.322777, 56.339046	1	0.8708487, 0.89358926, 0.9165585, 0.94414335, 0.9471188, 0.9679515	-	NaN	-	-	NaN
11094985	695.3733	83.33838, 83.338776, 83.340004, 83.341866, 83.35523, 83.35549	2	0.9452443, 0.9461894, 0.96835613, 0.96840596, 0.97062504, 0.9708213	EVPLNTIIFMGR	1	ANT3_HUMAN	Antithrombin-III precursor - Homo sapiens	1
11094986	516.2679	31.32728, 31.33963, 31.350382, 31.353725	2	0.79370964, 0.9532168, 0.9619211, 0.9655416	VVEESELAR	1	CO9_HUMAN	Complement component C9 precursor - Homo sapiens	1
11094987	643.31085	65.758484, 65.78517, 65.79439, 65.808044, 65.83308, 65.834595, 65.84403, 65.84767	3	0.87691736, 0.8794082, 0.88525003, 0.89300716, 0.91949564, 0.92366534, 0.9338312, 0.9395982	SLAELGGHLDQQVEEFR	1	APOA4_HUMAN	Apolipoprotein A-IV precursor - Homo sapiens	1
11094988	861.46356	32.093792, 32.10098, 32.116016, 32.204445	1	0.8181319, 0.94331306, 0.95790684, 0.9591454	NDLISATK	1	ITIH2_HUMAN	Inter-alpha-trypsin inhibitor heavy chain H2 precursor - Homo sapiens	1
11094989	494.24564	45.77911, 45.80456	2	0.9339696, 0.9464436	-	NaN	-	-	NaN
11094990	483.74228	38.581093, 38.61513, 38.635674, 38.645416	2	0.8942552, 0.904459, 0.9359089, 0.9471867	-	NaN	-	-	NaN
11094991	842.51843	41.803936, 41.807957	1	0.9638598, 0.9677402	-	NaN	-	-	NaN
11094992	602.3632	68.98782, 68.988174, 68.99155, 68.99396, 69.00541	2	0.88506603, 0.89110845, 0.9052713, 0.961385, 0.96772534	-	NaN	-	-	NaN
11094993	781.44574	103.21502, 103.2772, 103.30798, 103.35068, 103.35281, 103.362976	2	0.78167164, 0.82437444, 0.8834235, 0.91571045, 0.93106794, 0.9414188	LWAYLTIQELLAK	1	ITIH1_HUMAN	Inter-alpha-trypsin inhibitor heavy chain H1 precursor - Homo sapiens	1
11094994	492.2664	44.455814, 44.48437, 44.485283, 44.504383, 44.50837	2	0.7703692, 0.90821785, 0.94488955, 0.9670887, 0.9698063	LAPLAEDVR	1	APOA4_HUMAN	Apolipoprotein A-IV precursor - Homo sapiens	1
11094995	544.2881	35.655354, 35.6917, 35.700012, 35.71238, 35.8199	2	0.83319336, 0.94218594, 0.95069104, 0.9648994, 0.9696755	IDQNVEELK	1	APOA4_HUMAN	Apolipoprotein A-IV precursor - Homo sapiens	1
11094996	813.90765	69.84932, 69.88167, 69.90199, 69.90813, 69.90911, 69.91276	2	0.83381534, 0.90259296, 0.91397643, 0.9157225, 0.9197414, 0.9462366	EELVYELNPLDHR	0.91	CO4B_HUMAN	Complement C4-B precursor - Homo sapiens	1
11094997	838.4312	51.41715, 51.508533, 51.5335, 51.56868, 51.574215, 51.582825, 51.58539	2	0.84857357, 0.89316577, 0.95148337, 0.9592757, 0.9608549, 0.9625602, 0.96312875	-	NaN	-	-	NaN
11094998	608.32697	54.65688, 54.658516, 54.695072, 54.726402, 54.743248, 54.76789	2	0.82737994, 0.9138228, 0.9153587, 0.93170947, 0.9338394, 0.94853103	ALVQQMEQLR	1	APOA4_HUMAN	Apolipoprotein A-IV precursor - Homo sapiens	1
11094999	485.24612	45.866558, 45.871258, 45.890583, 45.89312, 45.90586	2	0.9377773, 0.9406318, 0.9475228, 0.9696517, 0.973143	VEYGFQVK	1	CO4B_HUMAN	Complement C4-B precursor - Homo sapiens	1
11095000	719.35724	69.20457, 69.22341, 69.22397, 69.225845, 69.240265	2	0.94498026, 0.9618619, 0.9620686, 0.962925, 0.9664444	SLDFTELDVAAEK	1	ANGT_HUMAN	Angiotensinogen precursor - Homo sapiens	1
11095001	572.3082	48.65598, 48.69616	2	0.9411655, 0.9649213	-	NaN	-	-	NaN
11095002	1410.2233	100.60726, 100.71319, 100.71558, 100.71564, 100.71723, 100.7222, 100.72528, 100.73514, 100.73823	2	0.9154728, 0.9158491, 0.92825055, 0.9298517, 0.93034846, 0.93040067, 0.93150765, 0.93450475, 0.93476456	WSPELPVC[160.0307]APIIC[160.0307]PPPSIPTFATLR	0.71	APOH_HUMAN	Beta-2-glycoprotein 1 precursor - Homo sapiens	1
11095003	788.1009	72.77709, 72.79977, 72.7999, 72.81788, 72.82426, 72.825356	4	0.94641167, 0.9471892, 0.9473352, 0.95271033, 0.96038216, 0.9676573	-	NaN	-	-	NaN
11095004	704.8673	70.58713, 70.64513, 70.66019, 70.66955, 70.68215	2	0.89272404, 0.90018755, 0.9134733, 0.92880386, 0.93437195	YSLTYIYTGLSK	1	ZA2G_HUMAN	Zinc-alpha-2-glycoprotein precursor - Homo sapiens (Human)	1
11095005	472.28815	41.77608, 41.799232, 41.80851	1	0.9466706, 0.95906234, 0.962299	-	NaN	-	-	NaN
11095006	496.2566	32.48198, 32.506985, 32.51022, 32.51359, 32.51663	2	0.9041471, 0.951132, 0.962625, 0.9665032, 0.97158325	-	NaN	-	-	NaN
11095007	1106.0566	63.658756, 63.669582, 63.6712, 63.67188, 63.67775, 63.68042, 63.688484, 63.723953	2	0.7823607, 0.79369754, 0.8782148, 0.9207575, 0.9651857, 0.96557677, 0.96777266, 0.96865785	-	NaN	-	-	NaN
11095008	1237.1012	102.0505, 102.10202, 102.12173, 102.13345, 102.15232	2	0.8613612, 0.87432766, 0.8858874, 0.89140004, 0.90930235	-	NaN	-	-	NaN
11095009	573.2929	33.747364, 33.783604, 33.79556, 33.79848, 33.807854	2	0.9241827, 0.95834136, 0.96834046, 0.9734368, 0.97480416	-	NaN	-	-	NaN
11095010	504.26306	47.27838, 47.282158, 47.285023, 47.29204, 47.292828, 47.29472	2	0.8649181, 0.95008504, 0.95441306, 0.9668243, 0.96718305, 0.9719085	-	NaN	-	-	NaN
11095011	937.9387	51.64316, 51.670227, 51.6731, 51.675922, 51.6785, 51.67913	2	0.9413345, 0.96134603, 0.96714044, 0.9675943, 0.9725673, 0.972792	YNSQNQSNNQFVLYR	1	KNG1_HUMAN	Kininogen-1 precursor - Homo sapiens	1
11095012	599.81024	48.82473, 48.82961, 48.834667	2	0.9690387, 0.96929485, 0.9707653	-	NaN	-	-	NaN
11095013	537.76953	43.828255, 43.83071, 43.861084, 43.861546, 43.912453	2	0.8595054, 0.94469815, 0.9454946, 0.94569206, 0.96912664	-	NaN	-	-	NaN
11095014	542.2673	47.424458, 47.426395	2	0.9213709, 0.9360268	LTPYADEFK	1	APOA4_HUMAN	Apolipoprotein A-IV precursor - Homo sapiens	1
11095015	518.76154	34.204376, 34.230663	2	0.8951153, 0.94734967	RPC[160.0307]FESLK	1	AFAM_HUMAN	Afamin precursor - Homo sapiens	1
11095016	486.26434	28.803879, 28.809423, 28.87927	1	0.78907907, 0.94747525, 0.9592113	-	NaN	-	-	NaN
11095017	767.8807	37.29731, 37.302692, 37.303764, 37.30387, 37.304962, 37.307255, 37.30753	2	0.9272158, 0.9294505, 0.9375771, 0.94412565, 0.9452799, 0.9552276, 0.959251	-	NaN	-	-	NaN
11095018	617.30676	50.43672, 50.437653, 50.439217, 50.441578	2	0.95661765, 0.95944923, 0.9650205, 0.96705306	LC[160.0307]QDLGPGAFR	1	A2AP_HUMAN	Alpha-2-antiplasmin precursor - Homo sapiens	1
11095019	755.6404	41.718983, 41.744022, 41.74545, 41.749928, 41.756382, 41.76067, 41.770336	3	0.8258234, 0.8360616, 0.86882305, 0.9064738, 0.9101807, 0.9199912, 0.92260706	-	NaN	-	-	NaN
11095020	1269.1201	86.11082, 86.11938, 86.11972, 86.12907, 86.13637, 86.149124	2	0.86831576, 0.87845945, 0.89342535, 0.8938214, 0.90235573, 0.90574175	-	NaN	-	-	NaN
11095021	924.80225	90.66161, 90.66391, 90.66562, 90.68439, 90.68474, 90.68983, 90.69423	3	0.6801805, 0.83110464, 0.93670833, 0.94953537, 0.9553874, 0.9561651, 0.95960027	ERGPEEEHLGILGPVIWAEVGDTIR	0.82	CERU_HUMAN	Ceruloplasmin precursor - Homo sapiens	1
11095022	675.34375	54.947445, 54.961727, 54.964973, 54.98284	2	0.954695, 0.95870167, 0.9627973, 0.9656186	WLPSSSPVTGYR	1	FINC_HUMAN	Fibronectin precursor - Homo sapiens	1
11095023	772.0573	50.362682, 50.392025, 50.39344, 50.410034, 50.422974, 50.424225, 50.45495	3	0.89865804, 0.917211, 0.9340914, 0.94981235, 0.9519123, 0.9582614, 0.96476465	VTTVASHTSDSDVPSGVTEVVVK	1	CLUS_HUMAN	Clusterin precursor - Homo sapiens	1
11095024	728.3527	74.34697, 74.352325, 74.3693, 74.3721	2	0.9444099, 0.9518184, 0.9573083, 0.9573345	AIEDYINEFSVR	1	CO9_HUMAN	Complement component C9 precursor - Homo sapiens	1
11095025	1022.46893	35.141193, 35.142143	1	0.96902835, 0.969599	VDGALC[160.0307]MEK	1	HEMO_HUMAN	Hemopexin precursor - Homo sapiens	1
11095026	753.3811	41.31173, 41.32452, 41.339188, 41.34755, 41.482082, 41.48703	2	0.75425255, 0.75462717, 0.9491466, 0.9620995, 0.96439594, 0.9734058	-	NaN	-	-	NaN
11095027	823.4132	88.08197, 88.10582, 88.217354	2	0.9175214, 0.9405612, 0.94493085	C[160.0307]EGPIPDVTFELLR	1	A1BG_HUMAN	Alpha-1B-glycoprotein precursor - Homo sapiens	1
11095028	672.4387	52.249077, 52.285995, 52.294815, 52.308636	1	0.83896536, 0.9492912, 0.94953775, 0.95823187	-	NaN	-	-	NaN
11095029	631.3509	58.468216, 58.487507, 58.513783, 58.52423	1	0.91835093, 0.9460517, 0.9533942, 0.9633545	-	NaN	-	-	NaN
11095030	1148.58	114.04336, 114.05044, 114.05336, 114.055016, 114.06227, 114.07604, 114.11958	2	0.61560327, 0.8148736, 0.82774615, 0.8434509, 0.85939324, 0.86583483, 0.890052	DYNLNDILLQLGIEEAFTSK	1	AACT_HUMAN	Alpha-1-antichymotrypsin precursor - Homo sapiens	1
11095031	657.3739	76.67534, 76.68211, 76.68832, 76.70475	2	0.95004845, 0.9501932, 0.9504912, 0.96426666	-	NaN	-	-	NaN
11095032	566.25745	23.22717, 23.248287, 23.25286, 23.255102, 23.27636	2	0.95180196, 0.9552811, 0.96099454, 0.96107656, 0.9720028	EFDHNSNIR	1	CFAH_HUMAN	Complement factor H precursor - Homo sapiens	1
11095033	570.3318	35.467266, 35.564434, 35.58633, 35.59612	1	0.6269653, 0.9434587, 0.94683444, 0.95978165	-	NaN	-	-	NaN
11095034	736.72437	88.705574, 88.81286, 88.819115, 88.8241, 88.82786, 88.83157	3	0.91201913, 0.9638382, 0.9642856, 0.96474046, 0.96513176, 0.96557057	-	NaN	-	-	NaN
11095035	641.8558	47.052193, 47.08866, 47.092087, 47.0975, 47.099113, 47.10201	2	0.9489015, 0.9665136, 0.9670232, 0.9681657, 0.96883047, 0.9764262	-	NaN	-	-	NaN
11095036	770.8542	34.744003, 34.774715, 34.793163, 34.804317, 34.859016	4	0.82280403, 0.82700866, 0.8359955, 0.8649297, 0.8707669	-	NaN	-	-	NaN
11095037	599.31085	32.83349, 32.835415, 32.84484, 32.846176	2	0.9350742, 0.94243366, 0.9573361, 0.9681137	HTLN[115.0269]QIDEVK	0.83	FETUA_HUMAN	Alpha-2-HS-glycoprotein precursor - Homo sapiens	1
11095038	596.3208	84.07189, 84.088036, 84.088066, 84.0891, 84.09154, 84.104164	2	0.9384694, 0.95356935, 0.95417005, 0.95634735, 0.9591945, 0.9656958	DIFTGLIGPMK	1	CERU_HUMAN	Ceruloplasmin precursor - Homo sapiens	1
11095039	588.356	39.152554, 39.194397, 39.254547, 39.2725	1	0.93374443, 0.94239116, 0.94557863, 0.9669115	-	NaN	-	-	NaN
11095040	590.806	23.884045, 23.986748, 23.987188, 23.993923, 23.998554	2	0.92507154, 0.94541866, 0.947158, 0.95033175, 0.9555315	IYHSHIDAPK	1	CERU_HUMAN	Ceruloplasmin precursor - Homo sapiens	1
11095041	956.9996	64.33511, 64.33692, 64.35635, 64.37228, 64.38076	2	0.8569465, 0.8658687, 0.88753015, 0.9204523, 0.9297234	SSPVVIDASTAIDAPSNLR	1	FINC_HUMAN	Fibronectin precursor - Homo sapiens	1
11095042	746.8436	55.262207, 55.274345, 55.278244, 55.281815	2	0.95441127, 0.95783925, 0.95915556, 0.96021104	-	NaN	-	-	NaN
11095043	726.3422	47.424465, 47.48493, 47.493282, 47.49565, 47.50779	2	0.7930311, 0.83474344, 0.9129052, 0.921695, 0.92768735	AYLEEEC[160.0307]PATLR	1	ZA2G_HUMAN	Zinc-alpha-2-glycoprotein precursor - Homo sapiens (Human)	1
11095044	853.3849	43.68527, 43.697426, 43.69823, 43.73282	1	0.91781473, 0.946485, 0.95323586, 0.9652998	-	NaN	-	-	NaN
11095045	755.6423	42.07927, 42.103188, 42.119015, 42.119495, 42.14396, 42.1473, 42.17512	3	0.5971755, 0.71390224, 0.71521205, 0.7212684, 0.7446525, 0.74509084, 0.7492024	SC[160.0307]ESNSPFPVHPGTAEC[160.0307]C[160.0307]TK	1	VTDB_HUMAN	Vitamin D-binding protein precursor - Homo sapiens	1
11095046	873.94476	86.66249, 86.7454, 86.7499, 86.75191, 86.757614, 86.77428, 86.78477	2	0.85592216, 0.8811314, 0.88470477, 0.88483936, 0.8932372, 0.89475584, 0.9132617	VNWEEEAASGLLTSLK	1	APOB_HUMAN	Apolipoprotein B-100 precursor - Homo sapiens	1
11095047	1042.5135	75.54242, 75.56732, 75.57406, 75.58984, 75.59383, 75.5986, 75.604996, 75.60544	2	0.9130028, 0.9214477, 0.93425655, 0.9382229, 0.93847305, 0.94757813, 0.9506822, 0.96196795	EPLDDYVNTQGASLFSVTK	0.83	PLMN_HUMAN	Plasminogen precursor - Homo sapiens	1
11095048	764.37976	46.84189, 46.856766, 46.895824, 46.91003, 46.912663, 46.921413	2	0.89043, 0.8935866, 0.90836275, 0.92964697, 0.94006026, 0.9436145	SIDVAC[160.0307]HPGYALPK	1	CFAH_HUMAN	Complement factor H precursor - Homo sapiens	1
11095049	873.9533	84.43513, 84.45898, 84.47079, 84.48707, 84.48763, 84.49397, 84.53615	2	0.77437294, 0.8695576, 0.8985984, 0.9164112, 0.92066866, 0.9417642, 0.94337726	IEGNLIFDPNNYLPK	1	APOB_HUMAN	Apolipoprotein B-100 precursor - Homo sapiens	1
11095050	1155.6309	50.725403, 50.72797, 50.757324	1	0.78569365, 0.9704437, 0.971348	-	NaN	-	-	NaN
11095051	1212.1426	122.43021, 122.607086, 122.611626, 122.61312, 122.61313, 122.61344, 122.61377	2	0.82966197, 0.94223, 0.9605993, 0.96134895, 0.9616093, 0.96288246, 0.96404624	HLGISLLSC[160.0307]FPNVQMLPLDLR	0.79	A4GAT_HUMAN	Lactosylceramide 4-alpha-galactosyltransferase OS=Homo sapiens GN=A4GALT PE=2 SV=1	0
11095052	749.3808	108.40034, 108.40693, 108.41022, 108.41223, 108.415695, 108.42072, 108.42328	2	0.869993, 0.9607746, 0.96202606, 0.9635831, 0.96421665, 0.96533364, 0.96579295	AAMVGMLANFLGFR	1	ANGT_HUMAN	Angiotensinogen precursor - Homo sapiens	1
11095053	959.5056	63.306934, 63.36217	1	0.9015681, 0.9267197	PSPVDAAFR	0.74	HEMO_HUMAN	Hemopexin precursor - Homo sapiens	1
11095054	1035.9867	57.123314, 57.165085, 57.199448, 57.216377, 57.221527, 57.23002	2	0.94470847, 0.9500358, 0.9505819, 0.9549425, 0.9596682, 0.9715325	SEGSSVNLSPPLEQC[160.0307]VPDR	1	THRB_HUMAN	Prothrombin precursor - Homo sapiens	1
11095055	487.77487	89.53784, 89.54487, 89.574554	2	0.9275592, 0.9359542, 0.93674564	-	NaN	-	-	NaN
11095056	602.3093	59.016346, 59.01801, 59.025723, 59.035507	2	0.96307147, 0.9664615, 0.9687261, 0.96963656	-	NaN	-	-	NaN
11095057	752.71954	50.460136, 50.5299, 50.54255, 50.585323, 50.59702, 50.609856, 50.613316	3	0.9212598, 0.9227578, 0.9242533, 0.9263499, 0.9389708, 0.94406456, 0.9529552	-	NaN	-	-	NaN
11095058	644.82227	45.30985, 45.32365, 45.33114, 45.344597, 45.365295	2	0.90691614, 0.9158927, 0.92133194, 0.92571855, 0.9365861	ELDESLQVAER	1	CLUS_HUMAN	Clusterin precursor - Homo sapiens	1
11095059	692.7886	28.507671, 28.509344, 28.509815, 28.510464, 28.510777, 28.512249	2	0.8178107, 0.8187228, 0.85895383, 0.93674016, 0.95864344, 0.96510255	FTDSENVC[160.0307]QER	1	AFAM_HUMAN	Afamin precursor - Homo sapiens	1
11095060	469.7383	48.4708, 48.484108, 48.496452, 48.536797, 48.539204	2	0.8258228, 0.8843667, 0.94155127, 0.958981, 0.9729314	-	NaN	-	-	NaN
11095061	462.26205	33.076305, 33.128613, 33.160686, 33.161816	1	0.8512139, 0.9074632, 0.93398595, 0.9364947	-	NaN	-	-	NaN
11095062	870.5351	49.186928, 49.273796, 49.299034, 49.31502, 49.32934	1	0.68142205, 0.94100124, 0.95056117, 0.95208627, 0.96146727	LLELTGPK	0.74	A1BG_HUMAN	Alpha-1B-glycoprotein precursor - Homo sapiens	1
11095063	651.6722	84.29974, 84.342026, 84.34714, 84.35565, 84.35719, 84.35922, 84.36326	3	0.581097, 0.9232936, 0.9327414, 0.9345312, 0.9359118, 0.942893, 0.94374037	FTVDRPFLFLIYEHR	1	HEP2_HUMAN	Heparin cofactor 2 precursor - Homo sapiens	1
11095064	944.46906	89.96987, 90.01812, 90.02989, 90.035934, 90.04894, 90.08439, 90.095955	2	0.9136436, 0.94930834, 0.9542807, 0.9574736, 0.96398467, 0.96403694, 0.96944195	SDVGFLPPFPTLDPEEK	1	AFAM_HUMAN	Afamin precursor - Homo sapiens	1
11095065	506.814	73.518, 73.54208, 73.543884, 73.556114, 73.572815	2	0.869333, 0.954894, 0.957078, 0.95759284, 0.95934194	TGISPLALIK	1	APOB_HUMAN	Apolipoprotein B-100 precursor - Homo sapiens	1
11095066	773.7852	22.451206, 22.45715, 22.469355, 22.478773, 22.481436, 22.530739, 22.558947	2	0.70962477, 0.791325, 0.80142385, 0.8440565, 0.8905786, 0.936305, 0.9395618	-	NaN	-	-	NaN
11095067	525.7547	42.63287, 42.636707, 42.6533, 42.672195	2	0.8240197, 0.9064001, 0.96473587, 0.96827877	AEFQDALEK	0.92	CO4B_HUMAN	Complement C4-B precursor - Homo sapiens	1
11095068	1253.0648	73.92101, 73.938095, 73.947784, 73.94801, 73.95471, 73.95739, 73.97542	2	0.9519791, 0.9587001, 0.96020555, 0.9610362, 0.9626905, 0.9635499, 0.9649582	SGAGTEDSAC[160.0307]IPWAYYSTVDQVK	1	CERU_HUMAN	Ceruloplasmin precursor - Homo sapiens	1
11095069	771.35803	77.386406, 77.427376, 77.42744	2	0.819576, 0.840129, 0.8665899	-	NaN	-	-	NaN
11095070	644.35614	58.22016, 58.220676, 58.222622, 58.223026	2	0.94626385, 0.9486662, 0.958752, 0.96093684	NTLELSN[115.0269]GVIVK	0.77	APOB_HUMAN	Apolipoprotein B-100 precursor - Homo sapiens	1
11095071	764.78015	29.270605, 29.274044, 29.275448, 29.300364, 29.302217, 29.380377	2	0.803889, 0.8275917, 0.8288609, 0.84606993, 0.8588721, 0.9659327	-	NaN	-	-	NaN
11095072	635.3862	54.259808, 54.280926, 54.291866, 54.318584	1	0.90770406, 0.92316616, 0.93086976, 0.9397141	-	NaN	-	-	NaN
11095073	623.8002	56.596653, 56.662148, 56.671112, 56.70136	2	0.86939603, 0.90789104, 0.91472363, 0.9197662	-	NaN	-	-	NaN
11095074	1354.1064	68.298515, 68.30432, 68.30546, 68.30769, 68.30942, 68.31077, 68.31231, 68.31246	2	0.90415466, 0.9165085, 0.9266148, 0.9299686, 0.93790424, 0.9387632, 0.94026124, 0.9406885	-	NaN	-	-	NaN
11095075	698.84656	62.81148, 62.859814, 62.87741, 62.92821	2	0.7190039, 0.8023716, 0.8284957, 0.9219937	-	NaN	-	-	NaN
11095076	934.9079	61.665913, 61.706596, 61.709866, 61.768463, 61.77726, 61.777733, 61.79398	2	0.89409775, 0.898107, 0.9189193, 0.92344725, 0.9357667, 0.9678678, 0.9691165	-	NaN	-	-	NaN
11095077	466.25156	44.489166, 44.507202, 44.524433, 44.535313	2	0.89205116, 0.9031513, 0.9060798, 0.90976006	LELSVDGAK	1	CO4B_HUMAN	Complement C4-B precursor - Homo sapiens	1
11095078	795.99695	53.12367, 53.167877, 53.17296, 53.17328, 53.176342, 53.188843, 53.189274	3	0.9250524, 0.9254588, 0.9371601, 0.9479192, 0.95035094, 0.95623547, 0.9668793	ATFGC[160.0307]HDGYSLDGPEEIEC[160.0307]TK	1	APOH_HUMAN	Beta-2-glycoprotein 1 precursor - Homo sapiens	1
11095079	635.8506	58.14538, 58.17399, 58.178844, 58.186573, 58.19593	2	0.82123524, 0.9467504, 0.9521185, 0.95643777, 0.9657099	-	NaN	-	-	NaN
11095080	618.33527	28.724377, 28.778378, 28.780909, 28.785742, 28.786238, 28.786913, 28.809711	2	0.6829627, 0.7328182, 0.93432295, 0.9498431, 0.952428, 0.96859556, 0.97055167	LLPHANEVSQK	1	APOA4_HUMAN	Apolipoprotein A-IV precursor - Homo sapiens	1
11095081	952.41095	38.62905, 38.634018, 38.64371, 38.649063, 38.649864, 38.658783, 38.659374	2	0.8258443, 0.95949024, 0.96303624, 0.9661015, 0.967077, 0.9697049, 0.9724889	NNEGTYYSPNYNPQSR	1	CERU_HUMAN	Ceruloplasmin precursor - Homo sapiens	1
11095082	548.81934	35.993828, 35.99433, 36.003674	2	0.8121444, 0.9296797, 0.93662053	-	NaN	-	-	NaN
11095083	510.29315	36.425907, 36.45486, 36.55984	1	0.9230786, 0.92485404, 0.95639545	-	NaN	-	-	NaN
11095084	625.8417	73.43468, 73.463875, 73.464264, 73.46456, 73.4707	2	0.9632075, 0.9671131, 0.968866, 0.97222376, 0.97298783	AVISPGFDVFAK	1	CO2_HUMAN	Complement C2 precursor - Homo sapiens	1
11095085	618.85016	57.68088, 57.71249, 57.717346, 57.71774, 57.729523	2	0.77766675, 0.91696, 0.9226722, 0.9548305, 0.96353453	-	NaN	-	-	NaN
11095086	458.21768	50.336864, 50.407948	1	0.8792151, 0.9092419	-	NaN	-	-	NaN
11095087	967.01044	83.72415, 83.72741, 83.72989, 83.73533, 83.7384, 83.74018, 83.74059	2	0.92213947, 0.9442236, 0.9515146, 0.9521778, 0.9595596, 0.962428, 0.97467524	-	NaN	-	-	NaN
11095088	670.8327	65.39442, 65.52232, 65.541824, 65.54566	2	0.9243034, 0.94599485, 0.9520848, 0.9569458	TSDQIHFFFAK	0.68	ANT3_HUMAN	Antithrombin-III precursor - Homo sapiens	1
11095089	699.377	40.931007, 40.950005, 40.966965, 41.013893	1	0.9075912, 0.9545459, 0.97070193, 0.9715441	-	NaN	-	-	NaN
11095090	688.3064	58.416485, 58.42064, 58.42872, 58.42917, 58.43083, 58.431595, 58.432632, 58.44929	3	0.96889454, 0.9692474, 0.9694847, 0.9697455, 0.9716891, 0.97178614, 0.9743222, 0.9749344	NPDADKGPWC[160.0307]FTTDPSVR	0.76	PLMN_HUMAN	Plasminogen precursor - Homo sapiens	1
11095091	585.79004	31.529522, 31.534828, 31.540895, 31.684982, 31.712917	2	0.7056042, 0.71218765, 0.914137, 0.94050854, 0.9458357	-	NaN	-	-	NaN
11095092	744.7481	78.135735, 78.14344, 78.155785, 78.15588, 78.15716, 78.1614, 78.1617	3	0.87023485, 0.94710565, 0.94967574, 0.95109, 0.9528556, 0.9719936, 0.97470385	GQPSVLQVVNLPIVERPVC[160.0307]K	1	THRB_HUMAN	Prothrombin precursor - Homo sapiens	1
11095093	712.6512	40.534195, 40.57605, 40.590057, 40.601147, 40.601948	3	0.9335999, 0.9444024, 0.9520247, 0.96289045, 0.96328086	HPNSPLDEENLTQENQDR	0.77	AACT_HUMAN	Alpha-1-antichymotrypsin precursor - Homo sapiens	1
11095094	505.24994	28.700829, 28.78017, 28.783175, 28.790579, 28.82129	2	0.8908947, 0.9314342, 0.95375496, 0.9693756, 0.96998006	-	NaN	-	-	NaN
11095095	787.38495	47.81946, 47.841846, 47.84187, 47.841923	1	0.9539772, 0.95602244, 0.957816, 0.96783173	-	NaN	-	-	NaN
11095096	674.9823	75.88572, 75.89526, 75.89655, 75.904076, 75.90995, 75.91033, 75.91832	3	0.92297554, 0.9329505, 0.9602478, 0.96270967, 0.96347374, 0.96416825, 0.9656015	-	NaN	-	-	NaN
11095097	703.6814	91.857124, 91.910095, 91.919106, 91.92182, 91.93711, 91.953064, 91.95614	3	0.6093517, 0.8984147, 0.89849824, 0.9085177, 0.92707133, 0.93726486, 0.9587049	-	NaN	-	-	NaN
11095098	600.3878	29.025055, 29.07125, 29.0858, 29.08943	1	0.8380801, 0.944047, 0.9549488, 0.9564882	-	NaN	-	-	NaN
11095099	579.3112	50.720184, 50.74607, 50.763294	2	0.8327067, 0.9205574, 0.9339881	-	NaN	-	-	NaN
11095100	783.85406	79.6423, 79.66758	2	0.5600185, 0.61796266	-	NaN	-	-	NaN
11095101	641.86597	60.94994, 60.97533, 61.00476, 61.014282, 61.016666	2	0.9368112, 0.94141287, 0.9444289, 0.9463885, 0.9673286	KGEWVALNPLR	1	CFAH_HUMAN	Complement factor H precursor - Homo sapiens	1
11095102	710.3679	94.82014, 94.841125, 94.842606, 94.84434, 94.84608, 94.84706, 94.85043	3	0.9622894, 0.9680334, 0.96858275, 0.9695457, 0.9696823, 0.9699032, 0.9708685	WFLLEQPEIQVAHFPFK	1	A2AP_HUMAN	Alpha-2-antiplasmin precursor - Homo sapiens	1
11095103	568.8052	30.994528, 31.000616, 31.004099, 31.019562, 31.02465	2	0.8722931, 0.91814464, 0.91946137, 0.9252649, 0.9258041	-	NaN	-	-	NaN
11095104	709.3192	42.61044, 42.62052, 42.622356, 42.636326, 42.63643, 42.64339, 42.659187	3	0.92789906, 0.9328638, 0.9389591, 0.93945414, 0.9438243, 0.9441985, 0.9521633	ATTVTGTPC[160.0307]QDWAAQEPHR	1	PLMN_HUMAN	Plasminogen precursor - Homo sapiens	1
11095105	543.817	44.923603, 44.949646, 44.97002, 44.977325	2	0.9266551, 0.9269393, 0.9364193, 0.9659874	ITQVLHFTK	1	CO4B_HUMAN	Complement C4-B precursor - Homo sapiens	1
11095106	1005.54205	85.91099, 85.91243, 85.91367, 85.91466, 85.9227, 85.93503, 85.93943	2	0.9693457, 0.9705592, 0.97133654, 0.9719917, 0.9724972, 0.9734794, 0.9744151	PLDTLGSEGALSPGGVASLLR	1	CO4B_HUMAN	Complement C4-B precursor - Homo sapiens	1
11095107	926.7763	96.14504, 96.148026, 96.14888, 96.15027, 96.1542, 96.16551	3	0.76043534, 0.959202, 0.960316, 0.9611048, 0.9625418, 0.964175	STQDTVIALDALSAYWIASHTTEER	1	CO4B_HUMAN	Complement C4-B precursor - Homo sapiens	1
11095108	509.28598	45.522736, 45.523617, 45.526146, 45.52696	2	0.9184672, 0.9470793, 0.9650787, 0.9664902	LATALSLSNK	1	APOB_HUMAN	Apolipoprotein B-100 precursor - Homo sapiens	1
11095109	997.496	81.715324, 81.71988, 81.72569, 81.73221, 81.735306, 81.738, 81.740875	2	0.8163989, 0.91469276, 0.9546221, 0.96273166, 0.97114944, 0.9719852, 0.9737224	NTFAEVTGLSPGVTYYFK	1	FINC_HUMAN	Fibronectin precursor - Homo sapiens	1
11095110	550.2766	54.26005, 54.280437, 54.284733, 54.29528, 54.304707	2	0.82666945, 0.9342875, 0.94650275, 0.95621043, 0.9588032	PFATELHER	0.82	APOA4_HUMAN	Apolipoprotein A-IV precursor - Homo sapiens	1
11095111	657.0424	98.8709, 98.8838, 98.888245, 98.89033, 98.89396, 98.89438, 98.898895	3	0.8897905, 0.92007786, 0.9361195, 0.94496644, 0.9461128, 0.9477441, 0.9544131	FGVGPLVNQVNINALASKK	0.99	CFAB_HUMAN	Complement factor B precursor - Homo sapiens	1
11095112	490.26154	30.625053, 30.663286, 30.676977, 30.679796, 30.687653, 30.689783	3	0.92774427, 0.96378946, 0.9661516, 0.9687054, 0.9709777, 0.97151273	AHVSFKPTVAQQR	1	ITIH2_HUMAN	Inter-alpha-trypsin inhibitor heavy chain H2 precursor - Homo sapiens	1
11095113	543.9524	59.02531, 59.02782, 59.03108, 59.034176, 59.038494, 59.04234, 59.045223	3	0.9463296, 0.9482501, 0.9613261, 0.96172345, 0.9636386, 0.9691493, 0.9753751	VDVIPVNLPGEHGQR	1	FINC_HUMAN	Fibronectin precursor - Homo sapiens	1
11095114	719.7023	119.68219, 119.73436, 119.74102, 119.742325, 119.75184, 119.756645, 119.76013, 119.77226	3	0.7160778, 0.74887, 0.929228, 0.95045525, 0.952862, 0.9538767, 0.9556045, 0.95636576	HSITNPLAVLC[160.0307]EFISQSIK	1	APOB_HUMAN	Apolipoprotein B-100 precursor - Homo sapiens	1
11095115	633.3419	69.98926, 70.004456, 70.01437, 70.022415	2	0.95094997, 0.9627024, 0.96404713, 0.9703704	-	NaN	-	-	NaN
11095116	1116.162	116.092384, 116.096634, 116.10175, 116.10685, 116.12404, 116.13346, 116.29434	3	0.53886485, 0.96550804, 0.96809316, 0.9709591, 0.9715359, 0.9725207, 0.9746751	-	NaN	-	-	NaN
11095117	488.71545	40.88522, 40.90657, 40.917866, 40.920868, 40.92611	2	0.9032056, 0.9384537, 0.9400447, 0.94743896, 0.96356356	FAC[160.0307]YYPR	1	CO4B_HUMAN	Complement C4-B precursor - Homo sapiens	1
11095118	585.3625	36.916092, 36.94123, 36.95898, 36.98847	1	0.9284642, 0.95023847, 0.9566547, 0.9570971	-	NaN	-	-	NaN
11095119	570.304	28.740469, 28.756788, 28.79762	1	0.8774241, 0.90236604, 0.93583894	-	NaN	-	-	NaN
11095120	657.8442	36.89157, 36.928635, 36.93934	1	0.64326227, 0.9692805, 0.97062284	-	NaN	-	-	NaN
11095121	913.99023	72.07762, 72.0893, 72.092636, 72.099724, 72.10318, 72.10369	2	0.9365179, 0.95515585, 0.9587414, 0.95879716, 0.95960796, 0.9691896	-	NaN	-	-	NaN
11095122	669.338	48.686188, 48.69374, 48.697525, 48.702427, 48.720795, 48.728596, 48.745743	3	0.90337706, 0.9162892, 0.9163947, 0.9383913, 0.9446314, 0.9455211, 0.9532109	FAHYVVTSQVVNTANEAR	1	ITIH1_HUMAN	Inter-alpha-trypsin inhibitor heavy chain H1 precursor - Homo sapiens	1
11095123	1095.1641	76.365974, 76.375015, 76.375145, 76.386635, 76.38718, 76.3889, 76.39977, 76.40339	3	0.5112246, 0.5134261, 0.5273406, 0.5440705, 0.54553246, 0.68199426, 0.69673616, 0.7182509	-	NaN	-	-	NaN
11095124	629.3445	42.222683, 42.24632, 42.252186, 42.252533, 42.278706	2	0.905791, 0.908297, 0.9122571, 0.9214444, 0.92654145	TNQVNSGGVLLR	0.78	C1QC_HUMAN	Complement C1q subcomponent subunit C precursor - Homo sapiens	1
11095125	816.93976	93.35558, 93.392235, 93.39494, 93.404625, 93.430336	2	0.8788649, 0.93829054, 0.9419329, 0.9476443, 0.96120113	GDSLAPFLGDFLKPR	0.88	CA059_HUMAN	UPF0486 protein C1orf59 OS=Homo sapiens GN=C1orf59 PE=2 SV=1	0
11095126	797.3881	77.64491, 77.77067, 77.776535, 77.7796, 77.79654, 77.80291, 77.82367	3	0.8496848, 0.9391748, 0.9433462, 0.94625515, 0.95050985, 0.96498024, 0.9666406	DKDQEVLLQTFLDDASPGDKR	0.83	APOB_HUMAN	Apolipoprotein B-100 precursor - Homo sapiens	1
11095127	671.3854	43.441166, 43.63799, 43.6543	1	0.8839999, 0.9310456, 0.961787	-	NaN	-	-	NaN
11095128	765.703	71.897156, 71.89904, 71.9071, 71.91138, 71.91521, 71.91628, 71.917595, 71.93748, 71.94959	3	0.8271344, 0.847453, 0.85673314, 0.96787107, 0.9698622, 0.9702046, 0.9705695, 0.970985, 0.9710484	GPGLYLIHGPNLYC[160.0307]YSDVEK	0.8	HEMO_HUMAN	Hemopexin precursor - Homo sapiens	1
11095129	815.98883	91.27874, 91.32605, 91.34724, 91.34867, 91.363464, 91.36755, 91.37857	2	0.5850718, 0.9027497, 0.9564575, 0.9640676, 0.9655526, 0.9674246, 0.9685978	HLVPGAPFLLQALVR	1	CO4B_HUMAN	Complement C4-B precursor - Homo sapiens	1
11095130	1290.1393	84.73667, 84.861046, 84.87319, 84.88508, 85.073326, 85.099556, 85.16502, 85.2233	2	0.5506603, 0.57276624, 0.57900935, 0.6324258, 0.640266, 0.82912225, 0.9119963, 0.9482193	AQLVPLPPSTYVEFTVSGTDC[160.0307]VAK	1	FETUA_HUMAN	Alpha-2-HS-glycoprotein precursor - Homo sapiens	1
11095131	627.32477	34.017, 34.029053, 34.03408, 34.0375, 34.041744	2	0.95552206, 0.95905834, 0.96414334, 0.9673014, 0.96909815	-	NaN	-	-	NaN
11095132	545.7678	62.43417, 62.457718, 62.458027, 62.4583	2	0.9611204, 0.9638513, 0.9662716, 0.9754755	-	NaN	-	-	NaN
11095133	805.5024	62.828808, 62.855305, 62.85695, 62.870373	1	0.9222292, 0.9303701, 0.9340374, 0.96428233	GVTFLLR	1	A1BG_HUMAN	Alpha-1B-glycoprotein precursor - Homo sapiens	1
11095134	710.04346	100.042274, 100.07154, 100.07405, 100.08812, 100.08851, 100.09833, 100.101616, 100.10361	3	0.8161376, 0.83274823, 0.8367685, 0.84375536, 0.844678, 0.8564031, 0.8906885, 0.9237563	VGLSGMAIADVTLLSGFHALR	1	CO4B_HUMAN	Complement C4-B precursor - Homo sapiens	1
11095135	569.3102	37.197704, 37.19906, 37.290333, 37.38328	2	0.7332556, 0.907841, 0.94695866, 0.9505937	TTPPTTATPIR	0.67	FINC_HUMAN	Fibronectin precursor - Homo sapiens	1
11095136	946.4363	62.879272, 62.87941, 62.88606, 62.897575, 62.898167, 62.899048	2	0.9377778, 0.9437911, 0.9493198, 0.95607585, 0.95789397, 0.9589936	LYGSEAFATDFQDSAAAK	1	AACT_HUMAN	Alpha-1-antichymotrypsin precursor - Homo sapiens	1
11095137	520.9441	62.99983, 63.009155, 63.03504, 63.05389, 63.085297, 63.08549	3	0.92514884, 0.9375009, 0.9419529, 0.94442797, 0.9459116, 0.9654209	GPEVQLVAHSPWLK	1	CO4B_HUMAN	Complement C4-B precursor - Homo sapiens	1
11095138	480.24216	63.29761, 63.32149, 63.328487	2	0.92072207, 0.9342128, 0.93957704	PSPVDAAFR	1	HEMO_HUMAN	Hemopexin precursor - Homo sapiens	1
11095139	931.5184	44.430225, 44.482685, 44.494904, 44.504864, 44.510445	1	0.847435, 0.909332, 0.91726804, 0.9282947, 0.9455688	-	NaN	-	-	NaN
11095140	710.3666	51.17468, 51.17933, 51.18027, 51.181133, 51.22645	2	0.9651287, 0.96744037, 0.96910864, 0.9699782, 0.97055906	VQFELHYQEVK	0.93	ITIH2_HUMAN	Inter-alpha-trypsin inhibitor heavy chain H2 precursor - Homo sapiens	1
11095141	511.26465	52.80943, 52.817177, 52.84709	2	0.8803719, 0.9590546, 0.971247	NNALDFVTK	1	APOB_HUMAN	Apolipoprotein B-100 precursor - Homo sapiens	1
11095142	572.3838	64.189095, 64.210915, 64.22469, 64.23858	1	0.9489009, 0.95096403, 0.9510396, 0.9525571	-	NaN	-	-	NaN
11095143	1027.4814	34.738033, 34.78247, 34.8093, 34.81223, 34.819065, 34.828243	3	0.72342837, 0.78165406, 0.82442635, 0.8309538, 0.85725474, 0.87525564	-	NaN	-	-	NaN
11095144	602.63794	56.586105, 56.586224, 56.600307, 56.605007, 56.621086, 56.621468	3	0.85467356, 0.8836552, 0.8991773, 0.9002942, 0.9037434, 0.93154114	LGPHAGDVEGHLSFLEK	1	APOA4_HUMAN	Apolipoprotein A-IV precursor - Homo sapiens	1
11095145	490.25302	31.92211, 31.96655, 32.00272	1	0.9018167, 0.94389683, 0.9604317	-	NaN	-	-	NaN
11095146	721.3765	45.483936, 45.580025, 45.597824, 45.598167, 45.6065	2	0.7466377, 0.8581332, 0.91987693, 0.9348447, 0.95786095	-	NaN	-	-	NaN
11095147	821.48584	57.78068, 57.81451, 57.857346, 57.873158	1	0.95951384, 0.9596859, 0.9662831, 0.9667923	DLLYIGK	1	CFAB_HUMAN	Complement factor B precursor - Homo sapiens	1
11095148	719.90393	78.5704, 78.57137, 78.5724, 78.57368, 78.57842	2	0.9526683, 0.95723635, 0.95801604, 0.9582912, 0.962807	AQLGDLPWQVAIK	0.8	CFAI_HUMAN	Complement factor I precursor - Homo sapiens	1
11095149	574.3222	41.203903, 41.212147, 41.251312	1	0.9498874, 0.963255, 0.96635497	-	NaN	-	-	NaN
11095150	978.00476	61.569885, 61.57199, 61.57522, 61.575558, 61.593357	2	0.9555006, 0.95557606, 0.95803165, 0.96055907, 0.9685692	EESPLLIGQQSTVSDVPR	1	FINC_HUMAN	Fibronectin precursor - Homo sapiens	1
11095151	551.78754	38.675995, 38.681557, 38.683414, 38.68756, 38.703915, 38.731945	2	0.9503516, 0.95747566, 0.96284026, 0.96398133, 0.9647716, 0.96899414	IDQTVEELR	1	APOA4_HUMAN	Apolipoprotein A-IV precursor - Homo sapiens	1
11095152	849.4855	54.289608, 54.30254, 54.3079, 54.318836, 54.31946	1	0.7507724, 0.8881937, 0.9027565, 0.9072792, 0.9110807	DVVLFEK	1	PLMN_HUMAN	Plasminogen precursor - Homo sapiens	1
11095153	639.32733	58.65552, 58.677837, 58.683876, 58.685917, 58.692455	2	0.9293936, 0.94646716, 0.9476466, 0.95459956, 0.9605084	TNFDNDIALVR	1	C1S_HUMAN	Complement C1s subcomponent precursor - Homo sapiens	1
11095154	1005.5418	107.495056, 107.49508, 107.522354, 107.54169, 107.55087, 107.55458	2	0.94571567, 0.9527007, 0.95491576, 0.9575734, 0.9687399, 0.9737691	ENPAVIDFELAPIVDLVR	1	CO6_HUMAN	Complement component C6 precursor - Homo sapiens	1
11095155	1049.5289	80.22355, 80.22733, 80.24296, 80.265785, 80.29023	1	0.92209774, 0.92495024, 0.94197726, 0.95816255, 0.95868367	LQDEDLGFL	1	CFAB_HUMAN	Complement factor B precursor - Homo sapiens	1
11095156	535.8111	78.44943, 78.483055, 78.48677, 78.49129, 78.49165	2	0.93889266, 0.94207007, 0.96528095, 0.96544933, 0.96589154	IEIPLPFGGK	1	APOB_HUMAN	Apolipoprotein B-100 precursor - Homo sapiens	1
11095157	698.7504	90.19524, 90.19563, 90.19882, 90.19887, 90.20125, 90.20141, 90.22653	3	0.9160648, 0.93952364, 0.94105804, 0.94375324, 0.94753104, 0.9499151, 0.9587005	LNLVATPLFLKPGIPYPIK	1	CO5_HUMAN	Complement C5 precursor - Homo sapiens	1
11095158	663.35675	41.56746, 41.611145, 41.617027, 41.622116, 41.65028	2	0.91771865, 0.9437326, 0.94532365, 0.9536433, 0.9643386	-	NaN	-	-	NaN
11095159	825.7659	75.62258, 75.62263, 75.629486, 75.634155, 75.63457, 75.645096, 75.64851, 75.67731	3	0.71144325, 0.8294601, 0.92303604, 0.9568632, 0.96010727, 0.9605063, 0.96391857, 0.9656393	DDKESVPISDTIIPAVPPPTDLR	1	FINC_HUMAN	Fibronectin precursor - Homo sapiens	1
11095160	674.39417	89.478645, 89.52074, 89.53154, 89.54909	1	0.92391926, 0.94827354, 0.9546672, 0.9599782	-	NaN	-	-	NaN
11095161	834.02246	79.679146, 79.740036	2	0.6196959, 0.8538863	-	NaN	-	-	NaN
11095162	566.5303	77.89866, 77.988495	3	0.87872714, 0.9415363	-	NaN	-	-	NaN
11095163	864.0287	31.613745, 31.629322, 31.629454, 31.638315, 31.638424, 31.641865, 31.663828	3	0.9157771, 0.9197394, 0.94403857, 0.9459558, 0.9477929, 0.9484793, 0.9502085	TYC[160.0307]SEPEKVDKDNEDFQESNR	1	CERU_HUMAN	Ceruloplasmin precursor - Homo sapiens	1
11095164	543.3347	83.78905, 83.79159, 83.80452, 83.81624	2	0.9402974, 0.9462956, 0.95132184, 0.95244014	NALALFVLPK	1	THBG_HUMAN	Thyroxine-binding globulin precursor - Homo sapiens	1
11095165	597.80536	60.88935, 60.95761, 60.979748, 60.991985	2	0.72926205, 0.77649826, 0.7970188, 0.83193165	ELLESYIDGR	0.76	THRB_HUMAN	Prothrombin precursor - Homo sapiens	1
11095166	625.61993	26.79871, 26.832655, 26.85517, 26.856377, 26.857481	3	0.9429777, 0.9489972, 0.9559122, 0.95747876, 0.9611324	-	NaN	-	-	NaN
11095167	857.44836	69.85573, 69.889015, 69.92285, 69.92352, 69.929276, 69.93995, 69.95961	2	0.87573975, 0.91789293, 0.92494535, 0.9325596, 0.9360405, 0.936114, 0.9484395	IAPQLSTEELVSLGEK	1	AFAM_HUMAN	Afamin precursor - Homo sapiens	1
11095168	1133.8823	101.624016, 101.64832, 101.67348, 101.676285, 101.676735, 101.73758, 101.73878, 101.74646	3	0.69251865, 0.7215346, 0.73654425, 0.78917223, 0.82991564, 0.8648081, 0.8922404, 0.8971567	-	NaN	-	-	NaN
11095169	1068.4806	40.58505, 40.60751, 40.60759	2	0.93130445, 0.9414983, 0.958638	-	NaN	-	-	NaN
11095170	741.8535	71.89872, 71.90677, 71.91415, 71.91712, 71.92345	2	0.9605034, 0.9616655, 0.9636148, 0.96412176, 0.9694128	-	NaN	-	-	NaN
11095171	603.3533	51.85829, 51.892567, 51.897438	1	0.8766316, 0.91787773, 0.95362747	-	NaN	-	-	NaN
11095172	585.3786	46.977463, 46.99964, 47.00619	1	0.943903, 0.9440976, 0.94679904	GKPVQGVAYVR	0.98	CO4B_HUMAN	Complement C4-B precursor - Homo sapiens	1
11095173	933.49365	115.90977, 115.92898, 115.94523, 115.948784, 115.96768, 115.9718, 115.97771	3	0.7942122, 0.8906019, 0.8947704, 0.8956617, 0.9040079, 0.9099568, 0.9164312	FQILTLWLPDSLTTWEIHGLSLSK	1	CO4B_HUMAN	Complement C4-B precursor - Homo sapiens	1
11095174	767.3473	66.04608, 66.06942, 66.07549, 66.15119	2	0.9181438, 0.93739843, 0.939357, 0.94727373	-	NaN	-	-	NaN
11095175	692.8334	31.668507, 31.671425, 31.673212, 31.677534, 31.680094, 31.682322	2	0.90868807, 0.93487775, 0.9374072, 0.9476969, 0.94978833, 0.9562077	HGNTDSEGIVEVK	1	CFAI_HUMAN	Complement factor I precursor - Homo sapiens	1
11095176	825.3539	48.30633, 48.330616, 48.331978, 48.351765, 48.35566, 48.356766	3	0.93491215, 0.9360985, 0.93656325, 0.94584924, 0.94658875, 0.9604398	MFTTAPDQVDKEDEDFQESNK	1	CERU_HUMAN	Ceruloplasmin precursor - Homo sapiens	1
11095177	442.9023	48.131165, 48.17493, 48.177402	3	0.92971677, 0.9625733, 0.96700865	-	NaN	-	-	NaN
11095178	715.9021	68.111305, 68.118195, 68.12258, 68.14806, 68.164955	2	0.9602151, 0.9621733, 0.9675388, 0.96853536, 0.97110665	ALVEQGFTVPEIK	1	APOB_HUMAN	Apolipoprotein B-100 precursor - Homo sapiens	1
11095179	919.4516	64.38917, 64.45483, 64.46589, 64.46605, 64.470535, 64.470695	2	0.95534647, 0.9577421, 0.9595033, 0.9598209, 0.9604994, 0.9637507	TPSAAYLWVGTGASEAEK	1	GELS_HUMAN	Gelsolin precursor - Homo sapiens	1
11095180	1514.1147	47.737396, 47.7575, 47.770233, 47.77206, 47.77906, 47.78089, 47.79018, 47.79436	2	0.87015945, 0.8744296, 0.88878393, 0.8904106, 0.9018054, 0.9020628, 0.90435535, 0.90564466	-	NaN	-	-	NaN
11095181	619.3224	79.62935, 79.6387, 79.64174, 79.64749, 79.65423, 79.66087	2	0.82091784, 0.8896352, 0.94431454, 0.9498269, 0.950136, 0.9524042	FVTWIEGVMR	1	PLMN_HUMAN	Plasminogen precursor - Homo sapiens	1
11095182	537.7521	66.7876, 66.79706, 66.8, 66.832085	4	0.89586747, 0.951699, 0.9527796, 0.9552797	IFFHLNAVALGDGGHYTC[160.0307]R	1	A1BG_HUMAN	Alpha-1B-glycoprotein precursor - Homo sapiens	1
11095183	783.8382	79.03208, 79.03266	2	0.9224564, 0.93527085	-	NaN	-	-	NaN
11095184	956.5424	65.27283, 65.363815, 65.370575, 65.40805, 65.562096	1	0.624705, 0.8772049, 0.9470712, 0.96101385, 0.97052044	-	NaN	-	-	NaN
11095185	538.2896	46.854652, 46.88056, 46.88623, 46.89822, 46.9083, 46.909496	3	0.9100155, 0.9200963, 0.93226165, 0.93398285, 0.9456904, 0.9592951	YIYGKPVQGVAYVR	1	CO4B_HUMAN	Complement C4-B precursor - Homo sapiens	1
11095186	680.80615	42.105927, 42.194492, 42.203186, 42.21393	2	0.87987924, 0.92626524, 0.9402996, 0.95103073	SEYQADYESLR	1	APOB_HUMAN	Apolipoprotein B-100 precursor - Homo sapiens	1
11095187	1095.1654	76.619316, 76.63509, 76.64823, 76.65718, 76.678024, 76.76687, 76.79134, 76.7993, 76.80723	3	0.33199617, 0.36041886, 0.3976201, 0.5498763, 0.7043769, 0.72202206, 0.7273793, 0.7567957, 0.7722175	SLGPN[115.0269]SC[160.0307]SANGPGLYLIHGPNLYC[160.0307]YSDVEK	1	HEMO_HUMAN	Hemopexin precursor - Homo sapiens	1
11095188	564.2931	35.613747, 35.65892, 35.67363, 35.701538	2	0.8835507, 0.91700673, 0.9213225, 0.9326088	AGEVQEPELR	1	ZA2G_HUMAN	Zinc-alpha-2-glycoprotein precursor - Homo sapiens (Human)	1
11095189	593.8009	24.152655, 24.15638, 24.159903, 24.20071	2	0.9618837, 0.9631254, 0.9696975, 0.9705053	SNTVASLHTEK	1	APOB_HUMAN	Apolipoprotein B-100 precursor - Homo sapiens	1
11095190	606.3137	29.61045, 29.626907, 29.630825, 29.640461, 29.64387	2	0.9451831, 0.95524156, 0.9583045, 0.9641349, 0.972083	QHQETINTLK	0.7	CENPE_HUMAN	Centromeric protein E - Homo sapiens	0.79
11095191	540.28723	55.715347, 55.717304, 55.721203, 55.725037, 55.89007	2	0.66302186, 0.9468116, 0.9476908, 0.9481828, 0.9487509	NYNLVESLK	1	HEP2_HUMAN	Heparin cofactor 2 precursor - Homo sapiens	1
11095192	484.30026	27.082045, 27.090532, 27.094044, 27.098818	2	0.96154344, 0.96564084, 0.96920305, 0.97050226	VRPQQLVK	1	ITIH4_HUMAN	Inter-alpha-trypsin inhibitor heavy chain H4 precursor - Homo sapiens	1
11095193	616.31024	23.415775, 23.444914, 23.44932, 23.46553	1	0.86981833, 0.9659789, 0.9679878, 0.97246784	-	NaN	-	-	NaN
11095194	620.01483	111.26088, 111.301025, 111.31769, 111.33166, 111.33267, 111.335335	3	0.79344076, 0.8073064, 0.81264085, 0.82998085, 0.86188644, 0.930991	-	NaN	-	-	NaN
11095195	780.39703	68.48181, 68.48815, 68.50483, 68.54366, 68.54745, 68.5497	2	0.7961357, 0.8037446, 0.8057977, 0.8604823, 0.86250365, 0.9326554	LAAAVSNFGYDLYR	0.82	PEDF_HUMAN	Pigment epithelium-derived factor precursor - Homo sapiens	1
11095196	538.5891	40.29158, 40.293453, 40.294262, 40.29447, 40.29499, 40.317337	3	0.92001206, 0.9267407, 0.9275226, 0.9294766, 0.94136906, 0.95164555	-	NaN	-	-	NaN
11095197	788.92535	70.06052, 70.099495, 70.10903, 70.11551, 70.11593, 70.12547	2	0.92600864, 0.93858415, 0.94994867, 0.95248985, 0.95274466, 0.97094375	RPWNVASLIYETK	1	CO9_HUMAN	Complement component C9 precursor - Homo sapiens	1
11095198	659.3319	29.176195, 29.31671, 29.345644	1	0.8219581, 0.8399347, 0.9339814	AATGEC[160.0307]TATVGKR	0.67	KNG1_HUMAN	Kininogen-1 precursor - Homo sapiens	1
11095199	763.9314	89.4534, 89.46034, 89.461914, 89.48744, 89.496994, 89.503	2	0.934322, 0.93465257, 0.9483207, 0.9535727, 0.9557547, 0.962125	-	NaN	-	-	NaN
11095200	611.1899	63.46895, 63.47186	2	0.7826422, 0.81272614	-	NaN	-	-	NaN
11095201	752.3828	75.82151, 75.8516, 75.852295, 75.85369, 75.85442, 75.85667	2	0.91856545, 0.93294233, 0.9408717, 0.95048004, 0.95701236, 0.9601338	-	NaN	-	-	NaN
11095202	1097.0762	89.31767, 89.36787, 89.37063, 89.3794, 89.37976, 89.38462, 89.39885	2	0.86613184, 0.8952123, 0.93320525, 0.9372671, 0.93994766, 0.946259, 0.9517682	-	NaN	-	-	NaN
11095203	802.11444	72.18868, 72.23607, 72.254654, 72.311386, 72.36403, 72.3656	4	0.8754612, 0.8932517, 0.9150946, 0.9387389, 0.9477448, 0.95529634	-	NaN	-	-	NaN
11095204	611.1886	63.058956, 63.073467, 63.252853	2	0.91624385, 0.9187363, 0.92316884	-	NaN	-	-	NaN
11095205	473.9042	51.138386, 51.17387, 51.175728, 51.181576, 51.194824, 51.196976	3	0.8278403, 0.9594065, 0.9603648, 0.96402544, 0.9643065, 0.9659351	-	NaN	-	-	NaN
11095206	860.4863	53.668713, 53.67203, 53.67701, 53.681286	1	0.9461192, 0.953269, 0.9665745, 0.97186565	LQPLDFK	0.93	ANT3_HUMAN	Antithrombin-III precursor - Homo sapiens	1
11095207	726.65393	46.99494, 47.011635, 47.02295, 47.026653, 47.03003, 47.03087, 47.035294, 47.056545	3	0.78715277, 0.95421046, 0.9562713, 0.9639802, 0.96961033, 0.97087044, 0.9712584, 0.97128874	GDAVC[160.0307]TESGWRPLPSC[160.0307]EEK	1	CFAH_HUMAN	Complement factor H precursor - Homo sapiens	1
11095208	551.2558	59.10903, 59.11086, 59.111942	3	0.95982134, 0.9628138, 0.96302634	LLC[160.0307]QC[160.0307]LGFGSGHFR	1	FINC_HUMAN	Fibronectin precursor - Homo sapiens	1
11095209	583.31177	52.144524, 52.172714, 52.1882, 52.195152, 52.197968	2	0.81529504, 0.9594762, 0.9627716, 0.96934706, 0.9732315	-	NaN	-	-	NaN
11095210	659.34424	45.397804, 45.450043, 45.500748	2	0.44291002, 0.4477277, 0.91312855	-	NaN	-	-	NaN
11095211	1100.6125	73.16714, 73.1801, 73.19403, 73.20657	1	0.9416679, 0.94706213, 0.95745075, 0.96544725	-	NaN	-	-	NaN
11095212	1679.7144	64.50511, 64.58622, 64.59603, 64.60039, 64.60803, 64.61232, 64.62658	2	0.94617677, 0.9533031, 0.95766854, 0.95850015, 0.9589654, 0.9599991, 0.9642001	-	NaN	-	-	NaN
11095213	542.2889	40.05317, 40.057114, 40.07835	2	0.9501566, 0.9534029, 0.9553115	SC[160.0307]GLHQLLR	1	CO4B_HUMAN	Complement C4-B precursor - Homo sapiens	1
11095214	953.4175	54.526047, 54.56593, 54.618725, 54.620163, 54.620922, 54.63304	2	0.6643973, 0.90950525, 0.9255408, 0.931018, 0.9340169, 0.9513233	NPDGDVGGPWC[160.0307]YTTNPR	1	PLMN_HUMAN	Plasminogen precursor - Homo sapiens	1
11095215	691.7306	21.01793, 21.029919, 21.046251, 21.059868, 21.068287, 21.074463, 21.077805	2	0.9145758, 0.92081165, 0.9218725, 0.92761165, 0.94742835, 0.95985293, 0.9666318	-	NaN	-	-	NaN
11095216	846.41095	86.09275, 86.10021, 86.11715, 86.11843, 86.13344, 86.13802	3	0.8485626, 0.88277817, 0.8981162, 0.90817624, 0.91167647, 0.9152385	-	NaN	-	-	NaN
11095217	653.5827	94.60461, 94.6144, 94.621544, 94.63202, 94.63961, 94.64176, 94.64286	4	0.94844556, 0.9532758, 0.9551705, 0.955213, 0.95683384, 0.95700556, 0.95890355	-	NaN	-	-	NaN
11095218	805.60614	85.8179, 85.82688, 85.8401, 85.84352, 85.86868, 85.881546	4	0.8943088, 0.8968826, 0.897606, 0.90305465, 0.90395874, 0.90440303	DGWHSWPIAHQWPQGPSAVDAAFSWEEK	0.72	HEMO_HUMAN	Hemopexin precursor - Homo sapiens	1
11095219	548.36255	62.895195, 62.90099	1	0.9138063, 0.91872805	-	NaN	-	-	NaN
11095220	558.957	47.005844, 47.023205	1	0.9543885, 0.9672571	-	NaN	-	-	NaN
11095221	596.81226	56.619778, 56.633987, 56.63419, 56.634384, 56.635185	2	0.8937876, 0.913553, 0.9589526, 0.96486104, 0.9651069	-	NaN	-	-	NaN
11095222	769.6807	60.692417, 60.70034, 60.716114, 60.72501, 60.737507, 60.73769, 60.74452	3	0.9220803, 0.93754476, 0.9407483, 0.9445254, 0.94895214, 0.9604649, 0.9656319	-	NaN	-	-	NaN
11095223	526.78455	35.20899, 35.22276	2	0.93407404, 0.94767404	HTSLGPLEAK	0.68	CO8A_HUMAN	Complement component C8 alpha chain precursor - Homo sapiens	1
11095224	528.7612	43.71691, 43.741535	2	0.95772487, 0.9671586	-	NaN	-	-	NaN
11095225	651.32574	23.082678, 23.09659, 23.208426	2	0.92390364, 0.9242492, 0.9423971	LPPTTTC[160.0307]QQQK	1	CFAB_HUMAN	Complement factor B precursor - Homo sapiens	1
11095226	1495.6893	62.792545, 62.822205, 62.83108, 62.8501, 62.859493	1	0.69541264, 0.7618325, 0.76840615, 0.7703629, 0.78337115	-	NaN	-	-	NaN
11095227	973.56085	89.51663, 89.52887, 89.542595	1	0.95407784, 0.95852, 0.96051645	LWWLDLK	1	HEMO_HUMAN	Hemopexin precursor - Homo sapiens	1
11095228	837.9573	92.95085, 92.956604, 92.96274, 92.9628, 92.96341, 92.96428, 92.9667	2	0.89684474, 0.96815586, 0.96837646, 0.9701725, 0.97073084, 0.97457576, 0.97482705	VELEVPQLC[160.0307]SFILK	1	APOB_HUMAN	Apolipoprotein B-100 precursor - Homo sapiens	1
11095229	506.7301	44.657585, 44.666378, 44.67632	2	0.9366364, 0.954766, 0.96499676	WEYC[160.0307]NLK	1	PLMN_HUMAN	Plasminogen precursor - Homo sapiens	1
11095230	853.43207	88.365746, 88.38808, 88.39066, 88.3932, 88.395615	2	0.9682171, 0.9695063, 0.96971416, 0.9700891, 0.9704325	NIQEYLSILTDPDGK	1	APOB_HUMAN	Apolipoprotein B-100 precursor - Homo sapiens	1
11095231	872.3928	70.62757, 70.65252, 70.660934, 70.67064, 70.675644	2	0.9226046, 0.93308836, 0.9377017, 0.9387525, 0.9417107	EPFLSC[160.0307]C[160.0307]QFAESLR	1	CO4B_HUMAN	Complement C4-B precursor - Homo sapiens	1
11095232	558.32733	25.109713, 25.125341, 25.130266, 25.13774	1	0.94727606, 0.9557005, 0.9567366, 0.97122663	-	NaN	-	-	NaN
11095233	654.30695	70.42765, 70.42834, 70.42871, 70.43116, 70.43356, 70.48155	3	0.85777265, 0.96596265, 0.9663684, 0.9673914, 0.96786636, 0.97108966	-	NaN	-	-	NaN
11095234	498.25162	35.47887, 35.483612, 35.496178, 35.50493	2	0.94559646, 0.9461169, 0.9625154, 0.9670492	FVSEEEKK	0.67	CFAB_HUMAN	Complement factor B precursor - Homo sapiens	1
11095235	886.4975	87.26876, 87.29285, 87.296104, 87.302216, 87.30737, 87.32039	2	0.68116164, 0.7035122, 0.7175135, 0.72210175, 0.76425606, 0.8462064	LYLVQGTQVYVFLTK	1	HEMO_HUMAN	Hemopexin precursor - Homo sapiens	1
11095236	470.71066	21.313726, 21.319927, 21.325953, 21.326675, 21.32999	2	0.94037366, 0.9439741, 0.9497974, 0.9533897, 0.95696616	YTVNQC[160.0307]R	1	CERU_HUMAN	Ceruloplasmin precursor - Homo sapiens	1
11095237	520.3535	55.17042, 55.198, 55.211452, 55.219467	1	0.9355556, 0.94297385, 0.95689446, 0.96703833	-	NaN	-	-	NaN
11095238	658.3603	36.797318, 36.8323	1	0.8584164, 0.95847964	-	NaN	-	-	NaN
11095239	498.3453	52.019814, 52.042614, 52.057964	1	0.92818666, 0.92861426, 0.9544549	-	NaN	-	-	NaN
11095240	509.78006	36.689194, 36.811768	1	0.93828297, 0.9756879	-	NaN	-	-	NaN
11095241	833.3886	29.9821, 29.99049, 29.990517, 29.991215, 29.9984, 30.001673	2	0.9379784, 0.9490951, 0.94976586, 0.9530339, 0.95632297, 0.9628566	-	NaN	-	-	NaN
11095242	1040.6595	93.61548, 93.631516, 93.64347, 93.663414	1	0.90997386, 0.9657068, 0.96587104, 0.9675041	-	NaN	-	-	NaN
11095243	956.4778	56.75525, 56.774647, 56.792, 56.806618, 56.81363	1	0.6591339, 0.9557037, 0.95665604, 0.9598877, 0.97311676	-	NaN	-	-	NaN
11095244	540.28876	41.52991, 41.532825, 41.549393, 41.562843, 41.56363	2	0.89784324, 0.9347094, 0.95960164, 0.9700983, 0.9722697	-	NaN	-	-	NaN
11095245	815.43915	59.008766, 59.02051, 59.026146, 59.028877, 59.03252, 59.032593	2	0.9631221, 0.965957, 0.96646374, 0.9679715, 0.9686739, 0.97488266	VDVIPVNLPGEHGQR	1	FINC_HUMAN	Fibronectin precursor - Homo sapiens	1
11095246	630.67847	72.70248, 72.776215, 72.79195, 72.811226, 72.8253, 72.83293	5	0.9374688, 0.9414713, 0.9506591, 0.9596665, 0.95993066, 0.962107	-	NaN	-	-	NaN
11095247	1290.1417	84.460205, 84.46872, 84.46902, 84.47069	2	0.83049846, 0.84840214, 0.8520059, 0.86328423	AQLVPLPPSTYVEFTVSGTDC[160.0307]VAK	0.92	FETUA_HUMAN	Alpha-2-HS-glycoprotein precursor - Homo sapiens	1
11095248	671.84656	41.941944, 41.951965, 42.018326	1	0.80218816, 0.9431216, 0.9621783	-	NaN	-	-	NaN
11095249	613.6189	68.93609, 68.95028, 68.95214, 68.963974, 68.967575	3	0.8205696, 0.87544763, 0.8869744, 0.88768274, 0.89084	-	NaN	-	-	NaN
11095250	567.9545	46.781433, 46.788357, 46.789295, 46.789825, 46.79133, 46.79344	3	0.90360457, 0.96215266, 0.9670092, 0.9691526, 0.96927124, 0.97288615	ATLYALSHAVNNYHK	1	APOB_HUMAN	Apolipoprotein B-100 precursor - Homo sapiens	1
11095251	509.91852	46.818504, 46.822777, 46.830437, 46.849705, 46.863556, 46.87631, 46.884678	3	0.93900436, 0.9412012, 0.9488008, 0.9545322, 0.9619896, 0.9650858, 0.97960067	-	NaN	-	-	NaN
11095252	578.8074	52.904846, 52.91324	2	0.9649644, 0.96498317	SPAFTDLHLR	0.91	APOB_HUMAN	Apolipoprotein B-100 precursor - Homo sapiens	1
11095253	548.22485	36.14282, 36.158745, 36.171535, 36.218803	2	0.8371616, 0.91671365, 0.9316019, 0.9626441	SSLEESPFEA	0.81	MGDP1_HUMAN	Magnesium-dependent phosphatase 1 OS=Homo sapiens GN=MDP1 PE=2 SV=1	0
11095254	558.82306	56.499035, 56.5192, 56.54333	2	0.9504616, 0.96181786, 0.9674132	-	NaN	-	-	NaN
11095255	593.3772	57.847065, 57.86073	1	0.9553502, 0.95845735	-	NaN	-	-	NaN
11095256	541.3755	49.93321, 49.944553, 49.98309	1	0.93566567, 0.9519273, 0.9677559	-	NaN	-	-	NaN
11095257	601.3299	40.536617, 40.538624, 40.550762, 40.559124, 40.577763	2	0.8598846, 0.88417906, 0.91726613, 0.9341355, 0.95078504	LTISEQNIQR	1	APOB_HUMAN	Apolipoprotein B-100 precursor - Homo sapiens	1
11095258	630.3914	32.397762, 32.411392	1	0.96319383, 0.9655105	-	NaN	-	-	NaN
11095259	618.82275	36.07597, 36.093067, 36.100773, 36.10089, 36.11717	2	0.77208024, 0.9210091, 0.9258101, 0.9333548, 0.93385077	-	NaN	-	-	NaN
11095260	634.86475	58.652225, 58.653896, 58.66192	2	0.8325429, 0.9434471, 0.9443046	DLKVEDIPLAR	1	APOB_HUMAN	Apolipoprotein B-100 precursor - Homo sapiens	1
11095261	642.36615	45.752235, 45.762707, 45.765648	1	0.95579565, 0.9599779, 0.9744587	-	NaN	-	-	NaN
11095262	748.83734	66.0308, 66.03567, 66.080795, 66.08385, 66.095215, 66.1207	2	0.8089579, 0.8392168, 0.8603939, 0.9137962, 0.92364824, 0.93261427	YYC[160.0307]FQ[129.0426]GNQFLR	0.69	HEMO_HUMAN	Hemopexin precursor - Homo sapiens	1
11095263	496.24326	27.454199, 27.456036	2	0.87077194, 0.89637864	-	NaN	-	-	NaN
11095264	1015.5464	44.429943, 44.493515, 44.515537	1	0.91387093, 0.9312407, 0.95966613	-	NaN	-	-	NaN
11095265	574.34503	39.474514, 39.503044	1	0.7439342, 0.8778683	-	NaN	-	-	NaN
11095266	580.34656	49.791046, 49.797768	1	0.49796078, 0.59096	-	NaN	-	-	NaN
11095267	986.46063	92.2036, 92.206955, 92.2074, 92.21237, 92.213684, 92.21412, 92.2145, 92.2155, 92.22386	3	0.94479734, 0.9615969, 0.9631465, 0.971073, 0.9710887, 0.9712305, 0.97163653, 0.9719522, 0.97348577	-	NaN	-	-	NaN
11095268	667.56915	70.42805, 70.435844, 70.44356, 70.445816, 70.44622, 70.44729	4	0.8722993, 0.8940148, 0.8987708, 0.90377855, 0.927055, 0.9360219	LVLSALTSDNHGATYAFSGTHYWR	1	HEMO_HUMAN	Hemopexin precursor - Homo sapiens	1
11095269	532.3043	60.21808, 60.279076, 60.281998, 60.310497	2	0.7083498, 0.8071007, 0.81951326, 0.88034356	-	NaN	-	-	NaN
11095270	937.8106	95.66791, 95.71218, 95.72383, 95.73409, 95.7345, 95.73831, 95.74252, 95.74651	3	0.78289163, 0.90364915, 0.930014, 0.94153684, 0.94162524, 0.94469684, 0.9461371, 0.94898665	-	NaN	-	-	NaN
11095271	729.46	32.395634, 32.404785, 32.406406, 32.40994	1	0.9453105, 0.9622882, 0.96664387, 0.9727543	-	NaN	-	-	NaN
11095272	724.35736	53.635437, 53.65392, 53.688534, 53.69493, 53.71392, 53.727024, 53.730484	3	0.94173294, 0.94306445, 0.9467088, 0.9505202, 0.96401614, 0.964159, 0.97228885	LISVDTEHSNIYLQNGPDR	1	CERU_HUMAN	Ceruloplasmin precursor - Homo sapiens	1
11095273	616.8647	68.14292, 68.151276, 68.15174, 68.174644, 68.186066, 68.19158	2	0.4659245, 0.9401549, 0.9509813, 0.95451844, 0.9547413, 0.9621563	ANRPFLVFIR	1	ANT3_HUMAN	Antithrombin-III precursor - Homo sapiens	1
11095274	916.4933	74.69731, 74.70385, 74.7051, 74.70701, 74.709694, 74.71029	2	0.9552603, 0.9571717, 0.9574731, 0.95814174, 0.9586378, 0.96823174	QRPGFAIWAPLPHWR	0.94	CB027_HUMAN	Uncharacterized protein C2orf27 OS=Homo sapiens GN=C2orf27 PE=2 SV=1	0
11095275	812.41797	83.60872, 83.60912, 83.60925, 83.61048, 83.61178, 83.61258, 83.64093	3	0.9520038, 0.9522038, 0.95473355, 0.95601475, 0.95785856, 0.9596291, 0.96380603	VVFLNTQLC[160.0307]QFRPDAFGGLPR	1	CPN2_HUMAN	Carboxypeptidase N subunit 2 precursor - Homo sapiens	1
11095276	467.75586	36.9901, 37.047714, 37.052956	2	0.90363353, 0.9076961, 0.95106614	-	NaN	-	-	NaN
11095277	520.3538	35.687412, 35.737988, 35.750443, 35.772305	1	0.9471239, 0.9487319, 0.9533342, 0.96939576	-	NaN	-	-	NaN
11095278	905.4438	99.53922, 99.54179, 99.55377, 99.55497, 99.56098, 99.56174, 99.568	3	0.69604844, 0.74172795, 0.79789835, 0.80376935, 0.8064289, 0.810859, 0.8121943	HYYIAAEEIIWNYAPSGIDIFTK	1	CERU_HUMAN	Ceruloplasmin precursor - Homo sapiens	1
11095279	1045.5756	33.24574, 33.266228, 33.28583, 33.296043, 33.301453	1	0.9403054, 0.94415987, 0.9547221, 0.9577958, 0.9750228	-	NaN	-	-	NaN
11095280	738.35114	89.15299, 89.195145, 89.20639, 89.226295, 89.24333, 89.24722	2	0.890221, 0.9153513, 0.94084173, 0.9495335, 0.9575464, 0.96157455	-	NaN	-	-	NaN
11095281	833.7459	81.18489, 81.19989, 81.20707, 81.302345, 81.320625	3	0.8733416, 0.90201414, 0.94636405, 0.95315313, 0.9597471	-	NaN	-	-	NaN
11095282	1196.6376	31.955103, 31.959455, 31.965126, 31.972935, 32.029793	1	0.7464586, 0.86939645, 0.90416384, 0.91982245, 0.92136204	-	NaN	-	-	NaN
11095283	580.3421	49.224457, 49.23041	1	0.90037876, 0.91523564	-	NaN	-	-	NaN
11095284	606.32263	61.647346, 61.658096, 61.667007, 61.670055, 61.69029	2	0.93244404, 0.96607405, 0.9677601, 0.9692547, 0.97334826	FRIEDGFSLK	1	ANT3_HUMAN	Antithrombin-III precursor - Homo sapiens	1
11095285	852.42505	90.511635, 90.51213, 90.53543, 90.53885, 90.565315, 90.571754	2	0.8992206, 0.93638235, 0.94266826, 0.9559374, 0.9579252, 0.963153	-	NaN	-	-	NaN
11095286	1142.49	53.153214, 53.17478, 53.20389, 53.214096, 53.220165	1	0.9202984, 0.924379, 0.9351767, 0.9430717, 0.97315544	-	NaN	-	-	NaN
11095287	783.3486	94.20766, 94.22155, 94.23334, 94.237, 94.24093, 94.24511, 94.24603, 94.24974	4	0.8559407, 0.9560652, 0.96870553, 0.971082, 0.97187513, 0.9718846, 0.97228307, 0.9725485	-	NaN	-	-	NaN
11095288	887.11646	104.41255, 104.41509, 104.41868, 104.43146, 104.43153, 104.43386, 104.43666, 104.43973	3	0.96550465, 0.9658389, 0.96653813, 0.9677078, 0.96796054, 0.9689377, 0.9691674, 0.9709851	-	NaN	-	-	NaN
11095289	494.77896	36.01577, 36.03593, 36.072662, 36.0803	2	0.84059674, 0.9235927, 0.9544245, 0.96633554	C[160.0307]LVNLIEK	0.92	CFAB_HUMAN	Complement factor B precursor - Homo sapiens	1
11095290	853.92377	64.3525, 64.35559, 64.357475, 64.359665, 64.36146, 64.36277, 64.36643	2	0.9052882, 0.9325366, 0.9418206, 0.94561, 0.9569477, 0.96726, 0.97365266	ANTVQEATFQMELPK	1	ITIH4_HUMAN	Inter-alpha-trypsin inhibitor heavy chain H4 precursor - Homo sapiens	1
11095291	765.47424	58.620472, 58.62923, 58.64384	1	0.788014, 0.93955624, 0.9544074	GHAVLLR	0.76	RYR3_HUMAN	Ryanodine receptor 3 - Homo sapiens (Human)	0
11095292	781.03467	63.890522, 63.94768, 63.951942, 63.952694, 63.95556, 63.98061, 63.98338	3	0.7783058, 0.8465946, 0.9075404, 0.930259, 0.93286633, 0.9329905, 0.94646925	-	NaN	-	-	NaN
11095293	1075.9744	76.0068, 76.008995, 76.01089, 76.0174, 76.01774, 76.01885, 76.01914, 76.02472	2	0.8670959, 0.92825663, 0.9369127, 0.96439326, 0.96529245, 0.9658842, 0.96652526, 0.96719456	EC[160.0307]DTDGWTNDIPIC[160.0307]EVVK	1	CFAH_HUMAN	Complement factor H precursor - Homo sapiens	1
11095294	1251.6057	56.860184, 56.90948, 56.911163, 56.91427	1	0.87898374, 0.8967649, 0.8981891, 0.9038565	TVGSDTFYSFK	1	KNG1_HUMAN	Kininogen-1 precursor - Homo sapiens	1
11095295	588.2988	29.06569, 29.073273, 29.075964, 29.087248	1	0.9648515, 0.9655179, 0.97190124, 0.97305286	-	NaN	-	-	NaN
11095296	953.46716	70.69485, 70.70466, 70.72542, 70.731476, 70.74981, 70.75281	2	0.89378303, 0.94173974, 0.9525544, 0.9530332, 0.9617481, 0.96455896	-	NaN	-	-	NaN
11095297	529.28723	52.242306, 52.24484, 52.250393, 52.250515, 52.258347, 52.26126	3	0.90686643, 0.95355195, 0.96051633, 0.9638497, 0.96430784, 0.96806526	-	NaN	-	-	NaN
11095298	536.7895	39.07381, 39.09206, 39.09352, 39.093636, 39.094063	2	0.892012, 0.90646315, 0.9124078, 0.9151191, 0.942155	-	NaN	-	-	NaN
11095299	495.26288	25.21842, 25.22537, 25.229185, 25.23368, 25.238281, 25.238554	2	0.9180797, 0.9255761, 0.9513197, 0.9641917, 0.9770325, 0.98630834	-	NaN	-	-	NaN
11095300	828.4267	93.43762, 93.44157, 93.4509, 93.45465, 93.4578, 93.460945, 93.461	3	0.88975185, 0.9664192, 0.9674632, 0.9687332, 0.9693197, 0.970683, 0.97506917	VTASDPLDTLGSEGALSPGGVASLLR	1	CO4B_HUMAN	Complement C4-B precursor - Homo sapiens	1
11095301	467.2425	25.452131, 25.454073, 25.454302	2	0.9692486, 0.9711567, 0.9712251	IEDGTLASK	1	APOB_HUMAN	Apolipoprotein B-100 precursor - Homo sapiens	1
11095302	601.2861	47.805016, 47.830566, 47.84427, 47.84882	1	0.8332409, 0.95037955, 0.9658575, 0.96994996	-	NaN	-	-	NaN
11095303	1088.6013	51.112675, 51.14872, 51.16872, 51.17246, 51.17813	1	0.9593773, 0.9595926, 0.9610711, 0.96407396, 0.9653557	-	NaN	-	-	NaN
11095304	567.7938	31.468864, 31.47748	2	0.96349066, 0.96701604	VTC[160.0307]TNAELVK	1	CO5_HUMAN	Complement C5 precursor - Homo sapiens	1
11095305	575.3079	73.24782, 73.253624, 73.26574, 73.26991, 73.273445	2	0.9609541, 0.9671776, 0.97011316, 0.9716278, 0.9729343	VLNYVDWIK	1	C1R_HUMAN	Complement C1r subcomponent precursor - Homo sapiens	1
11095306	969.5167	45.86245, 45.874413, 45.876915, 45.881233	1	0.93761367, 0.95264196, 0.95433974, 0.9716342	VEYGFQVK	1	CO4B_HUMAN	Complement C4-B precursor - Homo sapiens	1
11095307	573.2836	61.814735, 61.842857, 61.842865, 61.84345, 61.846424, 61.854095, 61.858192	4	0.8937226, 0.9264556, 0.93084073, 0.93429625, 0.93596655, 0.95742315, 0.97090834	-	NaN	-	-	NaN
11095308	536.28784	55.2697, 55.290203, 55.291916, 55.2942	2	0.9402758, 0.94177955, 0.94766283, 0.96109104	YEVSVYALK	1	FINC_HUMAN	Fibronectin precursor - Homo sapiens	1
11095309	585.2652	52.83093, 52.83672	2	0.9554439, 0.9647611	SSALDMENFR	0.87	ITIH2_HUMAN	Inter-alpha-trypsin inhibitor heavy chain H2 precursor - Homo sapiens	1
11095310	938.994	84.62044, 84.63077, 84.6382, 84.64362, 84.65181, 84.65609, 84.675026	2	0.79170316, 0.9045286, 0.9052302, 0.9539498, 0.96286047, 0.9697463, 0.9756484	VTLTC[160.0307]VAPLSGVDFQ[129.0426]LR	1	A1BG_HUMAN	Alpha-1B-glycoprotein precursor - Homo sapiens	1
11095311	660.798	44.08389, 44.094433, 44.100403	2	0.9511965, 0.95490944, 0.9583862	-	NaN	-	-	NaN
11095312	530.9378	84.698715, 84.70651, 84.71158, 84.713905, 84.719826, 84.720566	3	0.9520146, 0.9532359, 0.957342, 0.95746803, 0.9586184, 0.9598909	-	NaN	-	-	NaN
11095313	615.3545	51.270477, 51.283306, 51.286514, 51.29884	1	0.9467544, 0.9475881, 0.9579692, 0.96064824	-	NaN	-	-	NaN
11095314	565.6336	66.41412, 66.43053, 66.43272, 66.4917, 66.56961	3	0.8336213, 0.8753324, 0.9151527, 0.9218899, 0.9250706	KFPSGTFEQVSQLVK	1	VTDB_HUMAN	Vitamin D-binding protein precursor - Homo sapiens	1
11095315	639.3167	26.649559, 26.66341, 26.671162	1	0.9403346, 0.9538764, 0.958822	-	NaN	-	-	NaN
11095316	730.8561	46.399963, 46.407207, 46.40943, 46.42174	2	0.88828254, 0.90520036, 0.90814537, 0.91817224	-	NaN	-	-	NaN
11095317	479.5579	77.36644, 77.37618, 77.40309, 77.41791, 77.43392, 77.43958	3	0.771267, 0.84853584, 0.84895384, 0.8610435, 0.87483144, 0.8899132	-	NaN	-	-	NaN
11095318	683.34656	59.925426, 59.996147, 60.0242, 60.030544	2	0.8936034, 0.92471707, 0.92869437, 0.95105135	EIMENYNIALR	1	CFAH_HUMAN	Complement factor H precursor - Homo sapiens	1
11095319	715.35956	47.591255, 47.598568, 47.601406, 47.602123	2	0.966145, 0.9734294, 0.97455287, 0.97533405	-	NaN	-	-	NaN
11095320	650.40515	62.85979, 62.878513, 62.889805	1	0.70507276, 0.8397965, 0.8942018	-	NaN	-	-	NaN
11095321	559.3072	59.49445, 59.49712	2	0.94993997, 0.9580968	TLLSNLEEAK	1	CLUS_HUMAN	Clusterin precursor - Homo sapiens	1
11095322	487.71985	25.84856, 25.860687, 25.860722, 25.861267, 25.865997	2	0.92745256, 0.9366204, 0.9401334, 0.9412612, 0.94197094	FVC[160.0307]NSGYK	1	CFAH_HUMAN	Complement factor H precursor - Homo sapiens	1
11095323	495.2691	45.658108, 45.687626	2	0.94467, 0.9710968	-	NaN	-	-	NaN
11095324	578.79004	69.84344, 69.858315, 69.88404, 69.89207, 69.89958	2	0.9291867, 0.9378151, 0.94246763, 0.96156263, 0.97259766	YELNPLDHR	0.79	CO4B_HUMAN	Complement C4-B precursor - Homo sapiens	1
11095325	894.1004	73.10553, 73.12416, 73.1254, 73.13844, 73.14298, 73.14379, 73.14606	3	0.85532933, 0.9629263, 0.9645969, 0.96475416, 0.9657069, 0.96604055, 0.9714901	YVSHFETEGPHVLLYFDSVPTSR	1	CO4B_HUMAN	Complement C4-B precursor - Homo sapiens	1
11095326	1167.5583	86.95245, 86.98924, 86.994965, 86.9964, 87.0021, 87.00763	2	0.95580345, 0.9613963, 0.96437186, 0.965984, 0.9663352, 0.96663606	-	NaN	-	-	NaN
11095327	665.391	57.218674, 57.30255, 57.37537	1	0.8343807, 0.8686151, 0.91306865	-	NaN	-	-	NaN
11095328	1226.9248	111.37041, 111.37544, 111.38406, 111.39499, 111.39512, 111.39728, 111.4003, 111.402115	3	0.8292281, 0.9271782, 0.9367621, 0.9416043, 0.9464736, 0.9511292, 0.95146257, 0.95719653	-	NaN	-	-	NaN
11095329	751.0393	91.58188, 91.64242, 91.64442, 91.64745, 91.652885, 91.66172	3	0.8816038, 0.9479419, 0.95038396, 0.956259, 0.9618797, 0.96579427	-	NaN	-	-	NaN
11095330	917.4858	93.14518, 93.16012, 93.16489, 93.165504, 93.16574, 93.17376	2	0.944245, 0.9470499, 0.9674718, 0.9721376, 0.97345173, 0.97449344	ATFQTPDFIVPLTDLR	0.82	APOB_HUMAN	Apolipoprotein B-100 precursor - Homo sapiens	1
11095331	854.5111	69.32791, 69.40573, 69.42964, 69.452675	1	0.90564424, 0.9210547, 0.9227065, 0.95932764	-	NaN	-	-	NaN
11095332	1267.5345	54.92373, 54.95717, 54.97436, 54.982903, 54.98336, 54.98392, 54.986404, 54.988434	2	0.94910455, 0.95272374, 0.9537667, 0.95453036, 0.9559126, 0.95856345, 0.96194065, 0.9635405	-	NaN	-	-	NaN
11095333	599.1935	31.911776, 31.912127, 31.942669, 31.983006	2	0.81589395, 0.8794072, 0.9710324, 0.97118765	-	NaN	-	-	NaN
11095334	575.92053	37.253452, 37.271763, 37.277775, 37.278637, 37.284115, 37.285103	3	0.8951872, 0.9292904, 0.96810824, 0.9726394, 0.9734513, 0.9756113	-	NaN	-	-	NaN
11095335	563.5324	68.391624, 68.40828, 68.41313, 68.41346, 68.41455, 68.42649, 68.42689	4	0.9264753, 0.9275681, 0.9576667, 0.96129316, 0.9641828, 0.96483034, 0.9649895	-	NaN	-	-	NaN
11095336	625.82166	34.512016, 34.526993, 34.527676, 34.53068	2	0.93684816, 0.9611186, 0.9661888, 0.96954834	-	NaN	-	-	NaN
11095337	1073.8258	85.77477, 85.80418, 85.81022, 85.82064, 85.8231, 85.83115, 85.832726, 85.883484	3	0.83899724, 0.85177636, 0.88771546, 0.8953257, 0.8971899, 0.8991761, 0.90195394, 0.9077478	DGWHSWPIAHQWPQGPSAVDAAFSWEEK	0.92	HEMO_HUMAN	Hemopexin precursor - Homo sapiens	1
11095338	822.7836	101.51701, 101.538666, 101.54286, 101.54896, 101.55323, 101.5572, 101.557335	3	0.9335544, 0.96287054, 0.96288836, 0.963916, 0.9664553, 0.97037244, 0.9709335	IADFELPTIIVPEQTIEIPSIK	1	APOB_HUMAN	Apolipoprotein B-100 precursor - Homo sapiens	1
11095339	1054.0161	74.11031, 74.11761, 74.12721, 74.12805, 74.12855, 74.156685, 74.17925, 74.1797	2	0.82039076, 0.893343, 0.9048211, 0.9068006, 0.9481169, 0.9607396, 0.9634248, 0.96678925	-	NaN	-	-	NaN
11095340	713.34534	61.337894, 61.33983, 61.343735, 61.346, 61.347477, 61.348503, 61.351902	3	0.863066, 0.9303638, 0.93551534, 0.9358089, 0.9372003, 0.9482732, 0.9668976	-	NaN	-	-	NaN
11095341	754.7417	93.2948, 93.29946, 93.30242, 93.304726, 93.30839, 93.310745, 93.31097	3	0.9306526, 0.93580085, 0.93994325, 0.9422847, 0.94249684, 0.96487737, 0.96757656	LPYTIITTPPLKDFSLWEK	1	APOB_HUMAN	Apolipoprotein B-100 precursor - Homo sapiens	1
11095342	701.33374	37.741585, 37.750874, 37.751255, 37.75209, 37.76037, 37.76141	2	0.8980201, 0.9442443, 0.9584963, 0.9672314, 0.96886456, 0.97455317	HYQINQQWER	1	FINC_HUMAN	Fibronectin precursor - Homo sapiens	1
11095343	583.30695	66.276215, 66.30953, 66.32405, 66.346886	2	0.82028246, 0.91977435, 0.9666386, 0.9727397	-	NaN	-	-	NaN
11095344	509.27615	48.61707, 48.669594, 48.724262	2	0.9117557, 0.9125308, 0.9283211	-	NaN	-	-	NaN
11095345	1044.4849	79.14703, 79.286316, 79.28673, 79.287285, 79.2929, 79.2934, 79.305984	3	0.79820853, 0.94946665, 0.9497827, 0.95924544, 0.9593376, 0.9623396, 0.9655917	NWYIQATC[160.0307]ATSGDGLYEGLDWLSNQLR	0.74	ARF1_HUMAN	ADP-ribosylation factor 1 - Homo sapiens	0
11095346	605.3897	42.848133, 42.866356	1	0.9464132, 0.9517732	-	NaN	-	-	NaN
11095347	676.83374	31.984316, 32.02114, 32.09989, 32.10498	2	0.9199381, 0.9313758, 0.9599665, 0.9681029	-	NaN	-	-	NaN
11095348	658.569	85.52237, 85.52517, 85.52735, 85.527374, 85.52996	4	0.9547901, 0.9592477, 0.96024215, 0.9615003, 0.9698577	-	NaN	-	-	NaN
11095349	1148.6024	75.71196, 75.736755, 75.74172, 75.74985, 75.752945, 75.753494, 75.75687	2	0.96042275, 0.96199715, 0.9655301, 0.9666563, 0.9700149, 0.9720201, 0.9741241	TPGAAANLELIFVGPQHAGNYR	1	A1BG_HUMAN	Alpha-1B-glycoprotein precursor - Homo sapiens	1
11095350	521.31256	37.490383, 37.523224, 37.55395, 37.583744	1	0.80127937, 0.9448708, 0.9500308, 0.95599955	-	NaN	-	-	NaN
11095351	517.3029	32.40087, 32.405235	1	0.9609299, 0.971207	-	NaN	-	-	NaN
11095352	834.4246	62.175648, 62.19364, 62.195816, 62.197952, 62.2259, 62.277817	2	0.92143303, 0.9387197, 0.95670986, 0.9677193, 0.9679443, 0.9745796	LPVANPQAC[160.0307]ENWLR	0.94	C1R_HUMAN	Complement C1r subcomponent precursor - Homo sapiens	1
11095353	465.9232	62.038574, 62.04145, 62.0421, 62.04827, 62.04998, 62.066334	3	0.8351405, 0.95558417, 0.95776546, 0.96514446, 0.96729755, 0.96824396	-	NaN	-	-	NaN
11095354	906.46826	61.502804, 61.611443, 61.615654, 61.61914, 61.631275	1	0.6427224, 0.90931326, 0.9634291, 0.9646547, 0.96636367	-	NaN	-	-	NaN
11095355	796.3834	75.46292, 75.47986, 75.483246, 75.485085, 75.4858, 75.49099, 75.49237, 75.4948	3	0.96977663, 0.9716357, 0.97223806, 0.9725339, 0.9727632, 0.9731556, 0.97463197, 0.9752105	DPDQTDGLGLSYLSSHIANVER	1	GELS_HUMAN	Gelsolin precursor - Homo sapiens	1
11095356	523.2535	44.93501, 44.941772, 44.943172, 44.943787, 44.9744, 44.986256, 45.012714	4	0.9066686, 0.93397254, 0.94051874, 0.9431182, 0.9445133, 0.9558299, 0.9580513	-	NaN	-	-	NaN
11095357	1335.1311	107.31026, 107.31179, 107.32565, 107.32996, 107.33149, 107.3326, 107.334595	2	0.93279195, 0.9585768, 0.95919347, 0.96019816, 0.961488, 0.9622457, 0.96655774	GVYSSDVFDIFPGTYQTLEMFPR	1	CERU_HUMAN	Ceruloplasmin precursor - Homo sapiens	1
11095358	508.2692	44.435646, 44.43696, 44.471764	2	0.9304407, 0.9647404, 0.96561366	DISEVVTPR	0.67	CFAB_HUMAN	Complement factor B precursor - Homo sapiens	1
11095359	1053.5326	48.17576, 48.17672, 48.178917, 48.18146	1	0.9653531, 0.96556777, 0.96709883, 0.97434765	VDFTLSSER	1	CO4B_HUMAN	Complement C4-B precursor - Homo sapiens	1
11095360	543.7666	64.37302, 64.4252, 64.435455, 64.43568, 64.43578, 64.44821	4	0.8258531, 0.8540637, 0.941628, 0.95087916, 0.96393067, 0.9707013	-	NaN	-	-	NaN
11095361	634.3529	90.74248, 90.753716, 90.76869, 90.771576, 90.77526, 90.77575, 90.77832	3	0.915052, 0.95060873, 0.95138836, 0.9525183, 0.9568783, 0.9601852, 0.9615621	KFIC[160.0307]PLTGLWPINTLK	0.73	APOH_HUMAN	Beta-2-glycoprotein 1 precursor - Homo sapiens	1
11095362	510.26398	34.80615, 34.806896, 34.839912	2	0.8832342, 0.96274567, 0.96376306	-	NaN	-	-	NaN
11095363	703.391	53.59629, 53.60407, 53.619354	1	0.94486344, 0.9563634, 0.95984095	-	NaN	-	-	NaN
11095364	564.30396	47.68827, 47.721943, 47.732273	1	0.9052979, 0.94813967, 0.9563174	-	NaN	-	-	NaN
11095365	663.3928	62.664062, 62.667126, 62.67229, 62.67302	2	0.95201355, 0.9522545, 0.9596856, 0.96183187	-	NaN	-	-	NaN
11095366	614.3284	59.704147, 59.70753, 59.716896	1	0.948966, 0.9635904, 0.97004205	-	NaN	-	-	NaN
11095367	577.35004	65.52072, 65.53329, 65.53642	1	0.9463225, 0.95220596, 0.96081996	-	NaN	-	-	NaN
11095368	797.8594	78.55374, 78.65475, 78.669075, 78.67241, 78.673676, 78.67547, 78.680916	4	0.9106262, 0.9296033, 0.9305072, 0.933543, 0.94212973, 0.9487339, 0.95402133	DIASGLIGPLIIC[160.0307]KK	0.75	CERU_HUMAN	Ceruloplasmin precursor - Homo sapiens	1
11095369	611.27094	33.112915, 33.11423	2	0.90319353, 0.9230134	TFYSC[160.0307]TTEGR	0.79	FINC_HUMAN	Fibronectin precursor - Homo sapiens	1
11095370	946.12805	105.800766, 105.8012, 105.81211, 105.81507, 105.82289, 105.83837, 105.84884, 105.85175	3	0.91338015, 0.9146265, 0.91551405, 0.9414051, 0.9462291, 0.96716124, 0.97014743, 0.9724142	AGELEVFNGYFVHFFAPDNLDPIPK	1	ITIH2_HUMAN	Inter-alpha-trypsin inhibitor heavy chain H2 precursor - Homo sapiens	1
11095371	496.72446	29.715635, 29.71978, 29.7217, 29.791065	2	0.94773865, 0.959548, 0.96047026, 0.96179074	TPENFPC[160.0307]K	1	PLMN_HUMAN	Plasminogen precursor - Homo sapiens	1
11095372	672.405	93.387245, 93.39441, 93.40536, 93.41255, 93.41827, 93.420494	2	0.87587994, 0.9505576, 0.9545404, 0.95868844, 0.96011454, 0.963584	DFALLSLQVPLK	0.92	CO4B_HUMAN	Complement C4-B precursor - Homo sapiens	1
11095373	643.8678	62.49678, 62.5159	2	0.86001956, 0.96639067	FQSGQVLAALPR	0.82	CBPB2_HUMAN	Carboxypeptidase B2 precursor - Homo sapiens	1
11095374	946.43634	98.8583, 98.86366, 98.86989, 98.875374, 98.87979, 98.88054, 98.881325	3	0.95777726, 0.96031153, 0.9604269, 0.962135, 0.9656052, 0.96934545, 0.9728961	-	NaN	-	-	NaN
11095375	749.40454	46.856506, 46.85938, 46.86195, 46.863144, 46.865505	2	0.94791055, 0.9498014, 0.95035666, 0.9624054, 0.9744747	AATVGSLAGQPLQER	1	APOE_HUMAN	Apolipoprotein E precursor - Homo sapiens	1
11095376	993.5411	50.673527, 50.69207, 50.72103, 50.74019, 50.75299	1	0.91491175, 0.9185092, 0.92189854, 0.9256332, 0.93922156	DNELLVYK	0.91	SAMP_HUMAN	Serum amyloid P-component precursor - Homo sapiens	1
11095377	599.31	35.613228, 35.622906, 35.65515	2	0.9646311, 0.9689347, 0.9692262	HTLNQ[129.0426]IDEVK	0.67	FETUA_HUMAN	Alpha-2-HS-glycoprotein precursor - Homo sapiens	1
11095378	536.28015	35.7349, 35.757236, 35.759274, 35.858513	2	0.8071245, 0.9099673, 0.93284833, 0.94301593	-	NaN	-	-	NaN
11095379	475.22165	50.136147, 50.18989, 50.191517, 50.19249	2	0.7443622, 0.86540365, 0.8974367, 0.900851	FTFEYSR	1	AFAM_HUMAN	Afamin precursor - Homo sapiens	1
11095380	841.89703	93.55831, 93.650314, 93.684525, 93.70899, 93.71117, 93.71209	2	0.84500265, 0.9487517, 0.94986504, 0.9528935, 0.9560518, 0.97114515	DSPVLIDFFEDTER	1	HRG_HUMAN	Histidine-rich glycoprotein precursor - Homo sapiens	1
11095381	628.3566	59.977165, 59.97763, 59.978756, 59.980022	2	0.90353847, 0.90713036, 0.9296898, 0.942299	-	NaN	-	-	NaN
11095382	810.91846	71.02343, 71.03447, 71.03774, 71.03875, 71.04027, 71.05592	2	0.941031, 0.94821143, 0.9486814, 0.9580968, 0.9606806, 0.9653398	SLPVSDSVLSGFEQR	0.8	CO8G_HUMAN	Complement component C8 gamma chain precursor - Homo sapiens	1
11095383	829.443	69.00399, 69.01577, 69.02738, 69.03233, 69.05235	2	0.8367634, 0.8515234, 0.85275173, 0.85993093, 0.95548886	SVSDGIAALDLNAVANK	1	APOB_HUMAN	Apolipoprotein B-100 precursor - Homo sapiens	1
11095384	518.27484	27.591057, 27.614233	2	0.96834373, 0.97131175	LGQYASPTAK	0.93	CO4B_HUMAN	Complement C4-B precursor - Homo sapiens	1
11095385	743.45	41.641415, 41.711235, 41.79703, 41.853207	1	0.8027722, 0.8724224, 0.9371084, 0.9436528	-	NaN	-	-	NaN
11095386	542.9363	69.89588, 69.90191, 69.903824, 69.91554, 69.91759, 69.953186	3	0.90854657, 0.91008556, 0.91112673, 0.9221662, 0.9610097, 0.96907425	EELVYELNPLDHR	1	CO4B_HUMAN	Complement C4-B precursor - Homo sapiens	1
11095387	764.6376	91.17179, 91.17879, 91.178986, 91.18226, 91.184235, 91.18477, 91.185875, 91.19311	4	0.9499474, 0.95677584, 0.9577137, 0.96112704, 0.96221554, 0.9637077, 0.969561, 0.9701609	LLQLPLGFLYVHHTYVPAPPC[160.0307]TDFTR	1	PGRP2_HUMAN	N-acetylmuramoyl-L-alanine amidase precursor - Homo sapiens	1
11095388	758.3831	52.677387, 52.683994, 52.692398, 52.711895	2	0.9560383, 0.9701638, 0.9701908, 0.97144294	-	NaN	-	-	NaN
11095389	990.1287	85.59404, 85.61835, 85.64092, 85.64223, 85.64283, 85.64403, 85.6497, 85.657265	3	0.76596195, 0.900453, 0.92225266, 0.9371797, 0.9393501, 0.941495, 0.9429241, 0.95459515	FSSHVGGTLGQFYQEVLWGSPAASDDGR	1	ITIH4_HUMAN	Inter-alpha-trypsin inhibitor heavy chain H4 precursor - Homo sapiens	1
11095390	1245.6101	109.56716, 109.69232, 109.74794, 109.75396, 109.75698, 109.769, 109.78457, 109.7878, 109.798515, 109.80059, 109.80829	3	0.77127236, 0.8600059, 0.86873245, 0.89729726, 0.9015648, 0.9173612, 0.9177029, 0.9199492, 0.92140937, 0.92681926, 0.94274414	n[43.0184]FSLLAWVYAEPTMYGEILSPNYPQAYPSEVEK	0.93	C1S_HUMAN	Complement C1s subcomponent precursor - Homo sapiens	1
11095391	577.2983	25.84, 25.843636, 25.847086, 25.853567	1	0.9695547, 0.971478, 0.9720094, 0.9743677	-	NaN	-	-	NaN
11095392	576.3437	35.552757, 35.559753, 35.586056, 35.705296	2	0.75527054, 0.9208587, 0.94951224, 0.95310223	-	NaN	-	-	NaN
11095393	728.39844	71.10399, 71.11356, 71.11955, 71.208855	2	0.8623401, 0.9468131, 0.95736665, 0.9610306	LSGNVLSYTFQVK	1	CO7_HUMAN	Complement component C7 precursor - Homo sapiens	1
11095394	527.3633	97.26151, 97.28149, 97.28226, 97.29416, 97.329	1	0.6198749, 0.8458654, 0.9461772, 0.95646316, 0.95816183	-	NaN	-	-	NaN
11095395	707.03613	62.105965, 62.13682, 62.14374, 62.144085, 62.14684, 62.148933	3	0.95557916, 0.95602065, 0.957536, 0.9650774, 0.96557707, 0.9728191	PPSGGPGFLSIERPDSRPPR	0.74	CO4B_HUMAN	Complement C4-B precursor - Homo sapiens	1
11095396	649.3414	43.842087, 43.84257, 43.861553	2	0.80937415, 0.9618484, 0.9632157	SLEDLQLTHNK	1	LUM_HUMAN	Lumican precursor - Homo sapiens	1
11095397	451.22943	39.27262, 39.280956	1	0.9419192, 0.9425282	-	NaN	-	-	NaN
11095398	802.4454	38.930496, 38.93609, 38.937782, 38.96001	1	0.87107885, 0.89389586, 0.9066533, 0.9396347	-	NaN	-	-	NaN
11095399	924.95526	89.99815, 90.02788, 90.03229, 90.03925, 90.04286	2	0.94963795, 0.9589652, 0.9704375, 0.97319186, 0.9739043	EQLQDMGLVDLFSPEK	1	ANT3_HUMAN	Antithrombin-III precursor - Homo sapiens	1
11095400	565.23456	33.380646, 33.382603, 33.386955	2	0.94998586, 0.95003253, 0.95499927	TWQDC[160.0307]EYK	1	KNG1_HUMAN	Kininogen-1 precursor - Homo sapiens	1
11095401	603.3423	34.32282, 34.420685	2	0.78211355, 0.96209186	-	NaN	-	-	NaN
11095402	1697.6995	59.283783, 59.297302, 59.29797, 59.298447, 59.30014, 59.30209, 59.30699	2	0.9593593, 0.962601, 0.96609, 0.9671176, 0.9674942, 0.96789455, 0.9707924	-	NaN	-	-	NaN
11095403	561.2905	77.41194, 77.41442, 77.42993, 77.435104	2	0.8113868, 0.8526902, 0.85612, 0.86867315	-	NaN	-	-	NaN
11095404	586.3251	56.813667, 56.815594, 56.829, 56.837402	2	0.96383387, 0.9663322, 0.9687081, 0.97251445	-	NaN	-	-	NaN
11095405	435.75797	49.226547, 49.24488, 49.309113, 49.3343, 49.382076	2	0.81512046, 0.8602288, 0.925387, 0.9388066, 0.95159644	-	NaN	-	-	NaN
11095406	547.8189	36.31733, 36.40464	2	0.69681895, 0.70795584	-	NaN	-	-	NaN
11095407	726.46063	42.276333, 42.297035, 42.306015	1	0.9543967, 0.958467, 0.9590594	-	NaN	-	-	NaN
11095408	591.93024	62.031555, 62.037334, 62.04113, 62.041237, 62.0417	3	0.96778554, 0.97217035, 0.9727575, 0.9731243, 0.9740986	WEMPFDPQDTHQSR	1	AACT_HUMAN	Alpha-1-antichymotrypsin precursor - Homo sapiens	1
11095409	684.3617	94.62972, 94.630035, 94.650246, 94.660194, 94.66956, 94.67174	2	0.91252357, 0.9390157, 0.94594043, 0.947144, 0.9591762, 0.9656665	DSSTWLTAFVLK	0.8	CO4B_HUMAN	Complement C4-B precursor - Homo sapiens	1
11095410	756.70746	63.869385, 63.87583, 63.877773, 63.878635, 63.87941, 63.881348	3	0.8532242, 0.9601244, 0.9603382, 0.9626483, 0.9651316, 0.9659425	-	NaN	-	-	NaN
11095411	778.4215	38.606228, 38.630474, 38.67507, 38.68002	1	0.7649294, 0.85115665, 0.8922188, 0.9473658	-	NaN	-	-	NaN
11095412	642.3536	35.730835, 35.733105, 35.742443, 35.751095, 35.758198	2	0.8909342, 0.9394827, 0.95440215, 0.9710086, 0.9720225	-	NaN	-	-	NaN
11095413	632.3017	67.59436, 67.78189, 67.79599, 67.831696, 67.8368, 67.85869, 67.87749	3	0.63386804, 0.7955019, 0.8248177, 0.83015907, 0.8344445, 0.84161097, 0.88838106	-	NaN	-	-	NaN
11095414	540.8234	48.018295, 48.019054, 48.022804, 48.023235	2	0.9199888, 0.9257126, 0.93042606, 0.96086586	HAIILLTDGK	1	CO2_HUMAN	Complement C2 precursor - Homo sapiens	1
11095415	467.7372	26.615826, 26.617632, 26.618393	2	0.95693874, 0.96440905, 0.97523034	ISC[160.0307]TIANR	1	FINC_HUMAN	Fibronectin precursor - Homo sapiens	1
11095416	540.29645	41.871834, 41.88823	1	0.90803516, 0.938288	-	NaN	-	-	NaN
11095417	588.7697	38.268993, 38.269505, 38.292534, 38.293377, 38.30689	2	0.9462049, 0.9489877, 0.961024, 0.96733147, 0.97158027	-	NaN	-	-	NaN
11095418	845.48395	58.430035, 58.44791, 58.490494, 58.506332	1	0.93995935, 0.94787455, 0.962387, 0.96638995	TILDDLR	0.73	ITIH2_HUMAN	Inter-alpha-trypsin inhibitor heavy chain H2 precursor - Homo sapiens	1
11095419	667.87085	76.90923, 76.91273, 76.91545, 76.91662, 76.91909, 76.92478	2	0.80064404, 0.92101365, 0.9658943, 0.9661359, 0.9720946, 0.9722073	-	NaN	-	-	NaN
11095420	663.329	61.1048, 61.106228	2	0.971581, 0.9723743	PLAFTFSHDYK	1	APOB_HUMAN	Apolipoprotein B-100 precursor - Homo sapiens	1
11095421	657.7985	24.343102, 24.347631, 24.348085, 24.353039, 24.365387, 24.3655	2	0.91608113, 0.95409024, 0.9567726, 0.9647053, 0.9692904, 0.9740213	TINPAVDHC[160.0307]C[160.0307]K	0.89	AFAM_HUMAN	Afamin precursor - Homo sapiens	1
11095422	465.74075	65.11935, 65.1254, 65.12834	2	0.96764165, 0.967643, 0.9708796	FAFNLYR	1	HEP2_HUMAN	Heparin cofactor 2 precursor - Homo sapiens	1
11095423	895.48724	77.71269, 77.7222, 77.72515, 77.73461, 77.74719	2	0.9469508, 0.94855624, 0.95644057, 0.95922476, 0.9629667	HLEVDVWVIEPQGLR	1	ITIH2_HUMAN	Inter-alpha-trypsin inhibitor heavy chain H2 precursor - Homo sapiens	1
11095424	464.75214	45.92041, 46.033146, 46.04042, 46.042274, 46.075397	2	0.823118, 0.9203231, 0.9387552, 0.9414391, 0.9571387	ILDDLSPR	1	ITIH4_HUMAN	Inter-alpha-trypsin inhibitor heavy chain H4 precursor - Homo sapiens	1
11095425	823.4163	68.71338, 68.72229, 68.73564, 68.73945, 68.74436, 68.74452, 68.74465	2	0.9353986, 0.9378454, 0.9378659, 0.96498734, 0.96628004, 0.9757632, 0.977153	SPQELLC[160.0307]GASLISDR	1	THRB_HUMAN	Prothrombin precursor - Homo sapiens	1
11095426	808.42255	122.545456, 122.55528, 122.610085, 122.6185, 122.62203, 122.629036, 122.6407, 122.662674	3	0.6723045, 0.9134474, 0.96419996, 0.96705055, 0.9676615, 0.96849304, 0.9686163, 0.97043324	-	NaN	-	-	NaN
11095427	555.3725	34.239086, 34.274628, 34.285305	1	0.888898, 0.9548328, 0.9587681	-	NaN	-	-	NaN
11095428	540.7462	36.290226, 36.308456, 36.31245, 36.31936, 36.31973	2	0.9506655, 0.97167474, 0.9724608, 0.9725361, 0.97511816	SDYHQQFR	1	APOB_HUMAN	Apolipoprotein B-100 precursor - Homo sapiens	1
11095429	485.745	21.635525, 21.637882, 21.643095, 21.676064	2	0.6745866, 0.9181904, 0.96820885, 0.9690392	-	NaN	-	-	NaN
11095430	710.382	35.116657, 35.153038, 35.163155, 35.175835	1	0.8437343, 0.8529123, 0.93815, 0.9572668	-	NaN	-	-	NaN
11095431	456.74545	33.64904, 33.67485, 33.674923, 33.690506, 33.695705	2	0.9412647, 0.9605385, 0.9659494, 0.9665853, 0.97088695	HGPGLIYR	0.88	FETUA_HUMAN	Alpha-2-HS-glycoprotein precursor - Homo sapiens	1
11095432	1226.57	109.47788, 109.48502, 109.50315	3	0.8859887, 0.91263485, 0.93292356	-	NaN	-	-	NaN
11095433	581.8043	65.8494, 65.853264, 65.853355, 65.85386	2	0.9322161, 0.9371406, 0.94184995, 0.9649436	EVSFDVELPK	1	ITIH3_HUMAN	Inter-alpha-trypsin inhibitor heavy chain H3 precursor - Homo sapiens	1
11095434	400.2061	44.491497, 44.52185	1	0.9413294, 0.96139026	PLAEDVR	0.99	APOA4_HUMAN	Apolipoprotein A-IV precursor - Homo sapiens	1
11095435	690.3689	31.647179, 31.659578, 31.686655	1	0.7570907, 0.7732839, 0.97284263	-	NaN	-	-	NaN
11095436	696.33813	25.79788, 25.8014, 25.809025, 25.832151	1	0.58879143, 0.91003895, 0.9425499, 0.9448219	-	NaN	-	-	NaN
11095437	557.2687	38.253975, 38.26131, 38.30219, 38.31838	2	0.8862967, 0.9253595, 0.9560249, 0.9692951	-	NaN	-	-	NaN
11095438	571.7697	38.67657, 38.679638, 38.684364, 38.686195, 38.70376	2	0.9094227, 0.9563312, 0.96045345, 0.9622285, 0.9757378	SLGFC[160.0307]DTTNK	0.74	C1QA_HUMAN	Complement C1q subcomponent subunit A precursor - Homo sapiens	0
11095439	469.2594	35.605114, 35.676987, 35.71407	1	0.92734075, 0.92828983, 0.9633807	-	NaN	-	-	NaN
11095440	544.7789	45.887894, 45.88993, 45.89167, 45.89553, 45.903347, 45.90348	4	0.8246146, 0.9371398, 0.9417546, 0.9610847, 0.96601295, 0.96702	LEIQSQVDSQHVGHSVLTAK	1	APOB_HUMAN	Apolipoprotein B-100 precursor - Homo sapiens	1
11095441	561.3116	29.56523, 29.566473, 29.606945	1	0.92081094, 0.92319876, 0.9634997	-	NaN	-	-	NaN
11095442	563.779	50.438835, 50.451717	2	0.9688746, 0.9740935	-	NaN	-	-	NaN
11095443	637.83026	47.493633, 47.50079, 47.50786, 47.51399, 47.542587	2	0.9584377, 0.9622465, 0.96240646, 0.9695314, 0.972756	NHMQYEIVIK	0.75	ITIH1_HUMAN	Inter-alpha-trypsin inhibitor heavy chain H1 precursor - Homo sapiens	1
11095444	721.85016	55.367268, 55.383568, 55.394775, 55.406963, 55.410023	2	0.9326638, 0.93625814, 0.93664217, 0.9402664, 0.97162956	EGWIHTVC[160.0307]IN[115.0269]GR	0.82	CFAH_HUMAN	Complement factor H precursor - Homo sapiens	1
11095445	1014.8661	83.936165, 83.95018, 83.966805, 83.97466, 83.9822, 83.9823, 83.98469, 83.99019, 84.00089	3	0.7365429, 0.93955743, 0.9546604, 0.955112, 0.9605272, 0.9610865, 0.96234125, 0.9641935, 0.9676762	VVTPLSPPTNLHLEANPDTGVLTVSWER	1	FINC_HUMAN	Fibronectin precursor - Homo sapiens	1
11095446	755.4794	36.903393, 36.92604, 36.936695, 36.941574	1	0.95742404, 0.96151847, 0.96829224, 0.9702243	AVEVLPK	1	GELS_HUMAN	Gelsolin precursor - Homo sapiens	1
11095447	475.74652	24.379465, 24.392626, 24.411098, 24.424006, 24.439848	2	0.8889484, 0.90119463, 0.94097584, 0.94840974, 0.96011126	FVTQAEGAK	1	APOB_HUMAN	Apolipoprotein B-100 precursor - Homo sapiens	1
11095448	574.2959	24.97764, 24.98694, 24.992947	1	0.91549534, 0.949149, 0.96399003	-	NaN	-	-	NaN
11095449	1032.9946	82.93695, 82.9854, 83.14514, 83.14836, 83.157776, 83.16553	2	0.8258042, 0.83313566, 0.83865964, 0.85226744, 0.9303774, 0.95929897	LLNLDGTC[160.0307]ADSYSFVFSR	0.73	RET4_HUMAN	Retinol-binding protein 4 OS=Homo sapiens GN=RBP4 PE=1 SV=3	1
11095450	966.4582	48.73807, 48.790287, 48.802547	1	0.9139625, 0.93115884, 0.96310323	-	NaN	-	-	NaN
11095451	829.4827	25.11497, 25.121775, 25.125345, 25.128471, 25.136667	1	0.95832986, 0.96326315, 0.96440536, 0.9730673, 0.9741656	SLAPTAAAK	1	ITIH2_HUMAN	Inter-alpha-trypsin inhibitor heavy chain H2 precursor - Homo sapiens	1
11095452	704.0792	83.589, 83.589485, 83.5897, 83.59251, 83.594, 83.63004, 83.634705	4	0.832178, 0.8327312, 0.8715033, 0.9026431, 0.9150586, 0.9182873, 0.9416953, 0.9666684	-	NaN	-	-	NaN
11095453	665.37915	35.31132, 35.31351, 35.31368, 35.316547, 35.31835, 35.386623	2	0.9479272, 0.96339136, 0.9665998, 0.96740973, 0.96972406, 0.97333986	KLTISEQNIQR	0.73	APOB_HUMAN	Apolipoprotein B-100 precursor - Homo sapiens	1
11095454	1469.8552	87.535126, 87.547775, 87.57246, 87.57566, 87.5813	1	0.8757075, 0.9134577, 0.91381204, 0.91531444, 0.94719905	-	NaN	-	-	NaN
11095455	607.293	52.901905, 52.93754, 52.955437, 52.95591, 52.959587, 52.963924	3	0.9447999, 0.9589449, 0.9647126, 0.96519053, 0.9668005, 0.96936	ELRPWC[160.0307]FTTDPNKR	0.91	PLMN_HUMAN	Plasminogen precursor - Homo sapiens	1
11095456	472.77145	46.05681, 46.065594, 46.069523, 46.071587	2	0.94027174, 0.94859034, 0.9492214, 0.963725	LTLDIQNK	0.91	APOB_HUMAN	Apolipoprotein B-100 precursor - Homo sapiens	1
11095457	561.26843	29.986834, 29.988007, 29.98998, 30.063131	2	0.88792354, 0.9248112, 0.92533064, 0.94629514	-	NaN	-	-	NaN
11095458	971.5392	85.67975, 85.70752, 85.7343, 85.74173, 85.74535	1	0.69688845, 0.9484313, 0.94874567, 0.94996685, 0.95959723	-	NaN	-	-	NaN
11095459	467.26935	55.649246, 55.65095, 55.669704, 55.68373	2	0.93399423, 0.9409733, 0.9536484, 0.95751166	NVVFVIDK	1	ITIH4_HUMAN	Inter-alpha-trypsin inhibitor heavy chain H4 precursor - Homo sapiens	1
11095460	459.2526	35.870483, 35.872715, 35.875404, 35.89815, 35.90634	2	0.90400213, 0.9136012, 0.9206682, 0.9461752, 0.96259826	-	NaN	-	-	NaN
11095461	631.9982	90.92205, 90.92246, 90.925606, 90.926254, 90.92839, 90.96818, 90.98151	3	0.91830856, 0.91891944, 0.9403584, 0.9489592, 0.95238876, 0.9536698, 0.9606689	ENQLEVLEVSWLHGLK	1	A2GL_HUMAN	Leucine-rich alpha-2-glycoprotein precursor - Homo sapiens	1
11095462	699.67065	46.697754, 46.69935, 46.70318, 46.703205, 46.703598, 46.746876	3	0.5358664, 0.95664936, 0.9614449, 0.96509403, 0.96546614, 0.96650904	HTFM[147.0354]GVVSLGSPSGEVSHPR	1	FETUA_HUMAN	Alpha-2-HS-glycoprotein precursor - Homo sapiens	1
11095463	574.2482	22.265055, 22.269783, 22.271423, 22.283, 22.283388	2	0.9394762, 0.9614965, 0.9720056, 0.97210884, 0.9731846	-	NaN	-	-	NaN
11095464	1022.5367	26.943516, 26.96535, 26.966373, 26.967247, 26.967257	1	0.78931594, 0.95819306, 0.9634012, 0.9638711, 0.9724192	ATVVYQGER	1	APOH_HUMAN	Beta-2-glycoprotein 1 precursor - Homo sapiens	1
11095465	652.8442	28.93177, 28.93568, 28.94389	2	0.94030726, 0.9552535, 0.9601882	-	NaN	-	-	NaN
11095466	563.67365	56.199535, 56.23218	2	0.9542677, 0.9587119	-	NaN	-	-	NaN
11095467	1317.6586	106.53284, 106.58754, 106.59739, 106.60006, 106.60702, 106.614136, 106.619125	2	0.8747564, 0.91061157, 0.9198247, 0.9226259, 0.92830086, 0.92974377, 0.9308231	PETEEAALVAIDYINQNLPWGYK	1	FETUA_HUMAN	Alpha-2-HS-glycoprotein precursor - Homo sapiens	1
11095468	1408.194	80.54124, 80.55841, 80.573746, 80.578766, 80.58377, 80.58607	2	0.95895594, 0.95929015, 0.9600637, 0.9626838, 0.9639566, 0.9692971	LLQEGQALEYVC[160.0307]PSGFYPYPVQTR	1	CFAB_HUMAN	Complement factor B precursor - Homo sapiens	1
11095469	634.303	33.379963, 33.395416, 33.398373	1	0.828633, 0.9322708, 0.9618078	-	NaN	-	-	NaN
11095470	687.3247	34.97604, 35.08942, 35.09735, 35.103653, 35.103992, 35.104088	2	-0.0012923368, 0.8791479, 0.904906, 0.910818, 0.9204769, 0.972934	DRDGNTLTYYR	1	CO9_HUMAN	Complement component C9 precursor - Homo sapiens	1
11095471	500.77365	42.25307, 42.259125, 42.291977	2	0.89397055, 0.94839, 0.9513117	-	NaN	-	-	NaN
11095472	975.52203	33.374283, 33.379517	1	0.94336516, 0.9459043	-	NaN	-	-	NaN
11095473	694.3735	47.088097, 47.09023, 47.09134, 47.09623, 47.097878	2	0.9167924, 0.93067807, 0.9428409, 0.9674344, 0.97677886	-	NaN	-	-	NaN
11095474	602.8371	27.984316, 27.99007, 27.993286, 27.994629, 27.998137	2	0.91436505, 0.9230173, 0.9275248, 0.92841196, 0.9407438	FKPTLSQQQK	1	ITIH4_HUMAN	Inter-alpha-trypsin inhibitor heavy chain H4 precursor - Homo sapiens	1
11095475	684.8896	40.815113, 40.856186, 40.863274, 40.872757, 40.89491	2	0.94385463, 0.94618034, 0.95086277, 0.967449, 0.97477376	-	NaN	-	-	NaN
11095476	711.5832	73.29814, 73.30751, 73.30786, 73.3108, 73.313354	4	0.9506971, 0.95313746, 0.9535382, 0.96276957, 0.963503	NWRDPDQTDGLGLSYLSSHIANVER	0.81	GELS_HUMAN	Gelsolin precursor - Homo sapiens	1
11095477	407.214	42.556133, 42.66248, 42.720116	1	0.5691127, 0.84886694, 0.8668988	-	NaN	-	-	NaN
11095478	493.76065	41.277996, 41.28898, 41.302063, 41.304916, 41.31097	2	0.9506947, 0.9518712, 0.9678542, 0.970984, 0.9723241	C[160.0307]LAPLEGAR	0.91	A1BG_HUMAN	Alpha-1B-glycoprotein precursor - Homo sapiens	1
11095479	626.33344	53.079433, 53.098495, 53.099106, 53.102745	2	0.91468084, 0.96917623, 0.97026414, 0.97425103	ETAASLLQAGYK	1	THRB_HUMAN	Prothrombin precursor - Homo sapiens	1
11095480	623.31116	52.532894, 52.536728, 52.538452, 52.549988	2	0.9517397, 0.95595986, 0.9563642, 0.9697492	C[160.0307]TSTGWIPAPR	0.88	CFAH_HUMAN	Complement factor H precursor - Homo sapiens	1
11095481	1062.07	72.47751, 72.49252, 72.4927, 72.495735, 72.49725, 72.5072	2	0.90507495, 0.94266576, 0.94640076, 0.9469203, 0.9474384, 0.94847846	-	NaN	-	-	NaN
11095482	555.7786	38.785843, 38.79587, 38.823814	2	0.95713633, 0.96391755, 0.9737432	STTPDITGYR	1	FINC_HUMAN	Fibronectin precursor - Homo sapiens	1
11095483	560.7901	47.510822, 47.511555, 47.52575, 47.5334, 47.54503	2	0.9193746, 0.9401584, 0.9403224, 0.9516247, 0.97125775	-	NaN	-	-	NaN
11095484	578.3014	55.143692, 55.151726, 55.201115	1	0.93856335, 0.96440053, 0.97248644	-	NaN	-	-	NaN
11095485	794.3744	43.498577, 43.580856, 43.58177, 43.582306, 43.59126	2	0.8579105, 0.934747, 0.9396844, 0.946139, 0.96355826	-	NaN	-	-	NaN
11095486	794.3996	50.81829, 50.953358, 50.969368	3	0.9058561, 0.945749, 0.9549005	NNATVHEQVGGPSLTSDLQAQSK	0.99	VTNC_HUMAN	Vitronectin precursor - Homo sapiens	1
11095487	858.7968	62.09712, 62.11907, 62.122658, 62.123478, 62.126747, 62.129463	3	0.9526848, 0.96809316, 0.9694862, 0.97040004, 0.9705313, 0.97154784	LTVAAPPSGGPGFLSIERPDSRPPR	0.91	CO4B_HUMAN	Complement C4-B precursor - Homo sapiens	1
11095488	528.327	50.407097, 50.410175, 50.41571, 50.42113, 50.421173	2	0.93092144, 0.9323666, 0.95893866, 0.96528566, 0.96935624	TVQAVLTVPK	1	PEDF_HUMAN	Pigment epithelium-derived factor precursor - Homo sapiens	1
11095489	578.30365	44.141136, 44.163445, 44.17452, 44.188965	2	0.96182126, 0.9719958, 0.9738434, 0.9743496	-	NaN	-	-	NaN
11095490	523.2762	39.031628, 39.03279, 39.06002	2	0.8558405, 0.8833934, 0.9103445	-	NaN	-	-	NaN
11095491	687.1474	69.01295, 69.059044	2	0.9284162, 0.9461698	-	NaN	-	-	NaN
11095492	555.2707	39.588947, 39.591778	2	0.8467333, 0.93309844	DLEYELEAK	0.68	CGNL1_HUMAN	Cingulin-like protein 1 - Homo sapiens	0
11095493	794.37427	51.27329, 51.414833, 51.430218, 51.45621, 51.4625	1	0.80947155, 0.81178814, 0.9013575, 0.95029205, 0.96390694	-	NaN	-	-	NaN
11095494	480.5946	47.917572, 47.92909, 47.935204, 47.936146, 47.939404, 47.957775	3	0.76079535, 0.85512054, 0.94784975, 0.95723987, 0.9576707, 0.9727217	-	NaN	-	-	NaN
11095495	534.93945	58.53289, 58.547802, 58.55916, 58.56003, 58.566536, 58.576153	3	0.9039715, 0.91020495, 0.91996694, 0.93493193, 0.94148004, 0.9525903	LALWGEHTGQLYSK	1	APOB_HUMAN	Apolipoprotein B-100 precursor - Homo sapiens	1
11095496	862.38153	54.134552, 54.155014, 54.208286, 54.21431, 54.22037, 54.22858	2	0.9234196, 0.9440912, 0.9448566, 0.94546735, 0.9585875, 0.96133286	TFYEPGEEITYSC[160.0307]K	0.81	APOH_HUMAN	Beta-2-glycoprotein 1 precursor - Homo sapiens	1
11095497	856.52814	40.52925, 40.537243, 40.53993, 40.5406	1	0.9575262, 0.9727545, 0.9729407, 0.9750693	VGEIAVLR	0.77	SC11B_HUMAN	Putative signal peptidase complex catalytic subunit SEC11B OS=Homo sapiens GN=SEC11B PE=5 SV=1	0
11095498	548.74536	35.466637, 35.469463, 35.478107	2	0.90687644, 0.9219617, 0.9344832	-	NaN	-	-	NaN
11095499	1237.6704	76.03091, 76.076065, 76.07778, 76.07831, 76.093094	1	0.8195729, 0.8426472, 0.8682342, 0.9190853, 0.9192763	-	NaN	-	-	NaN
11095500	1077.978	56.75809, 56.768677, 56.779163, 56.77948, 56.781925, 56.80859	2	0.9030028, 0.94928414, 0.95195085, 0.9555743, 0.9567433, 0.96371233	NPDSSTTGPWC[160.0307]YTTDPTVR	0.92	THRB_HUMAN	Prothrombin precursor - Homo sapiens	1
11095501	785.9342	72.18876, 72.195854, 72.199, 72.21816, 72.22679	2	0.8196859, 0.83478147, 0.97011167, 0.9729897, 0.9736409	TLQGIPQM[147.0354]IGEVIR	1	APOB_HUMAN	Apolipoprotein B-100 precursor - Homo sapiens	1
11095502	662.83875	51.03979, 51.055965, 51.05646, 51.062645, 51.09049	2	0.8637333, 0.8937924, 0.9155672, 0.9227177, 0.92322385	-	NaN	-	-	NaN
11095503	571.361	41.800358, 41.81809	1	0.96288747, 0.9675212	-	NaN	-	-	NaN
11095504	745.706	67.97325, 67.98838, 67.99176, 67.99286, 67.997406, 67.99817	3	0.96324563, 0.9664645, 0.96846414, 0.96996033, 0.97110426, 0.9724329	LGQSLDC[160.0307]NAEVYVVPWEKK	0.8	KNG1_HUMAN	Kininogen-1 precursor - Homo sapiens	1
11095505	550.73254	24.365019, 24.367422, 24.369839, 24.393555, 24.393682	2	0.92280465, 0.92597914, 0.95410997, 0.9618146, 0.96338063	NPAVDHC[160.0307]C[160.0307]K	0.93	AFAM_HUMAN	Afamin precursor - Homo sapiens	1
11095506	529.268	60.573143, 60.5892, 60.597355, 60.608864, 60.679253, 60.697906	3	0.7574506, 0.88409483, 0.8925942, 0.91425186, 0.91476965, 0.92000854	-	NaN	-	-	NaN
11095507	1149.5735	54.687275, 54.691837, 54.709877, 54.72612, 54.73927	1	0.91718084, 0.9464001, 0.94732237, 0.9644328, 0.9679048	-	NaN	-	-	NaN
11095508	555.26855	54.805824, 54.811413, 54.848564, 54.897095	2	0.87126213, 0.8846505, 0.90841794, 0.92069006	-	NaN	-	-	NaN
11095509	819.049	83.82347, 83.83177, 83.83603, 83.83705, 83.838104, 83.83813, 83.85557	3	0.9479242, 0.9482042, 0.9509219, 0.95754313, 0.9627931, 0.96552646, 0.9678159	-	NaN	-	-	NaN
11095510	720.72504	89.80466, 89.86175, 89.862564, 89.87077	3	0.9430186, 0.94596106, 0.94962835, 0.95736694	-	NaN	-	-	NaN
11095511	764.0513	61.842163, 61.847176, 61.848152, 61.85008, 61.851986, 61.852028, 61.85351	3	0.91585445, 0.9280422, 0.9283663, 0.9324811, 0.93384457, 0.9469246, 0.97357637	EGAIHREELVYELNPLDHR	1	CO4B_HUMAN	Complement C4-B precursor - Homo sapiens	1
11095512	647.82	59.982693, 60.055313	2	0.89419883, 0.930423	YIPNGDYSPLR	0.9	CFAH_HUMAN	Complement factor H precursor - Homo sapiens	1
11095513	726.04926	45.86871, 45.88978, 45.893383, 45.89686, 45.902298, 45.905373	3	0.95740354, 0.9588032, 0.95914584, 0.95980954, 0.96352714, 0.9705479	LEIQSQVDSQHVGHSVLTAK	1	APOB_HUMAN	Apolipoprotein B-100 precursor - Homo sapiens	1
11095514	1226.9285	110.129524, 110.16706	3	0.9231317, 0.94174415	-	NaN	-	-	NaN
11095515	556.27234	30.974165, 30.980597, 31.006908, 31.02112, 31.033625	2	0.89797646, 0.92494494, 0.9406521, 0.9576748, 0.96660715	WSHPPSC[160.0307]IK	1	CFAH_HUMAN	Complement factor H precursor - Homo sapiens	1
11095516	517.26215	36.927513, 36.932407, 36.953777	1	0.7630961, 0.9311408, 0.9368151	LQAEAFQAR	1	APOE_HUMAN	Apolipoprotein E precursor - Homo sapiens	1
11095517	400.23203	39.227917, 39.337315	1	0.8982546, 0.90118945	-	NaN	-	-	NaN
11095518	728.3405	36.608685, 36.625397, 36.627434, 36.63352, 36.63442, 36.63663	2	0.9017425, 0.9271619, 0.933652, 0.94079894, 0.9546333, 0.97471565	TDAPDLPEENQAR	1	CO5_HUMAN	Complement C5 precursor - Homo sapiens	1
11095519	570.2708	45.03739, 45.04012, 45.040874, 45.04291	2	0.9547312, 0.9599226, 0.9660888, 0.967743	-	NaN	-	-	NaN
11095520	544.3195	91.30357, 91.32486, 91.34783, 91.35878, 91.36944, 91.37574	3	0.9546522, 0.9575109, 0.9578326, 0.9611613, 0.9631573, 0.96364343	-	NaN	-	-	NaN
11095521	1136.5564	78.40417, 78.46579, 78.52384, 78.619, 78.619545, 78.63325, 78.64301	2	0.77242154, 0.82534987, 0.8543909, 0.86109036, 0.86872214, 0.8875613, 0.9587727	-	NaN	-	-	NaN
11095522	480.26688	28.715263, 28.72103, 28.723354, 28.730078	2	0.90962774, 0.94548553, 0.9480446, 0.95007867	-	NaN	-	-	NaN
11095523	531.2639	31.589283, 31.606258, 31.608095, 31.615517, 31.616184	2	0.94471633, 0.9486419, 0.9691703, 0.9724654, 0.97414887	SDLEVAHYK	0.79	CO8B_HUMAN	Complement component C8 beta chain precursor - Homo sapiens	1
11095524	639.3012	73.841255, 73.843704, 73.8463, 73.84856, 73.84939, 73.85446	3	0.9592697, 0.9594946, 0.9599226, 0.9630085, 0.9705712, 0.97080266	NPDNDIRPWC[160.0307]FVLNR	1	FA12_HUMAN	Coagulation factor XII precursor - Homo sapiens	1
11095525	773.29376	21.22764, 21.23321, 21.240316	2	0.93111897, 0.94497097, 0.94545937	-	NaN	-	-	NaN
11095526	720.41675	71.491974, 71.55201, 71.56067, 71.59827	1	0.7388536, 0.7581516, 0.8148919, 0.9454181	-	NaN	-	-	NaN
11095527	625.83704	72.91611, 72.91921, 72.92783	2	0.9029902, 0.92546827, 0.93869644	DTDTGALLFIGK	1	PEDF_HUMAN	Pigment epithelium-derived factor precursor - Homo sapiens	1
11095528	607.83844	47.711823, 47.72286, 47.73278, 47.73362, 47.771923	2	0.9317114, 0.9442531, 0.94665277, 0.9526102, 0.96500206	ELLDTVTAPQK	1	PEDF_HUMAN	Pigment epithelium-derived factor precursor - Homo sapiens	1
11095529	1030.5575	71.45937, 71.513725, 71.52725, 71.54214, 71.57589	1	0.77795815, 0.86953133, 0.88023525, 0.8850335, 0.9233399	-	NaN	-	-	NaN
11095530	517.95575	57.979603, 57.987225, 57.988632, 57.990803, 58.00217, 58.008972	3	0.59618366, 0.8023215, 0.8551113, 0.9465323, 0.94964457, 0.95916814	AGLLRPDYALLGHR	1	PGRP2_HUMAN	N-acetylmuramoyl-L-alanine amidase precursor - Homo sapiens	1
11095531	666.8507	56.308304, 56.31784, 56.323185, 56.330574, 56.332893	2	0.91912264, 0.9321218, 0.93820935, 0.96067905, 0.9719153	-	NaN	-	-	NaN
11095532	659.3415	44.709908, 44.71703, 44.832314, 44.836044	2	0.87173826, 0.94797987, 0.95424867, 0.95817274	-	NaN	-	-	NaN
11095533	648.39374	41.311073, 41.321102	1	0.9412155, 0.9551142	-	NaN	-	-	NaN
11095534	892.4322	95.52024, 95.548355, 95.5864, 95.59024, 95.59077	3	0.89006543, 0.96016157, 0.9640095, 0.96582776, 0.9661282	VANYFDWISYHVGRPFISQYNV	1	CFAI_HUMAN	Complement factor I precursor - Homo sapiens	1
11095535	638.30835	33.65058, 33.65615, 33.714962, 33.73111, 33.754753	2	0.9129116, 0.9131374, 0.9143582, 0.91901773, 0.93161446	TYHVGEQWQK	1	FINC_HUMAN	Fibronectin precursor - Homo sapiens	1
11095536	832.95715	59.728386, 59.756424, 59.78572, 59.81769, 59.818665	2	0.8728365, 0.93547326, 0.9407633, 0.95191413, 0.95711017	VVLLPSC[160.0307]PGAPGSPGEK	0.88	FCN3_HUMAN	Ficolin-3 precursor - Homo sapiens	1
11095537	544.2809	72.41208, 72.443405, 72.44499, 72.465324, 72.47432	2	0.93339884, 0.934146, 0.9370724, 0.95175713, 0.95578855	IDQNVEELK	0.93	APOA4_HUMAN	Apolipoprotein A-IV precursor - Homo sapiens	1
11095538	812.37714	34.005005, 34.02234, 34.023117, 34.033897, 34.03459, 34.036766	2	0.9261657, 0.92964315, 0.9383705, 0.95180404, 0.9586145, 0.9735775	-	NaN	-	-	NaN
11095539	480.2884	42.50491, 42.621166, 42.680393	1	0.85632384, 0.89882785, 0.9516868	-	NaN	-	-	NaN
11095540	1140.6448	46.511707, 46.514503, 46.533817, 46.534916	1	0.8532494, 0.92648304, 0.9543526, 0.9583681	EAQLPVIENK	1	PLMN_HUMAN	Plasminogen precursor - Homo sapiens	1
11095541	782.41974	60.682915, 60.734936, 60.80095	1	0.7729173, 0.9100311, 0.9720172	-	NaN	-	-	NaN
11095542	1383.6837	75.2102, 75.234344, 75.23856, 75.24513, 75.24704	1	0.9286544, 0.93210894, 0.93585044, 0.9370261, 0.94084483	-	NaN	-	-	NaN
11095543	946.48096	93.910446, 93.984985, 93.99355, 94.01999, 94.03634, 94.038216	2	0.874474, 0.8773038, 0.9079151, 0.94904906, 0.9512738, 0.96000785	LSLESLTSYFSIESSTK	1	APOB_HUMAN	Apolipoprotein B-100 precursor - Homo sapiens	1
11095544	609.3489	46.41284, 46.42976, 46.438183	1	0.9366588, 0.9399249, 0.9426937	-	NaN	-	-	NaN
11095545	979.05505	104.32546, 104.351555, 104.357285, 104.35736, 104.35826, 104.36383	2	0.91956407, 0.9505187, 0.9582606, 0.9601749, 0.96033114, 0.965083	LPSGLPVSLLTLYLDNNK	1	LUM_HUMAN	Lumican precursor - Homo sapiens	1
11095546	596.38715	38.83432, 38.845173, 38.87878, 38.884205	1	0.89716893, 0.92986494, 0.95751446, 0.9609365	-	NaN	-	-	NaN
11095547	618.2741	37.50346, 37.50674, 37.50877, 37.513065, 37.513798, 37.514465	3	0.90610707, 0.91792387, 0.9235792, 0.9265851, 0.94245696, 0.9702367	-	NaN	-	-	NaN
11095548	806.94977	46.858105, 46.859188, 46.864765, 46.87508, 46.89075, 46.89663, 46.900856	2	0.56081027, 0.9292393, 0.9356491, 0.9470999, 0.9504457, 0.95888275, 0.96110874	YIYGKPVQGVAYVR	1	CO4B_HUMAN	Complement C4-B precursor - Homo sapiens	1
11095549	754.00024	38.24568, 38.246635, 38.25541, 38.26536, 38.26667, 38.26749, 38.269463	3	0.9443017, 0.96354705, 0.96359694, 0.965406, 0.9667842, 0.97056645, 0.972138	TKEEYGHSEVVEYYC[160.0307]NPR	1	CFAH_HUMAN	Complement factor H precursor - Homo sapiens	1
11095550	551.7969	33.977303, 33.994377, 33.998108	2	0.9419397, 0.94271994, 0.9557478	-	NaN	-	-	NaN
11095551	1015.89655	123.60621, 123.63745, 123.64133, 123.65012, 123.6561, 123.65681, 123.673996	3	0.91584104, 0.93439317, 0.936225, 0.93780136, 0.93928134, 0.9414772, 0.9620466	TLNLAQNLLAQLPEELFHPLTSLQTLK	1	CPN2_HUMAN	Carboxypeptidase N subunit 2 precursor - Homo sapiens	1
11095552	897.45337	93.860596, 93.86252, 93.8717, 93.87335, 93.874, 93.87519, 93.87589	3	0.94150466, 0.94325954, 0.94645005, 0.94874865, 0.9500473, 0.96254706, 0.9688521	LKHELTDEELQSLFTNFANVVDK	0.84	AFAM_HUMAN	Afamin precursor - Homo sapiens	1
11095553	497.26562	50.691708, 50.706722, 50.744293, 50.75929	2	0.90757424, 0.9117895, 0.9151593, 0.9166966	DNELLVYK	1	SAMP_HUMAN	Serum amyloid P-component precursor - Homo sapiens	1
11095554	680.393	57.22655, 57.2285, 57.22873, 57.294113, 57.38968	2	0.78451335, 0.8630188, 0.943654, 0.970975, 0.97352743	FQNSAILTIQPK	0.87	CO5_HUMAN	Complement C5 precursor - Homo sapiens	1
11095555	1132.9749	41.754353, 41.755913, 41.765297, 41.768776, 41.930454, 41.93233, 41.94915	2	0.8665492, 0.872275, 0.8801785, 0.8809105, 0.90689814, 0.91658115, 0.934765	SC[160.0307]ESNSPFPVHPGTAEC[160.0307]C[160.0307]TK	1	VTDB_HUMAN	Vitamin D-binding protein precursor - Homo sapiens	1
11095556	741.40686	45.876484, 45.87859, 45.88225, 45.933594	1	0.9078568, 0.9444366, 0.96672034, 0.9671587	-	NaN	-	-	NaN
11095557	689.3945	44.452362, 44.490665, 44.49756, 44.53013	1	0.9017014, 0.90878737, 0.92160857, 0.95555496	LSVDGAK	1	CO4B_HUMAN	Complement C4-B precursor - Homo sapiens	1
11095558	468.24173	30.784586, 30.81721, 30.822603, 30.874933	2	0.80474967, 0.90464354, 0.91290796, 0.9220315	-	NaN	-	-	NaN
11095559	1104.5983	111.10633, 111.11015, 111.11039, 111.12033, 111.12255, 111.12408, 111.12809	2	0.9360689, 0.9673624, 0.9679608, 0.96822345, 0.9686895, 0.97013044, 0.97322893	-	NaN	-	-	NaN
11095560	877.76807	85.51843, 85.52042, 85.52584, 85.528984, 85.52976	3	0.9592436, 0.9603765, 0.9609183, 0.96115667, 0.9613775	TILDDLRAEDHFSVIDFNQNIR	1	ITIH2_HUMAN	Inter-alpha-trypsin inhibitor heavy chain H2 precursor - Homo sapiens	1
11095561	683.6911	71.210526, 71.26515, 71.26862, 71.27955, 71.28011	3	0.93092406, 0.9334282, 0.94208944, 0.94621384, 0.9486722	-	NaN	-	-	NaN
11095562	607.8313	56.362514, 56.381092, 56.39408, 56.42434	2	0.92472273, 0.9402509, 0.94294196, 0.96308655	TVAAC[160.0307]N[115.0269]LPIVR	1	AMBP_HUMAN	AMBP protein precursor - Homo sapiens	1
11095563	1005.9938	79.390434, 79.39424, 79.41841, 79.42242, 79.42445, 79.428665	2	0.8930575, 0.9570536, 0.95729065, 0.95954067, 0.96724445, 0.970303	-	NaN	-	-	NaN
11095564	938.9982	86.0151, 86.01715, 86.02363	2	0.96685165, 0.9743398, 0.97455734	-	NaN	-	-	NaN
11095565	522.29236	60.105495, 60.29419, 60.331627	2	0.68737036, 0.7041171, 0.88254094	EIGELYLPK	0.91	AACT_HUMAN	Alpha-1-antichymotrypsin precursor - Homo sapiens	1
11095566	655.29724	73.82718, 73.857, 73.90006, 73.90395, 73.91036, 73.91523, 73.91781, 73.91907	3	0.7948186, 0.904706, 0.90914184, 0.9283505, 0.93124473, 0.93171793, 0.9324732, 0.95674473	HQDFNSAVQLVENFC[160.0307]R	1	THRB_HUMAN	Prothrombin precursor - Homo sapiens	1
11095567	555.3013	60.71914, 60.731743, 60.742245	1	0.9355566, 0.9424244, 0.9625344	-	NaN	-	-	NaN
11095568	919.9433	68.904495, 68.93733, 68.95267, 68.95453	2	0.88393146, 0.8851242, 0.8890114, 0.8893838	SGAQ[129.0426]ATWTELPWPHEK	1	HEMO_HUMAN	Hemopexin precursor - Homo sapiens	1
11095569	608.7493	82.17458, 82.19196, 82.26115	2	0.7826594, 0.9004401, 0.96007144	-	NaN	-	-	NaN
11095570	766.38666	77.00063, 77.0183, 77.024826, 77.03004, 77.03273, 77.0359	3	0.8846577, 0.94428915, 0.95180607, 0.95903754, 0.95949614, 0.96413213	TPGAAANLELIFVGPQ[129.0426]HAGNYR	0.81	A1BG_HUMAN	Alpha-1B-glycoprotein precursor - Homo sapiens	1
11095571	946.45703	102.03723, 102.11606, 102.12433, 102.12544, 102.13484, 102.139725, 102.18181	3	0.6917898, 0.84653914, 0.881534, 0.90600574, 0.93756247, 0.942712, 0.94843143	-	NaN	-	-	NaN
11095572	1104.6034	88.81887, 88.82014, 88.821045, 88.82433, 88.827095, 88.843895	2	0.9379444, 0.9511759, 0.9567073, 0.9593002, 0.9625885, 0.9651319	-	NaN	-	-	NaN
11095573	665.86346	69.13014, 69.16532	1	0.8075916, 0.9025649	LNMGITDLQGLR	1	CO4B_HUMAN	Complement C4-B precursor - Homo sapiens	1
11095574	662.40894	39.112347, 39.119965	1	0.8771688, 0.8973554	-	NaN	-	-	NaN
11095575	716.68024	66.714966, 66.7152, 66.75052, 66.76682, 66.78646, 66.793304, 66.83983	3	0.7540612, 0.8780615, 0.8975108, 0.9532985, 0.95705897, 0.9588209, 0.96300095	IFFHLNAVALGDGGHYTC[160.0307]R	1	A1BG_HUMAN	Alpha-1B-glycoprotein precursor - Homo sapiens	1
11095576	982.4649	73.75882, 73.89983, 73.90091, 73.907555, 73.913025, 73.91471	2	0.77470297, 0.9087254, 0.92521787, 0.93605727, 0.9425279, 0.94901747	HQDFNSAVQLVENFC[160.0307]R	0.69	THRB_HUMAN	Prothrombin precursor - Homo sapiens	1
11095577	908.4648	115.2498, 115.252335, 115.25753, 115.2605, 115.26068, 115.262115, 115.26467	3	0.92827123, 0.9610408, 0.9613578, 0.9622108, 0.96295923, 0.96433234, 0.9645891	HQMDLVATLSQLGLQELFQAPDLR	1	A2AP_HUMAN	Alpha-2-antiplasmin precursor - Homo sapiens	1
11095578	563.7536	55.43509, 55.438496, 55.447308, 55.45196	2	0.9308063, 0.9401604, 0.95626634, 0.96661854	DADPDTFFAK	1	AFAM_HUMAN	Afamin precursor - Homo sapiens	1
11095579	870.4874	45.0029, 45.019062, 45.0316, 45.03445	1	0.96753955, 0.9715204, 0.9725097, 0.97316927	-	NaN	-	-	NaN
11095580	654.30743	70.9179, 70.91917, 70.92263	3	0.7893803, 0.79834193, 0.8045453	-	NaN	-	-	NaN
11095581	766.0512	113.94784, 114.021614, 114.04639, 114.08011, 114.09611, 114.10992, 114.127335	3	0.82605547, 0.8403937, 0.84492767, 0.8499405, 0.8530876, 0.8607408, 0.87150776	DYNLNDILLQLGIEEAFTSK	1	AACT_HUMAN	Alpha-1-antichymotrypsin precursor - Homo sapiens	1
11095582	942.8691	102.21631, 102.21925, 102.221, 102.224174, 102.22453, 102.225815, 102.22583, 102.22687	3	0.9089265, 0.94602764, 0.94856435, 0.95201254, 0.96474344, 0.9665977, 0.9724711, 0.97570604	-	NaN	-	-	NaN
11095583	885.4053	66.5927, 66.60275, 66.72581, 66.752846, 66.80367, 66.897446, 66.94301	2	0.5484603, 0.54881597, 0.58383554, 0.5861956, 0.62900186, 0.92451763, 0.92530555	-	NaN	-	-	NaN
11095584	473.55466	77.368675, 77.40123, 77.419525, 77.42969, 77.4362	3	0.8498688, 0.85476375, 0.8554182, 0.86864054, 0.90140194	-	NaN	-	-	NaN
11095585	728.3618	85.89956, 85.90312, 85.904686, 85.90782, 85.91307, 85.93666, 85.968124	3	0.64566195, 0.84406495, 0.9320706, 0.9472311, 0.95881844, 0.95968527, 0.96894205	-	NaN	-	-	NaN
11095586	1203.5421	36.090073, 36.1125, 36.129078, 36.130527, 36.13306	1	0.89653534, 0.9177866, 0.9450854, 0.9514195, 0.9653046	-	NaN	-	-	NaN
11095587	494.3032	55.2012, 55.206665, 55.213528	1	0.872951, 0.94679147, 0.95079213	-	NaN	-	-	NaN
11095588	848.7685	96.65291, 96.67817, 96.69321, 96.69345, 96.70575, 96.708885	3	0.9393389, 0.9594735, 0.9647202, 0.9665905, 0.97201675, 0.9730296	-	NaN	-	-	NaN
11095589	460.25443	73.131836, 73.13909, 73.14677, 73.1499	1	0.7821093, 0.92457825, 0.9684696, 0.96871775	-	NaN	-	-	NaN
11095590	512.7373	35.118137, 35.138847, 35.139713	2	0.8823613, 0.95447534, 0.9680882	-	NaN	-	-	NaN
11095591	607.2623	38.29307, 38.294132, 38.29434, 38.294586	4	0.93749607, 0.96405697, 0.9651565, 0.9705144	-	NaN	-	-	NaN
11095592	835.97675	100.46272, 100.47961, 100.48166, 100.4842, 100.48566	2	0.96319294, 0.9633092, 0.96341777, 0.96367854, 0.9641162	VAGLLEDTFPGLLGLR	1	ALS_HUMAN	Insulin-like growth factor-binding protein complex acid labile chain precursor - Homo sapiens	1
11095593	1132.9752	42.116623, 42.117886, 42.124058, 42.130825	2	0.6799847, 0.68557477, 0.6926029, 0.6979826	-	NaN	-	-	NaN
11095594	767.439	102.467285, 102.47206, 102.474174, 102.4757, 102.47777, 102.479256, 102.49507	3	0.9630494, 0.9655531, 0.9658397, 0.96595025, 0.96756226, 0.96769994, 0.96879923	-	NaN	-	-	NaN
11095595	577.3013	24.558397, 24.58607, 24.597364	1	0.7951759, 0.80063426, 0.8246479	-	NaN	-	-	NaN
11095596	525.3044	35.70013, 35.716743, 35.727306, 35.783363	2	0.738906, 0.95449483, 0.95898914, 0.9646734	-	NaN	-	-	NaN
11095597	879.93756	43.02385, 43.046074, 43.050972, 43.05221, 43.0559	2	0.945977, 0.95097774, 0.95171386, 0.9523316, 0.95453185	-	NaN	-	-	NaN
11095598	839.42694	29.660234, 29.67294, 29.735962, 29.757065	1	0.9221673, 0.9448942, 0.945637, 0.9555783	FDTISEK	1	ANT3_HUMAN	Antithrombin-III precursor - Homo sapiens	1
11095599	762.35956	45.946484, 45.964024, 45.96839, 45.97076, 45.974827	2	0.8705601, 0.91602147, 0.9482475, 0.9616157, 0.96346694	TEHYEEQIEAFK	1	CO9_HUMAN	Complement component C9 precursor - Homo sapiens	1
11095600	602.28595	63.89277, 63.898884, 63.900276, 63.9029, 63.904156, 63.913734	3	0.9432991, 0.94584125, 0.95765024, 0.9660348, 0.9685626, 0.9733703	AEDHFSVIDFNQNIR	1	ITIH2_HUMAN	Inter-alpha-trypsin inhibitor heavy chain H2 precursor - Homo sapiens	1
11095601	844.41693	88.23866, 88.24869, 88.249664, 88.25023, 88.25069, 88.25371, 88.25438	3	0.9078182, 0.9397571, 0.94436365, 0.9580795, 0.9635758, 0.9643617, 0.9659175	EYVLPHFSVSIEPEYNFIGYK	1	CO5_HUMAN	Complement C5 precursor - Homo sapiens	1
11095602	862.92535	59.869293, 59.952057, 59.957848, 59.96381, 59.964355, 59.96534	2	0.73694384, 0.82451427, 0.83550084, 0.879787, 0.8804698, 0.88567394	GKEESLDSDLYAELR	0.93	CXCL7_HUMAN	Platelet basic protein precursor - Homo sapiens	1
11095603	432.7382	39.186977, 39.195236, 39.20547	2	0.93016386, 0.93201846, 0.9629518	-	NaN	-	-	NaN
11095604	1028.5968	42.0447, 42.061306, 42.07126, 42.08244	1	0.92245895, 0.9459807, 0.9503441, 0.9610122	-	NaN	-	-	NaN
11095605	562.74335	27.203886, 27.218378, 27.21979, 27.220982, 27.231178	2	0.9539129, 0.9541802, 0.95631915, 0.95806986, 0.96331203	DSVTYHC[160.0307]SR	1	CFAB_HUMAN	Complement factor B precursor - Homo sapiens	1
11095606	1100.6501	53.22947, 53.238102, 53.244423, 53.24658	1	0.9576528, 0.9656497, 0.96571386, 0.9664065	NIQSLEVIGK	0.82	CXCL7_HUMAN	Platelet basic protein precursor - Homo sapiens	1
11095607	1206.5856	78.70676, 78.75647, 78.76, 78.77908, 78.789085, 78.79942, 78.80246	2	0.91243756, 0.91918826, 0.92096746, 0.92392814, 0.9311322, 0.93545836, 0.9379656	VSVLC[160.0307]QENYLIQEGEEITC[160.0307]K	0.72	CFAH_HUMAN	Complement factor H precursor - Homo sapiens	1
11095608	662.35834	25.25461, 25.256384, 25.263918, 25.265484, 25.269531	2	0.96321857, 0.96491694, 0.9657076, 0.9666737, 0.969827	LGVRPSQGGEAPR	1	FINC_HUMAN	Fibronectin precursor - Homo sapiens	1
11095609	669.86273	62.322052, 62.326748, 62.377827	2	0.88265806, 0.8928741, 0.92833585	-	NaN	-	-	NaN
11095610	1147.578	113.26885, 113.27833, 113.2854, 113.29278, 113.294136, 113.302025, 113.30502, 113.308556, 113.31106	3	0.80963576, 0.86081904, 0.9525019, 0.95644236, 0.96479106, 0.9663271, 0.9667431, 0.97106385, 0.97342885	YSQPEDSLIPFFEITVPESQLTVSQFTLPK	0.88	APOB_HUMAN	Apolipoprotein B-100 precursor - Homo sapiens	1
11095611	583.7951	30.66195, 30.675789, 30.686724, 30.725702, 30.753263	2	0.83009475, 0.8420813, 0.86221707, 0.9210524, 0.9264053	-	NaN	-	-	NaN
11095612	538.7706	66.52842, 66.53126, 66.64804	2	0.80289114, 0.9648726, 0.969685	VNSFFSTFK	0.91	APOA4_HUMAN	Apolipoprotein A-IV precursor - Homo sapiens	1
11095613	608.32446	25.215054, 25.239439, 25.269756, 25.275543	1	0.8662391, 0.890459, 0.93009126, 0.9718899	-	NaN	-	-	NaN
11095614	428.75076	40.516438, 40.54445, 40.54796, 40.55	2	0.80114883, 0.970233, 0.9734318, 0.9744621	-	NaN	-	-	NaN
11095615	734.37823	67.745445, 67.75111, 67.75606, 67.75667, 67.760475, 67.76167, 67.76236, 67.7701	4	0.9343768, 0.9354306, 0.9411936, 0.9425705, 0.9433289, 0.9467805, 0.96793056, 0.9713671	DKYILQGVTSWGLGC[160.0307]ARPNKPGVYVR	0.99	PLMN_HUMAN	Plasminogen precursor - Homo sapiens	1
11095616	658.83813	61.530724, 61.555996, 61.561684, 61.567528, 61.57203	2	0.93118644, 0.9555418, 0.955702, 0.9600087, 0.96296126	-	NaN	-	-	NaN
11095617	662.3375	62.15214, 62.212883, 62.224815, 62.235832	2	0.8844537, 0.96339965, 0.9666769, 0.968611	-	NaN	-	-	NaN
11095618	492.26263	26.80343, 26.835573, 26.838102, 26.849022	2	0.829032, 0.9534359, 0.95356125, 0.9561479	-	NaN	-	-	NaN
11095619	1122.5266	88.33155, 88.34064, 88.34344, 88.34464, 88.346085, 88.36301	2	0.95465595, 0.96783125, 0.9681738, 0.96966964, 0.97037876, 0.9725566	-	NaN	-	-	NaN
11095620	814.47675	77.117226, 77.11736, 77.12474, 77.12752	2	0.85017097, 0.85582525, 0.8636555, 0.8714567	PVAFSVVPTAAAAVSLK	0.73	CO4B_HUMAN	Complement C4-B precursor - Homo sapiens	1
11095621	825.6597	72.29105, 72.368744, 72.38173, 72.38693, 72.388176, 72.39033, 72.395966	4	0.9223504, 0.92611253, 0.93514675, 0.9356743, 0.9377712, 0.9455846, 0.95820916, 0.97169733	-	NaN	-	-	NaN
11095622	625.55975	58.035316, 58.09308, 58.09428, 58.097904, 58.098278, 58.160076	4	0.84993744, 0.93817145, 0.95924455, 0.967795, 0.9719179, 0.97366095	MDPAGAADPSVPPNPLTHLSLQDR	0.88	RBPJL_HUMAN	Recombining binding protein suppressor of hairless-like protein OS=Homo sapiens GN=RBPJL PE=1 SV=2	0
11095623	733.3947	93.47408, 93.47811, 93.49353, 93.5069, 93.507515, 93.50818	2	0.94282794, 0.9459849, 0.94764924, 0.9499763, 0.9594853, 0.9748548	-	NaN	-	-	NaN
11095624	479.71793	23.742767, 23.746809, 23.747871, 23.806719	2	0.9322066, 0.96177256, 0.96802837, 0.9687954	-	NaN	-	-	NaN
11095625	584.28644	21.151442, 21.154762, 21.159704, 21.162363, 21.168892	2	0.91785896, 0.93591166, 0.94243276, 0.9430361, 0.9495017	-	NaN	-	-	NaN
11095626	819.477	60.208656, 60.251408, 60.271564, 60.273144	1	0.7519458, 0.763837, 0.81486934, 0.82279277	GELYLPK	0.82	AACT_HUMAN	Alpha-1-antichymotrypsin precursor - Homo sapiens	1
11095627	478.2612	29.415737, 29.445717, 29.459454, 29.460646	2	0.9123458, 0.94770664, 0.95644844, 0.9583033	SISAALEHK	1	APOB_HUMAN	Apolipoprotein B-100 precursor - Homo sapiens	1
11095628	921.6837	72.51425, 72.52337, 72.52427, 72.52744, 72.53016, 72.53486, 72.55276, 72.57997	4	0.6519262, 0.9357193, 0.95331967, 0.95615417, 0.9571203, 0.9577094, 0.9577582, 0.9670601	NVQFNYPHTSVTDVTQNNFHNYFGGSEIVVAGK	0.92	ITIH2_HUMAN	Inter-alpha-trypsin inhibitor heavy chain H2 precursor - Homo sapiens	1
11095629	527.75586	32.39228, 32.395603, 32.396038, 32.413265, 32.423058, 32.42568	2	0.81799304, 0.933601, 0.9380223, 0.94229245, 0.9542171, 0.9664238	LDNIYSSDK	0.75	APOB_HUMAN	Apolipoprotein B-100 precursor - Homo sapiens	1
11095630	514.27435	79.02634, 79.038155, 79.03998, 79.04218, 79.04785	2	0.85601616, 0.94400555, 0.9541395, 0.95756257, 0.95915014	-	NaN	-	-	NaN
11095631	1021.54517	52.80805, 52.809223, 52.810104	1	0.9661905, 0.96688354, 0.9718872	NNALDFVTK	1	APOB_HUMAN	Apolipoprotein B-100 precursor - Homo sapiens	1
11095632	1116.605	46.75964, 46.776028, 46.782124, 46.790516, 46.79215	1	0.9342583, 0.95905054, 0.95969063, 0.96346146, 0.965013	-	NaN	-	-	NaN
11095633	683.35516	88.17332, 88.22153, 88.25106, 88.25559, 88.264114, 88.26728	2	0.90354794, 0.90635884, 0.90737605, 0.9262646, 0.9617787, 0.9726442	-	NaN	-	-	NaN
11095634	543.33777	112.72853, 112.81611, 112.827736, 112.84001	1	0.65248036, 0.8885671, 0.88892484, 0.89884585	-	NaN	-	-	NaN
11095635	1027.0696	91.05771, 91.06347, 91.072266, 91.074615, 91.07648	2	0.92780095, 0.9512383, 0.95671064, 0.9572629, 0.96203464	ILGEELGFASLHDLQLLGK	1	APOB_HUMAN	Apolipoprotein B-100 precursor - Homo sapiens	1
11095636	678.3579	39.715054, 39.78768, 39.86722	3	0.63434637, 0.7065253, 0.91853464	IHSGSFQSQVELSNDQEK	0.91	APOB_HUMAN	Apolipoprotein B-100 precursor - Homo sapiens	1
11095637	842.73267	92.92533, 92.93985, 92.9403, 92.94653, 92.951256, 92.95182, 92.95306	3	0.9467169, 0.94790286, 0.9484277, 0.94892466, 0.9498363, 0.95606893, 0.96099854	-	NaN	-	-	NaN
11095638	749.3826	35.485317, 35.492657, 35.527016, 35.551064	1	0.85627013, 0.86092454, 0.93679434, 0.96616	-	NaN	-	-	NaN
11095639	614.316	31.579807, 31.710268	2	0.8031206, 0.8832096	-	NaN	-	-	NaN
11095640	1331.2839	90.71242, 90.71697, 90.7193, 90.724884, 90.73009, 90.73507, 90.738365, 90.75098, 90.79427, 90.86685	3	0.7249361, 0.84854317, 0.85607314, 0.8751786, 0.90380144, 0.9182605, 0.91960436, 0.9412345, 0.949229, 0.96447146	LHDN[115.0269]QN[115.0269]GWSGDSAPVELILSDETLPAPEFSPEPESGR	0.75	A1BG_HUMAN	Alpha-1B-glycoprotein precursor - Homo sapiens	1
11095641	964.0291	84.28462, 84.29859, 84.2996, 84.316956, 84.32295, 84.32424	2	0.91843, 0.93367743, 0.94157296, 0.94852126, 0.9542672, 0.96379274	FLATTPNSLLVSWQPPR	1	FINC_HUMAN	Fibronectin precursor - Homo sapiens	1
11095642	1062.0282	53.445557, 53.446274, 53.474087, 53.478607, 53.484745, 53.486885, 53.487156	2	0.94550997, 0.954661, 0.9553107, 0.9560416, 0.9578895, 0.9589768, 0.9695842	YGQTIRPIC[160.0307]LPC[160.0307]TEGTTR	1	CFAB_HUMAN	Complement factor B precursor - Homo sapiens	1
11095643	882.4696	35.078667, 35.0858, 35.090153, 35.13622	1	0.9103092, 0.9500447, 0.96817863, 0.9704468	TASDFITK	1	GELS_HUMAN	Gelsolin precursor - Homo sapiens	1
11095644	454.26147	30.860592, 30.882767, 30.89253, 30.910957, 30.918848	2	0.94118273, 0.9435606, 0.94844925, 0.94946927, 0.9714427	-	NaN	-	-	NaN
11095645	724.73785	64.35489, 64.387, 64.44029, 64.4452, 64.45214, 64.54316, 64.68007	3	0.51208496, 0.70182323, 0.7383695, 0.9334445, 0.93703175, 0.937103, 0.96032774	VVGGC[160.0307]VAHPHSWPWQVSLR	1	PLMN_HUMAN	Plasminogen precursor - Homo sapiens	1
11095646	1287.6102	106.055954, 106.0733, 106.07653, 106.07867, 106.07921, 106.08356, 106.084816, 106.08538	2	0.66686714, 0.93524444, 0.96007043, 0.9603273, 0.96156335, 0.9630493, 0.9638366, 0.9638531	MDWLVPATC[160.0307]EPIQSVFFFSGDK	1	VTNC_HUMAN	Vitronectin precursor - Homo sapiens	1
11095647	628.32574	76.918205, 76.92662, 76.92716, 76.92951, 76.93123	2	0.9455715, 0.9587992, 0.96373945, 0.96437603, 0.97254884	-	NaN	-	-	NaN
11095648	890.4143	107.319016, 107.32003, 107.325554, 107.3275, 107.33267, 107.33285, 107.333115	3	0.93248415, 0.95168495, 0.9527558, 0.95289177, 0.95461464, 0.95602196, 0.9613442	GVYSSDVFDIFPGTYQTLEMFPR	1	CERU_HUMAN	Ceruloplasmin precursor - Homo sapiens	1
11095649	1087.8854	96.627785, 96.634384, 96.65023, 96.657, 96.66423, 96.665344	3	0.8741106, 0.87454146, 0.88943785, 0.89449024, 0.9212302, 0.92846555	DQFNLIVFSTEATQWRPSLVPASAENVNK	0.71	ITIH4_HUMAN	Inter-alpha-trypsin inhibitor heavy chain H4 precursor - Homo sapiens	1
11095650	678.6756	39.344406, 39.35894	3	0.85392964, 0.85764766	-	NaN	-	-	NaN
11095651	542.7927	57.299538, 57.31214, 57.326458, 57.336838, 57.34972	2	0.86594754, 0.94392854, 0.962918, 0.9647476, 0.9697462	FQSVFTVTR	0.81	C1QC_HUMAN	Complement C1q subcomponent subunit C precursor - Homo sapiens	1
11095652	718.86914	72.089806, 72.10785, 72.23856	2	0.5604184, 0.6499757, 0.7299014	GLEEELQFSLGSK	1	CO4B_HUMAN	Complement C4-B precursor - Homo sapiens	1
11095653	530.7938	85.27702, 85.28969, 85.29111, 85.30079, 85.30418	2	0.9020661, 0.93913525, 0.95076525, 0.95729417, 0.96015626	GWVDLFVPK	0.9	THBG_HUMAN	Thyroxine-binding globulin precursor - Homo sapiens	1
11095654	859.46747	38.01203, 38.016205, 38.021793	1	0.90296257, 0.90745133, 0.9096444	VANEVTLN	0.74	LUM_HUMAN	Lumican precursor - Homo sapiens	1
11095655	565.69824	77.91237, 77.91362	2	0.9594673, 0.9612601	-	NaN	-	-	NaN
11095656	785.40985	47.31213, 47.313656, 47.31944, 47.347282, 47.351288	2	0.92929953, 0.9301859, 0.9381301, 0.94301146, 0.95798886	-	NaN	-	-	NaN
11095657	635.8518	52.679276, 52.70372, 52.70995, 52.71494	2	0.90578026, 0.965863, 0.96967983, 0.973221	-	NaN	-	-	NaN
11095658	1414.6272	60.619026, 60.69512, 60.704372, 60.730137, 60.74056	1	0.86646473, 0.919431, 0.9206404, 0.9326449, 0.93413556	-	NaN	-	-	NaN
11095659	1215.752	82.39863, 82.41273, 82.41635, 82.41969	1	0.91482043, 0.9421998, 0.94570935, 0.9506807	-	NaN	-	-	NaN
11095660	555.9257	29.988085, 29.989134, 29.98945, 29.991236, 30.011608, 30.011658, 30.043343	3	0.87252724, 0.9173084, 0.9256897, 0.94173056, 0.94522566, 0.95978224, 0.9721315	-	NaN	-	-	NaN
11095661	666.79803	31.029638, 31.058731, 31.061232, 31.064104, 31.084835	2	0.9379186, 0.94275934, 0.9529201, 0.95747536, 0.97001827	-	NaN	-	-	NaN
11095662	646.8416	65.14843, 65.15682, 65.33943	2	0.8776509, 0.93744797, 0.94156075	DLQFVEVTDVK	1	FINC_HUMAN	Fibronectin precursor - Homo sapiens	1
11095663	561.2659	30.250233, 30.252148, 30.257042	2	0.5485628, 0.7006428, 0.71627885	-	NaN	-	-	NaN
11095664	508.27542	43.309147, 43.336956, 43.34264, 43.342674	2	0.90596706, 0.9698583, 0.9721937, 0.9727992	VSTAFVYTK	1	APOB_HUMAN	Apolipoprotein B-100 precursor - Homo sapiens	1
11095665	644.8279	31.524666, 31.528978, 31.532059	2	0.9654771, 0.9704351, 0.9718066	-	NaN	-	-	NaN
11095666	1206.5432	60.730083, 60.73184, 60.73234, 60.7346, 60.73478, 60.734856, 60.739532	2	0.93648344, 0.9379233, 0.9390528, 0.9428852, 0.94892097, 0.9490574, 0.9531169	VTESASVMPSQDVSGSEDTFPNK	0.69	CA124_HUMAN	Zinc finger RAD18 domain-containing protein C1orf124 OS=Homo sapiens GN=C1orf124 PE=2 SV=2	0
11095667	584.3255	26.840828, 26.84452	2	0.9491574, 0.9521986	-	NaN	-	-	NaN
11095668	919.9866	85.770325, 85.79405, 85.81157, 85.82106, 85.823044	2	0.8997866, 0.9286847, 0.9295675, 0.9382039, 0.9567676	ALVEGVDQLFTDYQIK	1	CO5_HUMAN	Complement C5 precursor - Homo sapiens	1
11095669	682.60223	89.124855, 89.12991, 89.160675, 89.16785, 89.19358	4	0.841025, 0.8700196, 0.8924702, 0.9499576, 0.9547566	-	NaN	-	-	NaN
11095670	696.8603	90.7525, 90.758804, 90.75985, 90.768234, 90.76836, 90.76873, 90.775826, 90.78092	4	0.84197634, 0.90766865, 0.912803, 0.9475985, 0.9599101, 0.96259046, 0.96940494, 0.97266585	NATVLIWIYGGGFQTGTSSLHVYDGK	0.67	CHLE_HUMAN	Cholinesterase precursor - Homo sapiens	1
11095671	647.0713	65.4749, 65.4839, 65.48899, 65.49097, 65.524734, 65.54586	4	0.7503327, 0.8139737, 0.88343513, 0.9183055, 0.92424667, 0.92501193	-	NaN	-	-	NaN
11095672	1371.7844	69.046555, 69.11648, 69.12044, 69.15456, 69.18611	1	0.83056134, 0.8401151, 0.9132197, 0.9162674, 0.9293523	-	NaN	-	-	NaN
11095673	650.3629	48.731148, 48.73431	1	0.9586819, 0.9633984	-	NaN	-	-	NaN
11095674	516.7681	34.02943, 34.037365, 34.03757, 34.04639	2	0.9322521, 0.93347424, 0.93803257, 0.96983033	-	NaN	-	-	NaN
11095675	857.15625	79.906944, 79.93275, 79.933495, 79.93909, 79.950615, 79.95632, 79.96109	4	0.9383386, 0.94335765, 0.94702786, 0.9470614, 0.9479149, 0.9534585, 0.9628744	FSC[160.0307]KPGFTIVGPNSVQC[160.0307]YHFGLSPDLPIC[160.0307]K	0.81	CFAH_HUMAN	Complement factor H precursor - Homo sapiens	1
11095676	869.41956	47.399937, 47.407078, 47.41066, 47.413326	1	0.9365878, 0.96791744, 0.9695709, 0.9723428	PYADEFK	1	APOA4_HUMAN	Apolipoprotein A-IV precursor - Homo sapiens	1
11095677	693.393	97.07999, 97.25811, 97.29127, 97.29426, 97.29535, 97.296936	2	0.5926682, 0.9481933, 0.9554656, 0.95726097, 0.96052384, 0.963448	TTIEKPVWLGFL	1	CERU_HUMAN	Ceruloplasmin precursor - Homo sapiens	1
11095678	847.4448	34.46056, 34.482063, 34.48806, 34.493	1	0.906219, 0.9636085, 0.96550804, 0.96605575	C[160.0307]NLLAEK	1	FETUA_HUMAN	Alpha-2-HS-glycoprotein precursor - Homo sapiens	1
11095679	672.6901	53.189472, 53.259842, 53.392693, 53.42225, 53.43818, 53.444416	3	0.9134511, 0.91464794, 0.9309465, 0.9356007, 0.93673164, 0.94663584	-	NaN	-	-	NaN
11095680	697.8702	78.73589, 78.753685, 78.75535, 78.75541	2	0.8917095, 0.8978538, 0.8985142, 0.9264131	FVFGTTPEDILR	0.89	TSP1_HUMAN	Thrombospondin-1 precursor - Homo sapiens	1
11095681	510.24347	54.0516, 54.069164, 54.080204, 54.140507, 54.167683, 54.17666	3	0.8880431, 0.8965896, 0.8985029, 0.9142665, 0.9158875, 0.96842384	FATTFYQHLADSK	1	ANT3_HUMAN	Antithrombin-III precursor - Homo sapiens	1
11095682	514.28894	50.870956, 50.871864, 50.872173, 50.88062, 50.883533	3	0.8565819, 0.9230499, 0.9241715, 0.92734045, 0.9554352	LLSGGNTLHLVSTTK	1	APOB_HUMAN	Apolipoprotein B-100 precursor - Homo sapiens	1
11095683	757.4616	49.273285, 49.287067, 49.30603, 49.32199	1	0.95103794, 0.9529936, 0.9561814, 0.96032166	LELTGPK	1	A1BG_HUMAN	Alpha-1B-glycoprotein precursor - Homo sapiens	1
11095684	808.05597	82.79512, 82.8271, 82.82738, 82.92796, 82.92822, 82.93152	3	0.8998245, 0.9348269, 0.93622357, 0.9459314, 0.9651944, 0.9663097	-	NaN	-	-	NaN
11095685	559.78296	68.48587, 68.486984, 68.488365, 68.48912, 68.4895, 68.49145	4	0.93351704, 0.936477, 0.9369365, 0.9393153, 0.9404764, 0.94197345	-	NaN	-	-	NaN
11095686	444.32068	52.28502, 52.302876, 52.319393, 52.36482	1	0.91993815, 0.92185897, 0.9418946, 0.9426515	-	NaN	-	-	NaN
11095687	540.9682	59.51788, 59.518303, 59.5195, 59.55017, 59.55687, 59.567825	3	0.86939925, 0.9228914, 0.9503869, 0.96988434, 0.9703705, 0.9722645	-	NaN	-	-	NaN
11095688	820.4726	41.20133, 41.213795, 41.220142	1	0.9493602, 0.9559627, 0.96152806	-	NaN	-	-	NaN
11095689	1079.0409	107.31387, 107.37075, 107.37589, 107.38272, 107.38572, 107.38977	2	0.886528, 0.8941962, 0.90107256, 0.9013217, 0.9058693, 0.9120619	ILGDMQPGDYFDLVLFGTR	1	ITIH1_HUMAN	Inter-alpha-trypsin inhibitor heavy chain H1 precursor - Homo sapiens	1
11095690	538.25507	25.375738, 25.397268, 25.410095, 25.411371, 25.414467, 25.417093	3	0.94777507, 0.96205145, 0.96343803, 0.9651055, 0.96826005, 0.9704212	-	NaN	-	-	NaN
11095691	729.3896	28.85689, 28.869488, 28.875221	1	0.81148934, 0.8250903, 0.8479572	VVNPTEA	0.91	THBG_HUMAN	Thyroxine-binding globulin precursor - Homo sapiens	1
11095692	818.507	24.441183, 24.447472, 24.451847, 24.454802, 24.460745	1	0.93690294, 0.9377402, 0.95570666, 0.95776725, 0.9708843	VATTVISK	1	IC1_HUMAN	Plasma protease C1 inhibitor precursor - Homo sapiens	1
11095693	657.8575	50.84399, 50.851086, 50.861782, 50.869366, 50.870804	2	0.931615, 0.93986344, 0.9492337, 0.95120734, 0.95950717	SGGNTLHLVSTTK	0.8	APOB_HUMAN	Apolipoprotein B-100 precursor - Homo sapiens	1
11095694	1084.5327	60.667667, 60.67095, 60.67811, 60.683437, 60.689583, 60.691135	2	0.9622377, 0.9646973, 0.96497786, 0.96568394, 0.96683407, 0.9692533	ITYGETGGNSPVQEFTVPGSK	1	FINC_HUMAN	Fibronectin precursor - Homo sapiens	1
11095695	1031.1074	30.63985, 30.661991, 30.667547, 30.676697, 30.678759, 30.680628, 30.681984, 30.682594, 30.685568	3	0.93369055, 0.94104046, 0.9413861, 0.9415146, 0.9418038, 0.94757605, 0.9539286, 0.9656815, 0.9684038	-	NaN	-	-	NaN
11095696	450.27966	29.079191, 29.083914, 29.09524, 29.103678	2	0.9515248, 0.9547236, 0.96773046, 0.9716081	ISVIRPSK	1	CFAB_HUMAN	Complement factor B precursor - Homo sapiens	1
11095697	951.0445	90.760216, 90.770454, 90.77881, 90.79111, 90.81874, 90.83949	2	0.90385485, 0.93289083, 0.9522668, 0.9606036, 0.96591866, 0.9697754	KFIC[160.0307]PLTGLWPINTLK	1	APOH_HUMAN	Beta-2-glycoprotein 1 precursor - Homo sapiens	1
11095698	759.4743	41.774536, 41.783184, 41.788692	1	0.89551604, 0.94712013, 0.95150685	-	NaN	-	-	NaN
11095699	421.7511	41.81157, 41.819065	2	0.9651669, 0.966024	-	NaN	-	-	NaN
11095700	1095.5048	77.49211, 77.49832, 77.498726, 77.5006, 77.50249, 77.50642, 77.50758, 77.507835	3	0.7704925, 0.7750524, 0.8092682, 0.8153723, 0.8243897, 0.8324529, 0.8335019, 0.9629084	-	NaN	-	-	NaN
11095701	928.43243	95.4207, 95.422035, 95.44289, 95.456726, 95.470116, 95.4837, 95.48952, 95.49698	3	0.63443685, 0.64949125, 0.6814243, 0.69968283, 0.71481115, 0.7293062, 0.7353245, 0.7758803	-	NaN	-	-	NaN
11095702	431.19815	29.054861, 29.080221, 29.08127, 29.081367, 29.089935	2	0.90145594, 0.9617933, 0.9702894, 0.9708485, 0.9712249	IC[160.0307]VGC[160.0307]PR	0.88	KNG1_HUMAN	Kininogen-1 precursor - Homo sapiens	1
11095703	657.66815	76.321785, 76.322296, 76.362595, 76.36867, 76.42704	3	0.8986531, 0.9111784, 0.94790477, 0.9548208, 0.96671164	KEAGIPEFYDYDVALIK	1	CFAB_HUMAN	Complement factor B precursor - Homo sapiens	1
11095704	606.9807	69.372604, 69.373215, 69.37449, 69.38116, 69.38134, 69.38273	3	0.9446855, 0.9490435, 0.95167375, 0.95447356, 0.9616296, 0.9727326	PSLSHLLSQYYGAGVAR	0.92	PGRP2_HUMAN	N-acetylmuramoyl-L-alanine amidase precursor - Homo sapiens	1
11095705	942.4539	62.208878, 62.250683, 62.25676, 62.25762, 62.25907, 62.262943, 62.27452	2	0.8580662, 0.89210397, 0.9357393, 0.94421095, 0.968484, 0.9702684, 0.9712157	TFGSGEADC[160.0307]GLRPLFEK	1	THRB_HUMAN	Prothrombin precursor - Homo sapiens	1
11095706	762.05493	76.47835, 76.48133, 76.48222, 76.484024, 76.499146, 76.508354, 76.522575	3	0.9458435, 0.9521234, 0.955398, 0.9588276, 0.9618354, 0.9624337, 0.96726054	-	NaN	-	-	NaN
11095707	492.2424	52.678253, 52.686684, 52.689713, 52.69901	2	0.9677787, 0.9689863, 0.97045183, 0.97046113	TYNVLDMK	1	CO4B_HUMAN	Complement C4-B precursor - Homo sapiens	1
11095708	488.77814	23.0849, 23.086975, 23.0909, 23.116348, 23.14374	2	0.83333653, 0.9014089, 0.902057, 0.9139599, 0.97140735	VASYGVKPR	1	CFAB_HUMAN	Complement factor B precursor - Homo sapiens	1
11095709	791.4343	25.826214, 25.831423, 25.836025, 25.842644, 25.850317	1	0.9650826, 0.9671385, 0.9696497, 0.97132343, 0.97258526	LTSLSDR	1	CO4B_HUMAN	Complement C4-B precursor - Homo sapiens	1
11095710	821.88574	61.764633, 61.80691, 61.832115, 61.837833, 61.843952, 61.851173	2	0.7210307, 0.8652618, 0.90017635, 0.91302097, 0.92485255, 0.93545014	-	NaN	-	-	NaN
11095711	1012.56415	63.95767, 63.958176, 63.958614	1	0.8739058, 0.8762937, 0.97000366	-	NaN	-	-	NaN
11095712	539.9565	63.122494, 63.205055, 63.208633, 63.208828, 63.217445, 63.21745, 63.233967	3	0.9038623, 0.9153027, 0.9273773, 0.9561196, 0.9605645, 0.9622617, 0.96701586	-	NaN	-	-	NaN
11095713	961.1712	108.617714, 108.65038, 108.65416, 108.70681, 108.710686, 108.71661, 108.717735, 108.718956	3	0.8015391, 0.9327882, 0.94742054, 0.95098245, 0.95147455, 0.9525067, 0.95495886, 0.95519906	EYGVVLAPDGSTVAVEPLLAGLEAGLQGR	1	PGRP2_HUMAN	N-acetylmuramoyl-L-alanine amidase precursor - Homo sapiens	1
11095714	766.7115	78.81456, 78.83481, 78.83825, 78.84026, 78.869125, 78.88058	3	0.8747977, 0.95276207, 0.96283144, 0.96728486, 0.9739801, 0.9755646	-	NaN	-	-	NaN
11095715	652.31146	26.964989, 26.972883, 26.981981	1	0.9657622, 0.9661163, 0.9731265	-	NaN	-	-	NaN
11095716	366.14	64.56879, 64.65574, 64.66131, 64.669136	1	0.79438424, 0.94391817, 0.9506547, 0.95848733	-	NaN	-	-	NaN
11095717	540.2221	102.819496, 102.83123, 102.846085, 102.84916, 102.85269	1	0.964998, 0.96533924, 0.9654434, 0.96690303, 0.9689586	-	NaN	-	-	NaN
11095718	542.23157	27.007656, 27.015451, 27.017618, 27.037907, 27.045416	2	0.4932621, 0.8955457, 0.91907346, 0.9302713, 0.951342	NLDENYC[160.0307]R	1	PLMN_HUMAN	Plasminogen precursor - Homo sapiens	1
11095719	594.30994	31.970858, 32.02542	1	0.84561616, 0.919175	-	NaN	-	-	NaN
11095720	1030.5966	39.599796, 39.606144, 39.61537, 39.616272, 39.618114	1	0.9289652, 0.96705455, 0.9711978, 0.9722706, 0.97354984	-	NaN	-	-	NaN
11095721	833.8967	55.592445, 55.602795, 55.607727, 55.614185, 55.622486	2	0.95369846, 0.95509547, 0.95999813, 0.9673771, 0.97235286	DWHGVPGQVDAAMAGR	0.9	VTNC_HUMAN	Vitronectin precursor - Homo sapiens	1
11095722	412.7452	41.80637, 41.80896, 41.818794, 41.833538, 41.836815	2	0.9499851, 0.96069604, 0.96506613, 0.9651953, 0.9671068	VGPVSLPR	0.85	AKP13_HUMAN	A-kinase anchor protein 13 - Homo sapiens (Human)	0.78
11095723	504.28622	39.20926, 39.22606, 39.30751	1	0.62298745, 0.9681356, 0.9690727	-	NaN	-	-	NaN
11095724	587.7799	41.60332, 41.656193, 41.656746, 41.671345, 41.67544	2	0.9290758, 0.9363889, 0.9380488, 0.9465154, 0.9633306	MYYSAVDPTK	0.92	CERU_HUMAN	Ceruloplasmin precursor - Homo sapiens	1
11095725	564.79803	61.128803, 61.13632, 61.15722	2	0.7459649, 0.8072314, 0.8242416	-	NaN	-	-	NaN
11095726	861.41766	29.077084, 29.077503, 29.086489, 29.091225	1	0.94793606, 0.9656583, 0.97383934, 0.97476965	-	NaN	-	-	NaN
11095727	558.7571	45.047005, 45.056007, 45.07901	2	0.9018938, 0.96584684, 0.9693707	-	NaN	-	-	NaN
11095728	1118.8723	94.471725, 94.476685, 94.48245, 94.48873, 94.489586, 94.49241, 94.49604, 94.49829, 94.49931	3	0.9145187, 0.95637155, 0.95653915, 0.96010286, 0.9636434, 0.96574175, 0.9660268, 0.9677277, 0.97053987	-	NaN	-	-	NaN
11095729	594.27966	45.329697, 45.3354, 45.35782, 45.39171	1	0.90977204, 0.9284734, 0.9651394, 0.9699202	-	NaN	-	-	NaN
11095730	600.83594	70.10632, 70.11007, 70.113884, 70.13959, 70.14767, 70.16366	2	0.89913315, 0.94416976, 0.9443866, 0.9602736, 0.9659144, 0.96974814	RPWNVASLIY	1	CO9_HUMAN	Complement component C9 precursor - Homo sapiens	1
11095731	764.8792	54.089718, 54.102837, 54.16254, 54.17341, 54.176514	2	0.89592254, 0.90793556, 0.92105365, 0.9452224, 0.94916785	-	NaN	-	-	NaN
11095732	1269.9695	118.26154, 118.28876, 118.2936, 118.29825, 118.30293, 118.30446, 118.30636	3	0.9519505, 0.9554911, 0.9555328, 0.9581376, 0.9583384, 0.95842606, 0.959513	-	NaN	-	-	NaN
11095733	928.4329	95.04827, 95.049934, 95.05025, 95.05037, 95.05108, 95.055305, 95.05893, 95.094215	3	0.8224278, 0.886959, 0.8948727, 0.91188705, 0.9122818, 0.9125497, 0.91299117, 0.92667437	-	NaN	-	-	NaN
11095734	729.37585	28.39479, 28.395048, 28.50628	1	0.82764864, 0.8424609, 0.85618573	-	NaN	-	-	NaN
11095735	761.7285	73.84764, 73.88551, 73.89588, 73.905525, 73.921684, 73.92303, 73.94095	3	0.9101189, 0.9243542, 0.941414, 0.9426436, 0.94305307, 0.9465588, 0.9678973	-	NaN	-	-	NaN
11095736	718.86725	71.76642, 71.782776, 71.78395	2	0.8500338, 0.8639813, 0.8733872	-	NaN	-	-	NaN
11095737	977.51196	65.06603, 65.07256, 65.08932, 65.10072, 65.13424	1	0.81342715, 0.9323952, 0.94123065, 0.94150335, 0.94244444	TETITGFQV	0.88	FINC_HUMAN	Fibronectin precursor - Homo sapiens	1
11095738	547.2823	34.68016, 34.681805	2	0.94948435, 0.95280427	-	NaN	-	-	NaN
11095739	589.28326	37.005005, 37.124012	1	0.7141389, 0.8599183	-	NaN	-	-	NaN
11095740	595.8122	76.78722, 76.813286, 76.862854, 76.86588, 76.88031, 76.88387	2	0.85742503, 0.87019485, 0.8907646, 0.89290094, 0.9286924, 0.96942663	DFDFVPPVVR	1	CO3_HUMAN	Complement C3 precursor - Homo sapiens	1
11095741	704.3671	24.376364, 24.38239, 24.40507, 24.41683	1	0.8407563, 0.9237533, 0.95124197, 0.9715517	TQAEGAK	1	APOB_HUMAN	Apolipoprotein B-100 precursor - Homo sapiens	1
11095742	662.00116	58.272118, 58.27529, 58.27735, 58.277435, 58.2781, 58.30025, 58.313343	3	0.9387992, 0.94316375, 0.9549162, 0.9570409, 0.9595011, 0.96383744, 0.97133803	GHLFLQTDQPIYNPGQR	1	CO4B_HUMAN	Complement C4-B precursor - Homo sapiens	1
11095743	454.7341	48.144493, 48.200657, 48.20411, 48.221947	2	0.861674, 0.9538933, 0.95662886, 0.9672443	IEDGFSLK	1	ANT3_HUMAN	Antithrombin-III precursor - Homo sapiens	1
11095744	660.335	64.16296, 64.167946, 64.16993, 64.18536	2	0.953094, 0.96490765, 0.96708345, 0.9676001	DKVNSFFSTFK	0.99	APOA4_HUMAN	Apolipoprotein A-IV precursor - Homo sapiens	1
11095745	1183.0869	82.63066, 82.64074, 82.649155, 82.65314, 82.66251, 82.68063	2	0.9152455, 0.92610234, 0.9426933, 0.9460725, 0.9510562, 0.9592174	LLQ[129.0426]DEFPGIPSPLDAAVEC[160.0307]HR	1	HEMO_HUMAN	Hemopexin precursor - Homo sapiens	1
11095746	545.3495	40.92516, 40.95197, 40.989887	1	0.8190273, 0.90747386, 0.9197724	-	NaN	-	-	NaN
11095747	786.0482	91.577545, 91.634476, 91.63704, 91.637375, 91.63884, 91.64377	3	0.9410648, 0.9625139, 0.9641454, 0.9651746, 0.96581423, 0.975795	-	NaN	-	-	NaN
11095748	472.291	26.873022, 26.876059, 26.92576	1	0.9028725, 0.92207235, 0.9648542	-	NaN	-	-	NaN
11095749	987.5059	45.773315, 45.77578	1	0.9518809, 0.95515686	-	NaN	-	-	NaN
11095750	799.4438	44.438408, 44.45979, 44.463787, 44.479156, 44.484127	1	0.65815085, 0.9640492, 0.96517295, 0.9674528, 0.96829003	-	NaN	-	-	NaN
11095751	588.7982	35.32514, 35.336193, 35.350597	2	0.91338277, 0.956613, 0.96950483	GNVATEISTER	0.93	APOB_HUMAN	Apolipoprotein B-100 precursor - Homo sapiens	1
11095752	581.314	34.870975, 34.87371, 34.875397	1	0.9558874, 0.9587456, 0.9593945	-	NaN	-	-	NaN
11095753	614.3241	76.77198, 76.783165, 76.78385, 76.78489, 76.78595	2	0.9349887, 0.94481164, 0.9676286, 0.96969885, 0.970269	IFFPGVSEFGK	1	CHLE_HUMAN	Cholinesterase precursor - Homo sapiens	1
11095754	593.7984	57.19071, 57.196438, 57.1988, 57.213593	2	0.89953965, 0.91360503, 0.91826004, 0.92104286	-	NaN	-	-	NaN
11095755	683.27997	38.023445, 38.02525, 38.026386, 38.035007, 38.073772, 38.08737	3	0.9175252, 0.9433617, 0.94380456, 0.94783306, 0.9493841, 0.9623327	GFNC[160.0307]ESKPEAEETC[160.0307]FDK	1	FINC_HUMAN	Fibronectin precursor - Homo sapiens	1
11095756	1178.0392	75.468796, 75.47082, 75.47117, 75.48132, 75.486115, 75.48865, 75.49004, 75.49021	2	0.9222495, 0.9514943, 0.9533842, 0.9550426, 0.95604694, 0.963694, 0.9645933, 0.9686273	SYLSMVGSC[160.0307]C[160.0307]TSASPTVC[160.0307]FLK	1	VTDB_HUMAN	Vitamin D-binding protein precursor - Homo sapiens	1
11095757	589.3044	58.672016, 58.672825, 58.682114, 58.69986, 58.70471	2	0.8520705, 0.9048303, 0.95318896, 0.95922065, 0.9618302	VLTPDAFVC[160.0307]R	1	KLKB1_HUMAN	Plasma kallikrein precursor - Homo sapiens	1
11095758	633.4079	60.240585, 60.266777, 60.276142	1	0.7944248, 0.81917346, 0.8732295	-	NaN	-	-	NaN
11095759	1628.806	102.82341, 102.83545, 102.83808, 102.8482, 102.85551	1	0.93369967, 0.96690834, 0.9676185, 0.97008544, 0.97013646	-	NaN	-	-	NaN
11095760	589.8162	44.3951, 44.434216, 44.443752, 44.45583, 44.458176	2	0.95176274, 0.961518, 0.9625509, 0.96284187, 0.97100586	VLVDHFGYTK	0.92	APOB_HUMAN	Apolipoprotein B-100 precursor - Homo sapiens	1
11095761	578.8032	53.565624, 53.584156, 53.584713, 53.609093	2	0.94479215, 0.949894, 0.9502187, 0.9563643	EELLPAQ[129.0426]DIK	1	CFAB_HUMAN	Complement factor B precursor - Homo sapiens	1
11095762	580.3717	42.48644, 42.631977, 42.65106	1	0.8917533, 0.9018924, 0.94221103	-	NaN	-	-	NaN
11095763	576.2937	49.75695, 49.77887	2	0.9063068, 0.935393	LDFSSQADLR	0.92	APOB_HUMAN	Apolipoprotein B-100 precursor - Homo sapiens	1
11095764	541.34064	54.248207, 54.27737, 54.282753, 54.283802	1	0.9558031, 0.9565148, 0.9632856, 0.9690389	-	NaN	-	-	NaN
11095765	709.8416	92.002144, 92.00614, 92.01807, 92.03254, 92.03298, 92.033905	2	0.9654405, 0.96936435, 0.9705817, 0.97090685, 0.97103345, 0.9739504	-	NaN	-	-	NaN
11095766	521.52637	60.950356, 60.954514, 60.956135, 60.962772, 60.997765	4	0.82275206, 0.94306725, 0.9449344, 0.94500923, 0.95197695	LQQVLHAGSGPC[160.0307]LPHLLSR	0.94	A2AP_HUMAN	Alpha-2-antiplasmin precursor - Homo sapiens	1
11095767	928.528	45.920727, 46.031925, 46.047073, 46.05682	1	0.9179835, 0.92813075, 0.9326353, 0.9355926	ILDDLSPR	0.85	ITIH4_HUMAN	Inter-alpha-trypsin inhibitor heavy chain H4 precursor - Homo sapiens	1
11095768	726.37506	61.048214, 61.208794, 61.24086, 61.248535, 61.251274, 61.26529	2	0.6732102, 0.72808677, 0.8835379, 0.8888339, 0.93525064, 0.95531356	EPLAFTFSHDYK	0.83	APOB_HUMAN	Apolipoprotein B-100 precursor - Homo sapiens	1
11095769	1265.1226	84.07081, 84.09717, 84.099266, 84.10664, 84.10936, 84.11319, 84.11431	2	0.9571476, 0.9600077, 0.96161336, 0.9650824, 0.966413, 0.9677734, 0.9728598	NSLFFSAQPFEITASTNNEGNLK	1	APOB_HUMAN	Apolipoprotein B-100 precursor - Homo sapiens	1
11095770	1063.8744	84.29645, 84.29846, 84.29992, 84.301025, 84.30317, 84.303406, 84.30458, 84.31048	3	0.9351008, 0.94784576, 0.95859504, 0.9692943, 0.9693924, 0.9704866, 0.970618, 0.9717365	GTEAAAVPEVELSDQPENTFLHPIIQIDR	0.94	THBG_HUMAN	Thyroxine-binding globulin precursor - Homo sapiens	1
11095771	687.3578	74.80497, 74.849495, 74.8498, 74.88689	2	0.9106375, 0.9207866, 0.92877316, 0.9558981	-	NaN	-	-	NaN
11095772	677.35767	27.527796, 27.537077, 27.547413	1	0.9207275, 0.96077543, 0.9650802	-	NaN	-	-	NaN
11095773	874.4198	95.08387, 95.08398, 95.08409, 95.08655, 95.091415	3	0.90695965, 0.911401, 0.913765, 0.91408116, 0.9145019	HGIQYFNNNTQHSSLFMLNEVK	0.85	KNG1_HUMAN	Kininogen-1 precursor - Homo sapiens	1
11095774	567.3698	76.81532, 76.83381, 76.860306, 76.87793	1	0.87438726, 0.9054339, 0.94563997, 0.953177	-	NaN	-	-	NaN
11095775	632.3333	46.71038, 46.728165, 46.737762, 46.73917, 46.741013	2	0.9277377, 0.9349103, 0.93930763, 0.9404537, 0.95826507	-	NaN	-	-	NaN
11095776	500.27686	40.086597, 40.104874, 40.11334, 40.113777	2	0.96518123, 0.9674402, 0.96775913, 0.970624	IGALQGAVDR	0.96	COG5_HUMAN	Conserved oligomeric Golgi complex subunit 5 - Homo sapiens	0.54
11095777	556.8125	62.64583, 62.646442	2	0.96913904, 0.9744121	-	NaN	-	-	NaN
11095778	534.2649	23.985022, 23.993835, 23.999893	2	0.9439434, 0.9447216, 0.9465576	YHSHIDAPK	1	CERU_HUMAN	Ceruloplasmin precursor - Homo sapiens	1
11095779	817.41644	63.97951, 63.990993, 63.997974, 63.99979, 64.071434	2	0.95160764, 0.969163, 0.9692219, 0.96953255, 0.9730288	ALYWVN[115.0269]GQVPDGVSK	0.72	APOB_HUMAN	Apolipoprotein B-100 precursor - Homo sapiens	1
11095780	728.85803	57.495903, 57.542152, 57.594868, 57.62547, 57.6315, 57.651173, 57.652554	2	0.76135224, 0.81606364, 0.8301456, 0.8984925, 0.9278457, 0.93456733, 0.959654	GLETSLAEC[160.0307]TFTK	1	CFAI_HUMAN	Complement factor I precursor - Homo sapiens	1
11095781	487.27582	44.966347, 44.972916	2	0.9330789, 0.9505982	TQVLHFTK	1	CO4B_HUMAN	Complement C4-B precursor - Homo sapiens	1
11095782	905.7645	70.84108, 70.84969, 70.85003, 70.85182, 70.85403, 70.855225, 70.86006	3	0.9682758, 0.9720519, 0.97233135, 0.97253114, 0.97447515, 0.97468364, 0.9753236	TPLPPTSAHGNVAEGETKPDPDVTER	0.99	HEMO_HUMAN	Hemopexin precursor - Homo sapiens	1
11095783	635.39075	69.22788, 69.30267, 69.32442, 69.33057	1	0.92486495, 0.92831284, 0.9464582, 0.9549967	-	NaN	-	-	NaN
11095784	704.0395	93.1675, 93.23078, 93.23764, 93.251785, 93.25336	3	0.863978, 0.8646663, 0.87756294, 0.9099488, 0.95504826	-	NaN	-	-	NaN
11095785	576.8407	38.004368, 38.013607, 38.014355, 38.01562	2	0.8433055, 0.9344387, 0.94418794, 0.9676541	-	NaN	-	-	NaN
11095786	1280.7322	62.55416, 62.558537, 62.560936, 62.561745, 62.585323	1	0.7928759, 0.94459456, 0.9646645, 0.9696872, 0.96981215	-	NaN	-	-	NaN
11095787	735.91705	90.818726, 90.88527, 90.89491, 90.89534, 90.89691	2	0.87341315, 0.9689201, 0.97029716, 0.9705674, 0.97079855	-	NaN	-	-	NaN
11095788	706.4633	55.142193, 55.189037, 55.204388, 55.21279	1	0.936076, 0.946656, 0.95045924, 0.9672553	-	NaN	-	-	NaN
11095789	671.35693	42.59171, 42.612095, 42.624474, 42.644993	2	0.71395516, 0.85120964, 0.8866528, 0.9558824	-	NaN	-	-	NaN
11095790	946.44055	63.297363, 63.345406, 63.36156, 63.36536, 63.367676	2	0.5961788, 0.61170655, 0.6393962, 0.6539119, 0.81815475	LYGSEAFATDFQDSAAAK	1	AACT_HUMAN	Alpha-1-antichymotrypsin precursor - Homo sapiens	1
11095791	611.3443	89.362785, 89.41485, 89.41525, 89.41652, 89.41739, 89.420876	3	0.8672153, 0.89543873, 0.9059708, 0.9104714, 0.91082823, 0.96736777	KLWAYLTINQLLAER	1	ITIH2_HUMAN	Inter-alpha-trypsin inhibitor heavy chain H2 precursor - Homo sapiens	1
11095792	1373.7267	74.769005, 74.80016, 74.849014, 74.851524, 74.87065	1	0.83684754, 0.8855159, 0.89856136, 0.9060562, 0.9524552	-	NaN	-	-	NaN
11095793	939.1326	80.5088, 80.52853, 80.53093, 80.56078, 80.56094, 80.574135, 80.576294	3	0.93571913, 0.9629372, 0.9635599, 0.9666571, 0.96782607, 0.9697726, 0.9710156	LLQEGQALEYVC[160.0307]PSGFYPYPVQTR	1	CFAB_HUMAN	Complement factor B precursor - Homo sapiens	1
11095794	878.39166	48.090706, 48.133602, 48.21034, 48.221443, 48.281136	1	0.8856426, 0.94591194, 0.9593736, 0.96097994, 0.96604496	-	NaN	-	-	NaN
11095795	607.65753	75.285706, 75.306526, 75.30658, 75.30767, 75.31689, 75.31747	3	0.92054, 0.9421725, 0.9447633, 0.94933075, 0.949685, 0.95570856	DAVEKPQEFTIVAFVK	1	APOB_HUMAN	Apolipoprotein B-100 precursor - Homo sapiens	1
11095796	572.2828	61.675285, 61.680077	2	0.9666541, 0.96699154	-	NaN	-	-	NaN
11095797	666.37115	34.750206, 34.759537	1	0.92068183, 0.9244254	-	NaN	-	-	NaN
11095798	731.37006	32.87713, 32.89171, 32.89695, 32.89884, 32.898933, 32.90204	2	0.8605464, 0.9213435, 0.96119153, 0.96347713, 0.96863097, 0.9687106	-	NaN	-	-	NaN
11095799	519.31976	57.23204, 57.308407, 57.318314	1	0.8568261, 0.8624464, 0.9639946	-	NaN	-	-	NaN
11095800	529.77325	29.48127, 29.500715, 29.503832, 29.563967	2	0.85070497, 0.94493806, 0.95094013, 0.974142	VQGVEFSHR	1	APOB_HUMAN	Apolipoprotein B-100 precursor - Homo sapiens	1
11095801	1497.1777	64.60751, 64.613556, 64.62418	2	0.936264, 0.9556142, 0.9569579	-	NaN	-	-	NaN
11095802	517.25757	37.30238, 37.346825, 37.4174	1	0.7041789, 0.78422344, 0.8560099	-	NaN	-	-	NaN
11095803	877.7412	92.92163, 92.92361, 92.93112, 92.93911, 92.94642, 92.949684, 92.95026, 92.95253	3	0.8985264, 0.9477188, 0.94883627, 0.94960755, 0.9500568, 0.95897883, 0.96484035, 0.9650499	-	NaN	-	-	NaN
11095804	486.74466	51.30314, 51.339077, 51.373817, 51.4045	2	0.79097533, 0.9212895, 0.94463617, 0.96447426	-	NaN	-	-	NaN
11095805	520.7917	45.784637, 45.79304, 45.79473, 45.80437, 45.82285	2	0.8757059, 0.9352536, 0.94110984, 0.9430595, 0.95601314	-	NaN	-	-	NaN
11095806	1095.4984	77.91089, 77.91361, 77.92085, 77.92617, 77.92973, 77.934875, 77.93551, 77.93571	3	0.7672813, 0.76744586, 0.77096736, 0.7728878, 0.78817886, 0.8014435, 0.8391078, 0.8567056	-	NaN	-	-	NaN
11095807	522.2588	44.780712, 44.790005	2	0.89614654, 0.9387271	-	NaN	-	-	NaN
11095808	706.43207	69.318695, 69.34943, 69.35092	1	0.92823255, 0.92988235, 0.95359933	-	NaN	-	-	NaN
11095809	613.83813	43.69593, 43.712013, 43.750893, 43.759834, 43.780106	2	0.89487076, 0.9426262, 0.9493308, 0.95558137, 0.9568168	-	NaN	-	-	NaN
11095810	779.40247	72.43435, 72.45082, 72.46124, 72.46178, 72.47798	2	0.9460173, 0.94959855, 0.94975656, 0.9588429, 0.9674942	DTANLFPQTSLTLH	0.9	CERU_HUMAN	Ceruloplasmin precursor - Homo sapiens	1
11095811	654.3339	29.101984, 29.13347, 29.133987, 29.139168, 29.178486	2	0.55311906, 0.8929426, 0.947579, 0.9664121, 0.9690904	AEAQAQYSAAVAK	1	ITIH4_HUMAN	Inter-alpha-trypsin inhibitor heavy chain H4 precursor - Homo sapiens	1
11095812	736.92285	94.49754, 94.50422, 94.50729, 94.51224, 94.5124, 94.51292, 94.513306, 94.52683	4	0.90667915, 0.9647375, 0.9693224, 0.96945685, 0.96986663, 0.9731388, 0.97350055, 0.97472095	-	NaN	-	-	NaN
11095813	874.4171	95.343185, 95.510155, 95.51598, 95.5228, 95.52596, 95.52974	3	0.64527786, 0.670431, 0.6706157, 0.69639844, 0.766156, 0.96327406	-	NaN	-	-	NaN
11095814	861.9222	86.27419, 86.31442, 86.34801, 86.35682, 86.36102	2	0.84114534, 0.86177033, 0.86439216, 0.90992004, 0.9286573	EVQGFESATFLGYFK	1	GELS_HUMAN	Gelsolin precursor - Homo sapiens	1
11095815	652.8087	34.11297, 34.113407, 34.12269, 34.133064, 34.13509	2	0.80880034, 0.96283025, 0.96635777, 0.9689419, 0.9732244	LIVHN[115.0269]GYC[160.0307]DGR	0.91	RET4_HUMAN	Retinol-binding protein 4 OS=Homo sapiens GN=RBP4 PE=1 SV=3	1
11095816	1113.8837	75.30212, 75.30528, 75.305756, 75.310844, 75.3133, 75.31955, 75.32036	3	0.8588053, 0.8809276, 0.9158381, 0.916321, 0.9240225, 0.9617492, 0.9618331	-	NaN	-	-	NaN
11095817	755.49506	112.759834, 112.82442, 112.829445, 112.833	1	0.8241563, 0.89141643, 0.90176207, 0.90738964	-	NaN	-	-	NaN
11095818	540.2748	27.180101, 27.238352, 27.25124, 27.328682	2	0.85120916, 0.86981636, 0.94164544, 0.95808476	-	NaN	-	-	NaN
11095819	590.8341	57.932926, 57.94298, 57.95152, 57.953125, 57.97657	2	0.9346427, 0.9346764, 0.9573475, 0.9624411, 0.9722939	RFNALQYLR	1	LUM_HUMAN	Lumican precursor - Homo sapiens	1
11095820	860.42993	84.9202, 84.92255, 84.92311, 84.92376, 84.924164, 84.92861, 84.933815	3	0.71427155, 0.71953535, 0.72750014, 0.7388908, 0.7476712, 0.77532977, 0.9367474	AQLVPLPPSTYVEFTVSGTDC[160.0307]VAK	1	FETUA_HUMAN	Alpha-2-HS-glycoprotein precursor - Homo sapiens	1
11095821	1157.5951	50.338116, 50.35822, 50.372208, 50.37826, 50.40444, 50.41271, 50.437057	2	0.86929196, 0.8804869, 0.9148599, 0.9173156, 0.92209285, 0.93767977, 0.95334595	WGLGGHAFC[160.0307]R	0.93	FA12_HUMAN	Coagulation factor XII precursor - Homo sapiens	1
11095822	698.38446	110.20826, 110.21719, 110.21973, 110.222946, 110.22543, 110.22681, 110.23158	3	0.9167288, 0.91937256, 0.9269981, 0.93091094, 0.9309608, 0.9391384, 0.95691645	VTLFQLSHVTLMLSVYNK	0.8	SY14L_HUMAN	Synaptotagmin-14-like protein - Homo sapiens	0
11095823	900.4744	42.813644, 42.857285, 42.92084, 42.948658	1	0.9352494, 0.9639315, 0.9700467, 0.9707329	GEFYIGSK	0.71	CERU_HUMAN	Ceruloplasmin precursor - Homo sapiens	1
11095824	494.75842	45.271183, 45.281948, 45.28347, 45.29626	2	0.9071251, 0.93981296, 0.94104487, 0.9428783	NIAAFGGNPK	0.95	CHLE_HUMAN	Cholinesterase precursor - Homo sapiens	1
11095825	626.3428	54.54109, 54.544216, 54.565872, 54.573154	2	0.8877683, 0.91881967, 0.9374647, 0.9391081	-	NaN	-	-	NaN
11095826	489.00314	84.336365, 84.34284, 84.34717, 84.35054, 84.35317, 84.35327, 84.354355	4	0.9164463, 0.9220864, 0.92473066, 0.9301887, 0.9415316, 0.9548909, 0.9672958	IPQ[129.0426]C[160.0307]HLYPILLYPDIP	0.9	RNF17_HUMAN	RING finger protein 17 OS=Homo sapiens GN=RNF17 PE=1 SV=3	0
11095827	780.9351	62.98501, 63.013954, 63.04649, 63.047585, 63.057785	2	0.9318251, 0.94986427, 0.9501303, 0.950604, 0.9524751	GPEVQLVAHSPWLK	1	CO4B_HUMAN	Complement C4-B precursor - Homo sapiens	1
11095828	796.389	30.938158, 30.942118, 30.957685	1	0.71571636, 0.7391214, 0.90489644	-	NaN	-	-	NaN
11095829	1083.5535	47.395798, 47.417706, 47.42004, 47.481453	1	0.88506764, 0.9530371, 0.95322937, 0.9574088	-	NaN	-	-	NaN
11095830	716.37885	43.497044, 43.49731, 43.498413, 43.50153, 43.504032, 43.50515	2	0.9473876, 0.9484876, 0.9526975, 0.9610471, 0.96246266, 0.9756771	WSRPQAPITGYR	1	FINC_HUMAN	Fibronectin precursor - Homo sapiens	1
11095831	570.3386	43.48124, 43.569687, 43.63102	1	0.9033096, 0.9034817, 0.9438137	-	NaN	-	-	NaN
11095832	772.3862	53.32067, 53.338684, 53.36347, 53.462234, 53.469814, 53.49868	2	0.7683449, 0.87941504, 0.8960811, 0.9206157, 0.9380577, 0.9512211	SYTITGLQPGTDYK	1	FINC_HUMAN	Fibronectin precursor - Homo sapiens	1
11095833	596.8075	51.123882, 51.177147, 51.181587, 51.18526, 51.18997	2	0.90877753, 0.9416364, 0.9591872, 0.96515816, 0.965167	FELHYQEVK	1	ITIH2_HUMAN	Inter-alpha-trypsin inhibitor heavy chain H2 precursor - Homo sapiens	1
11095834	630.81854	62.678944, 62.684788, 62.68566, 62.68597, 62.730576	2	0.70204514, 0.8152014, 0.9478035, 0.9496931, 0.9671888	-	NaN	-	-	NaN
11095835	751.3855	26.960882, 26.986343, 26.996527, 27.00316	1	0.9351319, 0.9410108, 0.94114727, 0.9566822	-	NaN	-	-	NaN
11095836	543.31	41.89334, 41.921947, 41.929493	2	0.93008196, 0.9314329, 0.93906885	-	NaN	-	-	NaN
11095837	543.6036	46.97598, 47.01443, 47.01939, 47.028606, 47.03994	3	0.8335639, 0.9262225, 0.9358146, 0.9526699, 0.956685	-	NaN	-	-	NaN
11095838	838.0739	60.962227, 60.96853, 60.970665, 60.97067, 60.979748, 60.983498, 60.989174	3	0.81531703, 0.84987724, 0.8772299, 0.8865195, 0.8912907, 0.94590646, 0.96883225	IASFSQNC[160.0307]DIYPGKDFVQPPTK	0.87	KNG1_HUMAN	Kininogen-1 precursor - Homo sapiens	1
11095839	673.33374	93.84613, 93.86952, 93.87926, 93.88166, 93.883, 93.88315, 93.88672	4	0.94493115, 0.95494604, 0.95752364, 0.9663378, 0.96779025, 0.9695799, 0.96976745	-	NaN	-	-	NaN
11095840	656.3487	54.26538, 54.279427, 54.282238, 54.34637	2	0.8863565, 0.91322047, 0.93373245, 0.9562232	LVPFATELHER	1	APOA4_HUMAN	Apolipoprotein A-IV precursor - Homo sapiens	1
11095841	458.30237	39.135822, 39.255814, 39.265083	1	0.84033996, 0.94527096, 0.9618768	-	NaN	-	-	NaN
11095842	477.91504	43.502605, 43.502815, 43.503315, 43.505695	3	0.96300334, 0.96565056, 0.96760386, 0.9683996	WSRPQAPITGYR	1	FINC_HUMAN	Fibronectin precursor - Homo sapiens	1
11095843	804.6937	60.653366, 60.719177, 60.726696, 60.7315, 60.732765, 60.734455, 60.736202	3	0.92942864, 0.932648, 0.93270093, 0.9329418, 0.935143, 0.93677026, 0.95124096	-	NaN	-	-	NaN
11095844	1155.5535	40.469784, 40.530006, 40.53984, 40.54101, 40.543858	1	0.8425582, 0.931497, 0.9604583, 0.9622046, 0.965728	-	NaN	-	-	NaN
11095845	638.3604	76.248886, 76.24934, 76.25007, 76.30021	2	0.7469187, 0.7946591, 0.95154035, 0.968758	LIVAMSSWLQK	1	APOB_HUMAN	Apolipoprotein B-100 precursor - Homo sapiens	1
11095846	685.37335	69.90082, 69.911354	2	0.9448871, 0.96468645	NQEQVSPLTLLK	0.91	A2AP_HUMAN	Alpha-2-antiplasmin precursor - Homo sapiens	1
11095847	964.4848	65.74719, 65.810234, 65.81129, 65.82204, 65.823425, 65.82885	2	0.89313066, 0.8972161, 0.90280426, 0.9091757, 0.92544544, 0.96299666	-	NaN	-	-	NaN
11095848	827.8793	42.679844, 42.6847, 42.68759	2	0.9013118, 0.90849155, 0.9090392	AGEQVTYTC[160.0307]ATYYK	1	CFAH_HUMAN	Complement factor H precursor - Homo sapiens	1
11095849	787.8635	69.44552, 69.48635, 69.511345, 69.55675, 69.573845, 69.57963, 69.58276	4	0.8830471, 0.8997932, 0.9077671, 0.9238996, 0.951153, 0.95963764, 0.9748722	C[160.0307]SPHLVLSALTSDNHGATYAFSGTHYWR	1	HEMO_HUMAN	Hemopexin precursor - Homo sapiens	1
11095850	631.3591	30.61243, 30.620998, 30.63053, 30.634447	2	0.76840615, 0.78620416, 0.9364676, 0.9520752	-	NaN	-	-	NaN
11095851	613.31055	56.77972, 56.796562, 56.813156	2	0.946742, 0.9584153, 0.96003884	-	NaN	-	-	NaN
11095852	587.33044	40.52018, 40.525547, 40.540695	1	0.8242219, 0.95645684, 0.97425777	PATHPSEGLEENYC[160.0307]R	1	PLMN_HUMAN	Plasminogen precursor - Homo sapiens	1
11095853	671.8494	44.662636, 44.671432, 44.67233, 44.686947, 44.695007	2	0.94504964, 0.9577973, 0.9600423, 0.96437484, 0.96748686	-	NaN	-	-	NaN
11095854	585.3826	47.26466, 47.277607, 47.27964	1	0.8212633, 0.8477091, 0.89989746	-	NaN	-	-	NaN
11095855	1403.5643	79.40577, 79.414314, 79.41715, 79.419464, 79.430824, 79.431145, 79.44356, 79.447136, 79.447464, 79.44959	3	0.8351961, 0.94710386, 0.9484488, 0.95154095, 0.9522327, 0.9531719, 0.96208775, 0.9659086, 0.9670396, 0.96916103	-	NaN	-	-	NaN
11095856	1213.6941	52.104973, 52.10649, 52.107986	1	0.95569515, 0.95587516, 0.95710117	-	NaN	-	-	NaN
11095857	577.2621	38.167625, 38.16894, 38.176434	2	0.8142555, 0.85423684, 0.9608336	-	NaN	-	-	NaN
11095858	1089.5476	92.52208, 92.53252, 92.53587, 92.53592, 92.53659, 92.538124, 92.54437, 92.54467	3	0.9596237, 0.96168315, 0.9636943, 0.9670039, 0.9685412, 0.9690532, 0.9703975, 0.9717256	-	NaN	-	-	NaN
11095859	577.30304	24.263025, 24.26518	1	0.92378855, 0.9294355	-	NaN	-	-	NaN
11095860	993.5294	72.46942, 72.49783, 72.50764, 72.50816, 72.51127, 72.51251	2	0.9417785, 0.95284474, 0.9545443, 0.95554733, 0.9583173, 0.96953166	-	NaN	-	-	NaN
11095861	838.3652	72.09426, 72.10725, 72.11123, 72.11786, 72.12218, 72.12275	3	0.9626227, 0.9650471, 0.9653961, 0.96561706, 0.96881396, 0.9716385	-	NaN	-	-	NaN
11095862	704.872	71.143845, 71.14443, 71.14451, 71.1534	2	0.8036054, 0.8256809, 0.85406566, 0.9069648	YSLTYIYTGLSK	0.81	ZA2G_HUMAN	Zinc-alpha-2-glycoprotein precursor - Homo sapiens (Human)	1
11095863	832.77515	58.425102, 58.474716, 58.476654, 58.478477, 58.512764, 58.52487	3	0.8064525, 0.8734053, 0.88545376, 0.88967305, 0.9175781, 0.96568096	-	NaN	-	-	NaN
11095864	798.34863	22.471006, 22.485685, 22.486433, 22.487556	2	0.9520595, 0.9537561, 0.9600901, 0.9601506	VDKDNEDFQESNR	1	CERU_HUMAN	Ceruloplasmin precursor - Homo sapiens	1
11095865	959.49365	101.0182, 101.07713, 101.08042, 101.08135, 101.08456, 101.08794, 101.09242, 101.094475	3	0.9007212, 0.95766026, 0.96082276, 0.9619376, 0.9666785, 0.96695614, 0.9697752, 0.97193104	-	NaN	-	-	NaN
11095866	661.844	60.679, 60.684647, 60.710644, 60.727005, 60.730938	2	0.8859536, 0.9005697, 0.9416551, 0.9630036, 0.9655349	NPNGYSFSIPVK	1	APOB_HUMAN	Apolipoprotein B-100 precursor - Homo sapiens	1
11095867	487.3341	35.802505, 35.817184, 35.847794	1	0.8769898, 0.9246912, 0.9573261	-	NaN	-	-	NaN
11095868	1352.7045	113.34898, 113.36384, 113.36856, 113.3729, 113.37346	2	0.7313971, 0.7613129, 0.76453096, 0.78114486, 0.80912316	-	NaN	-	-	NaN
11095869	708.6776	56.243946, 56.244476, 56.25029, 56.25438, 56.255573, 56.256454	3	0.9396685, 0.95127636, 0.95412534, 0.9547026, 0.963236, 0.9770877	YGQ[129.0426]TIRPIC[160.0307]LPC[160.0307]TEGTTR	0.93	CFAB_HUMAN	Complement factor B precursor - Homo sapiens	1
11095870	471.56662	46.209568, 46.223682, 46.237984, 46.242657, 46.323757	3	0.85052025, 0.9521188, 0.9532036, 0.9566621, 0.9603358	-	NaN	-	-	NaN
11095871	628.6646	72.19248, 72.19474, 72.195595, 72.198456, 72.21453, 72.28533	3	0.92388946, 0.9286754, 0.9290268, 0.933369, 0.95823884, 0.96686274	-	NaN	-	-	NaN
11095872	548.2613	26.328959, 26.346031, 26.351212, 26.353514, 26.354837, 26.358618	3	0.9127605, 0.9292285, 0.93337005, 0.9345124, 0.94523036, 0.96913797	-	NaN	-	-	NaN
11095873	1079.8131	61.211433, 61.224133, 61.233334, 61.240177, 61.24379, 61.24603, 61.246037, 61.247894	3	0.9382986, 0.94206125, 0.94346106, 0.9452957, 0.94804823, 0.9614413, 0.9693426, 0.97074586	VQSTELC[160.0307]AGHLAGGTDSC[160.0307]QGDSGGPLVC[160.0307]FEK	1	PLMN_HUMAN	Plasminogen precursor - Homo sapiens	1
11095874	573.78406	43.43171, 43.443264	2	0.95957696, 0.96624625	-	NaN	-	-	NaN
11095875	611.789	21.189346, 21.19992, 21.210583, 21.21213, 21.212933	2	0.9182296, 0.9542082, 0.9591613, 0.96031606, 0.9685922	-	NaN	-	-	NaN
11095876	665.84247	36.752586, 36.814205	2	0.8593596, 0.9525063	INHGILYDEEK	0.83	FHR1_HUMAN	Complement factor H-related protein 1 precursor - Homo sapiens	1
11095877	424.7077	39.482918, 39.485023, 39.49739	2	0.9589348, 0.9690444, 0.97617406	-	NaN	-	-	NaN
11095878	613.31146	73.51983, 73.52897, 73.55531, 73.56264, 73.566216	2	0.9289518, 0.93812686, 0.94093657, 0.9427387, 0.9474705	-	NaN	-	-	NaN
11095879	887.4316	61.962765, 62.002274, 62.002544, 62.00471	2	0.96841484, 0.9702845, 0.9703876, 0.972344	-	NaN	-	-	NaN
11095880	1211.1073	81.35137, 81.39386, 81.410225, 81.410934, 81.41366, 81.41513, 81.420586, 81.42949, 81.443825, 81.44845	2	0.771673, 0.86013556, 0.8701647, 0.90671873, 0.93349576, 0.93467844, 0.9535991, 0.95442843, 0.9559046, 0.95683175	-	NaN	-	-	NaN
11095881	1118.8691	97.845436, 97.912445, 97.92071, 97.92346, 97.92712, 97.94491, 97.945015, 97.94596, 97.95374	3	0.8086699, 0.9501966, 0.9539633, 0.9546699, 0.9581504, 0.9584525, 0.96243805, 0.9639511, 0.96544874	-	NaN	-	-	NaN
11095882	1089.4912	46.980274, 47.01129, 47.01608, 47.024006, 47.04106, 47.041676, 47.042015, 47.047836	2	0.8403242, 0.95323604, 0.9545941, 0.96119976, 0.9665471, 0.96718645, 0.96772534, 0.9694309	GDAVC[160.0307]TESGWRPLPSC[160.0307]EEK	1	CFAH_HUMAN	Complement factor H precursor - Homo sapiens	1
11095883	834.9395	82.91381, 82.91942, 82.94673, 82.95116, 82.96025	2	0.9292772, 0.9369391, 0.94508255, 0.9539301, 0.95541	SLEYLDLSFNQIAR	0.71	LUM_HUMAN	Lumican precursor - Homo sapiens	1
11095884	777.50793	65.46891, 65.51211, 65.52945	1	0.9435714, 0.95504063, 0.9600304	SILFLGK	0.78	THBG_HUMAN	Thyroxine-binding globulin precursor - Homo sapiens	1
11095885	755.3887	41.87717, 41.89149, 41.90962	1	0.7538586, 0.81045794, 0.9551883	-	NaN	-	-	NaN
11095886	673.5996	69.655785, 69.66809, 69.67402, 69.675964, 69.676605, 69.732155	4	0.92790526, 0.93946856, 0.9480202, 0.9510889, 0.95130444, 0.9695349	YILQGVTSWGLGC[160.0307]ARPNKPGVYVR	0.92	PLMN_HUMAN	Plasminogen precursor - Homo sapiens	1
11095887	470.93784	52.35455, 52.35637, 52.361843, 52.364967	3	0.921134, 0.9233794, 0.929491, 0.9338265	KGEWVALNPLRK	1	CFAH_HUMAN	Complement factor H precursor - Homo sapiens	1
11095888	590.3406	69.525215, 69.53468, 69.53922, 69.56826	2	0.9404839, 0.9485427, 0.9509243, 0.9546594	DLLLPQPDLR	1	A2GL_HUMAN	Leucine-rich alpha-2-glycoprotein precursor - Homo sapiens	1
11095889	1259.5188	54.405376, 54.416298, 54.432064, 54.433704, 54.44281, 54.458393, 54.476063	2	0.9000743, 0.9150928, 0.9187754, 0.9301715, 0.9309181, 0.9319421, 0.9380757	EVVSLTEAC[160.0307]C[160.0307]AEGADPDC[160.0307]YDTR	1	VTDB_HUMAN	Vitamin D-binding protein precursor - Homo sapiens	1
11095890	837.94855	46.92006, 46.92541, 46.984165, 46.997387, 46.99749, 46.99782	2	0.95330346, 0.96339446, 0.96562076, 0.96944404, 0.9700141, 0.97080636	NGVAQEPVHLDSPAIK	0.92	A1BG_HUMAN	Alpha-1B-glycoprotein precursor - Homo sapiens	1
11095891	997.44275	40.418606, 40.43492, 40.449265, 40.452923, 40.453987, 40.45828, 40.458294, 40.45855	2	0.83730483, 0.93154794, 0.9358117, 0.93644935, 0.9459232, 0.94692683, 0.96067727, 0.984006	SGSPASGIPVK	0.9	CO4B_HUMAN	Complement C4-B precursor - Homo sapiens	1
11095892	906.1468	94.54189, 94.61559, 94.61616, 94.6222, 94.62254, 94.629524	3	0.9089962, 0.949326, 0.9527432, 0.9552739, 0.9563267, 0.9645465	-	NaN	-	-	NaN
11095893	1137.0587	86.25164, 86.32475, 86.393814, 86.4551, 86.49957, 86.51186	2	0.6036465, 0.636989, 0.7097323, 0.812784, 0.9116741, 0.95481616	TEC[160.0307]FITGWGETQGTFGAGLLK	1	PLMN_HUMAN	Plasminogen precursor - Homo sapiens	1
11095894	435.76785	44.23081, 44.233173, 44.235844, 44.250336	2	0.94915164, 0.9584231, 0.9590317, 0.9612413	-	NaN	-	-	NaN
11095895	846.50214	35.490772, 35.50755	1	0.9550798, 0.95627344	IYLQPGR	1	ITIH2_HUMAN	Inter-alpha-trypsin inhibitor heavy chain H2 precursor - Homo sapiens	1
11095896	1192.0546	54.392704, 54.423214, 54.440163, 54.461025, 54.471794, 54.47529, 54.477547, 54.47798	2	0.8210213, 0.8735816, 0.92078876, 0.9547674, 0.956965, 0.957008, 0.958469, 0.9652649	-	NaN	-	-	NaN
11095897	862.13824	32.44064, 32.54182, 32.586315, 32.615128, 32.680576, 32.713493, 32.731728	4	0.68936753, 0.7347156, 0.803083, 0.8094452, 0.8264894, 0.86751175, 0.9232446	-	NaN	-	-	NaN
11095898	612.0386	63.07707, 63.33061	3	0.90595716, 0.91312903	-	NaN	-	-	NaN
11095899	1089.6174	54.587242, 54.595516, 54.603733, 54.608902, 54.611996	1	0.8504162, 0.85470396, 0.91364056, 0.94579434, 0.9612945	LDAQASFLPK	1	ITIH1_HUMAN	Inter-alpha-trypsin inhibitor heavy chain H1 precursor - Homo sapiens	1
11095900	482.6053	63.03909, 63.04492, 63.048637, 63.05876, 63.06221	3	0.9508119, 0.95381635, 0.9562441, 0.9602968, 0.9620835	RHPDLSIPELLR	0.75	AFAM_HUMAN	Afamin precursor - Homo sapiens	1
11095901	1163.5945	70.48693, 70.50327, 70.50703, 70.51335, 70.51501, 70.51578, 70.51643	2	0.9262911, 0.9314536, 0.93378687, 0.93701464, 0.94642234, 0.9489441, 0.95909184	-	NaN	-	-	NaN
11095902	740.8876	83.822, 83.82506, 83.83243, 83.836685, 83.83697, 83.83778	4	0.95046884, 0.96172196, 0.9668337, 0.9694196, 0.9718318, 0.97261393	-	NaN	-	-	NaN
11095903	609.3452	27.374277, 27.374287, 27.429798	1	0.8110391, 0.96229595, 0.9631863	-	NaN	-	-	NaN
11095904	1484.707	91.72214, 91.76985, 91.77975, 91.78049, 91.78629	1	0.7182782, 0.7652413, 0.76681954, 0.7788168, 0.8381538	-	NaN	-	-	NaN
11095905	541.9171	33.980316, 34.01282, 34.020042, 34.029625, 34.03144, 34.033073	3	0.92961824, 0.93243206, 0.9342545, 0.9384242, 0.96605635, 0.97518456	-	NaN	-	-	NaN
11095906	767.0593	49.65098, 49.73294, 49.733536, 49.742554, 49.7649	3	0.80299956, 0.89376307, 0.9222343, 0.9349792, 0.9497198	-	NaN	-	-	NaN
11095907	714.03485	52.160072, 52.173042, 52.17308, 52.173576, 52.17462, 52.205574	3	0.94886386, 0.96674603, 0.9676643, 0.9688699, 0.9707894, 0.9716391	RGHLFLQTDQPIYNPGQR	1	CO4B_HUMAN	Complement C4-B precursor - Homo sapiens	1
11095908	549.78467	25.475721, 25.500872, 25.535563, 25.53919, 25.570684	2	0.7439344, 0.9486909, 0.9688167, 0.9724988, 0.9742269	-	NaN	-	-	NaN
11095909	781.43146	27.360193, 27.375849, 27.384285, 27.389019	1	0.9275637, 0.9612267, 0.9636411, 0.9700497	ATITGYR	1	FINC_HUMAN	Fibronectin precursor - Homo sapiens	1
11095910	611.3007	67.89202, 67.905815, 67.906425, 67.90679	2	0.8870955, 0.8991164, 0.92498296, 0.9721529	-	NaN	-	-	NaN
11095911	577.371	39.73302, 39.74253, 39.749016	1	0.96280205, 0.96577734, 0.9662745	-	NaN	-	-	NaN
11095912	719.3811	72.44936, 72.47529, 72.49778, 72.51039	2	0.7765757, 0.8679252, 0.8851741, 0.9387165	-	NaN	-	-	NaN
11095913	553.6141	45.8384, 45.842213, 45.85227, 45.858, 45.86348	3	0.8208813, 0.8318842, 0.8482675, 0.8592244, 0.9075511	-	NaN	-	-	NaN
11095914	1132.1509	59.27881, 59.291348, 59.29422, 59.295097, 59.297474, 59.301495	3	0.9530059, 0.9580074, 0.9589458, 0.9598474, 0.96091706, 0.9614919	-	NaN	-	-	NaN
11095915	678.32904	51.47805, 51.510143, 51.52838, 51.530235, 51.532505, 51.534344, 51.538357	3	0.94484425, 0.9516962, 0.95294577, 0.96876645, 0.9713722, 0.97504497, 0.9775723	-	NaN	-	-	NaN
11095916	571.3071	52.671124, 52.67155, 52.681, 52.682938	2	0.94843143, 0.9565071, 0.9687689, 0.9699464	HINIDQFVR	1	APOB_HUMAN	Apolipoprotein B-100 precursor - Homo sapiens	1
11095917	955.9964	68.14443, 68.159134, 68.16165, 68.16251, 68.21362	2	0.949369, 0.96748286, 0.9701263, 0.97016346, 0.9730539	PTNSPELEETLTHTITK	1	KNG1_HUMAN	Kininogen-1 precursor - Homo sapiens	1
11095918	787.4427	44.372246, 44.380157, 44.401955	1	0.92355186, 0.9501311, 0.9676681	SEVVTPR	1	CFAB_HUMAN	Complement factor B precursor - Homo sapiens	1
11095919	447.7804	61.968742, 61.985096, 61.988728, 62.00025	2	0.94554377, 0.94925505, 0.9508675, 0.9623963	-	NaN	-	-	NaN
11095920	902.9433	63.898945, 63.90069, 63.903957, 63.90714	2	0.96463305, 0.9651106, 0.96784073, 0.97351474	-	NaN	-	-	NaN
11095921	783.85645	80.22456, 80.309555, 80.315544, 80.317535, 80.32721, 80.32981, 80.3463	4	0.83378273, 0.8578075, 0.90283287, 0.9379041, 0.95057243, 0.95078856, 0.96295756	-	NaN	-	-	NaN
11095922	741.4847	46.965168, 46.992336, 46.997265	1	0.9211525, 0.9382616, 0.9402223	GVISIPR	1	APOB_HUMAN	Apolipoprotein B-100 precursor - Homo sapiens	1
11095923	1098.5126	59.247044, 59.296543, 59.32361, 59.345585, 59.431797	1	0.79815096, 0.8180237, 0.95375127, 0.9575899, 0.96509933	-	NaN	-	-	NaN
11095924	833.39044	71.442955, 71.46124, 71.4806, 71.48152, 71.48808, 71.49099, 71.492096, 71.500946	3	0.8990876, 0.90159285, 0.92413574, 0.9284352, 0.92977303, 0.9457428, 0.949567, 0.9760815	ADSVVDLLSYNVQGSGETTYDHK	1	APOB_HUMAN	Apolipoprotein B-100 precursor - Homo sapiens	1
11095925	741.3656	68.12396, 68.14676, 68.14831, 68.155075, 68.24713, 68.2603	2	0.7254414, 0.78929913, 0.9084592, 0.95246667, 0.9567274, 0.9635581	C[160.0307]FEGFGIDGPAIAK	0.94	CFAH_HUMAN	Complement factor H precursor - Homo sapiens	1
11095926	712.89435	73.345634, 73.346, 73.35911, 73.35916, 73.36157	2	0.8730506, 0.94656664, 0.9518899, 0.9543122, 0.9706645	PC[160.0307]PLSPELLGLTK	1	PGRP2_HUMAN	N-acetylmuramoyl-L-alanine amidase precursor - Homo sapiens	1
11095927	949.463	50.098038, 50.162777, 50.172974, 50.17952	1	0.87956744, 0.8797084, 0.8809109, 0.92387646	FTFEYSR	1	AFAM_HUMAN	Afamin precursor - Homo sapiens	1
11095928	520.3307	43.29697, 43.317093, 43.317554, 43.368095	2	0.8979641, 0.93458056, 0.96146154, 0.9714297	HITSLEVIK	0.71	PF4V_HUMAN	Platelet factor 4 variant precursor - Homo sapiens	0
11095929	559.7843	68.78544, 68.7866, 68.80869, 68.813194, 68.824974, 68.83147	4	0.5573267, 0.63047177, 0.64880717, 0.6774804, 0.6861833, 0.7001607	-	NaN	-	-	NaN
11095930	728.40533	44.523518, 44.54089, 44.55796, 44.596012	1	0.9382678, 0.9484063, 0.9530993, 0.97434056	-	NaN	-	-	NaN
11095931	575.2988	46.80241, 46.81076	1	0.964588, 0.9685545	-	NaN	-	-	NaN
11095932	937.93915	26.79922, 26.830418, 26.847069, 26.854963, 26.859768, 26.862288	2	0.9252679, 0.93744427, 0.9430191, 0.9476759, 0.9603017, 0.9673118	GTSSTTTTGK	0.74	PLMN_HUMAN	Plasminogen precursor - Homo sapiens	1
11095933	851.3706	57.525635, 57.558956, 57.572006, 57.59905, 57.601494, 57.662937	2	0.80575764, 0.8706929, 0.915669, 0.918303, 0.91878563, 0.9378999	-	NaN	-	-	NaN
11095934	908.4874	48.16023, 48.18817, 48.198902, 48.20073	1	0.6495671, 0.9301168, 0.9581156, 0.96999836	IEDGFSLK	0.89	ANT3_HUMAN	Antithrombin-III precursor - Homo sapiens	1
11095935	460.73828	48.47239, 48.484936, 48.533886, 48.54063	2	0.84625584, 0.92139024, 0.9409303, 0.95350844	-	NaN	-	-	NaN
11095936	550.28845	55.54961, 55.6239, 55.648533	2	0.8885481, 0.92621523, 0.9301654	VLFYVDSEK	1	CO7_HUMAN	Complement component C7 precursor - Homo sapiens	1
11095937	678.8523	52.582882, 52.58472, 52.598446, 52.600403, 52.607197	2	0.9415258, 0.9509518, 0.953042, 0.9537782, 0.96919143	MYSNVIGTVTSGK	0.99	ANT3_HUMAN	Antithrombin-III precursor - Homo sapiens	1
11095938	738.88306	51.677208, 51.7369, 51.75151, 51.76847, 51.769478	2	0.9073632, 0.9410136, 0.9515227, 0.9536311, 0.9683554	LHSLHLEGSC[160.0307]LGR	0.88	ALS_HUMAN	Insulin-like growth factor-binding protein complex acid labile chain precursor - Homo sapiens	1
11095939	836.46423	39.534786, 39.539932, 39.57057, 39.602074, 39.609657	1	0.88073325, 0.96473163, 0.96942425, 0.96987337, 0.9709544	FLDSNIK	1	APOB_HUMAN	Apolipoprotein B-100 precursor - Homo sapiens	1
11095940	435.2729	39.98708, 40.01341	1	0.9387108, 0.9531759	-	NaN	-	-	NaN
11095941	603.7884	66.67579, 66.76567, 66.782326, 66.78477, 66.8325	2	0.81793267, 0.8619096, 0.8845515, 0.9307491, 0.9397391	-	NaN	-	-	NaN
11095942	755.73474	89.83975, 89.84226, 89.846344, 89.85244, 89.8561, 89.858215, 89.86418, 89.86508	3	0.86019444, 0.86292434, 0.94105434, 0.9417926, 0.9452355, 0.9467805, 0.96816975, 0.96886206	-	NaN	-	-	NaN
11095943	753.9037	78.988525, 79.00598, 79.017204, 79.01775, 79.01903, 79.019325	2	0.91664815, 0.9501658, 0.95963526, 0.9661705, 0.9670214, 0.9743979	GDATVFFILPNQGK	1	KAIN_HUMAN	Kallistatin precursor - Homo sapiens	1
11095944	581.27606	58.477722, 58.479385, 58.488056, 58.497414, 58.518013	2	0.8325144, 0.9384573, 0.94201714, 0.9533942, 0.95968896	FSGTWYAMAK	0.91	RET4_HUMAN	Retinol-binding protein 4 OS=Homo sapiens GN=RBP4 PE=1 SV=3	1
11095945	621.3036	48.972244, 48.99065, 49.160995	2	0.72585946, 0.9090711, 0.94126004	-	NaN	-	-	NaN
11095946	694.88477	66.112366, 66.11452, 66.1188, 66.16955	2	0.88605076, 0.921155, 0.93420315, 0.9666418	-	NaN	-	-	NaN
11095947	771.3936	90.21876, 90.27754, 90.27862	1	0.82501155, 0.9283786, 0.93405986	-	NaN	-	-	NaN
11095948	855.9401	63.497177, 63.503002, 63.503994	2	0.80311304, 0.82209224, 0.8438676	-	NaN	-	-	NaN
11095949	659.41327	85.122604, 85.15288, 85.17588, 85.196785, 85.21071	2	0.48100093, 0.5256756, 0.5662665, 0.6179915, 0.67767864	LVLLNAIYLSAK	1	IC1_HUMAN	Plasma protease C1 inhibitor precursor - Homo sapiens	1
11095950	552.7973	62.411343, 62.445873, 62.450615, 62.457043, 62.471176	2	0.6456045, 0.71143466, 0.7854241, 0.9148394, 0.94349456	GLNVTLSSTGR	0.88	CO4B_HUMAN	Complement C4-B precursor - Homo sapiens	1
11095951	793.46124	37.91049, 37.913345, 37.92153, 37.97033	1	0.90870434, 0.9243055, 0.9657368, 0.9678248	-	NaN	-	-	NaN
11095952	724.6881	54.856815, 54.860874, 54.86174, 54.872677, 54.875385, 54.881683, 54.88565	3	0.8973858, 0.91838866, 0.9199327, 0.93397635, 0.9446257, 0.95132005, 0.9641162	-	NaN	-	-	NaN
11095953	499.7751	60.853325, 60.87658, 60.90013	2	0.94968456, 0.95332605, 0.9663875	EPGLQIWR	1	GELS_HUMAN	Gelsolin precursor - Homo sapiens	1
11095954	827.3983	83.55607, 83.59466, 83.60586, 83.62216, 83.62753, 83.62904, 83.63105, 83.633484	4	0.8252679, 0.94974923, 0.9501345, 0.9519266, 0.9542037, 0.9548275, 0.9561863, 0.9576811	-	NaN	-	-	NaN
11095955	744.47516	38.799133, 38.812004, 38.816204, 38.816795	1	0.95139074, 0.95572877, 0.96121335, 0.9691554	-	NaN	-	-	NaN
11095956	1266.1326	67.294495, 67.311844, 67.318474, 67.32277, 67.326004, 67.34628	2	0.7674888, 0.7733132, 0.77698237, 0.79972, 0.79995716, 0.80214214	-	NaN	-	-	NaN
11095957	630.4836	69.47507, 69.50821, 69.5459, 69.56276, 69.57591, 69.582886, 69.583336	5	0.8902993, 0.8948264, 0.89646316, 0.9104783, 0.9205238, 0.9397858, 0.96365607	-	NaN	-	-	NaN
11095958	756.3487	62.664726, 62.701756, 62.78874, 62.81367, 62.849205, 62.85863	2	0.6797655, 0.6909987, 0.7360912, 0.7409797, 0.8350758, 0.95465887	-	NaN	-	-	NaN
11095959	1001.4904	52.924023, 52.937424, 52.937656, 52.98278	1	0.93682194, 0.95234835, 0.9538148, 0.9578583	-	NaN	-	-	NaN
11095960	898.39185	64.32474, 64.392365, 64.44382, 64.45193, 64.4704, 64.47992	2	0.82455987, 0.8268102, 0.8341808, 0.84774536, 0.8998241, 0.9706979	-	NaN	-	-	NaN
11095961	819.5181	69.3017, 69.33187, 69.33683	1	0.9255804, 0.93088967, 0.94356745	-	NaN	-	-	NaN
11095962	638.344	58.121315, 58.125084, 58.181686	2	0.93175113, 0.9554549, 0.95654637	TLNIC[160.0307]EVGTIR	0.69	CO6_HUMAN	Complement component C6 precursor - Homo sapiens	1
11095963	618.3063	63.405155, 63.654297	2	0.71751946, 0.8742001	ENFAGEATLQR	0.99	APOB_HUMAN	Apolipoprotein B-100 precursor - Homo sapiens	1
11095964	612.3024	46.589493, 46.59626, 46.604443, 46.613953	2	0.913128, 0.93253624, 0.9371709, 0.94008875	ESYSGVTLDPR	0.98	CO5_HUMAN	Complement C5 precursor - Homo sapiens	1
11095965	551.29364	48.723854, 48.77558	1	0.9417357, 0.9677168	-	NaN	-	-	NaN
11095966	688.0284	73.45297, 73.4621, 73.473785, 73.47746, 73.477905, 73.47877	3	0.9430231, 0.9647134, 0.9676734, 0.97020644, 0.97250557, 0.974346	-	NaN	-	-	NaN
11095967	580.48364	45.95598, 45.983334, 45.988262, 45.9885, 45.994404, 45.996265, 45.996464	5	0.9494561, 0.9648478, 0.96729827, 0.9679554, 0.9695242, 0.96964675, 0.97015435	-	NaN	-	-	NaN
11095968	741.86273	64.753876, 64.768265, 64.77156, 64.77526, 64.77545, 64.77663	2	0.9423122, 0.94925493, 0.9570696, 0.95708287, 0.9645587, 0.9667062	VTTSQDMLSIMEK	1	IC1_HUMAN	Plasma protease C1 inhibitor precursor - Homo sapiens	1
11095969	770.8744	53.335117, 53.33588, 53.341167	2	0.84227973, 0.8428098, 0.84412915	AFTEC[160.0307]C[160.0307]VVASQLR	1	CO5_HUMAN	Complement C5 precursor - Homo sapiens	1
11095970	1264.6638	55.033306, 55.03916, 55.03931	1	0.82884544, 0.96151286, 0.96431005	-	NaN	-	-	NaN
11095971	849.43365	70.166534, 70.167595, 70.17868, 70.1841, 70.18673, 70.18736, 70.18907, 70.199326	3	0.9171301, 0.9332715, 0.9359837, 0.94330585, 0.9582203, 0.967726, 0.9718808, 0.97390354	SLDHHIVTPLTSLVIEN[115.0269]EAGDER	1	ITIH2_HUMAN	Inter-alpha-trypsin inhibitor heavy chain H2 precursor - Homo sapiens	1
11095972	559.2865	49.732597, 49.739555, 49.74221, 49.74357, 49.748806	3	0.94196755, 0.9510769, 0.95226663, 0.95457166, 0.9619398	-	NaN	-	-	NaN
11095973	948.12537	89.75367, 89.75454, 89.7584, 89.75914, 89.76006, 89.761	3	0.9589484, 0.9672811, 0.9689208, 0.9697037, 0.96994483, 0.97378886	-	NaN	-	-	NaN
11095974	505.28394	37.186672, 37.203316, 37.218708, 37.220165	2	0.9355928, 0.95581514, 0.956852, 0.9588185	-	NaN	-	-	NaN
11095975	613.2932	24.82996, 24.859507, 24.860056, 24.863647, 24.867622	2	0.9340069, 0.9627833, 0.9679407, 0.96906996, 0.9764335	NNQIDHIDEK	1	LUM_HUMAN	Lumican precursor - Homo sapiens	1
11095976	644.8299	32.758007, 32.759747, 32.77839, 32.786407, 32.791965	2	0.9076694, 0.9124951, 0.9395719, 0.946175, 0.94863033	-	NaN	-	-	NaN
11095977	1301.628	68.28238, 68.29271, 68.29937, 68.30345, 68.305214, 68.30679, 68.31207	2	0.93014777, 0.96187836, 0.9639516, 0.966043, 0.9662112, 0.967067, 0.9682027	NTEILTGSWSDQTYPEGTQAIYK	1	CFAH_HUMAN	Complement factor H precursor - Homo sapiens	1
11095978	630.28064	36.450012, 36.45004, 36.453568, 36.455402, 36.456493, 36.47642	3	0.9602802, 0.9646749, 0.9671717, 0.96789974, 0.9693632, 0.972547	-	NaN	-	-	NaN
11095979	492.25116	48.818905, 49.05423	2	0.9039096, 0.91252375	MGLAFESTK	1	APOB_HUMAN	Apolipoprotein B-100 precursor - Homo sapiens	1
11095980	1172.48	38.47855, 38.50917, 38.51071, 38.51854, 38.518864, 38.52143, 38.5216, 38.538113	3	0.89930993, 0.9426602, 0.9500542, 0.95342326, 0.95451415, 0.9546041, 0.9592561, 0.96459615	-	NaN	-	-	NaN
11095981	1009.0392	55.652145, 55.65289, 55.663326, 55.696274, 55.920155	2	0.7216632, 0.94215274, 0.962326, 0.96518713, 0.96688724	-	NaN	-	-	NaN
11095982	607.83185	59.28418, 59.29422, 59.308655, 59.316353, 59.32148	2	0.87503695, 0.8976652, 0.9041787, 0.9523143, 0.95812815	GLC[160.0307]VATPVQ[129.0426]LR	0.72	CO4B_HUMAN	Complement C4-B precursor - Homo sapiens	1
11095983	550.8006	44.63738, 44.687656, 44.692142, 44.76351	2	0.9231096, 0.9328799, 0.94974375, 0.9551904	-	NaN	-	-	NaN
11095984	763.45435	54.026638, 54.036156	1	0.9375491, 0.9599135	-	NaN	-	-	NaN
11095985	1061.545	41.568848, 41.57946, 41.591816, 41.600845, 41.604565	1	0.7583273, 0.93773395, 0.9390551, 0.9559578, 0.9650209	-	NaN	-	-	NaN
11095986	620.3127	65.46972, 65.51659, 65.52938, 65.54013	2	0.86592, 0.8897212, 0.93852437, 0.94775444	SDQIHFFFAK	1	ANT3_HUMAN	Antithrombin-III precursor - Homo sapiens	1
11095987	539.7647	27.481491, 27.602297	2	0.7636414, 0.92555875	YIETDPANR	1	GELS_HUMAN	Gelsolin precursor - Homo sapiens	1
11095988	788.9253	94.90211, 94.91131, 94.9131, 94.917885, 94.920525	2	0.9642214, 0.96422726, 0.9645648, 0.96526694, 0.96722114	-	NaN	-	-	NaN
11095989	536.7602	34.97681, 34.97859, 34.98449, 34.98796, 35.00023, 35.01282	4	0.9467605, 0.9506865, 0.95408213, 0.965083, 0.9662467, 0.9716654	-	NaN	-	-	NaN
11095990	1011.00256	54.077366, 54.13724, 54.13888, 54.14218, 54.145496	2	0.83211976, 0.8611506, 0.88939095, 0.9251149, 0.94087565	-	NaN	-	-	NaN
11095991	763.93677	86.75124, 86.791115, 86.81044, 86.84264, 86.84281, 86.848816, 86.85419	2	0.66863865, 0.9154982, 0.91768736, 0.9566188, 0.95943534, 0.9642586, 0.96689427	HVIILMTDGLHNMG	0.74	CFAB_HUMAN	Complement factor B precursor - Homo sapiens	1
11095992	730.34607	34.614803, 34.642704, 34.684258, 34.71878, 34.720387, 34.73687	4	0.8483582, 0.86287606, 0.8776839, 0.8821431, 0.8839241, 0.9280012	-	NaN	-	-	NaN
11095993	700.3683	58.613075, 58.649155, 58.650948	1	0.90854675, 0.9401724, 0.94340664	-	NaN	-	-	NaN
11095994	731.39	47.281708, 47.28487, 47.29461	1	0.9631467, 0.97711474, 0.97728336	-	NaN	-	-	NaN
11095995	1339.6793	62.837967, 62.914803, 62.946247, 62.96154, 62.968143	1	0.73752415, 0.7557802, 0.76543456, 0.7960772, 0.87800425	-	NaN	-	-	NaN
11095996	670.8645	37.6166, 37.617718, 37.621124, 37.623665	2	0.9054909, 0.92475927, 0.9676387, 0.96783316	-	NaN	-	-	NaN
11095997	526.7372	28.733576, 28.746052, 28.75737, 28.775301	2	0.9062381, 0.91161287, 0.91712266, 0.9470665	GLQDEDGYR	0.84	CO4B_HUMAN	Complement C4-B precursor - Homo sapiens	1
11095998	770.917	94.40539, 94.40691, 94.42009, 94.42075, 94.42164, 94.42439, 94.42441	4	0.9546861, 0.95856476, 0.9604969, 0.9610902, 0.9630382, 0.9645378, 0.9731408	VAEGTQVLELPFKGDDITMVLILPKPEK	1	ANT3_HUMAN	Antithrombin-III precursor - Homo sapiens	1
11095999	676.3245	35.1659, 35.21046, 35.221897, 35.233486, 35.239487	2	0.84750456, 0.9129438, 0.91982025, 0.9343964, 0.949692	-	NaN	-	-	NaN
11096000	734.906	30.66161, 30.667892, 30.669035, 30.66946, 30.671665	2	0.95604235, 0.96023947, 0.96678126, 0.97126347, 0.97179127	-	NaN	-	-	NaN
11096001	668.8775	46.846027, 46.893078, 46.900745, 46.90417, 47.02982	2	0.7784672, 0.93626475, 0.949826, 0.9558353, 0.96053547	-	NaN	-	-	NaN
11096002	986.0136	76.32624, 76.37681, 76.39319, 76.397224, 76.413506	2	0.8988613, 0.90265214, 0.9249984, 0.9346628, 0.97248477	KEAGIPEFYDYDVALIK	1	CFAB_HUMAN	Complement factor B precursor - Homo sapiens	1
11096003	609.33746	48.505722, 48.51846	1	0.9591508, 0.96572465	-	NaN	-	-	NaN
11096004	957.46747	66.81136, 66.81629, 66.82465, 66.832, 66.87699	1	0.5558098, 0.76626813, 0.928615, 0.94180787, 0.95417535	-	NaN	-	-	NaN
11096005	721.4026	41.20487, 41.20766, 41.22965, 41.250736	1	0.9019425, 0.95116967, 0.9536849, 0.95969576	-	NaN	-	-	NaN
11096006	916.52966	89.354065, 89.378876, 89.38483, 89.4153, 89.41615, 89.42592	2	0.86657065, 0.9034804, 0.9043709, 0.95807457, 0.9686646, 0.97025764	KLWAYLTINQLLAER	1	ITIH2_HUMAN	Inter-alpha-trypsin inhibitor heavy chain H2 precursor - Homo sapiens	1
11096007	515.78125	33.748283, 33.783424, 33.79416	2	0.91826874, 0.9187273, 0.9678568	-	NaN	-	-	NaN
11096008	523.76685	49.130272, 49.13521, 49.15583	2	0.883726, 0.8843719, 0.8949728	-	NaN	-	-	NaN
11096009	1137.8868	83.61575, 83.61944, 83.62083, 83.62137, 83.62407, 83.626205	3	0.94685805, 0.950863, 0.9561539, 0.95752186, 0.95923865, 0.95935595, 0.95986295	-	NaN	-	-	NaN
11096010	744.24805	21.01567, 21.04683, 21.053198, 21.060764, 21.064693, 21.068306, 21.070007	2	0.93417984, 0.9404725, 0.9409342, 0.9447078, 0.94879544, 0.95289856, 0.9618102	-	NaN	-	-	NaN
11096011	877.44867	38.11649, 38.11839, 38.119205, 38.122425, 38.13884, 38.18262	2	0.8921567, 0.9586813, 0.95917726, 0.9601157, 0.96832424, 0.96890503	-	NaN	-	-	NaN
11096012	512.7524	52.919914, 52.93011, 52.93062	2	0.96735406, 0.97127223, 0.97134984	YGIDWASGR	1	FCN3_HUMAN	Ficolin-3 precursor - Homo sapiens	1
11096013	809.8692	33.359207, 33.367268, 33.38623, 33.394142, 33.398575	2	0.92264, 0.94012046, 0.9487629, 0.96022433, 0.9624847	VSPTDC[160.0307]SAVEPEAEK	0.82	HRG_HUMAN	Histidine-rich glycoprotein precursor - Homo sapiens	1
11096014	1120.159	64.554184, 64.57124, 64.57204, 64.614716, 64.61638, 64.625656, 64.625725	3	0.81628215, 0.9504308, 0.96299887, 0.9632411, 0.96492374, 0.9657765, 0.9684726	-	NaN	-	-	NaN
11096015	763.37354	61.08445, 61.084805, 61.092785, 61.097923, 61.121567	2	0.9626793, 0.9667683, 0.970227, 0.97195524, 0.97231585	AEPLAFTFSHDYK	1	APOB_HUMAN	Apolipoprotein B-100 precursor - Homo sapiens	1
11096016	534.3544	39.90814, 39.914436, 39.980434, 40.00412	1	0.94089603, 0.94509476, 0.9594944, 0.9724975	-	NaN	-	-	NaN
11096017	470.76886	25.231361, 25.231684, 25.238409	2	0.95873106, 0.96085465, 0.96772695	AKLPDATPK	0.92	VTDB_HUMAN	Vitamin D-binding protein precursor - Homo sapiens	1
11096018	924.1922	102.53542, 102.56593, 102.57107, 102.57135, 102.57987, 102.60386, 102.6166, 102.63794	3	0.7425628, 0.7707139, 0.79574376, 0.8035025, 0.8048516, 0.82116973, 0.8340122, 0.85048807	LLLFSPSVVHLGVPLSVGVQ[129.0426]LQDVPR	0.75	CO4B_HUMAN	Complement C4-B precursor - Homo sapiens	1
11096019	682.3411	94.66433, 94.664795, 94.66965	3	0.93461365, 0.9556143, 0.95797366	SYFPESWLWEVHLVPR	1	CO5_HUMAN	Complement C5 precursor - Homo sapiens	1
11096020	561.3117	90.5492, 90.56543, 90.724495, 90.74107	1	0.82398415, 0.9398387, 0.94468683, 0.9488779	-	NaN	-	-	NaN
11096021	756.9089	31.662863, 31.711027, 31.7222, 31.72605, 31.73026, 31.737835	2	0.9043656, 0.9341611, 0.934258, 0.94482994, 0.9454971, 0.949195	-	NaN	-	-	NaN
11096022	622.3267	42.143776, 42.151127, 42.195896, 42.21068, 42.21756	2	0.9057635, 0.93224996, 0.9618696, 0.96262354, 0.96266407	-	NaN	-	-	NaN
11096023	877.40454	45.392654, 45.4055, 45.41417, 45.423187	1	0.95741594, 0.9628714, 0.96392006, 0.9667067	-	NaN	-	-	NaN
11096024	691.6687	67.9281, 67.96413, 67.9744, 67.98869, 67.99885, 68.00321	3	0.9130534, 0.92987627, 0.9394469, 0.94227964, 0.96031386, 0.96412957	NHLQLEGLFFTN[115.0269]GEHTSK	0.79	APOB_HUMAN	Apolipoprotein B-100 precursor - Homo sapiens	1
11096025	546.2955	33.287056, 33.3248, 33.367226	1	0.8064236, 0.9216046, 0.96564317	YSPGGTPTAIK	0.78	KLKB1_HUMAN	Plasma kallikrein precursor - Homo sapiens	1
11096026	881.9239	41.80127, 41.805294, 41.84068, 41.85093, 41.858665	2	0.8935053, 0.8935891, 0.90157497, 0.9031546, 0.90580744	EILSVDC[160.0307]STNNPSQAK	1	CLUS_HUMAN	Clusterin precursor - Homo sapiens	1
11096027	755.85333	45.576756, 45.59317, 45.59427, 45.603413, 45.604458, 45.611073	2	0.93883884, 0.9483034, 0.9536848, 0.96634966, 0.9678458, 0.9732442	-	NaN	-	-	NaN
11096028	528.73627	34.67478, 34.67664, 34.68944	2	0.92928135, 0.9530589, 0.96278024	-	NaN	-	-	NaN
11096029	612.30005	44.613976, 44.615353, 44.665443, 44.678936	2	0.95909095, 0.9681094, 0.9689087, 0.9717448	ESYSGVTLDPR	0.85	CO5_HUMAN	Complement C5 precursor - Homo sapiens	1
11096030	686.3605	36.85887, 36.984474	1	0.9350317, 0.95075196	GVALPET	0.73	S22A1_HUMAN	Solute carrier family 22 member 1 OS=Homo sapiens GN=SLC22A1 PE=1 SV=1	0
11096031	1050.4902	72.7732, 72.78659, 72.795845, 72.79692, 72.80003, 72.80074	3	0.9532208, 0.953818, 0.954817, 0.9583883, 0.9595687, 0.9627449	C[160.0307]SPHLVLSALTSDN[115.0269]HGATYAFSGTHYWR	0.96	HEMO_HUMAN	Hemopexin precursor - Homo sapiens	1
11096032	1063.5267	64.20061, 64.201836, 64.20355, 64.207, 64.20917, 64.210014	2	0.96041006, 0.96534526, 0.96666163, 0.96714705, 0.96881884, 0.97659296	NVVYTC[160.0307]NEGYSLIGNPVAR	0.76	CO7_HUMAN	Complement component C7 precursor - Homo sapiens	1
11096033	1011.99646	75.905106, 75.90515, 75.91674, 75.917206, 75.91725, 75.91726	2	0.9295429, 0.95967245, 0.9604663, 0.9608843, 0.9638987, 0.9693077	AVGSGATFSHYYYMILSR	1	CO4B_HUMAN	Complement C4-B precursor - Homo sapiens	1
11096034	607.3209	53.36643, 53.36771, 53.36925, 53.382797	2	0.8862175, 0.9365194, 0.94535077, 0.96383435	GAPGPQGPPGPPGK	0.78	FCN3_HUMAN	Ficolin-3 precursor - Homo sapiens	1
11096035	1058.0358	111.52267, 111.524376, 111.52447, 111.52548, 111.52644, 111.53194, 111.550934	2	0.90808517, 0.9105424, 0.9656036, 0.96913457, 0.9700825, 0.9701165, 0.97166586	YIYPLDSLTWIEYWPR	1	CO5_HUMAN	Complement C5 precursor - Homo sapiens	1
11096036	841.7424	57.005936, 57.03223, 57.03897, 57.04002, 57.057217, 57.06084, 57.063725, 57.1213	3	0.83409053, 0.8536356, 0.8966189, 0.9023955, 0.9231872, 0.9279877, 0.94257045, 0.9696131	QPQFISRDWHGVPGQVDAAMAGR	0.92	VTNC_HUMAN	Vitronectin precursor - Homo sapiens	1
11096037	822.36316	62.3335, 62.45521, 62.460323, 62.460674, 62.465977, 62.484035, 62.493107	3	0.8565831, 0.8909446, 0.900712, 0.9008494, 0.9098884, 0.91491437, 0.9421669	-	NaN	-	-	NaN
11096038	801.4393	70.028915, 70.04473, 70.06135, 70.06647	2	0.9532526, 0.9678282, 0.9705612, 0.97217137	LSNNALSGLPQGVFGK	1	CPN2_HUMAN	Carboxypeptidase N subunit 2 precursor - Homo sapiens	1
11096039	621.3759	55.648415, 55.65509	1	0.94683486, 0.96350676	-	NaN	-	-	NaN
11096040	657.67456	72.17292, 72.189224, 72.22355, 72.2266, 72.227234, 72.22902, 72.23063	3	0.96369475, 0.9638195, 0.96407586, 0.9646643, 0.96619546, 0.9668988, 0.97043526	-	NaN	-	-	NaN
11096041	586.31055	37.913895, 37.988297, 38.020477	1	0.949573, 0.95084006, 0.954222	ISANENSLAVR	0.67	LIMA1_HUMAN	LIM domain and actin-binding protein 1 - Homo sapiens	0
11096042	932.45374	38.528744, 38.53486, 38.560425, 38.562664, 38.56561, 38.574512	2	0.9061186, 0.9092356, 0.9366294, 0.9397062, 0.958355, 0.9682411	HTSVQTTSSGSGPFTDVR	0.76	FINC_HUMAN	Fibronectin precursor - Homo sapiens	1
11096043	680.4143	46.499588, 46.507797, 46.513035, 46.51961	1	0.9558987, 0.9585732, 0.95932806, 0.976363	-	NaN	-	-	NaN
11096044	839.43945	26.672892, 26.674011, 26.67562, 26.683285, 26.695288	1	0.95260984, 0.9575464, 0.9578833, 0.96121424, 0.9682777	-	NaN	-	-	NaN
11096045	810.4553	104.38983, 104.408646, 104.41268, 104.42753, 104.42781, 104.43662, 104.441734	2	0.8479468, 0.90316683, 0.940359, 0.9405702, 0.9455001, 0.945852, 0.9605032	LWAYLTIEQLLEK	1	ITIH3_HUMAN	Inter-alpha-trypsin inhibitor heavy chain H3 precursor - Homo sapiens	1
11096046	820.45087	54.825977, 54.83, 54.86824	2	0.90273905, 0.9437161, 0.94846857	-	NaN	-	-	NaN
11096047	685.44836	53.47723, 53.51389, 53.53024	1	0.95355386, 0.9660582, 0.97489977	-	NaN	-	-	NaN
11096048	522.3055	48.509483, 48.51063	1	0.9610145, 0.9641914	-	NaN	-	-	NaN
11096049	842.36566	43.094524, 43.139137, 43.17494, 43.18939	1	0.90659493, 0.921145, 0.93818367, 0.9429886	-	NaN	-	-	NaN
11096050	620.9855	61.342354, 61.35694, 61.36261, 61.37566, 61.37683, 61.395782, 61.411972	3	0.9043283, 0.91076976, 0.9350362, 0.94986886, 0.95235264, 0.9686533, 0.9744846	ALNHLPLEYNSALYSR	1	CO6_HUMAN	Complement component C6 precursor - Homo sapiens	1
11096051	634.3248	53.709354, 53.731834, 53.76362, 53.790455	1	0.88595074, 0.9302104, 0.9426066, 0.96467245	-	NaN	-	-	NaN
11096052	654.3689	65.716415, 65.74431, 65.74563, 65.745926	2	0.9305642, 0.93398917, 0.94963515, 0.95141906	LSSGLVTAALYGR	0.97	BTD_HUMAN	Biotinidase precursor - Homo sapiens	0.97
11096053	486.27493	31.643332, 31.669434, 31.70294	1	0.7542216, 0.84334564, 0.95667154	DSEGIVEVK	0.91	CFAI_HUMAN	Complement factor I precursor - Homo sapiens	1
11096054	1266.1377	67.93927, 68.0229, 68.04685, 68.05671, 68.0696, 68.09083	2	0.33060968, 0.4151784, 0.46567217, 0.46700737, 0.5472888, 0.56771785	-	NaN	-	-	NaN
11096055	1673.7532	116.062096, 116.094124, 116.101166, 116.10696, 116.11086, 116.11834	2	0.9607795, 0.9609424, 0.9623969, 0.96862566, 0.96965444, 0.9710416	-	NaN	-	-	NaN
11096056	694.4316	44.5386, 44.544605	1	0.9216859, 0.9393463	-	NaN	-	-	NaN
11096057	998.03644	68.80412, 68.94542, 68.96301, 68.9655, 68.98535, 68.99007, 69.02786	2	0.8086338, 0.8223791, 0.8863055, 0.88875204, 0.9082918, 0.9479164, 0.9639603	LAVTTHGLPC[160.0307]LAWASAQAK	0.81	THRB_HUMAN	Prothrombin precursor - Homo sapiens	1
11096058	1003.5132	48.65687, 48.668686, 48.669678, 48.695213, 48.696068, 48.708416, 48.710518	2	0.89920354, 0.9442793, 0.9455179, 0.9504811, 0.9532344, 0.9573945, 0.9597816	FAHYVVTSQVVNTANEAR	0.92	ITIH1_HUMAN	Inter-alpha-trypsin inhibitor heavy chain H1 precursor - Homo sapiens	1
11096059	955.44995	55.09185, 55.097736, 55.113716, 55.116436, 55.124073, 55.15012	2	0.8725818, 0.87400097, 0.8885472, 0.9011313, 0.92197245, 0.9289004	LLATLC[160.0307]SAEVC[160.0307]QC[160.0307]AEGK	1	CO4B_HUMAN	Complement C4-B precursor - Homo sapiens	1
11096060	1202.1146	97.89705, 97.9053, 97.91049, 97.915726, 97.91967, 97.92093, 97.922424	2	0.8704754, 0.9670451, 0.9682575, 0.9686276, 0.96920294, 0.9715109, 0.9730827	-	NaN	-	-	NaN
11096061	1397.56	84.78206, 84.88372, 84.89663, 84.90096, 84.901054, 84.90586, 84.90633, 84.908806, 84.91454	3	0.8887751, 0.94918746, 0.9512561, 0.9565765, 0.95763457, 0.95954204, 0.9596969, 0.96010023, 0.9648239	-	NaN	-	-	NaN
11096062	643.8149	44.252018, 44.2944, 44.314846	2	0.95648474, 0.9625966, 0.9721625	WLVGEMHC[160.0307]QK	0.97	CO7_HUMAN	Complement component C7 precursor - Homo sapiens	1
11096063	1268.781	62.722015, 62.73083, 62.732315, 62.737274, 62.739414	1	0.9377859, 0.9645953, 0.9744813, 0.9747514, 0.97586125	-	NaN	-	-	NaN
11096064	779.90906	58.95301, 58.954876, 58.955856, 58.95645, 58.961338, 58.962296	2	0.92992824, 0.9378458, 0.94476557, 0.9523192, 0.97121924, 0.9732435	LNHQLEGLTFQMK	1	APOA4_HUMAN	Apolipoprotein A-IV precursor - Homo sapiens	1
11096065	1150.0735	104.531715, 104.543564, 104.54868, 104.55578, 104.56085, 104.561806, 104.56281	2	0.93726563, 0.9568657, 0.95714253, 0.95716363, 0.9572639, 0.96051747, 0.96645683	NDNDNIFLSPLSISTAFAMTK	1	ANT3_HUMAN	Antithrombin-III precursor - Homo sapiens	1
11096066	1027.948	55.457344, 55.5372, 55.594357, 55.59535, 55.620285, 55.649326, 55.703503	2	0.8372415, 0.8691722, 0.87479, 0.8814916, 0.8943605, 0.8951701, 0.9020769	GQELC[160.0307]ADYSENTFTEYK	0.93	VTDB_HUMAN	Vitamin D-binding protein precursor - Homo sapiens	1
11096067	533.3444	46.467724, 46.477776, 46.543663	1	0.90567553, 0.9290175, 0.96635383	-	NaN	-	-	NaN
11096068	435.20007	47.389084, 47.39769, 47.413338, 47.43183	2	0.96068186, 0.96947193, 0.97170913, 0.97205204	-	NaN	-	-	NaN
11096069	526.749	52.98357, 53.026512, 53.046185, 53.0518	2	0.8291359, 0.93277335, 0.94725597, 0.95862997	WGYC[160.0307]LEPK	0.99	FA12_HUMAN	Coagulation factor XII precursor - Homo sapiens	1
11096070	558.82513	47.73574, 47.73644, 47.75136, 47.753017	2	0.92069715, 0.9599867, 0.967178, 0.9695716	KC[160.0307]LVNLIEK	1	CFAB_HUMAN	Complement factor B precursor - Homo sapiens	1
11096071	592.80786	37.912025, 37.912334	2	0.9568816, 0.95826083	KIC[160.0307]LDPDAPR	1	CXCL7_HUMAN	Platelet basic protein precursor - Homo sapiens	1
11096072	770.94324	50.87138, 50.874447, 50.885193	2	0.926504, 0.9374549, 0.9419326	LLSGGNTLHLVSTTK	1	APOB_HUMAN	Apolipoprotein B-100 precursor - Homo sapiens	1
11096073	657.6748	71.07253, 71.08537, 71.10247, 71.106674, 71.106964, 71.108696, 71.111206	3	0.7846446, 0.89354354, 0.9499343, 0.95252764, 0.95254856, 0.9528582, 0.9587816	KEAGIPEFYDYDVALIK	0.85	CFAB_HUMAN	Complement factor B precursor - Homo sapiens	1
11096074	807.51495	44.506596, 44.515015, 44.531967, 44.53535	1	0.92160517, 0.93187857, 0.95039254, 0.9626806	ITGYIIK	1	FINC_HUMAN	Fibronectin precursor - Homo sapiens	1
11096075	922.0785	71.16458, 71.16732, 71.18283, 71.18981, 71.19341, 71.19404, 71.20059	3	0.8719858, 0.9490813, 0.95325255, 0.9556219, 0.9615619, 0.96313125, 0.96848536	KYTAGTSLFQ[129.0426]N[115.0269]AEPTSC[160.0307]SFAPNSQR	0.98	HXA7_HUMAN	Homeobox protein Hox-A7 OS=Homo sapiens GN=HOXA7 PE=2 SV=2	0
11096076	572.7996	36.725594, 36.73774, 36.74537	2	0.844651, 0.916896, 0.9390519	KDNEQHVFK	0.73	CFAB_HUMAN	Complement factor B precursor - Homo sapiens	1
11096077	725.3143	36.342346, 36.34251, 36.34437, 36.345024, 36.353172	2	0.9266283, 0.928617, 0.9360538, 0.9376234, 0.9464351	PSC[160.0307]C[160.0307]SGALYYGSK	1	ITIH2_HUMAN	Inter-alpha-trypsin inhibitor heavy chain H2 precursor - Homo sapiens	1
11096078	789.3945	34.17375, 34.1764, 34.20708	1	0.94183666, 0.96098375, 0.96164083	n[43.0184]LAGC[160.0307]QAK	0.91	APOE_HUMAN	Apolipoprotein E precursor - Homo sapiens	1
11096079	697.363	47.101784, 47.10329, 47.105526	1	0.97092885, 0.9723773, 0.97681814	-	NaN	-	-	NaN
11096080	828.4417	34.434814, 34.44557, 34.454853, 34.455044, 34.456154	1	0.93274146, 0.9442887, 0.95229954, 0.95556927, 0.97474164	-	NaN	-	-	NaN
11096081	494.58383	24.839338, 24.839817, 24.840042, 24.84415, 24.844906	3	0.9398136, 0.954063, 0.95921946, 0.9642273, 0.97175795	IYGNQDTSSQLKK	1	ITIH2_HUMAN	Inter-alpha-trypsin inhibitor heavy chain H2 precursor - Homo sapiens	1
11096082	651.8232	23.802715, 23.869808, 23.911089, 23.945261	2	0.5406927, 0.5440394, 0.67171764, 0.8453621	-	NaN	-	-	NaN
11096083	656.3795	59.898, 59.911766, 59.91516, 59.91881, 59.922245	2	0.95614815, 0.95705867, 0.959414, 0.9635631, 0.9692403	RTTPPTTATPIR	0.71	FINC_HUMAN	Fibronectin precursor - Homo sapiens	1
11096084	747.39484	66.07496, 66.08928, 66.130875	2	0.93540865, 0.9629117, 0.9629267	-	NaN	-	-	NaN
11096085	959.5101	46.02165, 46.062454, 46.068535	1	0.94872266, 0.95219034, 0.95519316	-	NaN	-	-	NaN
11096086	738.67017	51.57623, 51.604454	3	0.95674485, 0.97311395	KC[160.0307]SYTEDAQC[160.0307]IDGTIEVPK	0.7	APOH_HUMAN	Beta-2-glycoprotein 1 precursor - Homo sapiens	1
11096087	1019.48206	110.07344, 110.08366, 110.109985, 110.11382, 110.11467, 110.126595, 110.13858, 110.15332	3	0.88670003, 0.91058564, 0.932002, 0.94381815, 0.9465766, 0.9482646, 0.9486774, 0.9508212	VWPQQPSGELFEIEIDTLETTC[160.0307]HVLD	1	FETUA_HUMAN	Alpha-2-HS-glycoprotein precursor - Homo sapiens	1
11096088	785.0672	76.21778, 76.29494, 76.29539, 76.2957, 76.30014, 76.32003	3	0.89390445, 0.93156123, 0.95756036, 0.958313, 0.9610253, 0.9628606	-	NaN	-	-	NaN
11096089	816.93207	63.406254, 63.449768, 63.466866, 63.47983, 63.485264, 63.486847	2	0.75713515, 0.907007, 0.91877645, 0.9199732, 0.93863827, 0.94229424	ALYWVNGQVPDGVSK	1	APOB_HUMAN	Apolipoprotein B-100 precursor - Homo sapiens	1
11096090	1088.5415	62.45651, 62.457363, 62.462475, 62.46351, 62.46601	1	0.9357065, 0.94357246, 0.9499869, 0.95227855, 0.974546	-	NaN	-	-	NaN
11096091	530.7887	45.701817, 45.724197, 45.726124, 45.73686, 45.77504	2	0.8745189, 0.90864503, 0.9551717, 0.96776557, 0.9699023	RPPGFSPFR	0.86	KNG1_HUMAN	Kininogen-1 precursor - Homo sapiens	1
11096092	456.19775	27.192966, 27.210106, 27.215355, 27.226969, 27.237738, 27.241253	3	0.9377624, 0.93776494, 0.9435718, 0.95565003, 0.9578144, 0.9699057	-	NaN	-	-	NaN
11096093	523.93896	33.65235, 33.670277, 33.672523, 33.673798, 33.674004, 33.681053	3	0.934981, 0.95027816, 0.9559597, 0.9702994, 0.9723253, 0.9767839	-	NaN	-	-	NaN
11096094	997.5023	45.255753, 45.269085, 45.269836, 45.273643, 45.2773, 45.291164	2	0.94801575, 0.95528495, 0.958084, 0.96167976, 0.9635196, 0.97105354	-	NaN	-	-	NaN
11096095	801.9224	58.532402, 58.53331, 58.535114, 58.54252, 58.54502, 58.549213	2	0.9132624, 0.91413563, 0.92908865, 0.95094097, 0.9563185, 0.96046466	-	NaN	-	-	NaN
11096096	685.8272	51.962013, 51.98895, 52.003944, 52.00946, 52.109592, 52.113388	2	0.5105182, 0.8368125, 0.8412466, 0.8974748, 0.91120744, 0.9316617	NTFTLSC[160.0307]DGSLR	0.71	APOB_HUMAN	Apolipoprotein B-100 precursor - Homo sapiens	1
11096097	489.289	77.24512, 77.524216, 77.60306	1	0.7045089, 0.86584496, 0.9000647	-	NaN	-	-	NaN
11096098	735.91833	73.44956, 73.45034, 73.45084, 73.45402, 73.48416	2	0.94420004, 0.96074456, 0.9661278, 0.96781075, 0.968355	-	NaN	-	-	NaN
11096099	572.57385	98.60515, 98.640755, 98.643745, 98.64535, 98.65288, 98.65731, 98.65938	4	0.945991, 0.9475032, 0.94862896, 0.9496673, 0.95198053, 0.9535251, 0.9560701	-	NaN	-	-	NaN
11096100	502.29092	54.043503, 54.044777, 54.05288, 54.06299	2	0.9349213, 0.94700587, 0.9587857, 0.9613717	QVVAGLNFR	0.8	KNG1_HUMAN	Kininogen-1 precursor - Homo sapiens	1
11096101	523.7965	60.323215, 60.344604, 60.390144	2	0.9404043, 0.96121943, 0.9710638	-	NaN	-	-	NaN
11096102	576.27844	45.14706, 45.188564, 45.199287, 45.204487	2	0.92108923, 0.93766636, 0.96894187, 0.97458905	FTNIGPDTMR	0.77	FINC_HUMAN	Fibronectin precursor - Homo sapiens	1
11096103	504.22998	45.572163, 45.594593, 45.599262, 45.604973, 45.609734, 45.62158	3	0.9176702, 0.9265236, 0.94888115, 0.95589775, 0.9645583, 0.96570873	-	NaN	-	-	NaN
11096104	632.32404	48.783573, 48.785587	2	0.9678269, 0.9681013	IYSLWEHSTK	1	APOB_HUMAN	Apolipoprotein B-100 precursor - Homo sapiens	1
11096105	464.27542	50.912346, 50.92301, 50.931927, 51.02239	2	0.9142308, 0.96130544, 0.9629198, 0.9690522	-	NaN	-	-	NaN
11096106	1148.5867	55.613293, 55.674416, 55.686428, 55.712425, 55.73528	1	0.87051076, 0.8933933, 0.9154646, 0.9360109, 0.9446206	-	NaN	-	-	NaN
11096107	780.9008	73.919395, 73.93698, 73.947525, 73.94993, 73.951706	2	0.95157886, 0.95235574, 0.9616691, 0.9652448, 0.9706117	AIAYSSLSQSYLYI	0.91	CO5_HUMAN	Complement C5 precursor - Homo sapiens	1
11096108	1156.5502	87.97656, 88.011986, 88.055626, 88.07113, 88.07274, 88.08116, 88.082664	2	0.8733122, 0.88296163, 0.8856582, 0.8901913, 0.8946804, 0.8946859, 0.9070145	EYYFAEAQIADFSDPAFISK	1	HEP2_HUMAN	Heparin cofactor 2 precursor - Homo sapiens	1
11096109	487.31094	47.21318, 47.21982, 47.241764	1	0.9466677, 0.95988905, 0.9615523	-	NaN	-	-	NaN
11096110	534.3486	68.197815, 68.20752, 68.21269	1	0.9169701, 0.93732285, 0.93798786	-	NaN	-	-	NaN
11096111	698.3572	72.2737, 72.31196, 72.32119, 72.33468, 72.33679, 72.33869, 72.339096	5	0.9474149, 0.96330637, 0.96465534, 0.96499205, 0.96515584, 0.9658258, 0.9701904	-	NaN	-	-	NaN
11096112	1160.648	71.55159, 71.55647, 71.57886, 71.58224, 71.58398	1	0.95054394, 0.95945376, 0.9635919, 0.96605426, 0.96695715	-	NaN	-	-	NaN
11096113	472.29504	38.818455, 38.83075, 38.842945	1	0.9618391, 0.96232986, 0.969901	-	NaN	-	-	NaN
11096114	532.5632	22.470768, 22.484203, 22.485102, 22.493584, 22.493816	3	0.94944733, 0.9510634, 0.95412636, 0.96767896, 0.97169584	VDKDNEDFQESNR	1	CERU_HUMAN	Ceruloplasmin precursor - Homo sapiens	1
11096115	627.3608	63.03, 63.047997, 63.1417	1	0.900554, 0.96251017, 0.968958	-	NaN	-	-	NaN
11096116	729.3512	58.93588, 58.94822, 58.949383, 58.95144, 58.95247, 58.9528	3	0.9417723, 0.9696724, 0.97170866, 0.9724506, 0.97288895, 0.97378224	SSNNPHSPIVEEFQVPYNK	1	C1S_HUMAN	Complement C1s subcomponent precursor - Homo sapiens	1
11096117	499.2409	45.234287, 45.255283, 45.271206, 45.276794, 45.276867, 45.28001	4	0.93892676, 0.9407804, 0.9499324, 0.95392114, 0.95694995, 0.9583255	-	NaN	-	-	NaN
11096118	665.2639	38.512188, 38.51291, 38.513126	3	0.9461046, 0.95215976, 0.9562169	-	NaN	-	-	NaN
11096119	775.8626	57.0976, 57.10263, 57.102703, 57.10542, 57.20712	2	0.95838434, 0.9638298, 0.9638896, 0.9653859, 0.96625215	TSTSEEVC[160.0307]SFYLK	0.93	CO5_HUMAN	Complement C5 precursor - Homo sapiens	1
11096120	484.78287	39.56694, 39.628613, 39.632347, 39.64097	2	0.96154094, 0.9619053, 0.9680662, 0.97208846	LGPLVEQGR	1	APOE_HUMAN	Apolipoprotein E precursor - Homo sapiens	1
11096121	638.8261	48.72204, 48.723045, 48.727623, 48.75741	2	0.90307254, 0.930657, 0.9344973, 0.94453245	-	NaN	-	-	NaN
11096122	1316.6373	51.81392, 51.82453, 51.83304, 51.842777, 51.855556	1	0.87652063, 0.9373298, 0.94260764, 0.9432756, 0.9460772	-	NaN	-	-	NaN
11096123	911.00085	75.30473, 75.30575, 75.310326, 75.312515, 75.314964	2	0.932261, 0.9463546, 0.9519679, 0.95233727, 0.9530839	DAVEKPQEFTIVAFVK	1	APOB_HUMAN	Apolipoprotein B-100 precursor - Homo sapiens	1
11096124	686.3364	52.15926, 52.39407	2	0.8329313, 0.937493	-	NaN	-	-	NaN
11096125	500.80603	51.83881, 51.89702, 51.91706, 51.939304	2	0.93443924, 0.94001013, 0.9526365, 0.9537126	VLISLQEAK	0.97	CO3_HUMAN	Complement C3 precursor - Homo sapiens	1
11096126	783.9154	73.00918, 73.028694, 73.034096	2	0.91213197, 0.91386765, 0.9347444	FPSGTFEQVSQLVK	1	VTDB_HUMAN	Vitamin D-binding protein precursor - Homo sapiens	1
11096127	672.0059	64.14319, 64.14878, 64.15421, 64.18514, 64.225815	3	0.92022574, 0.9427593, 0.96205854, 0.9713591, 0.9719502	KPVAFSDYIHPVC[160.0307]LPDR	0.69	THRB_HUMAN	Prothrombin precursor - Homo sapiens	1
11096128	662.37726	76.89489, 76.90407, 76.90604, 76.914246, 76.93098	2	0.8642546, 0.9035769, 0.9526011, 0.9590805, 0.97062516	LPLVPALDGC[160.0307]LR	1	SHBG_HUMAN	Sex hormone-binding globulin precursor - Homo sapiens	1
11096129	656.4265	112.789055, 112.796555, 112.82047, 112.83481	1	0.8504575, 0.87709296, 0.8990086, 0.90118927	-	NaN	-	-	NaN
11096130	473.29385	47.058517, 47.066063, 47.07777	1	0.957388, 0.9674685, 0.973118	-	NaN	-	-	NaN
11096131	868.39703	115.43677, 115.44417, 115.44656, 115.452934, 115.45369, 115.456154, 115.45787, 115.458145	3	0.9647752, 0.9686189, 0.97027415, 0.9706592, 0.9712342, 0.97283053, 0.97304773, 0.97365344	EVSADQVATVMWDYFSQLSNNAK	1	APOA4_HUMAN	Apolipoprotein A-IV precursor - Homo sapiens	1
11096132	785.5088	45.557682, 45.572285, 45.582348	1	0.9471858, 0.953994, 0.9624608	LNILNAK	0.88	HEP2_HUMAN	Heparin cofactor 2 precursor - Homo sapiens	1
11096133	1198.6488	77.044815, 77.05375, 77.056274, 77.06016	1	0.96523523, 0.96833146, 0.9688545, 0.9691724	-	NaN	-	-	NaN
11096134	1089.614	102.82946, 102.84149, 102.84179, 102.85056	1	0.9665289, 0.9683165, 0.9704222, 0.97264105	-	NaN	-	-	NaN
11096135	467.2586	50.71287, 50.73022, 50.73542	1	0.9147831, 0.95946974, 0.9690918	-	NaN	-	-	NaN
11096136	776.3861	72.08141, 72.08232, 72.08308, 72.08526, 72.08637, 72.08705, 72.08791	3	0.9539663, 0.9555408, 0.96300316, 0.96559066, 0.97267246, 0.97487307, 0.9762192	SITC[160.0307]IHGVWTQ[129.0426]LPQC[160.0307]VAIDK	0.92	CFAH_HUMAN	Complement factor H precursor - Homo sapiens	1
11096137	788.89026	65.35267, 65.370895, 65.39745, 65.48492	2	0.61263084, 0.92911744, 0.9553161, 0.97139406	IQNPDLWNSYQAK	0.85	PAR14_HUMAN	Poly [ADP-ribose] polymerase 14 - Homo sapiens	0
11096138	500.27454	46.197174, 46.20572, 46.232605, 46.25204	2	0.8501923, 0.8604955, 0.8669951, 0.9477875	SVGFHLPSR	1	APOB_HUMAN	Apolipoprotein B-100 precursor - Homo sapiens	1
11096139	904.4727	38.007885, 38.054493, 38.07259, 38.07762	1	0.7773052, 0.90874493, 0.9457286, 0.9464834	-	NaN	-	-	NaN
11096140	1167.5902	92.58176, 92.63565, 92.64324, 92.64408, 92.64466, 92.64749, 92.67174	3	0.5367195, 0.88016754, 0.8828994, 0.90654546, 0.90662205, 0.91134876, 0.9483983	EC[160.0307]VGFEAVQEVPVGLVQPASATLYDYYNPER	1	CO4B_HUMAN	Complement C4-B precursor - Homo sapiens	1
11096141	512.77423	66.74344, 66.77989, 66.805534, 66.81444	2	0.94706774, 0.9480718, 0.96706146, 0.9705213	FNALQYLR	1	LUM_HUMAN	Lumican precursor - Homo sapiens	1
11096142	627.266	27.17118, 27.18903, 27.204014, 27.220963, 27.22521	2	0.8900106, 0.94914496, 0.95934844, 0.9680145, 0.9711728	EDSVTYHC[160.0307]SR	1	CFAB_HUMAN	Complement factor B precursor - Homo sapiens	1
11096143	790.8871	51.97908, 51.979515, 52.001667, 52.031666, 52.05343	2	0.8098946, 0.82728136, 0.92139167, 0.93540883, 0.9542294	SGSSTASWIQNVDTK	1	APOB_HUMAN	Apolipoprotein B-100 precursor - Homo sapiens	1
11096144	552.27875	30.005081, 30.011877, 30.01698, 30.058971	2	0.8605273, 0.9623001, 0.9629627, 0.97125715	-	NaN	-	-	NaN
11096145	946.4867	105.04375, 105.11629, 105.122925, 105.131485, 105.137535, 105.14552, 105.14612	3	0.88075364, 0.8816017, 0.90202665, 0.925496, 0.93172973, 0.93899596, 0.93992126	EDYLDVYVFGVGPLVNQVNINALASK	1	CFAB_HUMAN	Complement factor B precursor - Homo sapiens	1
11096146	424.21344	34.484734, 34.48864, 34.498154, 34.510956	2	0.9526409, 0.96176195, 0.96225035, 0.9662746	C[160.0307]NLLAEK	0.99	FETUA_HUMAN	Alpha-2-HS-glycoprotein precursor - Homo sapiens	1
11096147	781.3734	60.99554, 61.007183	2	0.8915206, 0.9053439	TATSEYQTFFNPR	0.76	THRB_HUMAN	Prothrombin precursor - Homo sapiens	1
11096148	543.278	47.3566, 47.394157	1	0.8720011, 0.9695901	-	NaN	-	-	NaN
11096149	552.83765	80.59573, 80.60331, 80.608925, 80.61166, 80.61607	2	0.9152276, 0.964095, 0.9661953, 0.96627986, 0.97384346	-	NaN	-	-	NaN
11096150	544.7846	33.022358, 33.025173, 33.02805	2	0.9467535, 0.95079005, 0.9709034	-	NaN	-	-	NaN
11096151	1528.7351	110.03399, 110.07712, 110.09215, 110.09575, 110.10471, 110.113205, 110.11888, 110.126366	2	0.77017826, 0.90527195, 0.94275814, 0.94766337, 0.9517273, 0.95321435, 0.95729464, 0.9592766	MDWLVPATC[160.0307]EPIQSVFFFSGDKYYR	0.77	VTNC_HUMAN	Vitronectin precursor - Homo sapiens	1
11096152	625.9907	71.30796, 71.38821, 71.39724, 71.40174, 71.40487, 71.418915, 71.43661	3	0.4902544, 0.8222157, 0.90009683, 0.9063053, 0.91485006, 0.9471521, 0.9673142	-	NaN	-	-	NaN
11096153	435.7335	45.004032, 45.03449, 45.04096	2	0.9614026, 0.9661239, 0.9713837	QVLHFTK	1	CO4B_HUMAN	Complement C4-B precursor - Homo sapiens	1
11096154	983.56683	44.47345, 44.48114, 44.481625, 44.48266	1	0.92756593, 0.9585219, 0.95855474, 0.9668015	-	NaN	-	-	NaN
11096155	890.8055	123.67745, 123.707344, 123.70795, 123.70837, 123.709015, 123.71099, 123.7141	3	0.7836705, 0.7900042, 0.8055766, 0.8082342, 0.80923617, 0.8136077, 0.8139572	-	NaN	-	-	NaN
11096156	1519.7632	64.72754, 64.81007, 64.845726, 64.859436, 64.86261	1	0.8215174, 0.8238894, 0.829957, 0.8612964, 0.92930377	-	NaN	-	-	NaN
11096157	732.8494	90.40592, 90.505585, 90.539566, 90.562706, 90.57564, 90.58721	2	0.9251717, 0.9255088, 0.9403765, 0.9460324, 0.948964, 0.97073644	-	NaN	-	-	NaN
11096158	579.29486	48.633606, 48.636456, 48.64445, 48.69135	2	0.88457507, 0.91212916, 0.92982113, 0.9672673	-	NaN	-	-	NaN
11096159	505.5959	64.18778, 64.19049, 64.192566, 64.20172, 64.22867	3	0.80967754, 0.8581509, 0.8888919, 0.89627725, 0.9587289	MSLHHLTIPYFR	1	AACT_HUMAN	Alpha-1-antichymotrypsin precursor - Homo sapiens	1
11096160	724.691	55.29708, 55.317783, 55.32441, 55.34056, 55.351852, 55.373074	3	0.7543708, 0.76730096, 0.7921875, 0.7927327, 0.80012965, 0.9392766	-	NaN	-	-	NaN
11096161	1262.2109	102.336586, 102.40778, 102.417, 102.42425, 102.43624, 102.44096, 102.44514	2	0.7626814, 0.90645397, 0.92125624, 0.935796, 0.94976574, 0.94990057, 0.9675972	DLEVVAATPTSLLISWDAPAVTVR	1	FINC_HUMAN	Fibronectin precursor - Homo sapiens	1
11096162	1063.6106	46.694435, 46.69668, 46.697765, 46.70364	1	0.9416365, 0.94278353, 0.94351864, 0.9511795	-	NaN	-	-	NaN
11096163	755.9759	44.44067, 44.453712, 44.45514, 44.456352, 44.46008, 44.46102, 44.46553	3	0.78812003, 0.79753697, 0.80465555, 0.8089067, 0.8103583, 0.83573556, 0.8527091	SC[160.0307]ESN[115.0269]SPFPVHPGTAEC[160.0307]C[160.0307]TK	1	VTDB_HUMAN	Vitamin D-binding protein precursor - Homo sapiens	1
11096164	619.8222	77.15271, 77.210205, 77.21308, 77.224106, 77.22958	2	0.8950981, 0.8999922, 0.95238054, 0.955549, 0.9620187	LETPDFQ[129.0426]LFK	0.84	A1BG_HUMAN	Alpha-1B-glycoprotein precursor - Homo sapiens	1
11096165	832.54535	64.220184, 64.2281, 64.23173	1	0.96424395, 0.9656852, 0.9703545	FLVNLVK	1	AFAM_HUMAN	Afamin precursor - Homo sapiens	1
11096166	565.7991	25.507614, 25.529266, 25.54763, 25.548271	2	0.92253876, 0.9429552, 0.9683082, 0.9729429	AASGTQNNVLR	1	CO7_HUMAN	Complement component C7 precursor - Homo sapiens	1
11096167	669.41	36.716015, 36.769817, 36.77349, 36.7963	1	0.95088065, 0.95198417, 0.9552196, 0.96669513	-	NaN	-	-	NaN
11096168	401.28745	36.307476, 36.3208, 36.346947	1	0.95024055, 0.961185, 0.9638275	-	NaN	-	-	NaN
11096169	890.40125	65.99108, 66.02305, 66.029655, 66.031334, 66.031525, 66.03642, 66.03899, 66.06818	3	0.7030686, 0.86256564, 0.9529461, 0.97120255, 0.9722992, 0.972706, 0.9732038, 0.974792	-	NaN	-	-	NaN
11096170	732.7023	69.86121, 69.873856, 69.88515, 69.899216, 69.90286, 69.917854	3	0.8665177, 0.92311996, 0.9594322, 0.96835864, 0.9702225, 0.97078323	-	NaN	-	-	NaN
11096171	636.3152	28.548813, 28.549084, 28.573503	1	0.93021995, 0.94166666, 0.9718969	-	NaN	-	-	NaN
11096172	992.4467	21.744967, 21.745203, 21.745903, 21.747911, 21.748154	1	0.8978431, 0.9029578, 0.9278656, 0.95621, 0.9704717	-	NaN	-	-	NaN
11096173	415.7216	47.65722, 47.663025, 47.6752	2	0.9297339, 0.9348531, 0.94257426	SIQNNVR	0.85	ITIH4_HUMAN	Inter-alpha-trypsin inhibitor heavy chain H4 precursor - Homo sapiens	1
11096174	1140.2085	120.268166, 120.269646, 120.282, 120.28388, 120.284325, 120.291046, 120.29516	3	0.9456498, 0.9508602, 0.95530236, 0.95626473, 0.9566437, 0.9583129, 0.96105826	ADYVETVLDSTC[160.0307]SSTVQFLEYELNVLGTHK	1	APOB_HUMAN	Apolipoprotein B-100 precursor - Homo sapiens	1
11096175	687.3462	44.05648, 44.10191, 44.10421, 44.11157, 44.116684	2	0.8618486, 0.9353797, 0.94594306, 0.9561796, 0.96275127	-	NaN	-	-	NaN
11096176	631.3861	30.244873, 30.247969, 30.251604	1	0.871743, 0.9121523, 0.9204119	-	NaN	-	-	NaN
11096177	456.26462	43.54737, 43.55176, 43.559975, 43.56224	2	0.9595249, 0.96206045, 0.9623932, 0.96580774	LPGIVAEGR	1	ANT3_HUMAN	Antithrombin-III precursor - Homo sapiens	1
11096178	562.9642	59.73911, 59.739906, 59.741993, 59.74775	3	0.9614814, 0.96429753, 0.9648538, 0.9668783	LNHQLEGLTFQMKK	0.78	APOA4_HUMAN	Apolipoprotein A-IV precursor - Homo sapiens	1
11096179	987.54474	94.91718, 94.969635, 95.01213, 95.01717, 95.0398, 95.044334	2	0.5497916, 0.9158799, 0.93246424, 0.9356785, 0.9471981, 0.9537817	TEC[160.0307]IKPVVQEVLTITPF	0.9	CO6_HUMAN	Complement component C6 precursor - Homo sapiens	1
11096180	1464.7041	90.44183, 90.551865, 90.5705, 90.58168, 90.58893	1	0.91143245, 0.9141024, 0.93922174, 0.94433594, 0.9474589	-	NaN	-	-	NaN
11096181	1275.6858	55.629826, 55.66736, 55.70138, 55.70469, 55.70631	1	0.8500629, 0.9081056, 0.94733536, 0.94798476, 0.94983304	-	NaN	-	-	NaN
11096182	453.3464	56.17759, 56.178886, 56.212505, 56.22472	1	0.56856424, 0.9156096, 0.92805713, 0.9407362	-	NaN	-	-	NaN
11096183	1038.5533	34.95293, 34.966045, 34.967106, 35.026993	1	0.85951453, 0.94605565, 0.9695687, 0.9721098	-	NaN	-	-	NaN
11096184	705.69244	88.63739, 88.645775, 88.67382, 88.67666, 88.70758, 88.7193	3	0.44244117, 0.49122167, 0.50514483, 0.50923616, 0.7182746, 0.9149383	-	NaN	-	-	NaN
11096185	1275.5848	30.295107, 30.313686, 30.322922, 30.32909, 30.330387	1	0.89589465, 0.93995285, 0.95230204, 0.95421004, 0.96314013	-	NaN	-	-	NaN
11096186	823.9841	23.453655, 23.45413, 23.454521, 23.45541, 23.45727, 23.458044, 23.4632	3	0.91826624, 0.92669094, 0.92766404, 0.9315446, 0.9325034, 0.9446433, 0.96092224	-	NaN	-	-	NaN
11096187	672.8929	94.66621, 94.69412, 94.6961, 94.71714, 94.717964	2	0.9531441, 0.954068, 0.96703774, 0.97191995, 0.9722582	-	NaN	-	-	NaN
11096188	670.8242	73.12951, 73.13016, 73.13297, 73.134964, 73.1398, 73.14182	4	0.9475368, 0.94765437, 0.96092063, 0.9662701, 0.96930844, 0.9703201	-	NaN	-	-	NaN
11096189	589.8306	40.314144, 40.32429, 40.340332, 40.371307, 40.38604	2	0.8523726, 0.89574504, 0.91609514, 0.9219943, 0.93466944	LKEDAVSAAFK	1	LUM_HUMAN	Lumican precursor - Homo sapiens	1
11096190	684.0744	63.524776, 63.525276, 63.526237, 63.527542, 63.528015, 63.528896, 63.54097, 63.59432	4	0.89827675, 0.9337168, 0.9571335, 0.9591353, 0.9622693, 0.9630757, 0.9640679, 0.96846426	-	NaN	-	-	NaN
11096191	630.81	62.328995, 62.33352, 62.346607, 62.35556	2	0.93751436, 0.9498201, 0.9567848, 0.96333635	AQWANPFDPSK	1	THBG_HUMAN	Thyroxine-binding globulin precursor - Homo sapiens	1
11096192	607.361	53.902317, 53.93079, 53.945774, 53.96834	2	0.9357367, 0.93631786, 0.9466885, 0.96243525	-	NaN	-	-	NaN
11096193	572.31384	47.640038, 47.651546, 47.657837, 47.66538	2	0.75717247, 0.8631101, 0.8638653, 0.93105656	QGHN[115.0269]SVFLIK	0.69	HEMO_HUMAN	Hemopexin precursor - Homo sapiens	1
11096194	476.25955	40.563087, 40.56778, 40.57605, 40.579666	2	0.80092776, 0.9584798, 0.9673028, 0.9751575	EFHLHLR	1	CO4B_HUMAN	Complement C4-B precursor - Homo sapiens	1
11096195	822.7808	121.14157, 121.14872, 121.15207, 121.15365, 121.15513, 121.15514, 121.16171	3	0.9461275, 0.9533294, 0.9540641, 0.95482224, 0.95588803, 0.9669502, 0.9825013	-	NaN	-	-	NaN
11096196	942.1517	75.409355, 75.44815, 75.4562, 75.47723, 75.47987, 75.48413, 75.50228	3	0.8748363, 0.9033187, 0.90681875, 0.9086257, 0.91891855, 0.93694556, 0.9588231	LELELRPTGEIEQYSVSATYELQR	1	APOB_HUMAN	Apolipoprotein B-100 precursor - Homo sapiens	1
11096197	705.68317	88.15405, 88.16607, 88.17672, 88.19133, 88.200516, 88.20629, 88.2568	3	0.78272337, 0.8228252, 0.83152926, 0.8382513, 0.85339683, 0.8652669, 0.87075156	DLEIEVVLFHPNYNIN[115.0269]GK	1	CFAB_HUMAN	Complement factor B precursor - Homo sapiens	1
11096198	944.55774	46.03125, 46.04822, 46.05191, 46.05561	1	0.94031316, 0.9496217, 0.9571239, 0.958455	LTLDIQNK	1	APOB_HUMAN	Apolipoprotein B-100 precursor - Homo sapiens	1
11096199	564.2531	28.734993, 28.740246, 28.769314, 28.930542, 28.979942	2	0.51600254, 0.6602119, 0.73524934, 0.75115234, 0.97924477	DAQYAPGYDK	1	CFAB_HUMAN	Complement factor B precursor - Homo sapiens	1
11096200	488.32138	44.824192, 44.82873, 44.86074	1	0.9533432, 0.96712476, 0.9707759	-	NaN	-	-	NaN
11096201	1114.643	56.464344, 56.515793, 56.521606, 56.531166	1	0.9251057, 0.94934833, 0.95727324, 0.96350676	-	NaN	-	-	NaN
11096202	447.54898	65.357124, 65.5208, 65.53451, 65.53473, 65.54064, 65.54156	3	0.83582234, 0.90563214, 0.91624594, 0.93213403, 0.94695336, 0.94921017	TSDQIHFFFAK	1	ANT3_HUMAN	Antithrombin-III precursor - Homo sapiens	1
11096203	402.2484	39.030804, 39.118866, 39.120743	1	0.72541237, 0.9685405, 0.97065	-	NaN	-	-	NaN
11096204	432.22095	38.873913, 38.882187	2	0.9144426, 0.9731279	-	NaN	-	-	NaN
11096205	701.8334	73.35166, 73.37963, 73.380035, 73.380424, 73.38056, 73.38157, 73.38251	4	0.9242803, 0.92970717, 0.9674704, 0.9685323, 0.96966195, 0.97273076, 0.9733147	-	NaN	-	-	NaN
11096206	852.47797	98.06043, 98.06047, 98.06522, 98.066154, 98.06673	2	0.94076777, 0.94363534, 0.9498609, 0.9567527, 0.96010345	LWAYLTINQLLAER	1	ITIH2_HUMAN	Inter-alpha-trypsin inhibitor heavy chain H2 precursor - Homo sapiens	1
11096207	504.2817	50.282837, 50.303696, 50.37929	1	0.7299691, 0.8600461, 0.8825427	YLPC[160.0307]SVLR	0.99	KAIN_HUMAN	Kallistatin precursor - Homo sapiens	1
11096208	614.81775	31.807156, 31.959145	2	0.6596486, 0.9222979	-	NaN	-	-	NaN
11096209	509.2615	31.210823, 31.234358, 31.236065, 31.248116, 31.264421	3	0.9500129, 0.9622137, 0.9674179, 0.96758735, 0.96949244	-	NaN	-	-	NaN
11096210	593.8288	70.967606, 70.96952, 70.97704	2	0.9687478, 0.9720361, 0.9756339	DLHLSDVFLK	0.79	CO6_HUMAN	Complement component C6 precursor - Homo sapiens	1
11096211	496.75848	26.917622, 26.975977, 26.979145	2	0.9267019, 0.950918, 0.951884	QALEEFQK	0.68	CO8B_HUMAN	Complement component C8 beta chain precursor - Homo sapiens	1
11096212	717.11725	86.490395, 86.49151, 86.49179, 86.494156, 86.495125	4	0.9304663, 0.9407416, 0.9412832, 0.9484087, 0.9499136	GFPIKEDFLEQSEQLFGAKPVSLTGK	1	A2AP_HUMAN	Alpha-2-antiplasmin precursor - Homo sapiens	1
11096213	998.46967	55.874516, 55.904835, 55.933636, 55.934418, 55.935673, 55.938004, 55.944546	2	0.80760926, 0.9367889, 0.9512683, 0.9649695, 0.9700606, 0.972436, 0.97359455	TTLSGAPC[160.0307]QPWASEATYR	1	FA12_HUMAN	Coagulation factor XII precursor - Homo sapiens	1
11096214	782.4024	42.139015, 42.142666, 42.18195	1	0.89846486, 0.9323586, 0.94414365	SSGAFWK	1	ZA2G_HUMAN	Zinc-alpha-2-glycoprotein precursor - Homo sapiens (Human)	1
11096215	963.8538	87.856186, 87.86184, 87.87534, 87.87649, 87.87786, 87.87948, 87.87981, 87.88911	3	0.7567176, 0.9554541, 0.9586845, 0.95924544, 0.9605019, 0.9634239, 0.9660407, 0.9741371	PRPGVTEATITGLEPGTEYTIYVIALK	1	FINC_HUMAN	Fibronectin precursor - Homo sapiens	1
11096216	1118.0712	67.98503, 67.989204, 67.99366, 67.99561, 67.99702, 67.99773, 68.01822	2	0.9497933, 0.95915097, 0.9605102, 0.9606745, 0.96610343, 0.9690664, 0.97005534	-	NaN	-	-	NaN
11096217	457.288	29.506224, 29.510544, 29.515722, 29.519476	2	0.9124602, 0.9532765, 0.9567718, 0.95700985	-	NaN	-	-	NaN
11096218	416.76038	64.21824, 64.2295, 64.2346, 64.25535	2	0.95672303, 0.9629735, 0.9640039, 0.9666979	FLVNLVK	0.98	AFAM_HUMAN	Afamin precursor - Homo sapiens	1
11096219	794.39886	72.592415, 72.6082, 72.61072, 72.61275, 72.613144, 72.613266	4	0.94272375, 0.94357395, 0.9557879, 0.96494526, 0.9681919, 0.9690191	-	NaN	-	-	NaN
11096220	479.22556	66.821915, 66.83272, 66.85428, 66.86353	2	0.890101, 0.89479643, 0.93279856, 0.9404411	-	NaN	-	-	NaN
11096221	542.28546	47.066757, 47.07405	2	0.92774326, 0.9414022	GYTQQLAFR	1	CO3_HUMAN	Complement C3 precursor - Homo sapiens	1
11096222	850.41833	23.461283, 23.463486, 23.474396, 23.480581	1	0.95336515, 0.9633195, 0.9644867, 0.9653334	FSPENTR	1	ANT3_HUMAN	Antithrombin-III precursor - Homo sapiens	1
11096223	997.9779	73.53369, 73.53691, 73.70572, 73.72478, 73.72962, 73.730965	2	0.81903183, 0.83428067, 0.91791636, 0.9407108, 0.9533166, 0.95339173	LPQQANDYLNSFNWER	0.8	APOB_HUMAN	Apolipoprotein B-100 precursor - Homo sapiens	1
11096224	690.1218	63.576687, 63.593582, 63.59385, 63.59603, 63.59819, 63.601627, 63.602837	4	0.89541215, 0.90057874, 0.9013221, 0.90755874, 0.9330202, 0.9506304, 0.952013	-	NaN	-	-	NaN
11096225	780.1331	86.49274, 86.52168, 86.52339, 86.523766, 86.53085, 86.536095, 86.53622	4	0.94067514, 0.9473693, 0.94877154, 0.9505875, 0.9520943, 0.9523081, 0.9612528	SILQMSLDHHIVTPLTSLVIENEAGDER	1	ITIH2_HUMAN	Inter-alpha-trypsin inhibitor heavy chain H2 precursor - Homo sapiens	1
11096226	785.115	35.36373, 35.409367, 35.410507, 35.425514, 35.444263	4	0.7629637, 0.8214545, 0.84603167, 0.8925945, 0.95826745	FFGEGTK	0.77	APOB_HUMAN	Apolipoprotein B-100 precursor - Homo sapiens	1
11096227	557.32587	65.818504, 65.82494	2	0.84525615, 0.8643615	-	NaN	-	-	NaN
11096228	640.42065	50.1787, 50.18589	1	0.94334906, 0.95243394	-	NaN	-	-	NaN
11096229	655.3587	54.44295, 54.458813	2	0.8487512, 0.86995286	EVGTVLSQVYSK	0.99	APOB_HUMAN	Apolipoprotein B-100 precursor - Homo sapiens	1
11096230	589.80756	48.004787, 48.025356, 48.04676	2	0.8656575, 0.9494271, 0.974515	-	NaN	-	-	NaN
11096231	623.3569	48.839806, 48.856884	2	0.76137495, 0.9667566	-	NaN	-	-	NaN
11096232	726.91205	62.8743, 62.904705, 62.90695, 62.907635, 62.90835, 62.91122	2	0.88180214, 0.93001455, 0.9495998, 0.95981586, 0.96040815, 0.961433	LNGEIQALELPQK	0.88	APOB_HUMAN	Apolipoprotein B-100 precursor - Homo sapiens	1
11096233	586.3786	91.30195, 91.31408, 91.34256, 91.34921	1	0.9502508, 0.9606682, 0.9681632, 0.96934485	-	NaN	-	-	NaN
11096234	1033.1797	77.46926, 77.49027, 77.493904, 77.49759, 77.50141, 77.50597	3	0.9486308, 0.9611071, 0.96136266, 0.9619414, 0.9644484, 0.9644796	LQETSNWLLSQQQADGSFQDLSPVIHR	1	CO4B_HUMAN	Complement C4-B precursor - Homo sapiens	1
11096235	562.28656	34.878628, 34.89199, 34.89602, 34.9162	2	0.8808757, 0.9169083, 0.9662338, 0.974339	NVHSGSTFFK	0.89	ITIH4_HUMAN	Inter-alpha-trypsin inhibitor heavy chain H4 precursor - Homo sapiens	1
11096236	571.7796	35.50431, 35.515316	2	0.94211525, 0.9543558	-	NaN	-	-	NaN
11096237	768.4402	79.18132, 79.18533, 79.185356	2	0.96406, 0.9652058, 0.968533	VSITSITVENVFVK	1	CO5_HUMAN	Complement C5 precursor - Homo sapiens	1
11096238	652.3523	34.860474, 34.876225, 34.885403, 34.886436	1	0.7729574, 0.8755934, 0.96203816, 0.9697708	-	NaN	-	-	NaN
11096239	624.2807	76.81848, 76.858864, 76.87964, 76.881744	1	0.76370573, 0.8614523, 0.9102133, 0.9618538	-	NaN	-	-	NaN
11096240	478.26407	51.745686, 51.751427, 51.875187, 51.9028, 51.906937	2	0.8960401, 0.9109224, 0.9223907, 0.92373097, 0.94957376	-	NaN	-	-	NaN
11096241	655.3325	39.46056, 39.561607, 39.581554, 39.584137, 39.592697	2	0.8473878, 0.9288495, 0.95768017, 0.9591281, 0.96493846	SLGSPSGEVSHPR	0.68	FETUA_HUMAN	Alpha-2-HS-glycoprotein precursor - Homo sapiens	1
11096242	1114.1832	76.22068, 76.25568, 76.25766, 76.268196, 76.27311, 76.275154, 76.28765	3	0.8274357, 0.920625, 0.9248333, 0.9342383, 0.9368956, 0.9428373, 0.94797194	-	NaN	-	-	NaN
11096243	571.8228	46.00236, 46.00347, 46.074436, 46.09541	2	0.7977332, 0.8446253, 0.8820188, 0.9321391	QGHNSVFLIK	1	HEMO_HUMAN	Hemopexin precursor - Homo sapiens	1
11096244	573.31036	51.256546, 51.30502, 51.306854, 51.308186	2	0.94774234, 0.9691875, 0.9700444, 0.9725136	-	NaN	-	-	NaN
11096245	744.4104	74.155396, 74.18634, 74.189896, 74.199905	2	0.9485407, 0.9609889, 0.9673209, 0.96857756	-	NaN	-	-	NaN
11096246	844.5172	41.877266, 41.884853, 41.88654	1	0.96150607, 0.9631512, 0.96476775	-	NaN	-	-	NaN
11096247	611.8117	45.69872, 45.69892, 45.717327, 45.73984	2	0.66656655, 0.9317971, 0.94378704, 0.9518205	YNALDLTNNGK	1	APOB_HUMAN	Apolipoprotein B-100 precursor - Homo sapiens	1
11096248	546.3166	52.611675, 52.69929, 52.77811	1	0.4136986, 0.9479755, 0.95885086	PYADPNTC[160.0307]R	0.8	CFAB_HUMAN	Complement factor B precursor - Homo sapiens	1
11096249	571.2929	30.070393, 30.081633	2	0.9474414, 0.96719825	-	NaN	-	-	NaN
11096250	658.9904	59.797012, 59.79916, 59.810966, 59.816025, 59.819164, 59.820396	3	0.91611046, 0.9216843, 0.9255807, 0.9359954, 0.9378771, 0.9520249	-	NaN	-	-	NaN
11096251	697.88196	62.87941, 62.89545	2	0.9234353, 0.93937016	-	NaN	-	-	NaN
11096252	633.68463	72.85083, 72.855934, 72.85971, 72.87115, 72.87987	3	0.9075451, 0.9335895, 0.94712853, 0.9691328, 0.97070557	-	NaN	-	-	NaN
11096253	509.58658	53.198353, 53.20224, 53.203606	3	0.9743501, 0.9754031, 0.97760814	PNSMVVEHPEFLK	1	GELS_HUMAN	Gelsolin precursor - Homo sapiens	1
11096254	1094.6511	35.91361, 35.928246, 35.97157, 35.973328, 35.98007	1	0.86680067, 0.9457035, 0.958218, 0.9592358, 0.962299	-	NaN	-	-	NaN
11096255	608.3711	83.514694, 83.515305, 83.52283, 83.54194	2	0.7460535, 0.7474483, 0.7486382, 0.81369466	ITLLSALVETR	1	AACT_HUMAN	Alpha-1-antichymotrypsin precursor - Homo sapiens	1
11096256	692.35126	66.907234, 66.92976, 66.95204, 66.95361	2	0.920038, 0.9392674, 0.94184494, 0.9427202	LQSLFDSPDFSK	0.8	PEDF_HUMAN	Pigment epithelium-derived factor precursor - Homo sapiens	1
11096257	621.3795	48.230423, 48.265965, 48.272472	1	0.89539057, 0.9358656, 0.9700135	-	NaN	-	-	NaN
11096258	663.3024	78.896996, 78.939156, 78.967384	1	0.9098991, 0.92923486, 0.934055	-	NaN	-	-	NaN
11096259	735.4016	75.11253, 75.11576, 75.12226, 75.123276, 75.13167	2	0.89653814, 0.90820545, 0.9519042, 0.9555789, 0.96224284	VTFQLTYEEVLK	1	ITIH1_HUMAN	Inter-alpha-trypsin inhibitor heavy chain H1 precursor - Homo sapiens	1
11096260	805.4359	46.84864, 46.863647	1	0.92349863, 0.9371566	-	NaN	-	-	NaN
11096261	886.50287	87.93042, 87.94388, 88.002846, 88.01214, 88.01985, 88.05766	2	0.73058206, 0.75685424, 0.79895586, 0.82197994, 0.83515394, 0.8419269	LYLVQGTQVYVFLTK	0.81	HEMO_HUMAN	Hemopexin precursor - Homo sapiens	1
11096262	670.6839	87.26187, 87.270386, 87.27886, 87.279144, 87.40316	3	0.7880284, 0.9315787, 0.93173164, 0.9391465, 0.97089463	-	NaN	-	-	NaN
11096263	699.4178	46.492847, 46.51824, 46.52711	1	0.9373343, 0.95611334, 0.9645031	-	NaN	-	-	NaN
11096264	636.28375	34.04718, 34.061607, 34.06977, 34.07507, 34.087383, 34.10831	3	0.8900686, 0.8915182, 0.9213368, 0.9432888, 0.9453578, 0.9589819	-	NaN	-	-	NaN
11096265	782.9193	80.65242, 80.65469, 80.69295	2	0.95540273, 0.95746404, 0.9731444	-	NaN	-	-	NaN
11096266	576.8184	40.840736, 40.867573, 40.88057	2	0.8727213, 0.9336074, 0.9377916	ALGHLDLSGNR	0.92	A2GL_HUMAN	Leucine-rich alpha-2-glycoprotein precursor - Homo sapiens	1
11096267	1228.6028	68.32546, 68.35998, 68.38687, 68.387115, 68.41413	1	0.9291118, 0.940289, 0.94882286, 0.9555349, 0.96455485	-	NaN	-	-	NaN
11096268	853.65765	83.63472, 83.635284, 83.63676, 83.63726, 83.63879	4	0.95655364, 0.95840347, 0.95939535, 0.9615837, 0.9633652	-	NaN	-	-	NaN
11096269	430.74295	53.673473, 53.68036, 53.68193, 53.6867	2	0.94891864, 0.95460135, 0.95467716, 0.9805273	LQPLDFK	0.77	ANT3_HUMAN	Antithrombin-III precursor - Homo sapiens	1
11096270	489.29184	51.669537, 51.71222, 51.76212, 51.78336	2	0.90159494, 0.9021143, 0.9351573, 0.94989705	ILGPLSYSK	0.84	LUM_HUMAN	Lumican precursor - Homo sapiens	1
11096271	444.24527	37.75614, 37.75854, 37.75861, 37.75925	2	0.9191576, 0.919353, 0.94432867, 0.9461015	TGAQELLR	1	GELS_HUMAN	Gelsolin precursor - Homo sapiens	1
11096272	587.2999	60.323406, 60.346252, 60.347088, 60.34723, 60.359905	3	0.80731994, 0.8172626, 0.8280298, 0.83002716, 0.92546815	-	NaN	-	-	NaN
11096273	557.22034	53.148533, 53.179916, 53.2042	1	0.9189057, 0.94807005, 0.9664514	-	NaN	-	-	NaN
11096274	595.3378	57.696793, 57.718468, 57.74104, 57.761127	2	0.94973236, 0.9561667, 0.95709056, 0.9601503	-	NaN	-	-	NaN
11096275	403.23566	51.863342, 51.889713, 51.907257	1	0.92147017, 0.9283207, 0.94117016	-	NaN	-	-	NaN
11096276	478.7933	30.037249, 30.069899, 30.071192, 30.089964	2	0.9345869, 0.9448984, 0.94618255, 0.97019625	-	NaN	-	-	NaN
11096277	611.36993	62.019917, 62.02687, 62.04717, 62.04782	2	0.9602799, 0.96064776, 0.96457416, 0.9675136	NLIILEEHLK	1	CFAH_HUMAN	Complement factor H precursor - Homo sapiens	1
11096278	865.9334	53.02676, 53.049133, 53.05793, 53.07449, 53.088142	2	0.9464654, 0.9510567, 0.9646779, 0.9662974, 0.96742505	SELEEQLTPVAEETR	1	APOE_HUMAN	Apolipoprotein E precursor - Homo sapiens	1
11096279	982.86505	88.189674, 88.19547, 88.19649, 88.2141, 88.21458, 88.21746	3	0.93764305, 0.93942285, 0.9450124, 0.96583855, 0.97014904, 0.97018915	-	NaN	-	-	NaN
11096280	1213.6941	58.013668, 58.017178, 58.022293, 58.02398, 58.026924	1	0.9329008, 0.9692095, 0.9692539, 0.9697316, 0.9729802	-	NaN	-	-	NaN
11096281	537.81464	61.11824, 61.18032, 61.192955, 61.19687, 61.20489	2	0.90488225, 0.92623603, 0.9610059, 0.962743, 0.9661474	NIILPVYDK	1	APOB_HUMAN	Apolipoprotein B-100 precursor - Homo sapiens	1
11096282	817.0586	99.76575, 99.78169, 99.795235, 99.797966, 99.80234, 99.80321, 99.8046	3	0.93831414, 0.9659968, 0.96687895, 0.9668899, 0.9673512, 0.96853393, 0.9696551	HELTDEELQSLFTNFANVVDK	1	AFAM_HUMAN	Afamin precursor - Homo sapiens	1
11096283	876.4332	56.644207, 56.646595, 56.6504, 56.650402, 56.656353, 56.663544, 56.67932	2	0.8422918, 0.8683741, 0.9420436, 0.9484727, 0.95207113, 0.9547665, 0.9615176	-	NaN	-	-	NaN
11096284	652.66034	67.53652, 67.54723, 67.551834, 67.55362, 67.568665	3	0.8644228, 0.88446635, 0.9063398, 0.92861104, 0.95870745	ALYYDLISSPDIHGTYK	1	PEDF_HUMAN	Pigment epithelium-derived factor precursor - Homo sapiens	1
11096285	968.47974	85.12321, 85.13097, 85.13804, 85.139114, 85.14076, 85.158844	3	0.9481741, 0.9542582, 0.96091324, 0.96620065, 0.96833074, 0.9689715	-	NaN	-	-	NaN
11096286	693.3468	46.859737, 46.881332	2	0.8863624, 0.9056429	-	NaN	-	-	NaN
11096287	478.75275	39.243786, 39.26802, 39.354034	2	0.8706466, 0.90824455, 0.90826946	TC[160.0307]VHQALK	0.9	IC1_HUMAN	Plasma protease C1 inhibitor precursor - Homo sapiens	1
11096288	519.3249	32.13749, 32.18231, 32.212955	1	0.84403914, 0.8746208, 0.9393036	-	NaN	-	-	NaN
11096289	519.2816	60.892597, 60.92525, 60.969963, 60.97151, 60.9734	3	0.8582711, 0.9128946, 0.9148763, 0.9172605, 0.93110067	LLGEVDHYQLALGK	1	FCN3_HUMAN	Ficolin-3 precursor - Homo sapiens	1
11096290	1152.8949	101.29276, 101.31794, 101.32272, 101.326614, 101.32999, 101.33367, 101.33464	3	0.9303346, 0.9331816, 0.94217986, 0.9440324, 0.95445085, 0.9600318, 0.966042	-	NaN	-	-	NaN
11096291	1193.5193	53.15138, 53.154507, 53.268463, 53.320274	2	0.83777994, 0.8542336, 0.96472436, 0.965384	-	NaN	-	-	NaN
11096292	366.14133	59.2995, 59.316124, 59.32118	1	0.86444384, 0.9255447, 0.9525435	-	NaN	-	-	NaN
11096293	595.8352	54.93548, 54.93976, 54.940914, 54.946495, 54.95617	2	0.8904679, 0.8930158, 0.9017649, 0.9534697, 0.9560374	KAFDIC[160.0307]PLVK	1	CO5_HUMAN	Complement C5 precursor - Homo sapiens	1
11096294	1419.2487	105.097206, 105.11396, 105.14337, 105.14825, 105.149216, 105.150215, 105.151245	2	0.9050052, 0.92911524, 0.9329766, 0.9366802, 0.94036084, 0.943993, 0.9457884	EDYLDVYVFGVGPLVNQVNINALASK	1	CFAB_HUMAN	Complement factor B precursor - Homo sapiens	1
11096295	1441.2738	108.63926, 108.68802, 108.6949, 108.69509, 108.69732, 108.70076	2	0.9453744, 0.9636421, 0.96434665, 0.96731097, 0.9676109, 0.97204095	EYGVVLAPDGSTVAVEPLLAGLEAGLQGR	1	PGRP2_HUMAN	N-acetylmuramoyl-L-alanine amidase precursor - Homo sapiens	1
11096296	808.3864	35.134613, 35.134712, 35.13825	1	0.9670106, 0.96801585, 0.9688067	GALC[160.0307]MEK	1	HEMO_HUMAN	Hemopexin precursor - Homo sapiens	1
11096297	1364.0953	41.22976, 41.230812, 41.231956, 41.232056, 41.232548, 41.233273, 41.237526, 41.263004	2	0.91829765, 0.9511785, 0.95829886, 0.96037275, 0.96143085, 0.96604687, 0.9686475, 0.97251385	-	NaN	-	-	NaN
11096298	728.5895	78.099, 78.123604, 78.12675, 78.14369, 78.14537, 78.169014	4	0.70368636, 0.87821585, 0.89213425, 0.9063369, 0.9277221, 0.95966095	RPC[160.0307]GHPGDTPFGTFTLTGGNVFEYGVK	0.99	CFAH_HUMAN	Complement factor H precursor - Homo sapiens	1
11096299	554.2851	58.971867, 58.98183, 59.0048, 59.06244, 59.08454	2	0.85561883, 0.95251817, 0.96275884, 0.9686337, 0.9744591	-	NaN	-	-	NaN
11096300	599.77496	29.221994, 29.226665, 29.23402, 29.238632	2	0.94285214, 0.94345784, 0.94739276, 0.9602188	C[160.0307]TEGFN[115.0269]VDKK	0.75	VTNC_HUMAN	Vitronectin precursor - Homo sapiens	1
11096301	1087.5289	91.48606, 91.49864, 91.517624, 91.51985, 91.51992, 91.5229, 91.541176	3	0.53656286, 0.91137433, 0.91567826, 0.9185642, 0.9192893, 0.9209032, 0.9305279	-	NaN	-	-	NaN
11096302	610.3216	76.01116, 76.01412, 76.04744, 76.068726, 76.07736, 76.08482	2	0.90604854, 0.9155235, 0.9219923, 0.93248683, 0.9524299, 0.972284	LETPDFQLFK	0.71	A1BG_HUMAN	Alpha-1B-glycoprotein precursor - Homo sapiens	1
11096303	570.37823	47.72556, 47.740387, 47.778847	1	0.9218701, 0.95394456, 0.96452475	-	NaN	-	-	NaN
11096304	1082.0256	73.96792, 74.09716, 74.12943, 74.15686, 74.18817	2	0.7906656, 0.85797364, 0.8686973, 0.8714854, 0.8730409	AVYTC[160.0307]NEGYQLLGEINYR	1	CFAH_HUMAN	Complement factor H precursor - Homo sapiens	1
11096305	856.4126	72.483086, 72.485825, 72.49857, 72.50426, 72.52218, 72.522766, 72.52382, 72.535324	3	0.8447519, 0.93702364, 0.9530958, 0.95644635, 0.9715935, 0.971671, 0.97321725, 0.97341555	-	NaN	-	-	NaN
11096306	501.01395	57.372078, 57.381992, 57.383095, 57.390766, 57.396, 57.446915	4	0.7028008, 0.7062684, 0.72349524, 0.732511, 0.8365616, 0.85296905	-	NaN	-	-	NaN
11096307	613.8322	34.045704, 34.101795, 34.138012, 34.14926, 34.15514	2	0.78123224, 0.8617016, 0.9213669, 0.93080294, 0.9477221	QPVPGQQMTLK	0.9	CO3_HUMAN	Complement C3 precursor - Homo sapiens	1
11096308	1074.5619	43.805855, 43.83116, 43.842197, 43.842304, 43.844048	1	0.86627895, 0.9471565, 0.95773506, 0.96310395, 0.9669079	-	NaN	-	-	NaN
11096309	634.40985	37.528133, 37.5489, 37.571255	1	0.947493, 0.95703757, 0.96179545	-	NaN	-	-	NaN
11096310	658.6545	64.41457, 64.42064, 64.4212, 64.4257, 64.436554	3	0.92222947, 0.9292117, 0.94245666, 0.94521195, 0.9453307	GGC[160.0307]VAHPHSWPWQVSLR	1	PLMN_HUMAN	Plasminogen precursor - Homo sapiens	1
11096311	716.39264	75.57903, 75.58371, 75.584, 75.584694	2	0.96740985, 0.96819264, 0.96892834, 0.9707944	VAEGTQ[129.0426]VLELPFK	0.78	ANT3_HUMAN	Antithrombin-III precursor - Homo sapiens	1
11096312	700.6224	62.999443, 63.006023, 63.00724, 63.007908, 63.012753, 63.014538	4	0.86296284, 0.94159895, 0.9511769, 0.9692264, 0.9717655, 0.97487247	GLKPGVVYEGQLISIQQYGHQEVTR	1	FINC_HUMAN	Fibronectin precursor - Homo sapiens	1
11096313	1306.6812	71.40434, 71.423515, 71.46766, 71.4745, 71.48103	1	0.83505327, 0.84215814, 0.8713278, 0.89118904, 0.95623755	-	NaN	-	-	NaN
11096314	1254.7385	57.306297, 57.502335, 57.545593, 57.552246	1	0.907336, 0.91256714, 0.9353935, 0.93816954	-	NaN	-	-	NaN
11096315	636.65356	71.80014, 71.92002, 71.92681, 71.9329, 71.97569, 71.977806	3	0.8209057, 0.8386729, 0.8583964, 0.8650572, 0.86678314, 0.8718189	AVLDVFEEGTEASAATAVK	1	AACT_HUMAN	Alpha-1-antichymotrypsin precursor - Homo sapiens	1
11096316	501.01358	57.10594, 57.10618, 57.109272, 57.115406, 57.11664, 57.14058	4	0.88715136, 0.89037484, 0.89135414, 0.89455044, 0.8981178, 0.9463082	-	NaN	-	-	NaN
11096317	1286.8135	92.98719, 92.998985, 93.007065, 93.01917, 93.022484	1	0.94730467, 0.9553421, 0.95838124, 0.96554244, 0.96889275	-	NaN	-	-	NaN
11096318	658.60046	62.481018, 62.527542, 62.538918, 62.539, 62.550476	4	0.8830553, 0.89750355, 0.9056465, 0.92649275, 0.93875617	-	NaN	-	-	NaN
11096319	838.4935	62.563305, 62.584442, 62.60118, 62.6124	1	0.84682494, 0.89351106, 0.90610677, 0.9693433	PPLIENR	0.84	APOB_HUMAN	Apolipoprotein B-100 precursor - Homo sapiens	1
11096320	685.9748	72.84, 72.84026, 72.853004, 72.85456, 72.85547, 72.86579	3	0.84537417, 0.8964071, 0.9161608, 0.91623235, 0.92369103, 0.9366453	YGFC[160.0307]EAADQFHVLDEVR	1	CO8G_HUMAN	Complement component C8 gamma chain precursor - Homo sapiens	1
11096321	757.83563	54.005386, 54.01889, 54.03747, 54.037712, 54.04044	2	0.9190097, 0.93077904, 0.9582621, 0.96357656, 0.9657565	EHAVEGDC[160.0307]DFQLL	0.93	FETUA_HUMAN	Alpha-2-HS-glycoprotein precursor - Homo sapiens	1
11096322	657.86926	77.09056, 77.126495, 77.14755, 77.1564, 77.166275	2	0.9219104, 0.9324603, 0.9363395, 0.95215523, 0.9656441	FLVGPDGIPIMR	1	GPX3_HUMAN	Glutathione peroxidase 3 precursor - Homo sapiens	1
11096323	888.4552	62.868023, 62.870953, 62.87114, 62.872047, 62.872993, 62.909664	2	0.9463145, 0.9531299, 0.95475274, 0.9582819, 0.9700002, 0.9712262	NLQNNAEWVYQGAIR	0.79	APOB_HUMAN	Apolipoprotein B-100 precursor - Homo sapiens	1
11096324	603.4038	55.467224, 55.479713, 55.48043, 55.483356	1	0.95276815, 0.96644497, 0.970183, 0.97895414	-	NaN	-	-	NaN
11096325	983.5017	52.683556, 52.687225	1	0.94109, 0.96472555	-	NaN	-	-	NaN
11096326	568.2915	53.22815, 53.291473	1	0.86169535, 0.89523363	-	NaN	-	-	NaN
11096327	1422.6897	57.506207, 57.589447, 57.59222, 57.59501, 57.610195	1	0.8804418, 0.928952, 0.9348218, 0.9422418, 0.9441958	-	NaN	-	-	NaN
11096328	529.3215	33.851807, 33.867126	1	0.8624416, 0.8881459	-	NaN	-	-	NaN
11096329	664.3828	44.987606, 45.082565	1	0.8545524, 0.8944188	-	NaN	-	-	NaN
11096330	556.9724	74.92433, 74.92594, 74.933105, 74.936356, 74.93922, 74.94071, 74.944405	3	0.9579183, 0.9585396, 0.95915604, 0.9613581, 0.9659912, 0.96701205, 0.97167647	GDDITMVLILPKPEK	1	ANT3_HUMAN	Antithrombin-III precursor - Homo sapiens	1
11096331	556.30304	39.93981, 39.95262, 40.009483, 40.03447	2	0.7485622, 0.8841844, 0.90472066, 0.91262174	LQQAPQVEAK	0.78	TENS4_HUMAN	Tensin-4 OS=Homo sapiens GN=TNS4 PE=1 SV=2	0
11096332	481.26947	43.601032, 43.61187, 43.614323, 43.63229	2	0.93349004, 0.96284986, 0.9687871, 0.9697031	LDVTTSIGR	1	APOB_HUMAN	Apolipoprotein B-100 precursor - Homo sapiens	1
11096333	1226.9313	113.04828, 113.0483, 113.051025, 113.05342, 113.05398, 113.05454, 113.05692, 113.0665, 113.06843	3	0.8487233, 0.92345434, 0.9575466, 0.9601383, 0.9679175, 0.97125685, 0.9712652, 0.9734957, 0.9736351	VWPQQ[129.0426]PSGELFEIEIDTLETTC[160.0307]HVLDPTPVAR	0.93	FETUA_HUMAN	Alpha-2-HS-glycoprotein precursor - Homo sapiens	1
11096334	860.4328	84.44532, 84.44957, 84.45688, 84.46059, 84.46338, 84.47499	3	0.7994739, 0.80374706, 0.8305092, 0.8392987, 0.8483867, 0.8584243	AQLVPLPPSTYVEFTVSGTDC[160.0307]VAK	0.73	FETUA_HUMAN	Alpha-2-HS-glycoprotein precursor - Homo sapiens	1
11096335	565.0309	53.064217, 53.070133, 53.07123, 53.071995, 53.073887	4	0.9372802, 0.94557494, 0.960625, 0.9642535, 0.9642725	KAEEEHLGILGPQ[129.0426]LHADVGDK	1	CERU_HUMAN	Ceruloplasmin precursor - Homo sapiens	1
11096336	879.0933	107.80093, 107.89451, 107.89553, 107.9004, 107.90237, 107.90579, 107.90584, 107.90611	3	0.90418077, 0.96670955, 0.9682884, 0.9694674, 0.96996194, 0.97121125, 0.97173643, 0.971912	-	NaN	-	-	NaN
11096337	1157.6464	38.18144, 38.183113, 38.189014, 38.19102	1	0.9450827, 0.9496128, 0.9524202, 0.95982146	-	NaN	-	-	NaN
11096338	914.48224	65.63564, 65.64092, 65.64897, 65.64987, 65.66232	2	0.9475649, 0.9620088, 0.9623269, 0.966325, 0.97462153	-	NaN	-	-	NaN
11096339	788.4309	33.34107, 33.35962, 33.362255	1	0.9025127, 0.922323, 0.96508765	-	NaN	-	-	NaN
11096340	575.80725	54.729652, 54.73025, 54.734608, 54.73636, 54.793884	2	0.8637066, 0.8669641, 0.918693, 0.960697, 0.96100014	-	NaN	-	-	NaN
11096341	768.8469	53.227364, 53.248913, 53.253082, 53.255657, 53.259827, 53.26231, 53.26285	4	0.94423735, 0.9493342, 0.9495291, 0.9499903, 0.9502769, 0.959695, 0.9700751	-	NaN	-	-	NaN
11096342	714.3604	63.455048, 63.47266, 63.47663, 63.47883, 63.47908, 63.479633	3	0.8105312, 0.8320545, 0.85445374, 0.9572486, 0.97417295, 0.9785369	-	NaN	-	-	NaN
11096343	625.347	62.90932, 62.90972, 62.91523	2	0.94644064, 0.9621554, 0.9645025	-	NaN	-	-	NaN
11096344	554.2683	64.30507, 64.33523, 64.33721, 64.345955, 64.37191	3	0.8864558, 0.8951484, 0.91298324, 0.9324637, 0.95667946	VPGLYYFTYHASSR	1	C1QB_HUMAN	Complement C1q subcomponent subunit B precursor - Homo sapiens	1
11096345	786.3346	49.864086, 49.871433, 49.884563, 49.90886	1	0.93460757, 0.9537423, 0.96082276, 0.9645887	-	NaN	-	-	NaN
11096346	983.00275	71.89726, 71.92854, 71.94301, 71.95179, 71.9525, 71.95612	2	0.8328223, 0.90565455, 0.93600607, 0.9376851, 0.93921316, 0.9458469	-	NaN	-	-	NaN
11096347	523.7645	22.94653, 22.950619, 22.95214, 22.955801	2	0.9531437, 0.9633433, 0.96429217, 0.9748606	YAVSEAAAHK	1	FCN3_HUMAN	Ficolin-3 precursor - Homo sapiens	1
11096348	559.5395	64.64007, 64.655136, 64.6697, 64.71655, 64.719376, 64.754715	4	0.8978026, 0.93371665, 0.93778753, 0.9454445, 0.95256853, 0.97439706	-	NaN	-	-	NaN
11096349	574.3691	66.31473, 66.368286, 66.397514	1	0.7862471, 0.8186759, 0.9419068	-	NaN	-	-	NaN
11096350	561.66406	73.33918, 73.34902, 73.35781, 73.366455, 73.371704, 73.522415, 73.53625	5	0.8555821, 0.88216126, 0.94940853, 0.96709, 0.96826184, 0.97327375, 0.9733944	-	NaN	-	-	NaN
11096351	1307.2144	121.24827, 121.25559, 121.256035, 121.26259, 121.26427, 121.265015	2	0.9406431, 0.94727796, 0.94841117, 0.9495087, 0.9498018, 0.95152366	LHLETDSLALVALGALDTALYAAGSK	1	CO4B_HUMAN	Complement C4-B precursor - Homo sapiens	1
11096352	660.4115	42.534405, 42.541756, 42.557934	1	0.94340384, 0.95320946, 0.9681312	-	NaN	-	-	NaN
11096353	655.3342	54.850082, 54.85333	2	0.6258782, 0.6456518	SLGSPSGEVSHPR	1	FETUA_HUMAN	Alpha-2-HS-glycoprotein precursor - Homo sapiens	1
11096354	598.7844	36.490017, 36.494324, 36.502613	2	0.8858086, 0.9213481, 0.96128595	-	NaN	-	-	NaN
11096355	618.3167	47.28227, 47.2918	1	0.9572378, 0.971388	-	NaN	-	-	NaN
11096356	520.26776	58.954884, 58.95671, 58.956734, 58.95838, 58.960377	3	0.9228075, 0.92805123, 0.9376701, 0.9399988, 0.94446146	LNHQLEGLTFQMK	1	APOA4_HUMAN	Apolipoprotein A-IV precursor - Homo sapiens	1
11096357	633.30884	42.037758, 42.056473	1	0.849352, 0.8564276	-	NaN	-	-	NaN
11096358	712.3974	65.11445, 65.11997, 65.13356	1	0.9674371, 0.9687439, 0.972305	-	NaN	-	-	NaN
11096359	493.26855	48.473606, 48.5177	2	0.92152876, 0.9663649	-	NaN	-	-	NaN
11096360	589.2754	37.699715, 37.708237	1	0.74686253, 0.7768078	-	NaN	-	-	NaN
11096361	523.9362	47.296104, 47.3431, 47.349297, 47.34968, 47.35312	3	0.91296935, 0.91365826, 0.9312122, 0.93468505, 0.9671899	GTHC[160.0307]NQVEVIATLK	1	CXCL7_HUMAN	Platelet basic protein precursor - Homo sapiens	1
11096362	1343.8176	92.63008, 92.64036, 92.64902, 92.65221	1	0.92847234, 0.9342145, 0.93448764, 0.93475556	-	NaN	-	-	NaN
11096363	553.614	45.432755, 45.48994, 45.496704, 45.499912, 45.508007	3	0.9187536, 0.92138296, 0.926791, 0.9398548, 0.9726671	-	NaN	-	-	NaN
11096364	727.94293	90.213646, 90.21669, 90.22025, 90.22366, 90.225075	2	0.9610498, 0.97195977, 0.97314245, 0.9732514, 0.9742181	NLIAAVAPGAFLGLK	1	ALS_HUMAN	Insulin-like growth factor-binding protein complex acid labile chain precursor - Homo sapiens	1
11096365	870.4655	46.391663, 46.416553, 46.4433, 46.44725	1	0.9376872, 0.94029856, 0.9604006, 0.96919006	NFGYTLR	0.79	HEP2_HUMAN	Heparin cofactor 2 precursor - Homo sapiens	1
11096366	952.71796	118.26904, 118.28663, 118.28889, 118.28911, 118.299126, 118.30158, 118.304634	4	0.9514596, 0.9550106, 0.9565724, 0.95893615, 0.9604401, 0.96190846, 0.96475303	-	NaN	-	-	NaN
11096367	646.2856	30.297588, 30.32361, 30.338083, 30.366362	2	0.9261995, 0.9530184, 0.96544516, 0.9711803	-	NaN	-	-	NaN
11096368	381.19476	22.253967, 22.258709, 22.259266, 22.265663	2	0.95735484, 0.96547407, 0.96590364, 0.96733576	GAQTQTR	0.72	TRM61_HUMAN	tRNA (adenine-N(1)-)-methyltransferase catalytic subunit TRM61 OS=Homo sapiens GN=TRM61 PE=1 SV=1	0
11096369	682.9653	64.47663, 64.538925, 64.5483, 64.56657, 64.57498	3	0.93910956, 0.9503973, 0.9543924, 0.958621, 0.96965665	-	NaN	-	-	NaN
11096370	715.4317	78.49693, 78.503136, 78.566635, 78.60013	1	0.9610078, 0.9615578, 0.963599, 0.9636286	PLPFGGK	1	APOB_HUMAN	Apolipoprotein B-100 precursor - Homo sapiens	1
11096371	759.4882	40.887882, 40.93434, 40.94931	1	0.8130432, 0.9317358, 0.95136374	LTVGLTR	1	FINC_HUMAN	Fibronectin precursor - Homo sapiens	1
11096372	575.34216	91.288925, 91.32379, 91.33662, 91.35087	1	0.874483, 0.92414784, 0.958779, 0.96193343	-	NaN	-	-	NaN
11096373	486.75006	25.2508, 25.278044, 25.283508, 25.28383	2	0.95582026, 0.9587433, 0.9675314, 0.9728247	-	NaN	-	-	NaN
11096374	1108.5795	65.710205, 65.722916, 65.723465, 65.8404	1	0.754065, 0.9629483, 0.96804935, 0.9701164	YVLPNFEVK	1	CO4B_HUMAN	Complement C4-B precursor - Homo sapiens	1
11096375	1104.571	53.48439, 53.490402, 53.50468, 53.588062	1	0.7890871, 0.94576836, 0.949685, 0.9520541	-	NaN	-	-	NaN
11096376	681.2899	39.86921, 39.876755, 39.87702, 39.8834	2	0.950166, 0.95686245, 0.9632117, 0.9666914	-	NaN	-	-	NaN
11096377	559.8124	59.97423, 59.982273, 59.985794, 59.986935, 60.051926	2	0.75345147, 0.7854993, 0.8064873, 0.9287769, 0.94539905	-	NaN	-	-	NaN
11096378	685.44434	90.61063, 90.66465, 90.70468, 90.76854	1	0.94358295, 0.9495873, 0.9526901, 0.9606335	-	NaN	-	-	NaN
11096379	515.7714	85.92913, 85.98906, 86.0014, 86.008766, 86.016396	2	0.9364881, 0.9411164, 0.9435876, 0.94983995, 0.95805097	-	NaN	-	-	NaN
11096380	595.2736	38.554974, 38.586147	1	0.8264948, 0.9428626	-	NaN	-	-	NaN
11096381	558.3747	45.551254, 45.5627, 45.565224	1	0.89264965, 0.93965954, 0.94819295	-	NaN	-	-	NaN
11096382	860.9191	35.05794, 35.08827, 35.10589, 35.11036, 35.117847	2	0.90264, 0.9276295, 0.9372559, 0.94153386, 0.9606194	LGSLGAAC[160.0307]EQTQTEGAK	0.68	CO8A_HUMAN	Complement component C8 alpha chain precursor - Homo sapiens	1
11096383	556.27094	27.67502, 27.693338, 27.725004, 27.736307	2	0.8347595, 0.8747434, 0.90645915, 0.9597307	DHENELLNK	1	CO2_HUMAN	Complement C2 precursor - Homo sapiens	1
11096384	903.40076	71.11223, 71.122505, 71.12271, 71.13575, 71.14131, 71.14301	3	0.93471265, 0.9366204, 0.95039874, 0.9535419, 0.96069425, 0.9634165	-	NaN	-	-	NaN
11096385	764.465	57.224804, 57.256996, 57.292316, 57.295826	1	0.9011381, 0.9099965, 0.9194772, 0.9227636	-	NaN	-	-	NaN
11096386	632.411	32.147373, 32.204258, 32.23764	1	0.8438621, 0.85558563, 0.9065982	-	NaN	-	-	NaN
11096387	1018.57385	119.768585, 119.77914, 119.78348, 119.78384, 119.78535, 119.787506	2	0.96831733, 0.9711682, 0.97159725, 0.9732439, 0.9735763, 0.97360975	VPLLLSEPINIIDALEMR	1	APOB_HUMAN	Apolipoprotein B-100 precursor - Homo sapiens	1
11096388	882.46564	86.86214, 86.95667, 86.961945, 86.96282, 86.97052, 86.97999	2	0.9111625, 0.91479266, 0.91528565, 0.9257485, 0.92705244, 0.92870754	SNALDIIFQTDLTGQK	1	C1S_HUMAN	Complement C1s subcomponent precursor - Homo sapiens	1
11096389	423.7432	35.51615, 35.520863	2	0.9345717, 0.9495706	-	NaN	-	-	NaN
11096390	511.29193	24.441994, 24.445038, 24.457834, 24.476824	2	0.8678754, 0.92933464, 0.9527528, 0.95897233	-	NaN	-	-	NaN
11096391	1575.8743	91.853424, 91.92271, 91.92272, 91.92967, 91.93282	1	0.8673507, 0.9229412, 0.94419616, 0.94897324, 0.94937915	-	NaN	-	-	NaN
11096392	903.3992	69.15808, 69.18336, 69.25987, 69.31915, 69.32605, 69.32863, 69.33158	3	0.78533226, 0.87966627, 0.8798387, 0.87995416, 0.8850669, 0.89240766, 0.9621437	-	NaN	-	-	NaN
11096393	699.33856	59.69647, 59.70146, 59.702553, 59.703274, 59.7039, 59.70583	3	0.92941004, 0.9398622, 0.9408206, 0.94488555, 0.9457012, 0.9507444	-	NaN	-	-	NaN
11096394	511.7893	47.370342, 47.37452, 47.387352, 47.407173, 47.424145	2	0.82637244, 0.95506823, 0.97150654, 0.9718389, 0.97263366	ILAHWSPAK	1	APOB_HUMAN	Apolipoprotein B-100 precursor - Homo sapiens	1
11096395	810.4321	78.55615, 78.56566, 78.56864, 78.573654	2	0.9604986, 0.9605178, 0.96631795, 0.9684526	-	NaN	-	-	NaN
11096396	966.0469	98.59721, 98.611275, 98.6627, 98.66488, 98.66823, 98.670525, 98.67073	2	0.6711116, 0.93820983, 0.94417703, 0.94669145, 0.9484962, 0.95792145, 0.9632525	QHLSPAEVEAILQVIQR	0.82	RPH3L_HUMAN	Rab effector Noc2 - Homo sapiens	0
11096397	581.80945	62.410133, 62.41216, 62.413486, 62.414803, 62.4151	2	0.948739, 0.96437967, 0.96848863, 0.9727275, 0.97628564	-	NaN	-	-	NaN
11096398	716.3802	45.32008, 45.330524, 45.367046, 45.369602, 45.377247, 45.383987	2	0.8570361, 0.8804751, 0.88152534, 0.8826537, 0.9529978, 0.96688074	-	NaN	-	-	NaN
11096399	623.78394	43.990772, 43.991524, 44.003586, 44.005814, 44.032818	2	0.9150267, 0.9431985, 0.94846785, 0.9518991, 0.9637468	-	NaN	-	-	NaN
11096400	515.7907	90.81132, 90.81392, 90.8177, 90.81935, 90.83206	2	0.9096236, 0.9116371, 0.91447794, 0.9560923, 0.95788616	KFIC[160.0307]PLTGL	1	APOH_HUMAN	Beta-2-glycoprotein 1 precursor - Homo sapiens	1
11096401	639.36926	42.018898, 42.06248, 42.06641	1	0.90815365, 0.92291385, 0.93756396	-	NaN	-	-	NaN
11096402	666.0104	70.287445, 70.36703, 70.368286, 70.3683	3	0.81238216, 0.92947906, 0.9393892, 0.9631031	-	NaN	-	-	NaN
11096403	1259.665	60.885807, 60.90986, 60.918766, 60.91972	1	0.8860077, 0.92243725, 0.94210345, 0.95102715	-	NaN	-	-	NaN
11096404	431.72537	43.027924, 43.04996, 43.07379	2	0.9460927, 0.9678209, 0.96790236	PYADQLR	1	APOA4_HUMAN	Apolipoprotein A-IV precursor - Homo sapiens	1
11096405	992.5961	35.586998, 35.6046, 35.64147, 35.653217	1	0.92323345, 0.94125086, 0.9488561, 0.95072556	-	NaN	-	-	NaN
11096406	593.836	77.51563, 77.52715, 77.529655, 77.5688	2	0.87474185, 0.90489393, 0.9051651, 0.9248611	-	NaN	-	-	NaN
11096407	468.77365	62.56331, 62.57041, 62.57881, 62.57992	2	0.9409883, 0.9417412, 0.9547864, 0.96208954	ATLLDIYK	1	CO5_HUMAN	Complement C5 precursor - Homo sapiens	1
11096408	717.3479	66.15963, 66.184166, 66.21346, 66.223335, 66.24139	2	0.86221486, 0.93676025, 0.936939, 0.9450921, 0.9585756	-	NaN	-	-	NaN
11096409	924.19507	102.12178, 102.12722, 102.12779, 102.13077, 102.13621, 102.14286, 102.15118	3	0.9057254, 0.90944844, 0.9102127, 0.9113159, 0.9147346, 0.9294662, 0.9371017	-	NaN	-	-	NaN
11096410	876.4737	66.08045, 66.12014, 66.1658, 66.19938	2	0.8823596, 0.9287376, 0.9324183, 0.936589	-	NaN	-	-	NaN
11096411	655.8394	81.82071, 81.82603, 81.82973, 81.83412, 81.838356, 81.83945, 81.8838	4	0.8047914, 0.91026974, 0.9122502, 0.91661936, 0.92608404, 0.94880265, 0.9529665	-	NaN	-	-	NaN
11096412	865.45123	35.431686, 35.432983	1	0.9278643, 0.9698323	ANSFLGEK	0.78	CO4B_HUMAN	Complement C4-B precursor - Homo sapiens	1
11096413	723.4204	63.016006, 63.028923, 63.044445, 63.047573, 63.048313	2	0.77629846, 0.89606905, 0.95164305, 0.9597111, 0.96694386	RHPDLSIPELLR	1	AFAM_HUMAN	Afamin precursor - Homo sapiens	1
11096414	672.3734	43.678238, 43.72032	2	0.8170852, 0.95392156	-	NaN	-	-	NaN
11096415	738.3222	53.979004, 53.98726, 54.040554, 54.04291	1	0.89027447, 0.9337711, 0.9452256, 0.960015	EHAVEGD	0.97	FETUA_HUMAN	Alpha-2-HS-glycoprotein precursor - Homo sapiens	1
11096416	512.23785	38.441917, 38.443516, 38.46505, 38.496338, 38.505424	2	0.83814836, 0.92631984, 0.94036525, 0.9409452, 0.96677214	-	NaN	-	-	NaN
11096417	831.3955	57.92885, 57.951252, 57.95287, 58.05669, 58.08481	2	0.8782083, 0.8969702, 0.9451655, 0.9530916, 0.9694742	-	NaN	-	-	NaN
11096418	719.02545	42.23966, 42.259613, 42.26639, 42.280514, 42.286663, 42.289055	3	0.8818292, 0.9005286, 0.91320544, 0.9302805, 0.9389508, 0.94386727	NLASRPYTFHSHGITYYK	1	CERU_HUMAN	Ceruloplasmin precursor - Homo sapiens	1
11096419	914.45087	63.36355, 63.38992, 63.391697, 63.392097, 63.39409, 63.417526	2	0.8223307, 0.92378926, 0.9293666, 0.9365641, 0.9448882, 0.9705626	-	NaN	-	-	NaN
11096420	677.0144	91.48586, 91.4862, 91.48892, 91.49222, 91.492905, 91.494225	3	0.9601986, 0.9606887, 0.9619365, 0.96252656, 0.9643785, 0.9695653	NKPGVYTDVAYYLAWIR	1	FA12_HUMAN	Coagulation factor XII precursor - Homo sapiens	1
11096421	1079.5952	41.55205, 41.556324, 41.596577, 41.632977	1	0.9474117, 0.95561075, 0.95574874, 0.9684181	SVNDLYIQK	0.86	HEP2_HUMAN	Heparin cofactor 2 precursor - Homo sapiens	1
11096422	500.77615	47.370163, 47.3808, 47.396473, 47.401142, 47.410683	2	0.82472146, 0.8900692, 0.9134099, 0.95475584, 0.96819574	LALDN[115.0269]GGLAR	0.78	ITIH4_HUMAN	Inter-alpha-trypsin inhibitor heavy chain H4 precursor - Homo sapiens	1
11096423	536.7859	28.329462, 28.342611, 28.369234, 28.369434, 28.370407	2	0.7626004, 0.91348535, 0.9337169, 0.9383884, 0.94344866	-	NaN	-	-	NaN
11096424	703.8792	65.39796, 65.404434, 65.41217, 65.41742, 65.417694	2	0.9402798, 0.9651288, 0.9680269, 0.96864, 0.9715587	YEITTIHNLFR	1	HEP2_HUMAN	Heparin cofactor 2 precursor - Homo sapiens	1
11096425	520.61884	53.510235, 53.51781, 53.52461, 53.55521, 53.60189	3	0.84633875, 0.8784208, 0.8865513, 0.89796776, 0.89897555	KYPVAHFIDQTLK	0.82	IC1_HUMAN	Plasma protease C1 inhibitor precursor - Homo sapiens	1
11096426	676.35693	34.666874, 34.674095	1	0.8393248, 0.90478885	-	NaN	-	-	NaN
11096427	837.3878	27.554928, 27.559292, 27.577509	1	0.91357446, 0.955254, 0.9572458	C[160.0307]DNLSTK	0.69	VTDB_HUMAN	Vitamin D-binding protein precursor - Homo sapiens	1
11096428	647.88275	36.862843, 36.906563, 36.91269, 36.922596	2	0.885241, 0.9296901, 0.95302904, 0.95725745	RPASPISTIQPK	1	CO8G_HUMAN	Complement component C8 gamma chain precursor - Homo sapiens	1
11096429	623.8275	48.442936, 48.46332, 48.512623, 48.550846	2	0.9025089, 0.9487136, 0.9561791, 0.9562191	IGESIELTC[160.0307]PK	1	CO6_HUMAN	Complement component C6 precursor - Homo sapiens	1
11096430	586.33276	67.52711, 67.57005, 67.57085, 67.57981	2	0.849428, 0.9210022, 0.9441817, 0.95078075	TGLLLLSDPDK	1	ITIH4_HUMAN	Inter-alpha-trypsin inhibitor heavy chain H4 precursor - Homo sapiens	1
11096431	394.19672	23.924562, 23.938004, 23.995647, 24.011244, 24.01485, 24.017921	3	0.75682616, 0.93656284, 0.94346654, 0.9460363, 0.95159054, 0.95306206	-	NaN	-	-	NaN
11096432	896.4248	58.605946, 58.60946, 58.61752, 58.618496, 58.62062, 58.62656	2	0.93203396, 0.94350046, 0.94990236, 0.9526646, 0.96151906, 0.96747434	TYLGNALVC[160.0307]TC[160.0307]YGGSR	1	FINC_HUMAN	Fibronectin precursor - Homo sapiens	1
11096433	452.7295	38.051147, 38.086784, 38.08696, 38.08709, 38.09357	2	0.902696, 0.91353065, 0.9183021, 0.93991256, 0.9562959	-	NaN	-	-	NaN
11096434	578.934	45.647938, 45.648228, 45.652267, 45.658047, 45.669376	3	0.8863059, 0.92026675, 0.9291221, 0.94280154, 0.9550042	-	NaN	-	-	NaN
11096435	768.4205	76.93781, 76.954735, 76.9593, 76.96069, 76.96481, 76.970146	2	0.8329, 0.9406109, 0.96547514, 0.9672302, 0.9672622, 0.9680309	WKETLFSVMPGLK	1	ITIH4_HUMAN	Inter-alpha-trypsin inhibitor heavy chain H4 precursor - Homo sapiens	1
11096436	655.3574	88.96559, 88.96687, 88.977936, 88.98787	2	0.9070176, 0.9489474, 0.9654248, 0.97430956	EVGTVLSQVYSK	0.86	APOB_HUMAN	Apolipoprotein B-100 precursor - Homo sapiens	1
11096437	611.43976	51.979218, 52.06161, 52.084312	1	0.907953, 0.9090033, 0.9465136	-	NaN	-	-	NaN
11096438	741.38513	24.830467, 24.840672, 24.84121, 24.846243, 24.846905, 24.847609	2	0.935583, 0.9400002, 0.9449447, 0.947797, 0.950243, 0.9562487	IYGNQDTSSQLKK	1	ITIH2_HUMAN	Inter-alpha-trypsin inhibitor heavy chain H2 precursor - Homo sapiens	1
11096439	831.38983	55.76743, 55.79853, 55.845417, 55.86061	2	0.7121646, 0.83415383, 0.9203954, 0.9713196	EHAVEGDC[160.0307]DFQ[129.0426]LLK	0.84	FETUA_HUMAN	Alpha-2-HS-glycoprotein precursor - Homo sapiens	1
11096440	701.34015	50.060062, 50.14346, 50.16111	1	0.8987503, 0.9044082, 0.953284	-	NaN	-	-	NaN
11096441	676.3603	55.47716, 55.49649	1	0.84103084, 0.94802314	-	NaN	-	-	NaN
11096442	1031.9768	58.41566, 58.42633, 58.4275, 58.430454, 58.433033, 58.4395, 58.454082	2	0.6040191, 0.928025, 0.96050143, 0.9675601, 0.96939796, 0.970719, 0.97246075	NPDADKGPWC[160.0307]FTTDPSVR	1	PLMN_HUMAN	Plasminogen precursor - Homo sapiens	1
11096443	1266.0514	38.28533, 38.29031, 38.29048, 38.291, 38.29222	2	0.9410093, 0.9581105, 0.96388274, 0.9651116, 0.9678124, 0.9715511	-	NaN	-	-	NaN
11096444	629.64624	62.0101, 62.01606, 62.020443, 62.020874, 62.022255	3	0.937306, 0.9523359, 0.953231, 0.96600497, 0.97550863	HRLEDMEQALSPSVFK	0.88	IC1_HUMAN	Plasma protease C1 inhibitor precursor - Homo sapiens	1
11096445	612.29346	33.073574, 33.09645, 33.119, 33.16916	2	0.82445216, 0.86597204, 0.89500767, 0.9555079	-	NaN	-	-	NaN
11096446	1215.1909	36.511414, 36.566532, 36.56944, 36.56951, 36.569878, 36.570187, 36.571213, 36.573788, 36.574005	3	0.8545507, 0.9299321, 0.9330388, 0.9406694, 0.94148874, 0.9547718, 0.96153754, 0.9641699, 0.9691075	-	NaN	-	-	NaN
11096447	1198.635	48.791435, 48.79244, 48.813683, 48.817577	1	0.9449608, 0.96697295, 0.9672273, 0.96793735	-	NaN	-	-	NaN
11096448	520.3596	42.61049, 42.627842, 42.636765	1	0.91769445, 0.9492101, 0.9602207	-	NaN	-	-	NaN
11096449	468.76715	74.56488, 74.56935, 74.58511, 74.58591, 74.591515	2	0.93697286, 0.95732325, 0.96003157, 0.96223176, 0.96949106	-	NaN	-	-	NaN
11096450	399.21692	30.304335, 30.42771, 30.44196, 30.468658	2	0.89626676, 0.93879205, 0.9589611, 0.96678597	-	NaN	-	-	NaN
11096451	598.7896	58.78418, 58.788563, 58.79152, 58.79646, 58.94139	2	0.8207662, 0.8363008, 0.9468375, 0.9570861, 0.96061295	ADGSYAAWLSR	1	CO4B_HUMAN	Complement C4-B precursor - Homo sapiens	1
11096452	834.7687	78.82028, 78.868454	2	0.93397695, 0.9592151	-	NaN	-	-	NaN
11096453	473.25058	27.148973, 27.171827, 27.175907, 27.177301	2	0.8517986, 0.9057331, 0.9582099, 0.9675224	-	NaN	-	-	NaN
11096454	557.7886	112.71661, 112.79813, 112.81932, 112.82497, 112.83017	2	0.8241903, 0.8721738, 0.8737867, 0.8798912, 0.9344728	DFHINLFQV	1	CFAB_HUMAN	Complement factor B precursor - Homo sapiens	1
11096455	1391.2509	103.76701, 103.768906, 103.7692, 103.76948, 103.770485, 103.77051, 103.77142, 103.77352, 103.77633	4	0.8925807, 0.96176916, 0.9661646, 0.9667465, 0.9683687, 0.9693421, 0.97114885, 0.9717411, 0.97373354	-	NaN	-	-	NaN
11096456	441.7296	35.088394, 35.102215, 35.103363, 35.117928, 35.12525	2	0.89418525, 0.9535951, 0.95580024, 0.95875937, 0.9670395	TASDFITK	0.99	GELS_HUMAN	Gelsolin precursor - Homo sapiens	1
11096457	1017.61584	45.508026, 45.52014, 45.527348, 45.528847	1	0.95569223, 0.96419203, 0.96631515, 0.9664854	-	NaN	-	-	NaN
11096458	1050.5299	42.624935, 42.626945, 42.65229, 42.655334	1	0.9427093, 0.9605679, 0.96589965, 0.97094154	-	NaN	-	-	NaN
11096459	542.7692	64.06011, 64.06662	2	0.95287985, 0.9574692	TSC[160.0307]LLFMGR	1	HEP2_HUMAN	Heparin cofactor 2 precursor - Homo sapiens	1
11096460	814.3934	32.981617, 33.04219, 33.049095, 33.053673	1	0.58467096, 0.65511173, 0.67601585, 0.81299424	-	NaN	-	-	NaN
11096461	814.04047	54.202602, 54.20418, 54.216053, 54.221878, 54.224552, 54.26835	3	0.92599773, 0.93023837, 0.9306745, 0.94467086, 0.9473905, 0.955606	-	NaN	-	-	NaN
11096462	519.76776	34.20674, 34.215706, 34.22864	2	0.9543444, 0.9553058, 0.9574473	-	NaN	-	-	NaN
11096463	533.2761	58.178932, 58.25194, 58.263947	1	0.918513, 0.93733585, 0.9502744	-	NaN	-	-	NaN
11096464	807.3953	40.28732, 40.290436, 40.29165, 40.29949, 40.318455, 40.33054	2	0.83676493, 0.93532187, 0.9397321, 0.94689435, 0.96638143, 0.96802247	-	NaN	-	-	NaN
11096465	1327.1023	60.95712, 60.97907, 61.060707, 61.06174, 61.064278, 61.064415, 61.064915, 61.0822	2	0.8048897, 0.8756038, 0.8883536, 0.8899466, 0.8995059, 0.90276015, 0.9030771, 0.91819835	-	NaN	-	-	NaN
11096466	683.82556	62.582085, 62.59051, 62.59208, 62.59555, 62.62764, 62.64709, 62.64884	4	0.90969, 0.93512666, 0.94058, 0.9523688, 0.95969844, 0.960719, 0.9626183	-	NaN	-	-	NaN
11096467	543.299	57.69688, 57.720367, 57.729023	1	0.79583406, 0.9029659, 0.96640575	-	NaN	-	-	NaN
11096468	632.302	66.49689, 66.52545, 66.53886, 66.54052, 66.54152, 66.546364	3	0.7400687, 0.74569225, 0.7570994, 0.8300168, 0.92123705, 0.9249674	-	NaN	-	-	NaN
11096469	755.97675	44.09259, 44.094746, 44.103718, 44.1054, 44.105473, 44.148853	3	0.8011588, 0.82074213, 0.82373244, 0.82613045, 0.85743105, 0.8611756	-	NaN	-	-	NaN
11096470	1242.5894	88.780815, 88.78437, 88.791115, 88.80508	2	0.9221823, 0.9227635, 0.9573201, 0.97119445	LVFQQFDLEPSEGC[160.0307]FYDYVK	1	C1R_HUMAN	Complement C1r subcomponent precursor - Homo sapiens	1
11096471	1128.593	50.52837, 50.576057, 50.59011, 50.592705, 50.59272, 50.59866	2	0.923247, 0.92526275, 0.92559534, 0.92773825, 0.9322397, 0.9697537	KAEEEHLGILGPQLHADVGDK	1	CERU_HUMAN	Ceruloplasmin precursor - Homo sapiens	1
11096472	508.25394	112.70301, 112.80666, 112.824, 112.82773, 112.83358	2	0.5016989, 0.8659181, 0.8719086, 0.8729488, 0.89359874	DFHINLFQ	1	CFAB_HUMAN	Complement factor B precursor - Homo sapiens	1
11096473	605.81903	25.241392, 25.262348, 25.264828, 25.269533, 25.273901	2	0.9540458, 0.9667437, 0.9675174, 0.9736008, 0.9736253	GVRPSQGGEAPR	1	FINC_HUMAN	Fibronectin precursor - Homo sapiens	1
11096474	971.12946	78.08841, 78.113594, 78.11806, 78.1195, 78.123825	3	0.87776816, 0.91540295, 0.91924, 0.94238496, 0.9448114	RPC[160.0307]GHPGDTPFGTFTLTGGNVFEYGVK	0.74	CFAH_HUMAN	Complement factor H precursor - Homo sapiens	1
11096475	844.5056	99.782, 99.7987, 99.80767, 99.813896, 99.82218, 99.82272	2	0.8791301, 0.9625268, 0.96414936, 0.964509, 0.9648744, 0.9670932	-	NaN	-	-	NaN
11096476	736.36505	50.033833, 50.044308, 50.053318, 50.06128	2	0.8937939, 0.9108896, 0.9293956, 0.9585526	-	NaN	-	-	NaN
11096477	474.2914	53.77989, 53.78676, 53.78805	1	0.93190455, 0.938761, 0.97343534	-	NaN	-	-	NaN
11096478	740.37085	26.63032, 26.670559, 26.707884, 26.734686	1	0.8604437, 0.9394697, 0.95258856, 0.957933	-	NaN	-	-	NaN
11096479	564.3578	57.611767, 57.672443, 57.72571	1	0.9211304, 0.9236242, 0.939601	-	NaN	-	-	NaN
11096480	797.60834	94.221596, 94.252914, 94.2579, 94.26294, 94.26699, 94.26702, 94.269775	4	0.9566399, 0.9582824, 0.95872265, 0.96099955, 0.96266526, 0.963897, 0.9674729	-	NaN	-	-	NaN
11096481	650.3716	40.690693, 40.69421, 40.694378, 40.69833	2	0.80844444, 0.8629954, 0.9081239, 0.9416272	-	NaN	-	-	NaN
11096482	512.9403	49.32895, 49.338333, 49.341835, 49.352875, 49.3595	3	0.8777981, 0.95831645, 0.9616023, 0.9673923, 0.9689666	-	NaN	-	-	NaN
11096483	781.2997	26.229784, 26.332392, 26.33286, 26.344433, 26.346853, 26.347794	3	0.9006321, 0.9253681, 0.9306456, 0.9410052, 0.94777066, 0.95712304	-	NaN	-	-	NaN
11096484	520.7835	78.49, 78.49721, 78.49844, 78.50145, 78.501625, 78.50235	4	0.84832084, 0.9293026, 0.9297414, 0.930924, 0.93679893, 0.9373691	-	NaN	-	-	NaN
11096485	740.3472	59.06887, 59.099255, 59.119484, 59.15553, 59.16286, 59.188553	2	0.681495, 0.9147737, 0.933571, 0.9358934, 0.9599723, 0.9637414	-	NaN	-	-	NaN
11096486	699.41046	68.15589, 68.16575, 68.17915, 68.18115	1	0.6284798, 0.9548296, 0.95521027, 0.9637937	GITFIFTDNEIK	0.9	DYH5_HUMAN	Dynein heavy chain 5, axonemal - Homo sapiens	0
11096487	755.39166	123.808266, 123.84537, 123.846535, 123.85473, 123.86389, 123.864044, 123.86639	4	0.89140755, 0.9137832, 0.92157775, 0.92363805, 0.9313074, 0.9330354, 0.9525426	-	NaN	-	-	NaN
11096488	1079.6013	55.68167, 55.686768, 55.69722, 55.703587, 55.71082	1	0.9562808, 0.9633803, 0.9694776, 0.97104245, 0.9712253	-	NaN	-	-	NaN
11096489	733.395	75.66315, 75.66984, 75.67088, 75.72379	2	0.8870978, 0.89315695, 0.9344377, 0.9716157	DVVLTTTFVDDIK	0.75	CO9_HUMAN	Complement component C9 precursor - Homo sapiens	1
11096490	648.42505	54.041534, 54.046097, 54.05411	1	0.9270459, 0.92802703, 0.9394458	-	NaN	-	-	NaN
11096491	424.74316	56.894203, 56.901867, 56.906654, 56.910835, 56.924915	2	0.9613209, 0.9681868, 0.96864665, 0.968677, 0.9714301	-	NaN	-	-	NaN
11096492	494.77557	59.09867, 59.11477, 59.121048, 59.132465	2	0.92909706, 0.9567283, 0.9637211, 0.9702475	-	NaN	-	-	NaN
11096493	519.28186	38.34063, 38.36337, 38.383137	1	0.6816418, 0.83889294, 0.9529568	-	NaN	-	-	NaN
11096494	630.05133	34.094376, 34.10263, 34.10938	2	0.9572724, 0.9606504, 0.9648645	-	NaN	-	-	NaN
11096495	762.3942	54.540688, 54.54647, 54.551712, 54.55359, 54.55474, 54.57581	3	0.8788789, 0.9209972, 0.9646459, 0.96493167, 0.9667727, 0.9746409	-	NaN	-	-	NaN
11096496	700.4461	40.497765, 40.503338, 40.536503, 40.536983	1	0.8108313, 0.94863355, 0.9709491, 0.97382545	-	NaN	-	-	NaN
11096497	507.30612	54.325466, 54.32598	2	0.93630844, 0.9495928	ANELLINVK	1	ADH1_YEAST	Alcohol dehydrogenase I (EC 1.1.1.1).	1
11096498	551.332	36.99314, 37.053425, 37.087284	1	0.89155084, 0.90971005, 0.93345237	-	NaN	-	-	NaN
11096499	815.4283	93.81164, 93.81652, 93.81751	2	0.94281125, 0.9495011, 0.94989675	HLVPGAPFLLQ[129.0426]ALVR	1	CO4B_HUMAN	Complement C4-B precursor - Homo sapiens	1
11096500	859.44086	53.22062, 53.222275, 53.246704	1	0.8086097, 0.8727922, 0.9334103	GIDWASGR	1	FCN3_HUMAN	Ficolin-3 precursor - Homo sapiens	1
11096501	1646.8314	88.68882, 88.732834, 88.733025, 88.7333, 88.73621	1	0.8608651, 0.9466251, 0.95502865, 0.95715797, 0.960491	-	NaN	-	-	NaN
11096502	652.84375	48.538372, 48.543915, 48.551678, 48.553486	2	0.9539881, 0.9579382, 0.96008027, 0.96661764	GQSISVTSIRPC[160.0307]	0.88	CO7_HUMAN	Complement component C7 precursor - Homo sapiens	1
11096503	548.9356	23.474356, 23.481543, 23.483955, 23.483984, 23.484772, 23.48746	3	0.95907074, 0.96051806, 0.96367025, 0.963941, 0.9647613, 0.9715403	GQC[160.0307]IINSNKDDRPK	1	AFAM_HUMAN	Afamin precursor - Homo sapiens	1
11096504	539.51575	42.28658, 42.290176, 42.291504, 42.301487, 42.309692, 42.336777	4	0.82796127, 0.94288737, 0.94309914, 0.9496945, 0.96276546, 0.9647969	NLASRPYTFHSHGITYYK	0.96	CERU_HUMAN	Ceruloplasmin precursor - Homo sapiens	1
11096505	860.4372	85.395424, 85.44412, 85.49853, 85.51067, 85.514565, 85.69074	3	0.29836458, 0.3825257, 0.42699787, 0.52754945, 0.53119856, 0.6237195	AQLVPLPPSTYVEFTVSGTDC[160.0307]VAK	1	FETUA_HUMAN	Alpha-2-HS-glycoprotein precursor - Homo sapiens	1
11096506	735.40295	75.59134, 75.59347, 75.59496, 75.619255	2	0.71413237, 0.7547517, 0.81419617, 0.8435713	VTFQLTYEEVLK	1	ITIH1_HUMAN	Inter-alpha-trypsin inhibitor heavy chain H1 precursor - Homo sapiens	1
11096507	822.0325	61.51371, 61.51889, 61.526695, 61.532417, 61.536007	3	0.91731113, 0.93570685, 0.96038175, 0.9628832, 0.96463716	-	NaN	-	-	NaN
11096508	408.6901	35.453304, 35.457733, 35.469242	2	0.9164425, 0.91788906, 0.92467225	-	NaN	-	-	NaN
11096509	1055.5536	84.40652, 84.442604, 84.45423, 84.45664, 84.47435, 84.47562	2	0.945443, 0.947258, 0.95259875, 0.960413, 0.96648335, 0.9731668	FMPAAQLPELPDVELPTNK	0.98	VTDB_HUMAN	Vitamin D-binding protein precursor - Homo sapiens	1
11096510	1264.6292	103.224945, 103.260124, 103.26532, 103.26666, 103.26695, 103.26703, 103.26792, 103.26857	2	0.8467385, 0.90004206, 0.95939577, 0.9624888, 0.962938, 0.96549904, 0.96663153, 0.97016555	-	NaN	-	-	NaN
11096511	860.8094	74.3274, 74.33006, 74.33347, 74.342636, 74.38012, 74.40707, 74.44523	5	0.86394435, 0.9064078, 0.9308796, 0.95895386, 0.96282774, 0.9659015, 0.97355306	-	NaN	-	-	NaN
11096512	562.8077	87.546005, 87.546036, 87.54707, 87.548546, 87.549614	2	0.9384823, 0.96522355, 0.96740955, 0.970208, 0.9708514	DGYLFQLLR	1	HRG_HUMAN	Histidine-rich glycoprotein precursor - Homo sapiens	1
11096513	1153.5784	49.817036, 49.81775, 49.820606, 49.82086	1	0.853984, 0.8798185, 0.91428894, 0.9329344	FEGIAC[160.0307]EISK	1	CO9_HUMAN	Complement component C9 precursor - Homo sapiens	1
11096514	600.38354	29.621489, 29.640095, 29.64552	1	0.9310232, 0.93417823, 0.96399295	-	NaN	-	-	NaN
11096515	485.74286	33.265274, 33.265556, 33.27045	2	0.9293461, 0.9543476, 0.9708533	FFSAQTNR	1	KAIN_HUMAN	Kallistatin precursor - Homo sapiens	1
11096516	904.46295	73.105225, 73.1481, 73.153046, 73.15587, 73.15738, 73.15855	2	0.95907664, 0.96911675, 0.9697788, 0.9716014, 0.97288316, 0.9733006	VTIMWTPPESAVTGYR	1	FINC_HUMAN	Fibronectin precursor - Homo sapiens	1
11096517	671.8318	41.244904, 41.245987, 41.24811, 41.256615, 41.266006	2	0.95570165, 0.9600146, 0.96445215, 0.9658131, 0.96955526	-	NaN	-	-	NaN
11096518	491.73132	44.260296, 44.34241	1	0.9111694, 0.9253717	-	NaN	-	-	NaN
11096519	928.8298	90.755486, 90.76078, 90.77211, 90.77477, 90.78127, 90.78576, 90.786934	3	0.94178367, 0.946785, 0.95669156, 0.9618268, 0.9681548, 0.96830755, 0.96946234	-	NaN	-	-	NaN
11096520	732.3485	58.91185, 58.92855, 58.962498, 58.965916	2	0.8769897, 0.9189589, 0.920945, 0.9290736	-	NaN	-	-	NaN
11096521	531.2969	38.879242, 38.888847	1	0.9689562, 0.97040623	-	NaN	-	-	NaN
11096522	771.47076	34.215904, 34.258026, 34.329628	1	0.92188907, 0.9442859, 0.9454198	SEPLIGR	1	FINC_HUMAN	Fibronectin precursor - Homo sapiens	1
11096523	948.46063	73.24653, 73.29766, 73.30032, 73.30078, 73.30471, 73.31477, 73.31685	3	0.90625584, 0.9432433, 0.94444066, 0.94948745, 0.9629568, 0.9643896, 0.9689573	NWRDPDQTDGLGLSYLSSHIANVER	1	GELS_HUMAN	Gelsolin precursor - Homo sapiens	1
11096524	838.4384	49.703266, 49.711723, 49.73415, 49.747135, 49.747616, 49.811604	2	0.86997527, 0.92864543, 0.9455631, 0.9506518, 0.96228105, 0.975005	-	NaN	-	-	NaN
11096525	631.3051	43.893284, 43.957287	1	0.88477457, 0.968786	-	NaN	-	-	NaN
11096526	674.38275	44.13006, 44.13391, 44.15342	1	0.76255167, 0.9517113, 0.9533632	-	NaN	-	-	NaN
11096527	751.41797	39.160774, 39.17473, 39.178368	1	0.93748146, 0.96584237, 0.9705236	-	NaN	-	-	NaN
11096528	603.77216	31.576962, 31.577219, 31.578419, 31.580845	2	0.9547653, 0.9579102, 0.9623234, 0.9713506	ALGDGGHYTC[160.0307]R	0.9	A1BG_HUMAN	Alpha-1B-glycoprotein precursor - Homo sapiens	1
11096529	1295.558	31.635809, 31.640858, 31.646572, 31.646759, 31.647894, 31.697598, 31.710955, 31.758196	2	0.7414576, 0.8054669, 0.85679, 0.94069374, 0.9429267, 0.9429446, 0.94338983, 0.9451136	TYC[160.0307]SEPEKVDKDNEDFQESNR	0.99	CERU_HUMAN	Ceruloplasmin precursor - Homo sapiens	1
11096530	738.0319	65.19615, 65.20986, 65.2137, 65.28261, 65.29948	3	0.82934123, 0.837187, 0.8481576, 0.9468195, 0.9606971	-	NaN	-	-	NaN
11096531	635.0131	88.7881, 88.82649, 88.82745, 88.83196, 88.83696, 88.84903	3	0.94296956, 0.9440008, 0.9498125, 0.9609667, 0.9657507, 0.9698293	-	NaN	-	-	NaN
11096532	671.34155	75.39306, 75.43428, 75.448784, 75.45487, 75.4581	2	0.94041365, 0.94650024, 0.9557108, 0.9637487, 0.9687105	ETYDFDIAVLR	1	FA10_HUMAN	Coagulation factor X precursor - Homo sapiens	0.85
11096533	747.3939	33.39119, 33.391685, 33.392582, 33.3931	1	0.92736214, 0.94601524, 0.95421827, 0.96839637	-	NaN	-	-	NaN
11096534	1330.963	89.8848, 89.88492, 89.88529, 89.88649, 89.889084, 89.89065, 89.89393, 89.89412, 89.894516	3	0.9428703, 0.9506027, 0.9558999, 0.9560923, 0.959848, 0.9606108, 0.9608419, 0.96128774, 0.97566885	LHDNQNGWSGDSAPVELILSDETLPAPEFSPEPESGR	1	A1BG_HUMAN	Alpha-1B-glycoprotein precursor - Homo sapiens	1
11096535	607.3345	71.472, 71.485115	1	0.7669759, 0.88952357	-	NaN	-	-	NaN
11096536	793.4502	52.24219, 52.246708, 52.247974, 52.251743	2	0.92739874, 0.9388084, 0.961798, 0.9630139	-	NaN	-	-	NaN
11096537	363.19928	25.738968, 25.74535, 25.767118	1	0.91916233, 0.95839417, 0.9622002	-	NaN	-	-	NaN
11096538	939.0916	73.56044, 73.593544, 73.601494, 73.606224, 73.61829, 73.62195, 73.622696, 73.627	3	0.88944334, 0.898923, 0.9130139, 0.92113286, 0.92768484, 0.93887866, 0.94933516, 0.95160586	SC[160.0307]SAN[115.0269]GPGLYLIHGPNLYC[160.0307]YSDVEK	1	HEMO_HUMAN	Hemopexin precursor - Homo sapiens	1
11096539	895.441	55.13895, 55.16094, 55.168488, 55.174137, 55.175198, 55.18029	2	0.95725524, 0.9625011, 0.966366, 0.9684071, 0.9704203, 0.97287554	DIC[160.0307]EEQVNSLPGSITK	1	CO3_HUMAN	Complement C3 precursor - Homo sapiens	1
11096540	577.3304	29.659784, 29.737028, 29.74785	1	0.7290323, 0.94335115, 0.9550406	-	NaN	-	-	NaN
11096541	504.25726	42.03236, 42.076355, 42.106064, 42.120224, 42.12349	3	0.9140134, 0.9429177, 0.9530164, 0.9665667, 0.9716628	TEVNVLPGAK	0.75	ITIH2_HUMAN	Inter-alpha-trypsin inhibitor heavy chain H2 precursor - Homo sapiens	1
11096542	422.75046	41.863808, 41.864532, 41.87501	2	0.9425431, 0.9557792, 0.9661598	-	NaN	-	-	NaN
11096543	495.2715	64.2549, 64.26931, 64.27345, 64.31784	2	0.94661963, 0.9485274, 0.95558095, 0.95667714	-	NaN	-	-	NaN
11096544	516.32996	51.84408, 51.884346, 51.88686	1	0.9066768, 0.9363334, 0.9373998	-	NaN	-	-	NaN
11096545	678.3516	25.83756, 25.843962, 25.844662, 25.921099	1	0.85804534, 0.948338, 0.97199464, 0.9725239	-	NaN	-	-	NaN
11096546	867.9484	75.48507, 75.55925, 75.59342, 75.60652, 75.61519, 75.62564	2	0.91170436, 0.9154557, 0.9184145, 0.9339709, 0.9469094, 0.9644586	-	NaN	-	-	NaN
11096547	742.3713	64.06757, 64.06848, 64.06986, 64.07301, 64.08658	3	0.87480235, 0.9385283, 0.96630335, 0.9691488, 0.9745878	-	NaN	-	-	NaN
11096548	653.5868	87.3284, 87.33452, 87.345795, 87.3528, 87.35499, 87.35504, 87.359276	4	0.95447963, 0.9568006, 0.95681715, 0.95752484, 0.9591078, 0.9629446, 0.96738976	-	NaN	-	-	NaN
11096549	396.17502	22.736202, 22.753563, 22.754774, 22.75581, 22.756739	2	0.95657, 0.960269, 0.9636337, 0.9644508, 0.970079	-	NaN	-	-	NaN
11096550	456.25983	23.750994, 23.759394, 23.776905	1	0.84876966, 0.92723167, 0.96308	-	NaN	-	-	NaN
11096551	775.4255	55.47525, 55.483948, 55.551292	1	0.8896878, 0.97122884, 0.9742296	-	NaN	-	-	NaN
11096552	883.3697	38.894283, 38.91067, 38.91613, 38.9347	1	0.88348913, 0.91864425, 0.9231765, 0.9413515	-	NaN	-	-	NaN
11096553	619.8133	20.703829, 20.70753, 20.70806, 20.709492, 20.710707	2	0.93940985, 0.94984245, 0.9573477, 0.9588579, 0.9664901	LSNENHGIAQR	1	ITIH2_HUMAN	Inter-alpha-trypsin inhibitor heavy chain H2 precursor - Homo sapiens	1
11096554	838.4447	35.18253, 35.195564, 35.22211, 35.260895	1	0.88939035, 0.8900048, 0.89609796, 0.95084447	-	NaN	-	-	NaN
11096555	794.3899	63.20845, 63.23782, 63.24114, 63.24255, 63.24437	2	0.899902, 0.9434392, 0.9631663, 0.97026527, 0.9722413	ELSYYSLEDLNNK	1	CO5_HUMAN	Complement C5 precursor - Homo sapiens	1
11096556	834.97235	74.90233, 74.90693, 74.928345, 74.93812, 74.93831	2	0.9313926, 0.95032763, 0.95863, 0.96182644, 0.96923476	GDDITMVLILPKPEK	1	ANT3_HUMAN	Antithrombin-III precursor - Homo sapiens	1
11096557	857.3691	68.82535, 68.829735, 68.83325, 68.838005, 68.84012, 68.840324	2	0.9085325, 0.9164172, 0.9165418, 0.95671433, 0.96684784, 0.9737277	GEC[160.0307]Q[129.0426]AEGVLFFQGDR	1	HEMO_HUMAN	Hemopexin precursor - Homo sapiens	1
11096558	643.877	55.379913, 55.384415, 55.394398	2	0.9511765, 0.9534308, 0.9643412	NTLELSNGVIVK	0.92	APOB_HUMAN	Apolipoprotein B-100 precursor - Homo sapiens	1
11096559	438.2496	51.247646, 51.25353, 51.283825, 51.292793	2	0.9361291, 0.95218146, 0.95415664, 0.9618227	LFLEPTR	0.69	PLMN_HUMAN	Plasminogen precursor - Homo sapiens	1
11096560	575.3205	49.383255, 49.46648, 49.478054	3	0.75408655, 0.8398318, 0.8407509	LELHVDGPPPRPQLR	1	A1BG_HUMAN	Alpha-1B-glycoprotein precursor - Homo sapiens	1
11096561	529.3093	50.898525, 50.91063, 50.91722, 50.967274	1	0.94057965, 0.9659315, 0.96791047, 0.97365165	-	NaN	-	-	NaN
11096562	701.29553	54.002483, 54.03561, 54.041985, 54.048393	2	0.91524297, 0.9216917, 0.93065834, 0.9614549	-	NaN	-	-	NaN
11096563	527.36554	69.74864, 69.75137, 69.75292	1	0.927501, 0.9399622, 0.956181	-	NaN	-	-	NaN
11096564	671.3486	86.738396, 86.786545, 86.82567, 86.864334, 86.86583, 86.880875	2	0.6809633, 0.88615316, 0.89551026, 0.90120214, 0.92006135, 0.9386366	-	NaN	-	-	NaN
11096565	518.2972	34.792587, 34.858078	1	0.8157235, 0.95506686	-	NaN	-	-	NaN
11096566	537.3206	70.492546, 70.492905, 70.50172, 70.53358, 70.53621	2	0.7728672, 0.78322685, 0.88458806, 0.9485785, 0.95258796	-	NaN	-	-	NaN
11096567	713.4072	45.744095, 45.747677, 45.752247	1	0.8683483, 0.9728768, 0.9760799	-	NaN	-	-	NaN
11096568	496.33594	29.853895, 29.875729, 29.880959	1	0.9074331, 0.96251166, 0.96807384	-	NaN	-	-	NaN
11096569	547.31134	30.461597, 30.487627	1	0.9184394, 0.9447781	-	NaN	-	-	NaN
11096570	763.37335	45.527855, 45.532608, 45.534016, 45.536564, 45.545673	2	0.9399721, 0.95242256, 0.9566022, 0.9590478, 0.9683478	-	NaN	-	-	NaN
11096571	1286.6779	97.10089, 97.25122, 97.313354, 97.314606	1	0.87009495, 0.8897242, 0.89114124, 0.95717525	-	NaN	-	-	NaN
11096572	543.2653	32.149494, 32.172096	2	0.95511395, 0.967129	-	NaN	-	-	NaN
11096573	1149.2897	84.58352, 84.589714, 84.59488, 84.59796, 84.602646, 84.60562, 84.607376	4	0.9324417, 0.9546914, 0.9643963, 0.9674251, 0.9676907, 0.96821487, 0.9717838	-	NaN	-	-	NaN
11096574	660.55115	41.622334, 41.638798, 41.64059, 41.652756, 41.652927, 41.65432	4	0.958431, 0.9624329, 0.9656485, 0.9656541, 0.967621, 0.9686494	GQNIDGQNLYSNENQNLEC[160.0307]ATEK	0.68	Z518A_HUMAN	Zinc finger protein 518A OS=Homo sapiens GN=ZNF518A PE=1 SV=2	0
11096575	647.83795	75.79062, 75.80095, 75.81148, 75.8142, 75.816475	2	0.9359524, 0.968239, 0.9721332, 0.97266275, 0.97415787	-	NaN	-	-	NaN
11096576	740.3877	112.80161, 112.82256, 112.82978	1	0.87942123, 0.89039576, 0.908782	-	NaN	-	-	NaN
11096577	733.4178	35.486446, 35.489796, 35.515415	1	0.86689514, 0.9386317, 0.9437011	-	NaN	-	-	NaN
11096578	1007.5016	28.403357, 28.406036, 28.406294	1	0.917033, 0.9498007, 0.96347636	C[160.0307]TTDLNRK	0.77	MED16_HUMAN	Mediator of RNA polymerase II transcription subunit 16 OS=Homo sapiens GN=MED16 PE=1 SV=2	0
11096579	480.2683	53.470592, 53.487465, 53.508644	1	0.94607824, 0.9482098, 0.95546985	-	NaN	-	-	NaN
11096580	687.33307	44.69791, 44.70647, 44.75419	2	0.85007596, 0.90944827, 0.91711295	-	NaN	-	-	NaN
11096581	848.9414	50.13329, 50.142757, 50.14536, 50.169937, 50.17951	2	0.96523273, 0.9657125, 0.96712905, 0.9701047, 0.97162914	-	NaN	-	-	NaN
11096582	705.3455	32.720623, 32.72553, 32.725655, 32.72964, 32.751778	2	0.88709676, 0.96394795, 0.96769035, 0.9729071, 0.9731461	-	NaN	-	-	NaN
11096583	974.0511	93.41874, 93.47429, 93.481, 93.48704, 93.51618	2	0.9084027, 0.9339047, 0.93657243, 0.942541, 0.94718015	TILGTMPAFEVSLQALQK	1	APOB_HUMAN	Apolipoprotein B-100 precursor - Homo sapiens	1
11096584	501.25198	53.75159, 53.77648, 53.797894	1	0.7987413, 0.8969469, 0.94083977	-	NaN	-	-	NaN
11096585	607.9787	60.89657, 60.918156, 60.935658, 60.93632, 60.94859, 60.96201	3	0.80930096, 0.8690958, 0.9506877, 0.9687831, 0.9691956, 0.9700322	-	NaN	-	-	NaN
11096586	474.2339	33.349663, 33.35204, 33.353138, 33.364155	2	0.8469816, 0.92216307, 0.94135207, 0.9494097	WLSEEQR	0.76	CO5_HUMAN	Complement C5 precursor - Homo sapiens	1
11096587	622.30566	26.232328, 26.242706, 26.253355	1	0.95135146, 0.96329516, 0.96536666	-	NaN	-	-	NaN
11096588	912.95557	87.208786, 87.22426, 87.25919, 87.2687, 87.27487, 87.30678	2	0.83265173, 0.93556726, 0.94766587, 0.9596447, 0.9666522, 0.9677888	ADLFYDVEALDLESPK	1	HRG_HUMAN	Histidine-rich glycoprotein precursor - Homo sapiens	1
11096589	833.4137	31.332804, 31.333073, 31.336617, 31.343359	1	0.8560551, 0.96402895, 0.96458876, 0.9691902	EESELAR	1	CO9_HUMAN	Complement component C9 precursor - Homo sapiens	1
11096590	1450.6954	104.34599, 104.34669, 104.35002, 104.353, 104.35356, 104.37617, 104.40811	2	0.5288494, 0.8188241, 0.92053974, 0.9451488, 0.9525728, 0.95742667, 0.95775044	EVYMPSSIFQDDFVIPDISEPGTWK	1	CO4B_HUMAN	Complement C4-B precursor - Homo sapiens	1
11096591	694.86707	64.06709, 64.07749, 64.079155	2	0.9562399, 0.9577236, 0.9599406	FYYLIASETPGK	1	KAIN_HUMAN	Kallistatin precursor - Homo sapiens	1
11096592	1399.8309	80.97414, 80.99406, 80.998245, 81.0105, 81.0135	1	0.9477406, 0.9497937, 0.96176213, 0.9630873, 0.9770751	-	NaN	-	-	NaN
11096593	675.35406	29.48894, 29.553308, 29.55968	1	0.7921031, 0.84516454, 0.95743144	-	NaN	-	-	NaN
11096594	1186.711	112.411575, 112.424, 112.42468, 112.42599, 112.42796, 112.43039, 112.43052	2	0.9618299, 0.96467113, 0.9654534, 0.9666994, 0.9670184, 0.9684294, 0.97721606	VVLSSGSGPGLDLPLVLGLPLQLK	1	SHBG_HUMAN	Sex hormone-binding globulin precursor - Homo sapiens	1
11096595	780.76776	107.83269, 107.8672, 107.87004, 107.87293, 107.88152, 107.88275	3	0.889924, 0.9441564, 0.94885856, 0.9517682, 0.9597059, 0.9600546	NALTGLPPGLFQASATLDTLVLK	1	A2GL_HUMAN	Leucine-rich alpha-2-glycoprotein precursor - Homo sapiens	1
11096596	819.8643	86.90451, 86.906456, 86.9168, 86.91709, 86.92738, 86.929, 86.93474	4	0.90709686, 0.9120581, 0.9165234, 0.9312911, 0.9424501, 0.95666707, 0.9599736	-	NaN	-	-	NaN
11096597	658.9904	59.389847, 59.395462, 59.412247, 59.422466, 59.423096, 59.42617	3	0.8605637, 0.9251169, 0.93630046, 0.93760693, 0.9467542, 0.9491352	-	NaN	-	-	NaN
11096598	512.7628	48.21327, 48.215145, 48.21783	2	0.9436163, 0.9557028, 0.96894634	FISLGEAC[160.0307]K	1	CO3_HUMAN	Complement C3 precursor - Homo sapiens	1
11096599	1167.6007	88.177666, 88.17858, 88.1883, 88.190155, 88.19934, 88.21608	2	0.8145656, 0.9528362, 0.9543442, 0.95925415, 0.96253276, 0.9642592	-	NaN	-	-	NaN
11096600	590.3434	57.535557, 57.57355	1	0.65520525, 0.95513105	-	NaN	-	-	NaN
11096601	780.40686	74.56846, 74.58125, 74.58181, 74.60961	2	0.91240364, 0.93214077, 0.960384, 0.96989095	-	NaN	-	-	NaN
11096602	540.8259	69.10121, 69.13047, 69.132545	2	0.9117095, 0.91441494, 0.9284872	PLSIEPIGVR	1	CERU_HUMAN	Ceruloplasmin precursor - Homo sapiens	1
11096603	713.35394	39.52, 39.54271, 39.550167, 39.55849, 39.570602, 39.57402	3	0.850543, 0.9511304, 0.95172304, 0.9539984, 0.95653474, 0.95724094	-	NaN	-	-	NaN
11096604	667.32007	52.35196, 52.375847, 52.386517, 52.41175	1	0.88743216, 0.9457439, 0.9559375, 0.9565559	-	NaN	-	-	NaN
11096605	571.51465	48.320713, 48.456688	2	0.87161404, 0.9285203	-	NaN	-	-	NaN
11096606	713.3764	37.904102, 37.91273, 37.945038	1	0.9251344, 0.9558907, 0.96259594	-	NaN	-	-	NaN
11096607	609.3466	26.00146, 26.027998, 26.040646	1	0.9048315, 0.90860426, 0.96225274	-	NaN	-	-	NaN
11096608	810.5374	51.982533, 51.996944, 51.999897, 52.00146	1	0.8917057, 0.9405102, 0.9448319, 0.9671443	-	NaN	-	-	NaN
11096609	628.6453	61.468273, 61.50758, 61.50894, 61.510277, 61.52635	3	0.8081643, 0.9261691, 0.9477131, 0.95532507, 0.95732635	-	NaN	-	-	NaN
11096610	564.3279	79.053925, 79.05694	2	0.9709675, 0.971254	-	NaN	-	-	NaN
11096611	799.36127	31.47215, 31.476492, 31.479343, 31.482164, 31.48411, 31.486221	3	0.87588775, 0.9080046, 0.91408527, 0.9185755, 0.9250366, 0.93205965	RPGGEPSPEGTTGQSYNQYSQR	1	FINC_HUMAN	Fibronectin precursor - Homo sapiens	1
11096612	514.3732	35.617718, 35.62284, 35.632927	1	0.89467233, 0.93189716, 0.94132	-	NaN	-	-	NaN
[truncated: 31,863 more rows]
