# Supplementary material for: Metaprotein expression modeling for label-free quantitative proteomics
Source: BMC Bioinformatics. 2012 May 4;13:74. doi: 10.1186/1471-2105-13-74 (PMC3436780; doi:10.1186/1471-2105-13-74)
Supplement: Additional file 5 — Shotgun proteomics data and Matlab code for analysis. Raw expression levels from the various shotgun proteomics experiments and Matlab code for performing the analysis described in this paper. [file 1471-2105-13-74-S5.zip › codeA/data/batch1_55/key.txt]

sids	responder
ID01243_01	0
ID01232_01	0
ID01253_04	1
ID01278_01	1
ID01266_04	1
ID01259_01	1
ID01260_01	1
ID01265_01	1
ID01240_01	0
ID01248_01	1
ID01234_01	1
ID01226_01	1
ID01236_02	1
ID01236_03	1
ID01236_04	1
ID01238_01	1
ID01274_01	0
ID01227_01	0
ID01227_02	0
ID01227_03	0
ID01246_01	0
ID01229_01	0
ID01269_01	0
ID01282_01	1
ID01251_01	1
ID01228_01	1
ID01230_01	0
ID01250_01	1
ID01275_01	1
ID01241_01	0
ID01235_01	1
ID01237_01	1
ID01273_02	0
ID01273_03	0
ID01273_04	0
ID01255_01	1
ID01276_4	1
ID01242_1	1
ID01264_1	1
ID01233_1	1
ID01261_5	1
ID01252_1	1
ID01280_1	1
ID01231	0
ID01256_4	1
ID01239_1	1
ID01239_2	1
ID01239_3	1
ID01224	NaN
ID01262_1	1
ID01262_2	1
ID01262_3	1
ID01244	1
ID01283_1	0
ID01257_1	1
ID01254_1	0
ID01263_1	1
ID01245_1	0
ID01271_1	1
ID01281_1	1
ID01225_1	1
ID01249_1	1
ID01272_1	0
ID01268_1	0
ID01247	1
ID01267_5	0
ID01258_1	1
ID01277_1	0
ID01270	0
ID01279_2	1
ID01279_3	1
ID01279_5	1
