# Supplementary material for: Metaprotein expression modeling for label-free quantitative proteomics
Source: BMC Bioinformatics. 2012 May 4;13:74. doi: 10.1186/1471-2105-13-74 (PMC3436780; doi:10.1186/1471-2105-13-74)
Supplement: Additional file 5 — Shotgun proteomics data and Matlab code for analysis. Raw expression levels from the various shotgun proteomics experiments and Matlab code for performing the analysis described in this paper. [file 1471-2105-13-74-S5.zip › codeA/data/batch1_55/xpr.txt]

pids	ID01225_1	ID01226_01	ID01227_01	ID01227_02	ID01227_03	ID01228_01	ID01229_01	ID01230_01	ID01232_01	ID01233_1	ID01234_01	ID01235_01	ID01236_02	ID01236_03	ID01236_04	ID01237_01	ID01238_01	ID01239_1	ID01239_2	ID01239_3	ID01240_01	ID01241_01	ID01242_1	ID01243_01	ID01245_1	ID01246_01	ID01248_01	ID01249_1	ID01250_01	ID01251_01	ID01252_1	ID01253_04	ID01254_1	ID01255_01	ID01256_4	ID01257_1	ID01258_1	ID01259_01	ID01260_01	ID01261_5	ID01262_1	ID01262_2	ID01262_3	ID01263_1	ID01264_1	ID01265_01	ID01266_04	ID01267_5	ID01268_1
11094614	523860.5938	475218.3125	470166.5625	457545.1875	445870.25	500803.5625	450638.8125	454812	495461.25	475187.5	437276.6875	413725.5	532837.375	515794.1875	530770.5	493580.3125	522437.4375	470654.2188	483465.375	483464.5312	490646.8125	450309.75	477961.7188	489937.125	452512.2812	502338.0625	502347.625	382382.5	477867.4375	419181.875	499713.0625	397195.0938	556182.3125	472707.5938	516721.25	447465.25	497361.1875	393579.4375	421475.1875	534616.875	495582.9375	465884.5	504520.8125	569982	360323.5312	345671.875	575085.5625	511951	512197.2812
11094615	794889.4375	828502.375	794031.25	802437.375	830800.75	794429.3125	894914.375	849881.375	884950.25	725314.5625	757049.125	774159	808017	822928.875	803731	774615.125	840633.5	731817.4375	704296.9375	729726.625	803003.125	746223.5	759114.5	810150.25	812461.375	793940.5	828720	787736.25	782488.5625	756648.1875	769382.125	700122.125	809517.8125	784446.625	752216.625	725184.4375	850653.375	816082.875	737038.75	738636.375	794827.5625	815378.875	800565.25	829949.125	748219.5	730536.625	865420	799655.4375	815348.6875
11094616	992898	1094133.5	1037001.625	1044805.625	1034170.125	949864.125	1045505.375	1061002	1012526.25	906272.0625	1033626	1102147.375	1030373.25	1010194.688	1015997.375	1017910.938	1057757	890066.8125	887311.375	895055.5	1046100.375	1002214	981756.375	1032463.625	1113959.875	921946.9375	1066281.125	1001730	1023277.625	930722.3125	1054052	966268.0625	1089538.5	1002271.938	997899	922408.9375	1005130.5	851097.375	949305.5	962561	1068582.75	1064863.25	1062975.375	995336.75	883402.25	876863.1875	1010943.688	1017291.188	1124260.5
11094617	754737.875	964887.6875	816989.5	841052.25	824285.125	1002490.125	956965.1875	885634	825658.6875	727980.4375	1192652.625	1026185.313	904177.875	887503.6875	904885.5625	819232	791082.375	705925.125	704314.9375	717628.375	814509.0625	984094.75	985566.3125	1024875.438	988180.3125	879113.4375	885988.4375	852227.125	793148.375	798763.9375	882442.8125	1045110.625	814909.625	892986.25	839679	899370.9375	882091.75	782283.9375	946880.625	604728.9375	768862.5625	771098.0625	783329.25	725805.6875	907331.0625	814332.9375	825530.5	874447.3125	889711.75
11094618	860618.375	985887.5	910040.0625	935663.4375	907203.5	1015157.25	1038983.375	939298	944218.125	805388.625	1057603.25	1015788.125	985775.125	959353.75	955530.5	924943.875	1005928.875	843594.25	839191.8125	839395.5	878853.25	985191.375	855413.25	1056392.625	927922.375	803652.875	998195.6875	950780.5	951300.3125	969078.6875	977709.5625	954012.875	952385.5	1001365.875	850817.9375	977494.625	1082350.75	731875.25	916482.375	614250.6875	930447.875	933607.4375	916718.5	932143.625	850348.375	847555.3125	887938.125	1088431.625	1005777.125
11094619	1577340.375	1358200.625	1677218.25	1679777.5	1678121	1691846.625	1627315.25	1721902.25	1673147.625	1289535.75	1157927.375	1162484.25	1822054	1797816.5	1775211.875	1682952.375	1857765.375	1417763.125	1421758	1435725.875	1728645.25	1565167.375	1589798.625	1700576	1725224.5	1664857.125	1817885.875	1579439.25	1693987.5	1051897.875	1589194.75	1009487.313	1773236.5	1703958.75	1364671.75	1340050.875	1820844	767548.4375	1556308.75	1384311.5	1689822.625	1715243.375	1693553	1749754.125	1333152.875	974403.0625	1873114.875	1432933.5	1759626.75
11094620	1295439.5	1271355	1309085.5	1306881.375	1294260.75	1242185.5	1287907.875	1290457	1315433.5	1170573	1234437.75	1244939.75	1310299.5	1325615.5	1328032.75	1255644.75	1334474.875	1041324.438	1026545.813	1059881.5	1283169	1238008.375	1296677.875	1303569.5	1425351.5	1220144.25	1386086.25	1295236.75	1240267	960114.4375	1345082.625	1008559.813	1449866.75	1322894.5	1209800.75	1154133.25	1391233.125	1057502	1125422.625	1122204	1378654.25	1350112.125	1383894	1355989.75	1070341.25	974831.5	1292662.375	1178020.625	1493346.5
11094621	1235011.75	1485100.125	1367157.75	1409395.25	1368376	1503467.625	1562587.125	1438589.625	1377422.625	1226341.75	1680507.125	1574031	1481105.5	1442059.375	1452864.625	1366590.125	1346089.75	1185795.5	1142728	1209194.625	1348120.625	1553060.625	1460255.125	1589791.75	1544403.875	1388424	1467617.625	1377377.625	1360624.375	1131631.5	1441988.25	1320353.75	1281557.375	1501519.375	1265467	1426904.75	1466537.375	753052.5	1486873.875	1049362	1301773.25	1220989.125	1293391.375	1160087.375	1405176.25	1205348.25	1368457	1412230.375	1505865.125
11094622	1136789	1127860.5	1264969.375	1266780.125	1266752.25	1142021.25	1111841	1168852.125	1205328.875	1005681.938	919137.625	1013177.75	1107575.75	1088110.5	1033536.5	1063109.625	1130091.625	1117570.25	1112788.75	1131397.75	1133776.625	1278370.375	1050559.125	1317102.875	1296019	1261184.625	1235272.375	1114816.875	1338040.875	726736.9375	876776.8125	847023.875	1246232.375	1206711.125	877205.8125	1184670.625	1091228.375	466205.75	1126277.625	1137225.75	1113365.375	1111187.125	1074060.875	1080709	1300626.625	866885.75	1060695.75	1100831.375	1196090.25
11094623	585297	854663.375	1033636.563	1034263.688	1055374.75	58312.9844	1004912.063	843538.6875	945078.125	774067.5625	691653.625	968128.8125	915822.3125	893705.5625	920355.1875	790968	845869.25	758145.125	776292.4375	782565.75	855306.5	999863.75	1022747	992798.1875	1004368.125	1000662.625	934744.4375	932235.3125	829889.625	463350.9688	896550.5625	794321.25	711500.9375	888894	887506.4375	625675.8125	956263.3125	758328.25	858614.5625	639213.625	921941.0625	932305.125	911788.3125	646950.5625	1080211.25	674623.1875	728798.5625	832879.0625	872493.9375
11094624	947810.5	826298.75	977689.625	1002368.063	1007370.5	1004535	1207892.25	1135720	1251924.25	760467.4375	857654.5	737156.5625	1004857.938	993122	967858.875	981228.875	1081902.25	931902.25	911990.625	933344.0625	934868.25	1076124	956754.75	1080719	1114927.75	1137000	1098281.25	1049565	1082641.75	481340	856153.0625	578218.875	1044119.438	1151037	798967.375	1002745.313	1014176.5	445102.125	917438.625	892564.125	1046423.625	1078013.625	1023786.813	971985.75	1063716.875	593441.4375	958637.9375	941681.375	951713.5625
11094625	701324.625	1003635.188	884570.0625	887173.5625	898214.375	969885.25	1036544.938	856354.125	852831.5625	743997.0625	1259178.5	1094687.25	834718.0625	849024.6875	825715.5	790823	774803.125	676481.75	661634.4375	674156.6875	861106.9375	982716.25	795156.0625	1053764.625	776566.6875	825614.25	880531.0625	690695.5625	821230.4375	923159.0625	753287.9375	1019160.563	675126.0625	945760.625	812353.9375	892350.9375	790200.8125	795885.5625	949977	586277.0625	702012.5	720419.375	663047.5625	607783.5625	917917.0625	983745.8125	799859.125	771453.875	763126.375
11094626	744917.375	961946.1875	792390.25	807221.25	792167.25	808575.5625	818722.3125	876683.75	874264.125	624006	857929.125	928683.75	912663.375	900674.5	900509.375	984453.1875	894700.125	865440.8125	859226	871916.125	789556.125	787138.6875	643540	819345.875	846686.125	874565	900004.75	867561.375	796903.875	984838.375	868697.5	852752.5	665484.375	851844.875	516507.0625	579695.75	710677	1049892.625	907620.25	809438.1875	689693.5	680214.3125	660314.1875	614201.25	505256.7188	980125	925932.625	511780.5312	761027.5625
11094627	575987.25	597647.75	767034	787586.3125	772118.5625	737610.0625	680954.5625	701766.6875	785135.5625	492177.2812	639248.6875	696224.125	698986.375	685401.5	672006.625	692779.6875	715641.625	526115.75	500829.9688	529533.125	646310	816829.6875	748254.5625	844243.6875	807786.375	820618.375	768396.1875	824756.25	755096.6875	580319.625	632058.8125	649401.3125	703229.25	851172.875	704763.1875	661323.875	779066.375	561757	749820.6875	644635.9375	732384.25	719150.0625	716907.8125	685467.4375	732351.75	556993.3125	648482.1875	682149.6875	729148.625
11094628	697946.375	869694.75	746736	756132	746483.5	747280.9375	792493.3125	772973.9375	684555.5625	563334	920946.625	931489.4375	794672.5625	778099.4375	779388	787886.5	757021.6875	562470.8125	532988.5625	577743.8125	739882.8125	790689.6875	685992.5	691710.25	672408.75	744516.875	856557.1875	639034.5	803632.5625	632492.8125	751366.1875	671872.9375	672243.1875	857843.25	711857.8125	779417.625	760559.875	459208.875	813456	671115.5	613078.5625	625712.625	597496.3125	569037.5625	726160.375	662737.375	682265.375	698385.1875	709383.1875
11094629	725317.75	1157789.125	837443.9375	850606.5	539598.25	816071.25	395071.2812	546885.75	540687.25	697122.6875	1039724.813	1104906.375	905899.8125	872214.8125	880352.875	836313.1875	942607.25	627612.4375	625616.3125	610842.0625	805940.625	759645.9375	743917.5	862259.125	924300.9375	765699.8125	1010037.938	847200	841221.875	755895.875	825889.5	946604.875	868972	917342.9375	710241.875	649510.875	983824.75	476869.7812	742432.25	727418.4375	302709.125	832957.3125	822256.5625	751635.3125	558861.3125	771622.4375	872704	824029.375	930886.8125
11094630	1319985.375	1342969	1460525	1418131.625	1384142.75	1338606	1372161	1393412.25	1373878.75	977131.625	1231570.25	1298226	1459708.375	1450861.75	1402711.125	1271374.75	1516591.5	988706.625	1003342.125	1022724.5	1323471	1296662.25	1379754.75	1392684.25	1457966.75	1288243.25	1580122.375	1455341.25	1371392.125	818799.0625	1276561.625	895018.625	1442267.75	1431356	1038742.625	1191596.375	1470191.75	880462.5	1212833.5	1017536.063	1384932.125	1388471.125	1357728.125	1400347.375	1090959.625	857088.8125	1473209.375	1079280.875	1414250.125
11094631	603109.375	667351.8125	674968.25	713829.5	709054.625	767921.875	902775.6875	840220.5625	1152963.125	475542.2812	689781.875	586830	747528.8125	948969.5	720119.875	796201.0625	794394.9375	614287.5	611758.9375	614329.875	683776.9375	791500.5	533281.875	803745.625	659758.9375	836348.625	818155.3125	603291	798197.5625	360864.4062	567370.5	500047.625	722045.8125	883502.875	487415.0312	699901.625	759059.6875	524505.75	568721.5625	607547.4375	725432.8125	600598.1875	660490.1875	600726.25	616260.75	514220.9375	729352.3125	709555.4375	656339.625
11094632	303389	249517.375	344042.75	356318.0625	338252.6562	374353.125	368352	312841.9688	334632.3125	283734.3438	321794.8125	250620.0469	318637.1875	310484.2188	299902.7188	305997.5625	296020.4375	322760.625	310425.5	321931.8125	336723.9062	338718.8125	320593.7812	425490.125	460045.75	308591.6875	304309.8125	368786.7812	366957.9375	158767.3438	355362.125	234393.9375	330450.6875	340883	318125.0625	357295	434595.4062	233507.8125	416776.0625	330502.125	324815.3438	330987.0625	319253.6875	358430.8125	250043.9688	177131.5	278084.125	409343.4375	378407.4062
11094633	963561.125	645255.875	1047805.625	1074832.25	1043170.563	1019216.5	1029889.563	1069606.5	1032754.25	789686	598835	615420.25	1116302.5	1098457	1090130.875	1065359.125	1189406.125	843368.75	798687.75	849551.1875	1081055.625	934699.1875	766616.625	1020806.25	1105003.625	972948.1875	1196326.25	1013978.625	1089470.75	437723.8125	1041431.313	539045.9375	1003300.938	1207958	922156.5	918391.5	1250217.75	479238.125	991583	998759.25	1066547.125	1054030.25	995754.375	984589.25	759324.125	435657.375	1102300.625	931765.125	1115112.875
11094634	1616236.125	1758517.25	1749289.375	1800848	1749148.625	1913966.875	1968205.5	1809513	1687552.375	1724411.375	1989159.375	1877327.5	1857207.125	1838793.25	1831373.5	1745444	1733454.375	1512592.25	1415694.25	1465186.75	1714087.625	2040819.5	2006806	2038188.375	2034778.25	1713659.625	1923809.875	1907884	1704027.75	1446143.125	1948702	1712285	1659487.875	1944779.125	1538089.625	1811187.625	1925972.75	1156763.625	1908482.25	1212295.25	1665648.375	1535131.75	1642999.625	1432730.5	1801538.375	1541428.5	1658368.875	1669896.25	1941359.5
11094635	234275.9688	193652.7188	234408.125	238650.0938	235176.0781	233726.7656	190469.9688	224638.7344	203664.2188	194160.6875	231599.6875	193616.6562	212859.1406	218888.3594	205413.8438	206598.8438	192206.4688	215607.3906	212729.7812	219446.7344	205205.8125	242577.5625	225236.875	240560.8281	294331.9062	252645.4375	196095.0312	239341.1406	221169.4688	214480.875	221559.7812	275514.7812	240965.5156	226524.0938	229509.4844	239292.7656	234951.9688	184940.8594	233516.9062	233416.4531	249509.9219	247825.1406	242630.9375	220934.7969	245820.6562	218069.7031	168698.2656	209710.6875	216527.25
11094636	896817.25	1160238	1087185.625	1107153	1098870.25	1217118.375	1211393.25	1162418.5	1042090.25	795137.125	1401093.25	1284957.875	1150492	1154929.125	1138002.25	1079761.125	1050105.25	843467.8125	844235.3125	869937.875	1073729.125	1220811.75	1190127.125	1264902.875	1127027.875	1033048.438	1141750.25	1010726.875	1001432.438	1059198.125	987309.375	1279668.625	925311.0625	1134213.125	865627.3125	1017400.188	956447.9375	1088922.125	1202082	664474.0625	924488.6875	969902.1875	908692.5	835541.9375	1051572.125	1130232.625	1107196	918121.8125	1040881
11094637	527488.9375	461114.6562	587490.75	601969.9375	605149.9375	647191.9375	538477	485748.1875	516969.5938	432041.875	589868.4375	487135.375	529245.9375	515072.3125	524167.375	484169	582133.9375	361814.375	343987.7812	382179.375	552122.875	475950.2812	496940.4688	644396.375	487890.625	482537.6875	610654.875	648868.125	591864.6875	330323.3125	448939.125	337185.4688	441331.9375	569290.1875	484664.4062	563121.0625	528377.875	169869.8281	577198.1875	383572.9062	487797.4062	483041.0938	483703.9375	549978.75	562490.8125	345653.875	532107.375	444379.9062	481322.9375
11094638	734329.625	670767	847828.125	854321.125	863297.6875	870820.0625	797944.1875	774803.8125	881017.25	643487.0625	733116.5	737823.3125	803730.3125	771239.125	809827.3125	767250.25	850405.5625	580358.5625	591555.6875	610316.3125	746359.1875	936661.125	911732	988285.875	908646.125	929324.6875	841073.5	920913.0625	858718.5625	351003.2812	797304.5625	286236.2812	924835.1875	958895.0625	823388.9375	846897.9375	792174.625	70528.2969	809385.375	700905.125	864886.3125	872435.0625	876391.5625	897934.125	893512.6875	344953.9375	759052.375	711476.4375	863596.125
11094639	760287.0625	788052.9375	773645.375	758938.375	787933.6875	780799.875	830371.3125	838643.9375	771991.875	651127.5	753584.875	804705.3125	835677.375	851645	833451.4375	849362.6875	830387.25	580191.1875	552693.875	591751	832514.6875	816084.625	848509.5	637871.625	639926.375	747188.0625	842511.125	724632.6875	800432.375	701883.125	740535.5625	757342.25	664101.625	849545.5625	746779.4375	848813.6875	779683.875	723225	838067.9375	730196.1875	664262.375	671296.625	634404.3125	604678.75	799882.875	722989.375	748908.5625	632258.0625	729784.6875
11094640	833323.875	954686.625	1054614.75	1060828.375	1047672.125	863280.375	985514.25	884241.8125	915261	841911.75	975577	1039499.5	960675.875	953321.75	953959.625	878742.3125	936859.5	858826.375	821454.125	827584.125	903199.5625	963487.75	992659.875	971942.5625	1001085.063	949024.375	989627.875	961639.25	913601.375	779550.375	977024.75	850602.875	972797	955862.75	886877.75	638455.75	1022577.375	692824	902788	660288.75	960635.5625	958659	956827.5	926242.5	1077853.75	794715.75	812082.875	820383.0625	922159
11094641	719105.5	776582.0625	833523.4375	839476.4375	840321.0625	815203.5625	813597.8125	699415	783372.125	617408.375	1024659.688	914343.9375	790411.5625	764361	767585.4375	728446.3125	729688.5625	632169.125	651685.4375	649650	729757	861542.25	800717.5	881251.3125	826436.3125	864282.5625	821946.4375	814532.9375	779779.4375	755983.5625	731987.1875	947439.875	858493.1875	828836.125	689164.4375	540360.3125	841565.9375	737039.9375	837003.5	532630.5625	711173.8125	726769.0625	707207.8125	753965.5	838329.625	667367.375	637588.875	746271.3125	745413.375
11094642	1954614.25	1920837.5	1787720.375	1810167.25	1793491.5	1952071.5	2123851	2010879.5	2153221	1654260.5	1953889.75	1723559.625	1904021.875	1830011	1802074.625	1836009.25	2047422	1769766.625	1763160	1758918	1773999.5	2004260.5	1928645.25	1986762	2144295.25	2015077.25	2006938.625	2035757.125	2093380.25	1157290	1800983.375	1289586.875	2177763.75	2173576	1794393	2047924.75	2219296	1073978	1659233.25	1715498.5	2132096.75	2088033.625	2109098.5	2077302.5	2010579	1371885.125	1772338.75	2065594.5	1998422.5
11094643	414555.5938	576579.375	549788.875	550855	547064.3125	495050.2188	448336.3438	535822.6875	541918.3125	421452.4375	409122.2188	506016.25	470209.125	467223.3438	452079.7812	526937.375	452334.2188	652099.4375	647665.6875	660530.1875	466722.375	527611.125	265534.1875	533861.75	474241.1562	649816.5	483840.4062	496486.4062	541653.3125	568107.125	338449.25	550202.8125	364189.0625	516305.375	233775.0469	381038.0312	377963.5625	511051.8125	552032.9375	596075.3125	340854.7188	316441.7188	319558	253564.5312	379982.625	567353.125	473890.3125	391465.9375	404565.5
11094644	482032.5	539036.25	398730.75	402749.3438	398398.5625	517494.0312	474996	440241.625	520790.0938	294255.4688	533021.1875	349618.375	554361.6875	544195.9375	541956.0625	424034.5625	466078.7188	368666.125	346931.5312	372322.75	458365.625	451505.1562	531094.625	544044.625	229128.7812	548155.5625	489664.25	75775.6875	505320.3125	475365.6875	310287.7188	517693.9375	470010.1875	428405.5625	397756.2812	487216.25	574660.375	487245.5938	332942.6562	442433.125	309616.4375	311542.2188	303684.4062	555040	460247.875	354877.7188	586166.0625	549525.8125	390001.6562
11094645	965384.9375	968610.375	964239.5	988762.75	958235.375	964152.5	947898.125	914390.9375	996088.75	847533.5	1036506.313	980109.9375	1028858.375	995015.625	991558.25	982948.5	996734.25	833694.875	801437.375	842101.75	921707.5	926640.0625	1073839.75	1013061.75	1058819	941092.9375	1015804.75	1071802.5	1067517.5	683426.5	1105026.25	862307.375	964151.4375	1062829.5	846977.375	1068752.375	1012081.75	696430	1004043.625	860965.25	930297.75	872377.3125	936011.75	983103.6875	959384.25	690700.875	918628.125	866640.5625	929834.5
11094646	1003083.688	830664.6875	1225868.5	1245110.375	1237248.625	1030584.5	983316.375	1086965.25	1105472	903278.875	640151.9375	729470.125	924320.25	911489.8125	888129.75	852849.375	962281.3125	1023744.188	1010464.938	1026115.938	1035467.25	1211255.625	940533.75	1285874.125	1234824.5	1201475.5	1048674.5	1064479.25	1230888.875	418901.5625	733745.25	368013.4688	1099142.75	1108201	717095.3125	992298.75	1078105	177494.3125	965857.375	1013972.688	964767	998658.1875	934560.75	924565.5625	1200902.625	451761.625	936942.5625	971319.5625	1076484.75
11094647	689194.4375	829335.625	894516.25	921398.625	896280.375	763395.0625	666236.8125	747175.4375	762659.375	629789.5	655340.375	776219.9375	681295.9375	668937	646535.1875	631206.3125	720160.125	681336.9375	678020.5625	670173.8125	767669.5625	903599.4375	551543.125	921836.375	783852.625	891722.75	807326	664392.4375	953215.625	513960.1875	505785.375	612000.0625	801899.125	860069.3125	527064.1875	722393	785492.3125	431609.875	708832	736928.0625	677593	670090.375	661353.75	602155.0625	823075.6875	580327.4375	675114.625	745863.1875	776649
11094648	606535.5625	625830.375	682988.1875	703919.6875	676727.75	656679.8125	665174.4375	698517.3125	687921.6875	411085.0312	573811.6875	617398.875	731884.5	724062.875	747580.4375	685761.125	771237.125	459910	451202.0312	477428.4375	708352.375	667645.6875	664118.375	658878	708781.5625	652179.0625	821082.8125	722379	723273.9375	387726.3125	569986.1875	488732.375	664592.8125	791566.375	500044.0312	513831.8438	698188.375	277521.7188	637837.625	522842.375	646457.4375	671032.5	623566.625	675016.375	495740.1875	382916.125	821100.5	510924.2188	700712.8125
11094649	587002.3125	629384.25	652462	649247.75	659868.4375	663562.4375	647614.5	636433.0625	635475.8125	507082.4688	680095.625	596174.5	666830.5	649493.625	659141.5	614915.4375	647976.3125	509058.7188	504305.1562	529853.0625	640526.875	680773.4375	676028.9375	664125.9375	623875.625	624542.5	655414.375	521399.0938	595540.4375	462602.4375	507008.7188	557456.3125	588265.8125	650403.5	531698.8125	633164.375	619814.8125	415970.875	564125.8125	508036.0938	609105.9375	623406.375	604229	602552.875	594185	425800.3125	630466.75	576374.0625	612154.75
11094650	944917.5	1112888.25	750080.125	792458.0625	796808.125	809527.8125	767913.875	790368	732079.625	692694.625	830705.5625	899758.625	767382	767794.5625	815185.375	875233.75	1047912.313	523414.875	516277.9062	535959.4375	994193.9375	690615.75	838624.25	724344.3125	814693.6875	797681.375	1205695.875	960329.625	971020.5	446972.0312	844450.0625	542137.625	859740	1156656.75	550920	1038002.875	819846.25	263413.5625	804658.5625	814657.5625	846529.75	841850.125	832140.0625	871972.1875	811852.375	624195.0625	913214.625	618151.9375	823255.5
11094651	622810.5625	734925.75	681427	689409.5625	682575.5	709948.875	695092.8125	705033.1875	746768.375	567849	763425.125	725458.75	744782.5	742597.4375	717767.75	749101.5625	718804	557292.875	535620.8125	558398.25	663104.875	657501.5	734491.5	746736.9375	677052.8125	612529	699782.25	592045.125	730399.625	622385.1875	733254.1875	742130.25	638359.375	704044.8125	638064.125	736377.9375	620670.3125	623031	766773.5	651531.375	596691.9375	611364.1875	575664.5	608363.5625	642384.875	531903	674256.125	583111.25	628571.5625
11094652	803748.875	863928.625	795357.3125	813397.9375	787664.5625	711592.9375	752093.8125	782577.875	685077.5625	718567.875	841309.625	914638.3125	816654.875	821528.8125	807371.6875	785552.75	844282.125	577931.625	548925.875	569948.6875	783594.875	765515.625	819647.3125	651583.9375	708357.6875	687390.5	929435.125	897502.4375	886194.375	550019.0625	823536.9375	654410.8125	739166.75	915214.875	644594.25	838383.5625	836658.0625	535983.625	825725.3125	631345.625	750280.875	644180.5	722275	616230.0625	807511.1875	611794.1875	668540.9375	641605.875	795256.3125
11094653	539138	555035.5	562311.75	577476.5625	569368.3125	646346.375	688492.6875	590512.375	583765.4375	406815.375	620923.8125	531796.125	593194.75	579179.0625	603006.6875	536399.5	598105.375	497744.9375	454654.9375	496101.25	539133.875	629626.125	517295.6875	694885.75	511646.3125	449686.0625	591678.375	567259.75	541473.125	492817.125	604089.125	535377.6875	555227.1875	623798.25	525222.75	627765.25	715775.875	329469.7188	524086.1875	311822.4375	623301.5	599138.375	598518.375	589613.5625	572819.9375	430087.4062	568497.75	702693.375	632448.8125
11094654	428566.7188	385364.2812	354736.4375	363281.125	356691.2188	379099.625	284221.0938	302974.75	247784.4531	416027.6562	364013.6875	316748.4062	375462.1875	369016.2812	374596.5	280148.4375	373968.6875	298803.75	301993.0938	299255.1875	399432.4062	289920.9062	354747.625	246929.6875	357539.75	335206	339165.0625	520252.3125	493372.8438	224297.8594	370735.2812	227076.4219	294525.8125	411511.75	400964.4688	481579.2812	401692.875	200941.6719	401953.125	299235.5938	382934.5	383461.375	375466.25	370530.0625	489593.25	226571.9531	329785.75	363030.0938	334624.1875
11094655	329678.8438	230829.6094	254668.875	258400.6094	254499.0781	304138.5312	293681.5	295132.9375	275338.7188	268098.75	252266.5156	225284.9844	301171.8438	303841.9375	292091.375	308862.2812	322159.375	199003.8438	191548.7812	204894.1562	315476.6562	270561.2188	297415.3438	238290.2969	257068.5312	276909.6875	341503.8438	270621.7188	343817.2812	191428.0781	341615.6562	206212.2188	272825.625	337341.0938	320002.5625	373912.375	308145.1875	195500.2656	295686.875	322441.0625	294290.625	272946.375	274988.8125	276540.25	256683.9688	195175	284184.7188	280708.9375	317655.5625
11094656	658899	804331.9375	1011342.563	1008387.938	1013348.875	725939.625	932872.5625	839239.6875	895932.5	540868.375	831235.1875	890077.125	916029.0625	911164	872399.9375	753845.0625	823973.9375	631749.6875	594076.0625	656226.0625	787218.625	984203.25	843146.5	1011751.75	900990.125	989074.3125	945840.625	732217.375	842001.75	506789.7812	699472.8125	681717.375	793225.1875	833965.9375	683493.5625	470052.6875	863622.125	577991.625	856459.6875	566134.6875	747542.75	747199.625	688570.5	732736.6875	996398.125	565830.3125	697323.9375	742751.8125	747398.375
11094657	668379.75	630551.8125	690387.5	723628.0625	713884.8125	685414.8125	647588.75	626911.125	738906.5625	577778.125	662006.9375	721181.9375	657952.4375	649619	638076.625	606785.0625	697354.75	529000.9375	521737.3125	538008.875	623908.125	752507.5625	775630.6875	794850.8125	822821.1875	774391.625	693150.1875	833713.3125	679091.8125	484611.3125	719811.5625	640778.75	773856.5625	762014.5625	770073.1875	727776.25	785743.5	482695.0625	683357.1875	668581.75	764032.125	770973.3125	752655.75	764636	769221.4375	479818.25	663680.9375	706508.6875	773815.1875
11094658	871508.8125	948888.1875	953518.0625	942221.875	994312.625	1076388.375	1201849.625	1072218.125	1059027.875	733371.125	1057625.25	952286.375	931190.375	948251.1875	979601.1875	903832.3125	972232.375	847312.8125	834046.9375	865974.1875	897882.3125	1011441.25	897886	1109465.625	854618	833863.0625	944936.125	852144.0625	920220.875	971096.875	931866.625	872819.5	951294.1875	999266.625	739345.4375	960219.4375	1016293.438	658805.9375	863422.5	511607.2188	1005376.938	982680.0625	999628.625	998717.125	955283.5	829791.75	978893	1010949	949719.875
11094659	357184.625	318662.9688	454785.0312	443466.4688	453184.9375	405217.1875	417062.5625	438127.875	438110.7188	309054.7188	336578.9062	321371.9062	424793.1562	438875.875	420526.5625	414212.25	399267.5625	396118.3125	398399.8125	402189.5938	383329.9062	408201.5938	384578.3125	434119.5938	434047.375	438641.5625	402247.9375	387077.8438	357434.625	290973.0312	353465.5312	362651.8125	414605.9375	374018.4062	332965.4688	291025.0625	413341.375	264120.8438	386516.4375	319099.2188	391731.125	400860.5625	388562.7188	374226.6562	403035.5	264983.5625	370882.2188	338852.5625	373339.1562
11094660	427564.625	223851.8281	352417.3438	352462.2188	362084.4688	432001.375	412749.25	448294.5938	491147.4062	362512.6562	240434.0625	287778.1562	483061.75	483155.9688	502665.3125	500192.0938	416140.1562	455113.4062	454177.6875	471072.0938	411451.5	630736.8125	702206.6875	491078.3125	560649.4375	529318.4375	473119.8438	451782.5625	427788.5625	177373.7812	384811.9688	158449.0938	623325.875	610467.3125	556440.8125	714918.25	562863.75	94444.2656	393446.125	544772.4375	615407.5	608919.25	604759.1875	565959.6875	544934.9375	126702.4531	460129.7812	482638.5	669896.25
11094661	454670.9375	682207	647402.875	688243	603618.8125	818443.125	725317.3125	616208.75	621286.0625	538918.5625	975391.1875	779024.875	770206	757608.9375	733413.5	652810.1875	631352.375	442421.9688	427533.625	437329.5	645902	841886.0625	617423.75	874474.25	673939.6875	668709.375	735225.0625	529325.5	692992.3125	507680.8438	592979.25	704833.9375	509718.0625	775650.625	572866.3125	661926.375	728514.3125	463000.2188	752227.75	422173.6875	534660.875	502269.6562	498144.2812	398120.3125	554221.75	454841.3438	617283.875	742029.0625	645427.125
11094662	402712.0938	470365.1562	418271.4375	423526.1562	424250.7188	480105.5312	519591.3125	307950.375	616446.9375	336761.5312	474056.9062	452032.8438	431560	507060.875	441319.9688	530616.9375	467003.5938	434538.0625	413977.3125	423972.3125	421243.7188	477624.4688	365234.3438	464401.8125	429541.6562	516365.6562	453292.625	406627.7188	465119.1875	280597.5	373564.875	301139.875	460502.9688	492747.0312	334591	438890.4062	447533.3125	277289.3438	348854.75	449338.7812	300930.5625	392981.4688	424250	354412.8125	401502.3125	349210.6562	429461.5312	425673	408512.3438
11094663	385244.125	361314.5312	418542.9375	421269.8438	411965.9062	477772.5938	511520.5	485135.5938	423836.8125	361936.4062	482455.5	472993.5	485477.0938	492428.5312	478003.6875	384153.0312	499206.9375	256450.5781	240239.0312	263371.5312	503502.9062	434588.625	491336.625	472582.9062	400282.7188	386292.9375	451697.4375	327706.4375	478560.2812	326468.2812	434387.7812	338398.8438	414939.7812	517184.6875	537401.5625	551982.375	507928.5938	259906.5312	492092.6875	348002.9062	431889.875	446460.9375	412979.1562	453296.9062	465954.75	317420.9375	429188.8125	507842.6562	454504.4062
11094664	544694.625	267173.3438	697052.1875	701787.875	690455.75	528212.9375	595365.75	493352.4375	455870.375	433098.7188	95069.9141	240068.8906	481369.9062	482158.7812	462207.4375	484242.2812	552926	563757.9375	544331.8125	573335.3125	605629.5625	538644.9375	344354.6562	539143.875	365838.0938	553588.375	732957.9375	506687.8438	652698.875	205079.6719	367324.5	124689.2344	477825.1562	829177.875	442303.1562	522845.4062	543141.6875	223008.8438	415392.5312	436741.4688	641743.0625	640235.625	612024.5625	538226.125	507544.0312	118554.4375	611072.9375	385912.25	520665.7812
11094665	305116.6562	244499.1562	355744.9375	363879.9375	347911.0625	459413.4375	442573.9688	381702.9062	376143.3438	289720.4062	310173.0625	256696.3125	412764.0312	402601.0625	401043.9375	376196.5938	395439.0625	301640.0312	297198.2188	295522.0938	346657.5312	425671.4375	329582.7188	461202.5625	307144.5	290278.75	391991.5	316505.0312	367600.7812	235359.1406	399023.2188	206373.0469	385194.5625	434973.75	323384.875	383595.5	490608.75	129964.5547	347379.0312	172193.8594	404824.5312	401546.8125	393826.375	368793.3125	334998.5625	163367.0156	351498.7188	477018.9688	404266.625
11094666	793462.1875	807683.9375	816852.8125	833093.3125	825082.125	831299.9375	800252.25	811431.125	848734.5	697193.3125	857496.875	822293	830645.5	833053.4375	799372.6875	797855.8125	822190.5	576008.4375	561946.1875	613463	823629.375	750158.8125	1019483.625	881824.8125	844431.0625	719873.0625	818693.5	951930.1875	1028665.5	534314.875	883653.875	581368.3125	769839.125	939200.625	706148.5625	1030717.938	850801.1875	409216.1562	887495.375	643190.75	748774	743358.1875	742833.375	823937	869641.6875	511444.7188	777275.5	593490.4375	713482.5625
11094667	274855.75	192142.5469	385933.625	392687.875	365511.5312	364852.4688	509965.8438	378424.5	424039.0312	199394.6406	226336.8906	276274.9375	439728.3125	441868.1562	433131.6562	334267.125	373663.7188	264499.2188	249901.6875	266179.2188	322215.3125	448063.375	385697.6562	461058.75	365874.6562	399170.0625	358834.875	182486.5156	296482.0938	213418.5469	297181.9375	215575.8125	348091.3125	328212.8438	257881.6406	252562.25	356201.5312	181801.1406	337172.2188	358557.4062	403738.1875	407205.7188	389311.6562	279802.0938	380504.2188	162474.7969	376555.1562	444971.625	356962.25
11094668	993558.375	1018644.188	1092523.5	1108414.625	1103342	1157520.375	1142127.25	1138517.625	1159000.25	857813.875	1058943.5	1008313.688	1188376.625	1185534.375	1155893	1142546.25	1144976.625	890913.375	837643.5625	896760.9375	1059184.75	1064878.25	1317201.125	1181256.625	1076766.125	967292.125	1149004.75	1088120.625	1176717.25	792051.5	1130525.75	989572.25	977790.0625	1196939.625	973868.75	1213693.375	1115057.25	779678.1875	1146808.125	893947	1025263.625	1014865.25	996242.3125	971147.1875	1044320.125	714286.4375	1064192.625	976636.9375	1036388
11094669	1154706.625	292909.0312	1135343.75	1158415.125	1144685.125	869437.4375	1041791.875	1050532.375	983964.9375	1100653.25	319138.9375	282735.375	1054517.875	1064202.75	992973	735172.75	1174513.25	489787.5625	411235.25	440237.3125	1066305.875	1009102.063	1412414.25	1041429.125	1361153.125	665866.5625	1293569.25	984298.625	1109540.875	55558.3555	1082869.875	43187.0703	1500159.875	1190367.375	964168.6875	1143368.5	1542321.875	46518.3867	608311.875	526551.8125	1468109.5	1315655	1448337	1393214	1051959.25	65676.0859	919374.5	914105	1484453.125
11094670	575029.5	838015.6875	919565.875	904693.9375	917532.25	880049.8125	952100.125	793554.875	828086	453601.1562	1006429.25	883449.3125	734108.375	743119.75	724544.8125	705229.6875	739433.4375	570543.4375	531338.1875	573074.875	840210.8125	803562.25	796500.75	1032957.563	802608.75	743071.3125	673319.4375	650518.125	828913.625	543982.0625	626478	755343.375	621573.5	730168.6875	545039	682935.375	684148.5625	687188.9375	935037.875	515412.1875	620413.9375	614268.1875	600697.125	762942.625	542594.875	602287.125	634198.375	643323.1875	666774.5625
11094671	243975.2188	257025.9062	230099.0156	232600.0312	222647.75	252538.7812	250182.9375	261217.0625	235203.25	171750.9375	290240.875	268911.5	262047.0938	253385.7188	249748.9219	247206.375	242999.7344	190430.1875	193006.5	196916.2812	239084.6094	278442.2188	227134.4219	267038.4062	255589.5	170676.75	275425.8125	265215.125	269883.875	154464.4531	221014.5312	182751.5938	246826.5	279441.4375	234358.3906	292419.5	262120.6875	83731.7031	295083.7188	229139.1562	229078.1719	229665.7812	219105	278273.5625	277091.0625	163257.4062	235485.25	218573.4688	246034.8438
11094672	388484.0312	446187.25	527001	540666.5625	536721.75	551034.6875	512089.4688	437624.0312	486628.625	364210.5625	550239.0625	468329.9375	481448.6562	481637.6875	453361.0312	483722.9062	529849.125	316181.5312	300127.8438	311459.0312	500815.5938	449398.9062	288780.875	597281.4375	391902.25	415524.2188	554267.0625	387206.6875	517968.1562	384075.8125	372504.5938	394530.875	378198.4688	529088.375	379075.9062	454520.4375	448789.6875	235770.1094	553139	379582.6562	381843.625	344491.5312	368461.5	323952.5	356359.25	379601.75	443772.2188	392790.3438	379849
11094673	722260.9375	832634.1875	734587.9375	742019.125	740716.75	759142.25	755710.5	762422.4375	688101.125	515455.0312	823244.9375	807757.4375	797225.125	785146	779988.1875	772225.875	806894.625	502211.5312	442379.0312	506187.5938	773534.25	784965.625	775164	608566.5625	563586.625	686877.25	889575.1875	815357.25	830960.5	698965.125	644572.625	776370.125	618041.1875	880932.5	647940.625	827700.4375	781555.375	678216.1875	797044.4375	560555.25	635165	597933.125	601386.5	575260.6875	758353.1875	685093.4375	729084.375	555571	688129.875
11094674	831691.75	944270.125	1009957.625	1040451.125	1008792.625	972166.9375	676124.875	898223.25	954370	763426.6875	1060508.5	692405	839317.625	831343.75	842142.375	844622.625	816277.5	824678.125	787238.375	868957.625	916705.625	931223.75	664785.3125	1042492.875	970771.875	890224.375	792516.75	814805.75	903398.875	699082.375	909691.9375	891654.5625	884553.9375	801474.5625	712784.5625	845688.3125	875681.5	864398.875	973812.4375	676145.6875	856651.875	857123.8125	912540.5	975224.8125	732499.5625	722453.875	466587.1875	800888.8125	848826.5
11094675	530590.625	1032398.313	620498.25	646868.5	615616	630281.25	591786.875	673141.75	661745.125	483640.4062	757512.1875	900526.125	781867.4375	749874.375	714606.25	857501.6875	729648.5625	754095.5	758132.9375	756869.75	568408.0625	572611.25	382479.5312	623156.875	662929.1875	731680.6875	763918.1875	811803.25	652248.4375	932934.875	694980.875	999650.75	489000.625	697813.125	388464.25	411665.7188	636442.1875	1084685	755531	766793.5625	501469.6875	504722.7812	496944.5312	374069.6562	298139.8125	858428.3125	728256.375	468029.0938	619454.5625
11094676	862431.5625	400048.0938	590766.6875	610678.0625	584852.25	758685.3125	655560.25	623197.25	753008.1875	583822.4375	371530.25	205463.7344	801214.5	819040.625	852224.375	628091.75	717167.375	648180.125	593557.5625	625016.375	709647	670285.0625	865947.9375	781506.6875	365400.75	832006.875	736218.6875	218769.3281	737901.875	235472.5625	612001.6875	258240.2188	846746.3125	685651.3125	646042.4375	868308.625	1067017.75	192383.6719	456879.875	702032.5	583129.375	520533.3125	575365.8125	981744.8125	757299.875	151961.7344	916461.125	928829.6875	692232.5
11094677	1768581.5	1840152.5	1626058.375	1625112.25	1603203.75	1847596.375	2011666.125	1823495.875	2013905.125	1687977.125	1901022.375	1587773.5	1775417.25	1660480.375	1802550.25	1660247.25	1941959.625	1596320.625	1617474.375	1544188.625	1692247.375	1906414.25	1996434	1856376.25	2174397.5	1986036.75	1899039.5	2042345.875	1972527.375	937640.9375	1614187.625	1257112.5	2159573	2171117.75	1745512.625	2000482	2221014.25	874827.4375	1447353.75	1663351.75	2049505	2091422.625	2000677.875	2026785.625	2044395.375	1164398.25	1730572.875	1982418.125	1897989.125
11094678	365911.125	447974.125	367527.3438	371264.375	351996.0625	424429.0625	461599.4062	442936.8125	492554.3125	275207.875	480053.5	404865.9688	411956.5625	405180.4062	382858.0312	408995.0625	453699.3438	353577.3438	360294.5312	353950.25	377331.0938	429922.875	333721.4688	429032.625	420957.8438	479708.0938	425542.9375	362467.375	464198.6875	319807.1562	303153.8125	357898.3125	408345.5312	473104.0625	281348.375	417625.9375	406601.375	343538.5312	375415.875	366549.5625	408604.4375	367659.25	402726.4375	354848.875	363999.9375	407733.7812	387248.6562	390598.6875	357290.75
11094679	668692.75	851643.5625	843361.1875	857619.875	861688.75	783973.0625	800156.875	832459.625	778120	586304.8125	784583.375	793020.875	889094.375	871936.75	841441.5	753456	931201.125	463153.5	448852.4375	458785.125	795217.625	742422.25	676436.5625	838935.125	848155.25	693176	997812.625	684725.625	853216.125	427659.0312	721013.125	480876.7188	820945.625	912594.375	684940.75	640652.9375	881932.625	471109.6875	686885.5	576572.625	795917.375	802324.25	759794.5625	784473	589286.5	457027.3125	834578.75	715741.6875	886696.375
11094680	871765.3125	1028052.313	845284.125	879017.5	832707.125	868636.8125	832569.3125	825755.75	798362.4375	674946.1875	986264.5	1013419.188	950169.25	903327.9375	956002.875	849760.375	945580.125	671807.625	631912.5625	660630.875	895196.8125	849438.3125	930393.75	877163.375	985161.25	824077.375	1005936.625	979616.375	901048.3125	580928.4375	956774.125	597406.75	894037.5625	997226.125	743284.4375	777563.75	1026239.25	176775.8906	811371.875	755577.1875	932041.0625	904170.875	932589	866259.5	673460.8125	611834.125	928515.625	751591.75	991412.125
11094681	453221.625	477623.0625	479564.125	493179.125	479724	472928.8125	442014.875	482848.625	452722.25	331567.0625	489861.0625	467526.5	524823.8125	497803	504536.25	443985.0625	525723.8125	319762.9688	317349.875	331357.625	448478.3125	430323.875	466332.625	493103.5	555921.6875	432784.5625	557321.4375	535168	494493.75	96346.9531	465962.8125	267390.5625	514244.75	513455.1875	383762.7812	368116.1875	598322.0625	137906.375	443541.9375	386463.4375	502341.9688	497989.2812	498192.0625	466239.125	334560.6875	140022.6094	469416	418460.1875	576874.75
11094682	463787.8438	592569	713459.3125	726658.625	706143.5625	568349.875	694059.6875	593587.25	660436.9375	403879.8438	659627.75	684267.1875	660694.625	678542.6875	658548.5	569448.25	570019.1875	474636.0938	429325.4375	489264.4375	566222.1875	707607.5625	529691.5	754771.875	629136.3125	736006.125	660024.9375	445439.1562	573874.9375	377021.2188	568370.25	584182.8125	574078.1875	620520.625	545383.8125	361320.5312	661870.5625	488989.5312	642835.4375	452629.8438	546862.375	554440.0625	499169.3438	457772.25	695326.125	460755.75	513451.1875	579616.8125	540459.0625
11094683	402295.8438	587969.8125	709418.8125	716515.625	710401.25	524795.3125	648302.25	548314.4375	614353.9375	443105.6875	666744.125	698322.5625	657223.1875	651552.375	619043.1875	555692.3125	568491.8125	428109.8438	445044.1562	429611.25	536271.625	677177.0625	510035.3125	692795.875	555817.3125	690093.4375	632683.1875	482143.5	586158.1875	459528.5625	514747.125	592339.75	547228.125	587275.875	507005.7188	333736	569456	473619.5625	601643.9375	376040.9062	502715.1562	501719.625	476810.0625	446887.4062	615926.25	447970.9688	466474.375	529858.25	517297.375
11094684	462588.25	646883.75	674719.8125	687856.75	681463.625	547067.4375	657256.4375	554023.25	615999.25	442630.5	730365.625	747585.875	615272.25	611908.9375	605368.5625	542441.6875	543738.5625	514740.4375	523231.4688	523091.1875	497576.8438	645533.875	592166.3125	705947.1875	666436	702024.6875	636095.9375	613700.9375	554563.9375	465387.5312	552089.625	596134.8125	583767.3125	575851.625	464133	313323.1875	654592.625	426725.2188	622181.8125	345157.7188	511839.0938	513308.4688	508612.4688	538002.5625	665361.875	479366.9375	484454.1875	508887.375	530309.0625
11094685	366042.6562	212839.5625	220964.9688	215845.75	215826.9844	352687.25	259687.5	242298.5	347896	249295.7969	205799.7969	171427.4688	353497.0625	336882.9062	354564.875	315543.375	360588.125	239727.8594	232755.6406	258302.6562	351173.5938	412124.3438	266460.375	288230.8438	338046.75	394737.5938	281761.6562	315142.1562	456108.5	195425.375	249325.25	112760.7188	395197.3125	425350.4375	290860.75	438158.25	371563.8438	210559.9531	230480.9531	293979.2812	472576.2188	451090.5938	464746.8438	544253.6875	334923.4688	87629.7422	380325.25	223112.6562	366702.0938
11094686	270462.7812	476762.25	347186.8125	369690.1875	340937.6875	368897.5625	339003.875	357464.8438	368816.375	254202.9375	412866.1875	451156.0625	400009.5625	407812.375	396893	412878.5625	424963.9375	262524.3125	270688.875	265793.625	372542.4375	318044.5625	200462.0938	357548.6875	306339.5	337650.9375	419884.75	290961.9688	334748	451572.1562	312434.5625	403651.8125	258393.2188	387679.125	215942.6562	202480.9375	325893.7188	277832.5625	354316.4375	297846.875	272476.25	246033.1562	265291.375	209015.5625	154512.125	391584.6875	416436.1875	250611.3906	307975.5
11094687	1088015.375	741727.25	828057.875	853532.5625	818366.0625	1071358.75	908569.875	849183.125	1050801	752822	765284.6875	413109.4688	1136093.875	1112319	1146396.625	810154.3125	954062.375	786910.1875	711414.1875	736819.375	936916.5	875837.375	1138142.5	1057697.375	435220.2188	1170744.875	996839	185081.2812	1051934.375	487960	696131.875	597220.3125	1005992.5	919543.8125	677624.25	1105469.75	1291914.125	518825.875	608985.1875	813365.5625	717579.75	575928.4375	666548.625	1246592.375	1022991.563	390618.0312	1271628.25	1037642.438	858780.25
11094688	452654.5938	644084.8125	364990.9688	379192.3125	361697.5938	586629.75	462094.4375	429471.2812	636058.5	330146.5312	555878.5625	514361.3125	637117.8125	612135.9375	593246.3125	592348.8125	615009	429550.375	440436.375	431472.3125	554019.9375	684314.8125	245536.9219	505120.0938	418157.875	706114.25	524658.875	392763.8125	779650.625	653315.125	339482.0625	407347.1875	529417.875	751209.1875	410491.4688	566770.25	638661.4375	536174.375	417531	583634.8125	671987.3125	654928.875	641247.25	576706.625	351851.375	414987.7188	657482	386899.3125	602021.75
11094689	1223220.5	719734.1875	1118963.125	1160430.5	1103773.125	1438910.25	1320383.625	1177762.75	1066585.125	1298359.125	1059963.125	814691.375	1348113.875	1290569.5	1366739.75	1155633.75	1076301.5	1134517.25	1125377.625	1161393.125	1140225.25	1460668.625	1557342.25	1501035.75	1565014	1207852.375	1300873.125	1394820	1105283.75	487058.0312	1489545.375	793515.25	1234969.75	1376110.25	1293126.125	1496684.875	1590452.75	525999.5	1376047	998386.25	1258320.5	1148109	1256141	1030858.188	1378593.875	534386.5625	1156861.75	1412556.25	1547945.75
11094690	409299.25	470368.0938	458492.375	462083.1562	468788.625	460997.5312	473125.2188	494911.375	462806	306912.1875	421034.5938	462124.5	497214.5938	485623.6875	487430.3125	495214.25	533997.1875	370535.8438	352641.625	379924.25	471747.0312	440824.4062	413442.0625	493260.5312	475591.3125	414644.875	543417.3125	527125.3125	462813.6562	416303.2188	451356.9062	437699.5625	443589.125	507696.5	380455.9688	393010.8438	492402.9062	410972.25	450822.5	388501.6562	466358.625	457602.5938	460640.4688	435440.6875	342497.1562	373816.1562	540312.6875	376152	522019.4688
11094691	665989	1008494.75	886158.9375	908318.3125	904116.0625	1037640.313	1024036.063	954844.6875	864015.375	658451.5625	1302096.5	1145218.25	995338.875	1005315.375	958633.4375	947000.25	850329	681204.5625	658524.6875	673858.9375	879755.875	1098547.75	778158.25	725329.8125	853110.9375	909116.5	929120.375	677976.375	823111.25	1017245.5	796355.9375	1236903.125	681578	932669	719273.1875	821247.1875	741069.4375	1043150.938	1084044	594599.375	682757	704664.0625	636390.0625	580975.6875	820784.4375	1026813.25	850529.75	775424.9375	821646.5
11094692	346596.25	443455.25	426106.8125	455086.5312	407765.1562	522885	487973.4688	415379.5	527560.0625	349432.6875	597139.6875	496968.0625	499753.4062	574621	483906.125	436005.5312	423950.125	343782.125	330669.125	343173.7188	446077.4688	529735	375723.5312	556073.25	436980.1875	451547.9062	470240.8125	370229.7188	432750.9062	359983.8438	440421.875	485733.5	360509.0938	494309.5312	419536.25	447128.4688	503700	345602.375	443673.25	385019.0938	392327.4062	343754.4688	349927.1875	282090.4688	350037.5625	326048.125	433141.2812	567484.4375	441774.0312
11094693	469943	461304.125	473906.625	505690.2188	473225.375	485247.0312	484414.375	452518.2188	477439.9688	451649	337218.1875	414718.875	528254.0625	501089.4688	511654.75	447358.0312	531908.0625	443642.5625	430095.3438	463123.1875	450838.4062	607776.1875	562815.0625	522031.125	576677.125	636935.0625	495632.0938	645413.75	531646.375	327949.6562	496079.8438	400562.6875	571835.4375	621248.6875	466721.4375	522238.1875	576822.5	371654.1875	527881.875	515376.3125	613143.75	582090.375	629226.75	502544.875	531364.75	350656.0625	510758.9062	439213.3438	529006.1875
11094694	267883.6875	317449.5938	311059.25	307301.4375	307000.5625	352222.25	409909.0625	391587.6875	419616.6875	210763.9688	353417.6875	295408.9375	326362.4375	328320.4062	316490.6562	323429.0312	364133.4375	252880.0312	252774.9062	252175.7344	305647.4688	357633.25	271302.25	344975.0938	301918.375	360780.8125	342819.5312	265913.5	346102.8438	268754.2188	219889.5625	254931.8906	322233.2188	390679.625	204174.7969	307331.75	278682.8438	291554.9062	282829.1875	235032.3125	325925.3438	337236.125	320427.75	280418.125	290324.4375	324416.4062	300882.2188	242898.6094	289221.2188
11094695	522165.375	609599.25	648786.4375	661329.75	657974	575841.5	523921.8125	561629.625	579676.4375	439659.2188	505022.875	547455.25	527344.875	524778.3125	501351.25	470905.75	545959.25	497755.0625	483341.8125	495662.3438	565647.25	648266.875	406985.9375	650345.625	561253.9375	650085.5	569219.5	450087.7812	683694.0625	261629.6406	360225.375	288492.8438	557287	600298.8125	358504.3438	529095.4375	513078.9375	145167.7812	512002.2812	512265.0625	470699.0938	482022.375	441371.1562	475811.3438	597439.5625	354142.25	498082.125	483767.4062	526717.625
11094696	449317.2812	285246.9062	398925.2812	399709.25	401533	441040.0312	500471.5	506303.2188	554130.3125	351108.4688	288951.2188	238079.3438	422614.3438	425185.625	410313.5938	419122.3125	455361.7812	425941	430419.9062	431236.5625	400459.25	460760.0938	427560.6875	465551.5625	492104.5	494338.25	429467.9688	438909.6562	456124.625	162442.7969	371862.5	174916.0781	501272.375	478956.2812	369959.5938	474466.6562	522231.5625	165906.8438	342721.6562	404756.75	481692.25	496112.9688	468134.1562	509643.9375	504594	184591.25	413188	447573.3438	429600.0625
11094697	664517.625	497977.2812	750162.25	743519.1875	778923.875	630196.375	753575.5625	675590.125	788106.375	476645.375	510075.25	640936.0625	745048.5	729589.1875	695265.75	686726.25	745629.6875	341265.7188	325739.4375	348284.0312	714307.8125	756860.375	539793.3125	534282.75	592638.125	673014.875	797924.625	688902.375	832032.5625	380324.9688	611681.625	282367	643215	574105.1875	520359.0625	556188.3125	691075.375	525087.1875	691723.3125	620560.0625	571993.4375	595222	541323	690795.375	581211.5625	361675.6562	564179.75	477543.5625	607857.375
11094698	624420.4375	332713.7812	499125.25	526998.25	483605.875	571691.8125	386141.7812	421505.2812	332216.125	589397.875	297080.5312	239963.5938	598783.9375	571759.25	573545.5625	374941.1562	570748.5625	376893.25	362120.5625	373076.375	587004.75	398595.5938	487984.4062	300762.5625	580167.375	477287.7812	519797.0625	811287.375	806629.0625	136534.6406	534060.4375	103008.9297	431205.1875	687967	510020.6875	676525.3125	695635.4375	113881.2031	531776.125	344471.9375	548141.8125	519380.3438	531237.125	517696.1562	669724.5625	132001.8906	535769.3125	494653.8438	498027.9688
11094699	201935.1094	251273.1406	269260.5938	286291.2812	254743.7812	236499.1562	192558.0781	215807.7344	227679.875	200834.0938	219553.3906	244119.2344	223917.5625	217693.875	224985.8438	201695.25	220311.4062	197602.0781	185974.4219	201230.625	256872.5625	307060.5938	188301.7656	291147.25	238741.4219	282257.8438	253116.1094	203681.2656	284158.3125	174376.7656	139736.0625	203107.8906	242212.1719	284232.0938	172001.5781	225541.4688	251634.2031	130047.2344	236431.4375	244935.75	202907.6875	206358.1719	186709.4375	172532.5938	250717.8281	184898.75	214858.2188	272201.0312	249641.4531
11094700	1039917.563	1007881.563	908341.875	882261.25	875147.25	1156725.875	935544.375	840637.9375	1007391.813	825788.875	1046959.625	706468.9375	1202030.75	1175810	1112405.25	879375.6875	981759.4375	756942.5625	743864.1875	716400.1875	1017202.813	968664.3125	1027267.625	1138687.125	487429.0625	1082327.75	1092023.625	348086.5625	1086411.875	881094.125	683679.6875	1038276.688	988923.5625	951245.875	1006643.438	1004760.5	1147356.25	931932.9375	697233.375	885712.6875	690993.5625	636781.125	673044	1167253.25	977799	673561.8125	1249075	1142163.5	850900
11094701	491715.125	461931.9062	404140.7812	413599.2188	402502.25	562116	449334.5938	434306.75	526549.5625	262844.9062	437042.875	242890.0312	599254.1875	600620.8125	610128.3125	399133.7188	478058.4375	330198.2188	302349.5625	330669.6875	479995.4375	456065.8125	575736	609014.0625	184845.4688	631281.625	504012.9062	56842.3633	480201.8438	287960.9062	274556.4688	348325.4375	475354.875	437041.5625	425146.9375	531577.4375	556008.75	267214.0938	281677.2188	442766.5625	303134.9062	308331.4375	280904.4062	633031.9375	514108.2812	219248.1406	702850.3125	582981.8125	386733.6875
11094702	525925.375	565114.125	432271.125	440870.6562	428260.1875	654990.3125	494099.5312	450220.8438	593179.0625	276801.5938	594099.3125	284603.4688	710925.1875	681138.375	659707.25	415777.0312	512830.6875	350146.0938	345914.0312	358687.6875	505044.8438	499003.9688	658275.625	686298.375	194705.5156	758449.0625	578953.875	57745.6914	622652.75	435090.875	252810.1875	483948.5	584944.8125	496959.4688	428817.875	628792.4375	770943.5	420510.1875	296779.4062	444870.25	313314.9375	323493.5938	312401.2188	803908.25	555694.0625	286545.125	800807	737450.625	408043.4688
11094703	1013104.125	838720.875	904802.75	896093	917686.5	934292.6875	1007859.5	954785.125	965402.125	993102.3125	787685.3125	785245.5	906875.125	918486	942181.75	847768.875	953571.125	832419.75	873680.3125	868073.5	950940.0625	852813.625	968759	935076.0625	976668	842752.125	917065.0625	885643.375	915652.625	809017	977179.0625	699624.25	1046685.875	895610.875	1012378.375	998433.25	1001601.813	585039.25	834984.625	929030.1875	1003655.125	1038473.875	1051006.375	1035459.625	914818.75	764508.5	917423.75	1029931.688	1027170.25
11094704	506657.5938	840010.6875	455463.625	460220.0625	461540.4062	527570.3125	454271.7812	502043.0625	432014.8125	436813.125	595031.875	649836	519111.2188	512187.3125	529433.75	612749.1875	697343.0625	350832.5	350258.5938	372002	627061.875	440463.3125	486097.75	477425.5625	463790.75	500486.875	750386.625	571118.5625	677185.375	462743.5312	498275.4375	547414.1875	481366.1875	717254.9375	321983.4688	594082.75	504266.4375	300430.7812	563349.75	517684.3125	468169.375	490534.1562	465650.25	489367.625	483508.5625	622485.8125	619347.875	399128.375	473266.375
11094705	813531.75	411256.9688	831401.5	829819.9375	803845.4375	800751.625	775765.6875	818149	808245.125	682334.8125	342242.4688	350493.4688	931698.3125	899251.25	902730.9375	837984.9375	933954.5	626102.6875	625736.875	660232.375	753639.5625	752686.5625	808741.25	803948.5625	1064197.125	776766.375	1008454.188	1048283.188	822872.625	170507.3281	893425.875	173913.8438	834619.875	905061.8125	531921.4375	653743.9375	1009067.5	164390.4062	681170.9375	587374	875105.8125	867966.375	851239	807847.5625	596235.875	158391.625	837324.25	558641.3125	951773.1875
11094706	200859.4844	232261.1094	222997.6719	219097.2344	226269.625	253849.4375	270389.6875	309143.875	327277.5312	191190.6562	278280.4375	324584.25	323215.8438	327565.4688	314486.2188	381536.7812	269717.1875	229579.7188	230845.3281	233246.8594	279023.9375	409941.7188	415664.5	299502.1875	276025.3125	313373.7812	287773.125	200279.1875	255072.1875	224333.8906	180787.7656	169525.125	303116.0312	371935.875	288235.8438	376842.2188	247052.9531	123080.6016	300870.25	291180.875	299292.7188	301489.1562	286845.625	271485.1562	263315.5312	177288.0625	302960.375	205516.1719	320602.2188
11094707	397543.8125	283123.25	448986.3125	455676.25	452889.2188	554341.75	497494.5	470041.5938	424129.7188	436856.0938	389606.4375	293767.7812	520732.5625	510305.5938	510522.4375	435031.25	427973.375	386711.25	382858.5625	382335.4375	462074.5938	532559.375	353741.4062	554263.5625	595708.5	488457.1562	505388.9375	397648.7812	427815.375	151431.1562	491200.0312	130466.9219	382957.2188	528107.625	415908.9062	478152.5938	509121.625	139375.2969	524109.3438	332746.875	239989.1562	269498.5312	245185.6094	336075.8125	503353.9688	129152.9375	437241.0625	501610.375	489897.5
11094708	389929.625	347505	483599.6562	497575.5312	483559.625	474319.625	436528.8438	399891.5	425547.0625	349176.125	428158.4688	392920.9375	420526.3125	426719.0625	408052.0625	430763.2812	457102.7188	321674.0938	298745.875	315320.7812	447067.1875	380556.25	279300.5312	539977	344692.9062	372305.4688	469393.0625	353153.8125	427056.9375	304178.75	373029.0312	282220.6562	350121.0938	440016.8438	379899.2188	406991.5	386556.125	184992.7188	479508.8438	376745.8438	367079.7188	371379.0625	335858.2812	320798.3125	330882.5938	282545.0625	386302.375	369847.2812	376742.7812
11094709	247808.8125	167776.7969	296338.9688	299225.1875	292097.6562	355236.375	358334.3438	307550.5625	306362.8125	213984.2188	205255.1406	173018.5938	341743.5938	325421.6562	312639.9062	302384.9375	318857.375	238121.25	235320.8438	240460.2344	265361.3438	333090.5	274640.3125	371504.0938	275612.8438	236454.2656	329289.5625	293306.0938	322539.25	135950.125	316745.9375	152069.875	291355.625	354383.4688	255607.0938	326772.625	388769.25	94916.6328	306509.4688	155835.9688	305851.5	305210	296601.125	292699.125	289628.8125	118294.8125	265809.5	370298.1875	323606.3438
11094710	417870.5	465880.7812	360583.4375	371684.375	341270.125	432865.5312	426785.5625	420635.6875	453500	334786.5	503586.7188	403960.125	426036	408882.3125	400229.6875	395968.2812	450103.5	372173.1875	366807.9062	374447.0625	376357.1562	434173.0625	443202.4688	435222.7812	503430.5625	466254.4375	457844.875	447946.3125	467040.4375	282534.5	377327.5	359350.25	495168.9062	503204.9375	382172.2188	442050.875	505114.4375	304773.9688	368188.8125	408798.875	470014.7812	455440.3125	464662.4375	466789.4062	452615.5	349899.625	389893.8125	483237.6875	436631.5312
11094711	366126.2188	463658	436093.4375	437656.2188	427502.7812	434598.2188	349357.5938	451970.0312	397156.375	261707.0312	496581.125	473477.1875	410100.9375	424741.125	410602.4375	409116.4375	366499.6875	348274.5	347813.3438	348505.8438	355261.5	431695.0938	312512.9062	426335.4688	496843.7812	455644.1875	336596.7812	287466.2188	374676.9062	511470.6875	344146.3125	657273.5	394368.4688	370240.75	336714.2812	337594.2812	340425.125	472662.125	380819.2188	393588.5938	376610.9688	377241.7812	362738.8438	326841.3438	319174.7188	533810.875	335556.875	308744.2188	349679.3438
11094712	417467.4688	486523.3125	553072.9375	563007.5	539091.6875	675897.375	638669.8125	568465.625	517936.6562	427047.6875	706772.5	575701.625	650148.0625	648576.0625	625637.875	579582.4375	525394.6875	426389.625	421500	426282.5	569159.5625	702331.5	488358.2812	737073.5	549426.875	577226.9375	621373.3125	454863.375	533438.8125	412234.9062	569431.25	623660.6875	448737.9688	644716.875	521832.625	543542.8125	577194.5625	422597.3125	661944.125	439567.9062	472910.125	405363.5312	417325.125	309309.25	453099.4062	437491.4688	544954.1875	634878.5625	571651.875
11094713	504656.5312	425840.4062	515428.7812	507678.3438	512421.5625	476493.1562	571547.8125	580131.25	616013.125	371031.3125	367991.75	327474.625	520044.5	503252.5938	477355.4062	460180.125	549344.375	400815.2812	388515.6562	402127.875	450189.6562	529098.0625	527624.3125	505049.4062	597805	579934.5625	582099.875	572958.5625	574856.875	213176.25	398948.1562	212146.5781	545141.5625	587009.25	367775.5938	531795	526458.5625	239746	423827.4375	452524.4375	548888.375	578324.25	523627.8438	556095.25	571048.8125	230376.4844	459718.2812	456971.75	457127.625
11094714	388220.3125	219470.75	354182.1875	360864.5625	347489.2188	551340.6875	553889.75	339586.625	477710.875	350897.375	368995.1875	331022.75	361752.1562	346608.9375	328544.75	419939.8125	361141.0625	77880.2109	74558.1719	78683.1953	150388.5312	256189.5312	296513.5312	438073.375	332713.0625	315666.5625	450443.4375	402199.1875	576150.6875	178616.2656	295705.5	166184.6875	446101.6875	493297.3125	440415.875	521054.875	520000.625	122820.3438	165633.25	226764.6875	440599.9062	446975.75	418658.5312	353218.5	120986.1016	201424.0938	380849.625	506269.625	130095.6328
11094715	393342.3125	410269.6562	540982	564782	541995.25	393517.625	418628.4062	317874.75	339312.5	316088.0938	139580.2656	383814	342952.9688	382656.8438	324106	344800.6562	411535.0938	425159.875	397662	422719.8125	459834.5938	374752.9688	199816.3281	377400.0938	223649.4688	426324.1875	606780.0625	380749.6875	524233.7188	300682.7812	245793.3281	201610	334336.7188	672677.125	291175.6875	343500.4375	410374.375	324637.1875	271950.7188	321975.625	459728.0625	391139.0938	438570.0625	308331.5312	269090.0938	168034.0156	461229	291386.0312	372283.2188
11094716	700304.375	360885.9688	575769.9375	573182.625	579778.375	617592.9375	451952.3125	495580.6875	398140.7188	730851.1875	331762.25	287369.75	668364.25	637289.9375	645654.0625	427832.125	634711.375	404404.8438	403205.2188	413336.3125	641040.5	442923.0625	538198	332519.9688	614380	511069.125	608190.25	930934.4375	910412.5	145215.7031	566094.5	150980.2656	500136.625	787280.8125	548896.1875	780568.5	780170.5	114675.5469	576616.8125	383932.5312	612100.0625	567228.8125	624585	576473.125	735422.5	159671.2656	589407.75	552362.625	569460.5
11094717	273981.8125	281453.0625	220821.4375	222688.5156	221552.5625	270775.8125	268634.5625	272759.6562	232319.2969	206509.1094	287461.5938	266966.8438	260534.9688	259244.2344	258395.2344	287926.9375	278643.1875	158772.0781	150238.6875	167869.5469	285920.2812	240186.0781	291708.3438	210436.6562	225311.1719	222082.2812	307296.5	267418.4688	327332.25	224746.2188	272181.5	271607.25	214996.8125	316065.1875	250620.6562	333261.5	334428.4688	215887.2188	284226.1562	253421.9062	219072.7656	212269.1562	200906.375	235674.0625	228169.4531	247803.6875	251431.5781	242095.1875	250976.6875
11094718	1504887.875	1593748.25	1224477.375	1262653	1223710.625	1227515.625	1167501	1208473.125	1127220.125	1304299.25	1156142	1277893.75	1327574.75	1292001.625	1299559.75	1478068.25	1635362.125	912368	867072.9375	877250.25	1506720.75	1170696.5	1282370	1131449.5	1294719.25	1205374.625	1829667	1497612.125	1586931	519247.4375	1381486.25	518725.2188	1444096.375	1769168	791236.8125	1723236.5	1494608	225088.6875	1291293.125	1355679.875	1318575.375	1257406.75	1313603.25	1285656.875	1277285.125	841380.6875	1380372.25	1002462.25	1399590.125
11094719	559674	317538.5938	22305.2598	22427.5547	22148.123	636463.4375	714817.0625	392326.0938	734475.875	12956.2373	431454.4062	25861.1543	13124.3945	15111.501	13356.667	372722.7812	435446.3125	557990.75	549021.8125	570225.3125	16110.3174	29835.0859	448203.75	23344.6543	596800.6875	691792.375	400767.5938	462682.7188	539175.625	11565.0986	352070.25	9195.0918	420718.6562	455054.1875	59321.3633	440859.0625	424580.0625	289839.3125	329761.5312	365307.8125	494572.0625	501147.125	472285.8438	402783.25	382723.2188	513389.5	446414.3438	392844.5625	395429.375
11094720	890624.0625	502052.8438	998048.25	987374.1875	947179.125	930605.625	914467.625	945716.5	934319.875	726799.125	448663.875	430716.5	1028579.5	1000903.438	962107.125	863296.25	1077952.5	643080.125	649904.5	654609.5	881358.0625	863654.3125	1069861.375	978073.0625	1138039.25	780934.0625	1168854.25	1050842.5	944706.3125	163888.625	948340.25	132415.7656	1103660.5	1001885.5	804666.3125	867374.25	1138868.25	40086.2969	770127.875	719001.1875	1057084.125	1057876.375	1055689.5	1034026.688	745215.4375	141110.3438	955097.9375	842768.75	1149505
11094721	606145.375	871091	883294.75	882348	878952.4375	876900.1875	948144.875	788185.125	832878.125	560883	953038.6875	883502.875	747123.75	750813.125	732168.125	763839.5625	769894.5625	656827.3125	618603.4375	660898.375	864266.4375	783891.6875	566046.5625	982317.875	806153.1875	747735.125	694870.0625	613680.375	821323.4375	635577.625	693874.125	829445.0625	658877.625	754039.25	593529.0625	716492.625	710587.3125	817651.9375	933596.6875	612306.4375	667629.875	684674.8125	619964.375	682918.6875	548569	651561.5	660616.1875	690593.75	734119.3125
11094722	462327.2812	643958.25	554737.75	554440.625	556123.3125	512067.8125	563667.375	567649.75	545893.5	368598.5	590450.1875	635417.875	576309.875	562669.375	543160.6875	565035.4375	593603.4375	373067.6562	354130.3438	374281.9688	531790.75	511294.125	488544.0938	548055.5	490603.8438	477000.3125	604169.0625	527017.0625	558917.5625	471754.2188	492266.125	509464.8438	498241.0312	536255.4375	423282.4375	418132.5625	486759.9062	467220.625	532497.875	432325.375	468729.875	482436.25	467967.625	477995.2188	373586.5	430744.4375	529949.625	447526.4062	521902.375
11094723	296465.75	345815.4688	409951.5	417368.5625	408288.4688	363913.4062	329414	358321.7188	409542.5	328851.2812	273799.375	314827.4062	326072.3438	340205.9688	317012.75	320361.625	345671.5	307285.9062	311209.3438	305302.5938	367014.1562	409645.7812	271028.5625	423787.125	376876.1875	417670.2812	375404.4062	307893	416720.3125	223239.0938	222626.1406	258412.5781	352963.1562	387606.875	232305.4219	319650.5625	349792.7812	186971.2031	330211.0938	346917.875	293030.5625	286125.5938	278275.4688	266104.8125	362926.375	228111.7344	333139.9688	359293.1875	337262.7812
11094724	420770.5625	386477.8125	461893.3438	472390.8438	457883.2812	519330.6875	577362.875	488884.875	487679.6875	349488.4375	449129.3125	401212.25	481047.2188	486940.7188	489744.125	460362.0625	461460.3438	443717.625	418737.5312	448701.4062	427793.6562	536771.375	400998.4375	602851.125	454043.625	377516.3438	464093.9062	405766.6562	423356.5625	372654.375	553378.4375	394584.0938	490932.3125	513060.8125	450515.8125	493546.375	577561.75	247400.5781	438438.5938	298746.8125	520544	515298.1875	497781.625	475277.375	461195.3125	304382.875	447917.625	611281.125	516919.5312
11094725	176902.4688	243125.1562	269910.7812	268585.8438	279972.1562	257111.9375	267124.75	252113.0312	274038.3125	169167.6406	277098.875	250945.2188	240934.75	241088.1094	234128.7188	265652.9375	290088.5	163123.75	154824.1562	172276.5	260537.25	218846.9062	150189.6875	260360.1562	211891.5	219715.125	278910	202065.75	254006.3594	175905.25	190281.8125	144374.875	191203.0938	270202.6562	200769.125	230033.5	223003.4062	49570.1797	266582.6562	175921.8438	170324.7344	183791.8906	161629.7812	177278.6875	194701.125	181128.5625	248678.4688	175250.4062	190235.875
11094726	1710594.625	1820327.375	2032363.5	2044404.25	2062073.625	2198642.25	2020335.875	1884334.875	2208517.5	1352734	1832952.375	1760503.875	1711489.875	1712429.75	1638754	1820945.75	1943785.5	1837991.75	1756573.625	1857802.125	2141196.75	2346299.75	1359834.875	2319207.75	1820615.625	2412462.75	2078173.25	1462434.25	2072170	1627397.25	1358286.625	1846180	1736605.375	2131019.25	1260302	1870014.75	1784745.125	1334733	1933267.75	1682668.25	1817868.125	1824440.625	1730978.625	1734986.125	1842501.875	1874200	2115790	1566138.875	1814217.375
11094727	512900.4688	448327.6875	401779.2812	413472.625	410648.8125	508864.5938	377021.3438	371097.5625	302476.4062	444863.4688	400875.3125	327491.0938	469422.875	456253.1562	489108.375	298996.5	478210.7188	303101.5312	292808.4375	321031.7812	470095.625	335922.8438	399030.4062	329772.9688	469472	409721.7812	466092.25	634683.25	620039.625	182028.25	428378.5625	157785.6406	368560.1562	601052.6875	394691.7812	549393.125	568651.8125	174115.5312	444147.625	282725.6562	460048.7812	469287.7188	453157.0312	443507.375	566977.9375	196437.6875	445930.1562	409127.25	419928.9062
11094728	396787.0938	557515.25	658636.0625	665525.625	660223.6875	539660.9375	501205	567188.25	574516.5	358718.75	426040.6875	513056.0625	486350.25	475153.5312	445760.1875	455948.0312	520809.1562	413681.2188	411194.6875	418467.5312	547320.125	667431.25	304040.4688	680327.125	459701.25	639285.5625	574767.75	394848.1875	693520.5	365866.375	250820.2656	374085.5938	482171.7188	604176.4375	259685.0156	455073.5938	455121.75	295560.7812	503919.8125	400040.0312	401497.9375	413062	400730.9062	324465.5625	506287.0938	422055.7812	457863.7188	389459.5625	465615.875
11094729	915122.25	1024609.875	1189121.75	1247126.875	1216939.25	981441.875	1179032	994277.25	1083686.625	1032177.875	1185270.5	1215374.25	1146022.25	1098787.25	1087880	1001598.125	1043591.375	970679.625	946353.625	956124.75	983314.75	1187825.625	1027855.375	1192413.75	1176779.375	1216863.75	1148268	1163314	1111967.75	782121.625	1074466.625	1023180.5	1105786.25	1168167.5	883512.75	753338.5625	1249739.125	921918.25	1107669.625	744436.75	1041556	1011356.5	1012130.125	947936.1875	1246807.875	856935.625	853583.4375	960771.1875	1081722.125
11094730	1290951.75	1169943.25	1313499.25	1369638.875	1314972.125	1208463	1110961.75	1184318	1201161.125	1257145	936166.8125	1119925.125	1190839.125	1130513.375	1177920.375	1125169.375	1197654.625	1282458.25	1287372.25	1310699.25	1205580.25	1317503.375	1119542.25	1334604.25	1338940.25	1341712.875	1259314.375	1343814.5	1348760.25	786982.875	1035182	835408.3125	1291217.875	1278978.25	981393.75	1249803.375	1226477.25	710748.6875	1130306.125	1219825.875	1185045.375	1198499.5	1172399.875	1093224	1331180.75	868509.375	1183191.875	1079223.625	1289976
11094731	357383.5	415772.125	396365.7812	430751.2188	393649.8438	465013.625	491886.6562	396260.9688	413091.75	298617.0938	504846.5	447850.8438	454074.9688	428122.4375	425289.9062	387636.3438	421261.2812	362569.25	345450.3125	359311.5312	361177.0312	475213.8438	326163.3438	543098.375	412432.5	355112.1562	449886.4062	423665.625	430589.7188	388145.2188	489926.3438	467506.125	434216.9062	480984.5625	402181.75	464160.3125	632241.875	247022.9688	399159.1875	299718.9062	448264.2188	441857.1562	422829.1875	367107.1562	367231.75	320573.75	380028.3438	661630.5625	483881.0938
11094732	318680.5625	474360.7188	416670.375	380698.0938	281965.2188	399867.25	239559.2031	272644.3125	334391.5312	309820.8438	427619.8438	480342.875	416441.1562	466002.6875	421813.1875	464637.4688	466872.5625	310177.9375	280412.7812	284985.9375	398254.1562	354400.7812	287277.8125	404031.5625	382254.5312	352863.8438	474803.0938	338970.8438	379182.1875	369732.3125	352532.25	430923.2812	372035.2188	408856.0625	296022	287074.5	396238.3438	365380.9375	334944.875	320996	75700.9375	335049.6562	349625.5938	295672.75	230248.125	401487.9062	425545.7188	338481.0938	390197.375
11094733	483477.4062	466219.25	458688.0938	497159.75	502191.3125	509637.4688	445314.25	438731.1562	490406.1875	362247.625	476256.4375	516555.2812	451182.7812	438030.875	483666.3438	437505.9688	497051.4688	358320.4062	342707.75	366524.0312	432601.5938	540913.0625	542868.25	578218.375	599787.375	592813.375	549511.0625	667052.625	519623.1875	357233.8125	520503.9062	437149.3438	574838.125	662015.25	499671.0938	544865.0625	562490.6875	313358.5625	484956.6562	453174.1562	548306.125	531894.0625	535086.5	559405.8125	559103.1875	321403.4375	458364.0938	473172.4375	565635.3125
11094734	643887.5	759816.5625	606672.1875	618045.0625	618702.9375	702726.9375	695532.1875	624692.1875	773123.125	370307.25	741082.25	501685.1875	737006.9375	732024.9375	744515.375	626587.5625	722045.125	527447.875	518510.0625	529285.375	696237.625	683265.875	809862.0625	839904.6875	297327.8125	866223.5625	748481.0625	136271.9844	765517.3125	734236.8125	415846.875	799590.4375	720751.3125	683695.1875	571812.6875	789674.1875	912998.6875	715461	494912.4062	661632.8125	473729.375	490888.5938	459729.7812	932136.375	716365.625	427172.8125	866593.3125	834145.0625	616490.25
11094735	303867.7188	218652.2812	371006.75	375072.625	364880.6875	311419.5	349845.3125	343167.1875	331801	254587.125	250516.3594	246099.375	363416.1875	368593.375	348295.5625	267001	384298.5	142162.8906	132071.3438	141325.3438	371290.5	337218.4375	296080.4688	356995.0625	334360.875	256074.5	411034.5625	229853.0625	371735.25	81043.8125	277554.9062	89178.2891	398961.25	376285.5938	342982.5	308664.4062	423491.5	48641.0977	247585.0312	230479.6562	397767.1875	364203.9062	358438.6875	335639.8125	242575.9375	103108.9219	318374.375	358826.125	399678.0625
11094736	229393.3281	218341.75	183189.0781	189932.1875	176201.0156	223540.875	217369.5781	246708.8438	188111.9062	195911.6562	240528.3281	238105.7812	226714.25	226758.1875	228945.4531	239493.875	209214.3125	207723.0469	190296.8438	207176.5938	228571.8281	244476.7031	223282.5	197297.9062	223354	123320.0625	225421.1406	203850.7812	236581.2188	182529.2812	245560.1875	258657.8906	227646.0156	255659.4844	276676.1875	281050.4688	264466.5625	208959.4062	284865.4062	284429.0625	247658.3906	249691.9062	236278.5312	245967.1875	238530.6562	195888.1875	209113.75	250407.9844	210453.5156
11094737	562043.625	271519.4062	568498.1875	590248	565824	796807.625	650709.875	735229.6875	634170.8125	411894.625	343202.4688	313351.375	784556.6875	740764.3125	723273.0625	640252.125	786455.4375	416521.4688	387100.9688	430044.9688	699524.5625	440689.5938	692382.9375	747966.25	679916	720560.625	832089.3125	720874	829797.5625	181025.1719	640786.625	144664.6562	587733.9375	945121	661473.3125	764473.1875	803670.3125	154140.5156	550725.875	517146.875	589581.625	544695.1875	557026.5	623151.875	618407.625	230380.4844	674967.625	650092.6875	680965.9375
11094738	516470.875	163349.1094	422749.4688	438992.75	416944.5312	528756.75	485603.3125	559907.5625	490991.1562	406111.4688	204165.6875	175567.6719	583353.875	561410.1875	544604.875	450605.4375	550690.3125	368791.4375	354653.625	382257.875	545563.375	505281.2188	544458.75	531402.8125	535977.5	485801.3438	532888.4375	531780.375	536537.4375	109126.75	640305.5625	258092.9062	495231.875	541679.75	453172.3125	540655.1875	528803.75	89066.7266	569780.625	359045.9375	450431.7812	402397.8125	466005.375	542380.6875	511673.8125	131709.5	502445.5	509020.8438	508588.0625
11094739	287632.9062	346105.9062	314495.875	324055.5625	311525.0938	366819.8438	345015.6875	409002	196794.6094	253687.7031	367295.2188	364777.5625	386940.3438	379881.9375	367298.5625	388459.4688	374198.0625	234133.8906	227662.6875	237896.0312	364358.5938	388026.5	296639.4062	333131.0938	333337	202029.625	429334.4062	287119	426264.5	265931.25	307032.4688	347607.3125	327481.875	452693.0312	346492.5938	386040.875	398300.625	313884.625	480488.1875	336586.5938	352339.0938	342151.25	328246.8125	325234.8125	312928.125	273123.4375	334359.3125	328313.3438	336523.625
11094740	481318.8438	515207.9688	713038.5625	721762.3125	717519.25	852467.25	866396.875	740006.6875	708950.0625	501527.75	766432.625	582200.6875	761464.8125	762320	741514.75	677064.8125	672714.75	443903.3125	426226.9375	444678.6875	699417.375	882816	701872.875	966960.5	816028.1875	689245.8125	760862.125	577209.25	681360.0625	383755	598215.5	497593.8125	533391.5	801060.25	607995.6875	690943.3125	636620	337224.9688	828034.0625	439626.2812	551567.25	624155.75	532622.125	473226.0312	717135.8125	373170.0312	668795	629794.875	679179.0625
11094741	359439.5625	416770.5	354439.6562	366160.8125	353586.3125	409504.9375	362041.75	357841.6875	400091.9375	304625.0938	416812.5938	419818.875	407226	399524.75	393761.9062	400399.0938	421723.875	300641.9062	303091.2188	300152.5312	405079.1562	387026.125	320351.6875	369852.375	357365.4688	362979.625	391100.5938	341185.5	376673.9062	331836.7812	407078.1875	416948.625	407804.375	472084.4688	414679.2188	450191.6875	467254.1562	370181.2188	410595.8125	406167.6562	359901.4688	354321.6562	340695.6562	323891.1875	319473.1562	311166.0312	359907.625	396293.5938	334645.875
11094742	1326948.25	1871255.25	1399947.625	1429494.375	1389700.75	1392767.5	1452754.375	1570263.5	1473544	1062172.75	1505769.25	1662610.625	1561190.25	1544967	1539855.25	1648530.5	1610438	1487709	1457135.25	1500725.875	1339968.5	1232324.75	1181827.25	1383784.375	1534039.375	1421855.5	1610647.875	1604921	1325878.375	1268794.875	1535392.625	1270115	1127546.625	1455105.5	744674	909414.3125	1257722.375	608577.8125	1420632.25	1284502.375	1229841.875	1191251.875	1189508.125	1033650.125	829901.1875	1273387.5	1687558.5	794189	1293149
11094743	186714.7188	211401.3906	220567.5	226370.75	214829.4531	242294.0625	202133.9062	177722.2344	186231.8281	199618.9688	271857.5938	229967.5312	196006.9062	192580.7188	183856.5938	202434.6719	224073.0781	146881.875	139441.1406	146411.1562	214181.7656	178919.6094	171834.0156	244755.4375	194320.8594	165121.4688	244238.375	216550.6719	222696.9688	171530.5312	185738.6875	190864.3281	186667.6094	231633.6094	206714.375	230509.2031	231682.5312	173361.9531	235342.7344	179210.3281	183967.125	187468.3906	180286.0781	205924.1406	194761.6406	177159.3125	176504.4219	195909.3906	186055.125
11094744	499549.8438	472513.9688	478572.875	484111.7188	487830.25	575035.1875	676293.6875	384610.5	681352.6875	328357.75	526296.4375	425616.7188	531033.0625	524757.875	519931.6875	536371.875	548247.25	350844.8125	308348.75	351646.4375	541625.5625	545474.75	452638.875	642306.6875	372552.6875	400468.7188	506915.7812	479087.1562	569532.4375	458060.1562	398489.125	376592.2188	465960.25	527380.375	369783.9375	498708.3125	582244.4375	402697.7812	547153.75	403041.2188	492001.0938	477550.4688	473146.25	541923.9375	444837.8125	381202.4062	520638.0312	382204.75	444507.4062
11094745	235515.3281	334624.25	444935.3125	437137.5312	453394.6875	327979.8438	410725.4375	355192.5	380832.9688	232051.2656	391574.75	410147.5938	391435.0312	377873.6875	354155.7188	331864.375	350512.5	236560.6719	232663.8281	239494.0156	326985.2188	406618.5938	296631.9062	433851.5938	338654.8438	404381.2188	392584.5938	266246.2188	356048.875	269099.2812	253838.9219	313695.9688	326103.1875	357828.6875	246888.2656	175288.25	344886.5	286652.9062	366299.625	182530.7031	284486.0312	286338.0312	278022.25	297193.1562	372960.3438	276816.0625	265019.875	275666.125	297811.5938
11094746	436506.25	291722.6562	414551.8125	414352.0625	418576.75	450486.375	533092.0625	534040.875	584330.625	326643.5625	295308.75	247275.4844	437976.9688	451522.0625	427346.0625	443298.6875	491481.8438	426418.5	415051.4688	433324.5	402525.8438	467391.8125	438399.6562	467631.2188	531630.875	505089.9375	446775.8125	417778	447538.1562	210268.0625	383262.0312	208499.5625	502227.5625	486627.6875	355223.875	452398.125	465099.8438	222570.3438	371026.375	420078.6562	499428.9062	514574.9375	480798.25	468059.2812	491605.1875	233188.5469	427051.75	401899.2188	435205.2812
11094747	135622.2812	118003.4141	142601.1875	184327.4375	2298.262	189799.9688	1313.3503	2443.2104	4321.0576	145918.9375	164954.2812	167800.5938	164517.5	204778.9375	186336.5312	202521.8594	181142.8125	136012.0781	133392.8438	124231.5625	161553.8906	198735.4062	152956.3906	208291.4531	179719.6875	199974.5156	168384.125	169007.9375	185163.8125	51075.1797	162485.6406	95401.125	197015.5781	195766.75	126353.875	174633.875	165978.5625	1123.6761	142587.6094	173112.1875	179408.7812	181825.7188	165551.8125	156557.4688	157209.4375	77588.2969	166918.5469	188160.5938	180362.5781
11094748	889383.875	1217059.75	992103.875	1026231.25	983192.0625	961265.8125	976123.5	1047011.5	978084.375	815795.1875	1109929.25	1149447.75	1085881.5	1053634.75	1018196	1033117.25	1101333.625	746749.75	744342.875	762383.25	940178.75	920008.125	889279.125	991857.875	1024326.75	905118	1139447.75	1018099.563	1046752.25	872395.0625	964726.5	986571.375	971603.625	1062237.5	768670.25	806132.375	1093450.75	699993.6875	939403.4375	742590.3125	921623.25	940060.125	926730.375	924938	713143.75	877296.75	1022762.125	766980.5	1047915.125
11094749	744404.4375	938845.6875	1052703.375	1089194.25	1030729.25	829833.375	981829	793539.75	963874.875	607684.25	1001496.188	1082712.625	997617.9375	952160.4375	981432.0625	866113	877360.0625	844449.4375	791010.0625	849063.25	807890.8125	995376.75	878628.625	1059277.5	970572.5	1182889.375	942721.8125	988838.4375	837722.6875	549548.875	951088.75	772096.125	785639	888661.4375	496382.6875	450946.0938	863062.125	661527.625	907450.375	519217.125	773825.4375	650188.0625	784977.875	712419.25	973842.8125	646013.5625	772129.1875	657009.875	747809.75
11094750	384425.5625	403248.875	480764.1875	491779.25	477085.9375	552125.4375	600370.125	499150.4062	501013.0312	362477.3125	493319.3125	424752.5625	510887.2812	509038.3438	481420.9062	480492.3438	491209.4375	401568.0312	401199.7812	401254.25	413987.5312	559407.875	404113.1875	641278.125	451573.1875	374743.2188	483412.5	431406.5625	450835.5625	369728.7812	528218.5625	374153.0938	498228.8438	520624.125	402380.625	489998.6875	607766.25	217948.1719	449820.0312	234391.2031	498563.1562	507103.4375	488087.6875	487858.1875	459347.6562	280956.7812	440065.3438	622623.5625	537146.5
11094751	306035.5312	129251.5391	190979.8125	206540.3125	202341.7188	337266.6562	332398.4375	233929.875	254897.0938	241156.1562	167642.8125	124501.8203	275588.3438	269501.4688	292730.3125	217154.8125	290158.0938	257785.0625	245619.125	268092.4375	269440	245603.6875	337820.1875	384136.75	333344.25	216961.625	340785.875	285210.8125	255281.7812	99839.4844	338107.125	106585.7969	291319.75	410347.6875	223900.875	342182.625	395891.0625	78957.6172	307271.5938	253215.4062	335596.0625	332458.6875	329160.875	291814.9062	273658.0625	69180.3125	310530	391411.4375	336714.9688
11094752	345463.5625	417097.625	517578.7188	519787.6875	503700.75	377767.125	454756.9688	397392.875	427976.3125	309691.9688	441510.5625	481822.7812	452671.7188	447357.1562	432729.9375	379029.625	376699.5	355163.875	300492.3125	346997.4688	367693.875	482765.1562	426662.7812	508126.1562	492595.25	495367.3438	449411.0938	361091.8125	396351.875	273033.25	394776.7188	414979	435784.75	429692.8438	403018	268518.9062	502812.0625	322460.1562	428075.1875	319330.4062	383756.25	392961.7188	368378.375	352791.5625	545775.5625	298902.4062	317913.75	413645.0938	407858.8125
11094753	365389.9688	111746.9297	293498.5	305826.4062	293071.5312	341618.5625	360089.1875	354057.9375	317238.5312	317195.625	170091.0938	143611.6094	344419.3125	347046.4688	352394.5	284864.0938	355233.5625	268765.7188	263393.375	275214.5625	376854.5938	325573.4375	441390.875	349383.5	365052.9688	324353.0312	335578	302759.6875	340937.9062	98987.9688	376288	103952.3672	371329.25	373558.5938	410509.8125	443702.6875	408632.375	88536.7422	320933.0625	286932	384254.5	376552.125	367162.875	401819.375	381534.9375	100807.6875	349369.5625	370946.9375	386414.75
11094754	332856.6875	388286.1875	385245.75	391727.4062	383890.9375	376022.6562	386037.3438	388659.25	422116.375	292806.3438	388108.375	339496.25	390988.0625	394957.3438	370865.25	312174.6562	388094.9688	214702.6719	207240.0156	212381.5781	355533.9375	338693.1562	331963.7188	422210.5938	343801.1562	304846.25	371923.4062	268096.3125	424281.5625	124031.5156	343120.125	171417.4531	336979.5625	393057.3438	313877.375	415727	329534.1875	51189.7148	297202.9375	270445.75	299613.875	296484.3125	289990.7188	282280.8438	263307.9375	104743.8281	330767.9375	281954.5	312757.4375
11094755	247351.8438	366859.4062	401501.8438	414964.0938	390767.8125	264524	307924.3125	283561.0938	284776.9062	225679.9844	235442.7344	260149.25	290029.0938	289129.2812	272059.1875	305715.8438	350396	204593.1094	205287.6094	213854.1094	325687.0938	327721.125	161094.7344	299535	242851.9219	346572.9375	429077.8125	235882.3906	342204.8125	322588	179147.5469	178289.4375	247371.1094	339853.625	140526.8125	226943.7656	262154.4688	248203.5312	304164.9062	265544.6562	320801.9375	287503.2812	299196.0625	234576.0625	245560.6562	230056.125	300379.7812	235636.5156	256430.8125
11094756	350550.9062	322542.75	345090.0625	362525.0938	110013.8984	343131.1875	48985.8828	109804.5156	103842.2344	340078.125	267310.7188	298209.8438	388698.6562	354667.5938	387951.4688	345782.9688	404584.1875	289586.0312	300292.2812	287449.375	346281.6562	313170.25	352284.3125	347387.8438	441741.1875	308232.625	427711.25	391588.5312	335270.125	155608.4219	400556.1875	216879.0469	411121.5938	378230.4062	352985.5625	265432.4062	455449.5	33748.0586	282020.0312	331578.9688	416885.3438	412776.375	402468	354125.5312	269303.0312	156124.1719	368873.375	367586.25	451435.9688
11094757	1028610.75	574668.1875	875753.5625	930211.1875	872138.625	938374.25	684376.125	711371.9375	593391.8125	1115621.375	553500.125	448170.2188	946857.5625	928145.375	961486.5	656651.9375	960778.5625	639389.25	606206.6875	631050.4375	997883.1875	739956.4375	740660.5	537288.25	948509.25	783773.625	909814.9375	1160549	1174509.125	295870.4375	908251.625	288202.2188	837679.375	1098229.375	847242.875	1143608.25	1044791.75	273816.6562	909287.75	605622.4375	983906.1875	930540.5	930089	898945	1185926.375	280189.9062	823108.6875	778369.3125	939179.8125
11094758	355831.7188	492478.3125	520775.5625	519017.4688	522396.7188	330221.8438	405286.6562	393643.1875	361866.3438	274614.25	319953.3125	348494.1875	366001.0938	361291.0938	349553.8438	378030.125	435635.5312	276756.1562	265904.7188	278783.25	406263.5938	420380.5938	301968.8438	366865.8125	351535.1562	428787.0625	532100.25	341277.6875	396938.3438	381233.6875	246855.125	231437.1094	341252.25	410085.5	190339.4062	313458.4062	313907.8125	312112.9375	421423.5625	310710.5	438608.9062	429719.4688	434752.6562	338182.9062	393579.7812	303678.2812	372018.9062	272806.625	343928.4688
11094759	443951	261200.0938	668343.125	658895.9375	671134.0625	611875.375	609923.1875	616358.4375	708763.125	383820.7812	273063.8438	277535.6875	583351.25	592127.125	573385.3125	565081.625	616881.5625	373651.7812	349471.1875	389906.8438	545338.8125	671545.75	496589.4062	730528.6875	657841.5	651757.6875	585549.5625	519295.375	579505.375	148199.5625	504527.0938	123807.6094	605715.9375	636521.9375	585001.8125	557322.1875	554513.1875	70123.3516	542748.875	490590.375	607443.875	614503.3125	547796.5625	579678.4375	640859.875	131500.9844	524335.4375	493479.6562	612580.25
11094760	476168.1562	466627.2188	590924	582933	586976.3125	585708.0625	622836.8125	554980.0625	565511.375	378477.75	551517.8125	456219.3438	587524.875	597270.75	562544.125	492483.25	562181.4375	323503.9375	301545.7188	327260.9688	612096.75	469746.1562	617532.5	542090.25	397614.4375	453274.3125	652621.625	498031.75	609113.0625	246192.25	399932.4375	242428.2969	475120	586918.5625	502072.5	635028.3125	538695.875	179684.25	454010.0625	305441.875	498974	492492.1875	476288.1875	557856.6875	536988.1875	330619.0938	480801.6875	375996.0938	469491.9062
11094761	1259022.25	1185119.75	1136765	1155482.75	1170359.5	1312405.5	1503203.5	1383793.5	1565826.875	754317.75	1177199.25	1018818.25	1179626.875	1172309.625	1169753.625	1123265.5	1352739.25	1050257.625	1101754.125	1098126.75	1106925.875	1275777.375	1333594.125	1336786.625	1363915.25	1413080.375	1317640.25	1321693	1272854.5	624583.75	1007709.438	740668.3125	1370872.375	1411714.625	754893.8125	1270139.75	1198729.875	466176.75	982644.75	927033.4375	1305986.75	1336807.625	1279791.25	1340311.125	1316157.875	829089.1875	1273513.625	955126.75	1112555
11094762	649500.4375	587442.625	403500.875	442482.7188	444826.2812	541477.6875	517563.6875	509150.7812	435044.9688	456379.0312	616117.75	579434.9375	483544.3438	484020.25	505644.4375	529839.4375	564353.125	354087.0625	338821.2812	357520.5	554261.0625	480264.0625	609971.625	404293.3125	486283.4688	492099.5	630871.6875	568472.5625	609585.875	415990.9375	633355	512976.1875	508224.25	629600.25	549219.9375	704547	607245.25	398487.2812	535876.125	512985.9062	504379.8438	499012.75	494889.4375	564291.5625	495633.6875	449007.0938	505359.9375	479483.1562	547351.625
11094763	141633.375	321362.2188	198422.375	212303.9062	213113.875	207630.625	229777.8125	244714.4688	239998.25	130059.3438	218749.5156	264009.75	227462	225572.6875	226047.5	277725.4062	225789.8438	225291.5625	208743	224239.375	181463.75	192886.3125	93208.7344	210877.7344	172565.8906	243056.125	220841.6719	217182.0938	204351.4062	259334.7188	180684.9531	278672.25	120886.375	220471.1562	101387.8281	124246.0156	176593.9062	242834.3125	251344.625	212284.7812	131651.875	140791.8438	123996.625	91452.2188	102611.3125	251103.0312	229479.0625	137454.7188	161219.4844
11094764	736493.6875	748642.8125	908997.125	884199.4375	913932.625	1101512.625	1042860.188	960350.3125	930804.125	606987.125	1218466.5	896947.375	1063294.875	1008471.813	992705.25	843793.625	877354.8125	518434.6875	554006.1875	552222.1875	818824.5625	1047990.875	974985.3125	1207503.625	962697.0625	861154.9375	1031587.813	847772.875	855923.3125	516769.5625	779052.125	704690	721390.4375	1025164.188	646537.9375	865287.75	802844.9375	462147	927691.9375	376573.1875	654135.875	690991	668977.5	662649	811332.5625	546497.5	817241.8125	676582	855197.5625
11094765	385487.5625	351985.9688	352151.8125	361604.125	357763.6875	377905.5	264349.4375	299744.625	240745.3125	354297.9062	341958.5	284363.25	374373.1875	374787.9062	371219.2812	252870.0312	369181.625	222189.875	217347.6094	222107.4219	392438.0625	269961.4688	327313.0938	210037.3125	333327.875	319510.7188	332854.1875	522665.0625	504120.8438	169539.4375	306736.5625	155759.9375	251722.9062	445191.4688	338974.5	436667.875	386977.4688	146392.3281	386660.3125	230192.9688	348869.1875	355773.0312	342832.9375	306994	450076.375	167279.9219	328088.0625	297488.25	320864.875
11094766	936797.625	550028	1116714.125	1140979.75	1130619.375	1088661.25	1046623.5	1153154.5	1087709.25	811380.125	480202.75	491920.75	1260440.25	1232180.375	1178988.875	1164159.125	1339433.625	749706.4375	737186.8125	750479.5	1120933	973630.625	834469.625	1054288.25	1179503.5	1014454.5	1353936.375	1074777.75	1228329.625	358473.875	1075570.375	411403.4688	1084114.5	1331868.75	866390.25	889138	1416811.25	402759.4688	1065642.75	891463.8125	1083494	1089486.5	1033399	1044258.938	753787.5	337722.1875	1172665.625	925941.75	1219450
11094767	320227.25	394858.25	346353.0312	363741.7188	331968.9688	318982.8438	222201.9375	277045.8125	274529.375	270537.625	305174.4375	361776.5625	289313.5312	266595.7188	287202.875	250497.375	281359.4062	319618.7188	311232.1875	315708.6875	320773.5	388270.5625	257798.2031	366904.5625	370518.5938	385306.8125	339128.0625	345592.8438	389555.7188	225966.3594	233749.7344	274822.0938	345554.6562	387048.3125	260444.3906	325384.6875	423530.9375	96240.0469	282103.4062	362020.0312	312130.4062	289133.375	300825.4375	253553.7031	337742.5	261516.0625	296119.9688	396952.4375	377025.2812
11094768	182624.3281	76578.75	145414.25	144336.4375	138510.1094	292336.9375	273908.8125	245271.6719	300342.4062	137327.3594	179314.2812	67826.5469	363171.4688	367750.6562	365006.5625	135017.0781	176524.8594	158708.625	151434.2344	154762.8906	268500.9062	230879.2812	286713.7812	331402.7188	107968.2031	377226.625	298142.7812	34677.1641	321920.4062	121405.5156	77489.9375	111996.1641	198942.4844	160939.3594	134608.2812	165976.8281	312642.5	41592.2656	180402.7031	190257.1406	152843.4844	167437.625	147653.9688	313828.7812	241095.0312	54741.9336	336929.3438	339269.9688	199130.0938
11094769	423822.4062	75325.8203	421096.4375	451026.8125	456651.375	529563.9375	663101.4375	480788.625	551201.1875	260052.5625	96007.4531	119121.0547	585652.5	579441.125	608584.5	406688.4375	490376.7188	369376.75	352887.4375	384431.0938	371707.1562	563032.6875	658996.3125	655743.5	603679.75	545964.5625	514169.3125	269478.8438	376317.9688	95250.375	448533.9062	80048.1562	534558.1875	501129.4062	287363.8438	344534.375	613459.25	88980.8359	397534.5938	483472.7188	639879.3125	623315.125	637494.8125	422429.5	584508.8125	41465.168	540031.3125	618061.6875	519831.1562
11094770	910274.875	605113	581419.9375	600544.4375	563515.375	915802.5	722323.625	893600.0625	793625.4375	712470.75	995615.25	917689.625	651354.375	600637.0625	613774.625	589295.375	806643.6875	769376	794738.375	781039.9375	469546.875	881003	775185.9375	881845.5625	1117309.375	889942.3125	845414.6875	847427.125	565344.625	793999.5	552746.875	1084457.5	1024169.438	895098.4375	840019.125	808187.8125	911991.9375	449559	802266.625	474774.5625	919960.5625	889876.4375	889772.5	811878.0625	738207.375	810743.75	701373.625	488944.0938	582772.375
11094771	325914.4375	368051.25	422619.4375	446060.2812	417801.0625	469394.3125	389208.875	315000.9062	533280.3125	332846.4375	441554.0625	383818.125	393686.6562	518272.9062	382965.8125	501208.6562	427174.2188	275180.8438	276275.7812	277134.7812	418051.8125	341903.6562	240084.0781	473779.875	303214.7812	349267.0312	460967.7812	323459.3438	418141.1875	252422.6094	332617.4375	262994.625	312746.6875	407898.5312	328565.6562	375091.6562	375821.8438	203363.2969	376378.3438	311942.1875	330064.1875	260928.3438	291077.5938	311381.2188	267407.7812	248851.9844	367713.6562	359881.0625	321641.3438
11094772	1668250.625	2053208.75	2065880.625	2014543	1977411.125	1902365.875	1894081.75	2020226.375	1921444.375	1315654.375	1831050.625	1891908	2130144.25	2111730	2043122.875	1835986.375	2249485.5	1146191	1177078.5	1170100.5	1883877.375	1770831.125	1896583.5	1988138.75	2011027.5	1714962	2419182.25	2000311.25	2032829.875	922110.625	1669070.875	1025322.438	1985222.5	2117778.25	1273825.75	1478241.125	2050673.125	1025099.313	1673602.5	1183419.5	1796968	1862392.5	1767641	1933034.375	1411405.75	1026502.938	2096759.875	1339253.25	1996204.5
11094773	348372.125	332383.9375	494274.0625	493030.5312	492995.0625	404302.9375	455258.6562	427416.1875	474506.9062	307413.8125	396963.8125	396096.5312	368369.2188	382038.5938	382556.375	377384.4688	404161.2812	286215.5938	283416.0938	290313.9375	449158.4062	491782.25	334954.6875	503606.7188	306685.75	402134.1562	378354.5	127904.9844	420791.5625	295591.25	274325.3438	299259.1562	407902.5625	375911.0312	309921.2188	349299.5312	294852.6562	280316.4375	344651.4062	323115.0312	382114.1562	320010.6875	346178.9688	311281.9688	375691.6562	324516.1875	372205.2812	341004.0625	364235.5938
11094774	470506	558419.625	590924	614592.875	590717.875	552612.25	607482.75	582643.6875	585677.5625	308718.6875	570368.375	559380.75	609308.8125	604736.75	564033.75	577249.4375	656837.8125	298393.375	304876.9062	333135.0312	574398.75	529413.6875	468889.3438	613199.625	587479.9375	481523.6875	682937.875	506662.625	579205.4375	335601.3125	470710.25	341609	507880.25	615696.125	271347.875	368770.4688	527317	197661.1094	524615	248191.4844	478141.8125	476760.4375	424504.625	515475.375	321863.25	363942.2812	603825.0625	244757.4844	493927.25
11094775	371943.4688	490222.9062	435054.9688	460482.6875	462978.7188	492716.4062	495005.4688	391384.1562	409990.0625	307994.25	562547.4375	506093.8438	374332	362947.625	395188.25	360212.0625	385102.5938	365279.375	361716.1875	373011.0312	427283.6562	405404.0938	396946.2812	531854.9375	494572.25	434374.0625	373683	445366.6875	465427.9688	299614.8125	427956.6562	421023.0625	404379.5	446317.4062	324603.2812	422514.8438	457775.125	393219.125	500180	319381.5938	390311.0625	375858.2188	374508.4688	447563.5312	309609.8125	296389.875	344626.75	398215.3438	424036.9062
11094776	525236.9375	204315.875	426066.6875	435509.125	432186.2812	489684.5938	322791.4375	353541.7812	284584.0625	486067.7188	185462.8125	139488.6719	524819.3125	487427.0625	509902.0312	302932.4375	497118.0625	283184.9062	269624.875	288249.875	508592.375	333678.875	374015.625	241286.9062	474393.2812	417449.5625	454748.7188	697047.25	696905.75	77377.1406	446528.25	69697.5938	356389.625	613382.4375	433265.125	589293.25	586480.625	84519.5156	458655.9688	277522.25	472326.75	454053.9062	459990.5938	444084.2812	584184.375	75211.0859	456035.7812	382750.8125	407712.8438
11094777	214933.3594	164976.6875	449699.4375	454027.3125	438644.375	331233.5	339642.1875	267353.5	314989.4062	331687.9062	40749.7461	136499.375	283953.9688	357723.0312	268882.875	218064.0156	327926.4688	405145.0625	405749.2812	413113.9062	371678	305592.2812	242316.0781	291306.875	226008.2969	352642.4375	494032.5312	339015.5625	426315.4688	113061.7812	135816.4062	67826.4766	307132.375	512242.875	249791.5312	182363.6875	406129.0938	180208.75	124249.8984	298050.7188	469649.25	417376.5	435898.5312	207883.125	306739.2188	54599.8203	386912.7188	287392.6562	369493.5312
11094778	602271.625	518854.8125	491872	494348.1562	488747.625	637629.3125	750929.6875	377363.625	727307.625	470843.4062	631621.8125	456613	575889.3125	567752.75	552958	586545.625	589108.625	410917.9375	385894.6562	409616.8438	597266.375	604098.25	496102.75	714565	443840.2812	393750.0625	549691.9375	587207.3125	619713.4375	502751.1562	557515.5	433941.625	630906.875	581485.8125	543018.5	600415.4375	739502.25	422885.9375	610020.6875	570139.375	610298.9375	600786.375	598666.5	679384.75	499973.1875	410036.4062	530634.3125	593627.375	572878.6875
11094779	662964.375	566328.5	463993.75	486222.1562	489903.6875	544738.3125	513323.7812	509782.625	454474.5938	433102.6562	550762.875	562898.6875	537966.75	538285.5625	577887.375	501021.9062	576687.25	374299.5938	359960.3125	406774.9375	557814.625	520535.0312	611263.8125	408380.3438	472662.4375	496292.625	597850.125	555116.5625	588756	389799.4375	563367.0625	478547.9062	531192.5625	605454	518309.125	663555.8125	582184.0625	377707.25	499943.6562	478208.8438	494719.5	495413.2188	497150.4688	493510.625	580689.75	399827.3438	524565.5	447662.875	540454.4375
11094780	382719.0625	364048.7188	255374.875	263724.0312	259394.1719	391420.4688	293773.2188	277229.9062	339671.2188	184333.1406	346136.8438	193623.3594	411567.6562	401671.9062	394781.5625	251110.3281	310519.3438	234154.4219	227031.0625	244083.0781	317275.1562	305047.8125	427390.8438	371540.9375	147685.0625	437591.375	343480.25	56014.3477	360184.3438	258995.9844	169898.3906	335097.5	365617	301058.2812	268960.5938	401122.0625	474644.6562	296977.8125	187792.8281	314798.75	214581.1719	219396.125	211238.2656	504041.0625	371206.1875	176623.5625	508602.9688	422353.1875	274571
11094781	316757.375	447598.5312	395388.7188	418222.1562	388317.9375	486403.9375	501093.7188	402864.1562	411752.75	315553.2812	543731.4375	457543.9688	452713.9375	430199.4062	415217.5312	393456.2812	429876.2188	319793.9688	319748.8438	313635.4375	346757.75	479602.6875	356065.9375	555918.75	379987.3438	315501.25	449893.375	394884.9688	427593.9375	416182.9375	439208.3125	436761.25	431670.1562	487995.75	351463.4688	423357.8438	617266.5625	239572.0312	386591.3125	187971.0938	420331.4375	420630.25	417420.6875	407095.375	375714.8125	325757.375	370375.8438	615156.0625	469383.4375
11094782	434033.125	179935.5156	416561.3125	454720.25	462941.2812	486166.9062	742628.625	454274.5938	536668.3125	257663.9375	284845.2812	328952	571829.875	560764.625	608477.4375	349399.9062	468236.3438	285408.9062	270900.3125	306572.7812	349298.6562	590766.4375	670474.625	770518.4375	598049.3125	525505.8125	500706.9688	350032.7812	378373.125	222833.3594	428442.1562	200731.75	546757.6875	464800.6562	290069.5625	376646.5938	593676.6875	152723.2656	373343.4375	430583.7812	727992.75	685825.25	713980.625	480023.625	577475.875	110117.2109	578609.4375	648375.75	503317.9062
11094783	698227.4375	427261.875	443183.4688	483659.7188	443645.8438	567631.5625	672647.0625	308519.75	640819.1875	455526.4688	577229.5625	386144.4062	529586	512712.9375	561728.75	476056.9062	550115.5	347390.5	312078	339833.6562	530499.3125	572165.3125	522994.125	663447.125	412235.5312	350744.6875	550965.6875	634837.875	576114.5625	261644.2188	620666.375	243385.2812	692713.4375	594764.125	462352.5312	646980.125	844457.25	206886.4688	508872.2812	448026.3438	651185.5	548896.125	674578.375	685725.4375	503298.375	224896.7031	505136.625	550750.6875	606429.3125
11094784	269754.7812	367508.4375	310229.9375	337802.3438	294523.6562	273685.9688	123996.3047	149724.7969	210943.7656	224431.4375	162638.5781	230360.5156	241540.5625	200673.5312	187542.6719	173711.0312	211236.1406	271592.25	261984.75	265839.7188	252602.4062	298088.125	129476.4844	316703.4375	370671.375	375950.5	358639.75	139076	458928.4375	113110.2422	143555.625	201379.4531	332303.1562	406550.9062	151861.6406	311247.0625	418183.2188	67052.1094	259667.2656	350347.5625	241031.4219	206996.4375	239760.0156	190026.0938	299534.9375	128552.6094	200789.4531	387384.75	345307.75
11094785	595937.75	506600.7812	545897.25	561517.6875	545973.75	583359.5625	433582.625	474694.2812	372645.4688	578907.0625	470679.875	395051.0938	579435.8125	580295.3125	574656.375	406804.5	587008.5625	402363.4062	370058.7188	380991.7812	611637.9375	422029.0625	496772.2188	335518.375	510782.9688	474893.3125	524556.625	712282.25	759136.8125	313718.375	524763.5	241933.25	415855.6875	652043.125	470220.2188	640063.4375	600200.0625	286703.375	553939.625	327576.1875	550729.9375	536457.75	542538.6875	524091.9062	688809.4375	301225.9688	528263.125	410272.7188	464462
11094786	281875.0938	409511.8125	476180.9062	498051.3438	480007.7812	310147.1562	255490.1094	304679.875	331431.6562	256102.6406	304214.6562	316193.375	341180.4062	327280.3125	314016.375	300234.375	273152.6875	249288.4375	233609.9688	248766.5	265961.2188	388930.4688	242899.8125	371674.9062	335889.0312	431672	317342.0938	265927.3438	449388.5938	188146.375	269816.5938	171867.0312	353926.75	294165.7812	309000.7812	293640.4062	280790.5312	155059.0469	276315.4062	309563.3125	290328.625	301405.9375	270683.9375	234455.1562	291505.25	141197.6094	241957.9062	252325.1562	316587.0312
11094787	301897	289480.5312	340780	329994.2812	342154.625	348755.7812	335392.375	391002.5938	369816.5625	236527.8281	216067.9219	247827.3594	385827.875	383166.7188	376477.0938	443217.875	383479.6875	393185.875	395047.2812	406307.625	314559.4062	282083.6875	243151.1094	306604.125	356958.6875	386549.7812	373069.5	464805.0312	338779.6562	310979.0625	330977.8125	299361.9375	251422.5	340484.7812	155605.2031	194664.7031	275716.0938	241750.3906	413800.0625	346216.5312	242637.7969	272049.1562	246840.6562	250674.9844	185850.4688	260227.3125	417428.3125	183030.0156	268527.875
11094788	835493.5	530386.0625	1210030.5	1175980.375	1232909.375	508374.75	951628.9375	1031361.5	981561.0625	372923.5	530168.8125	571144.875	836279.75	843649.6875	775117	599155.75	939156.375	422270.4375	402349.6562	443235.9062	1004533.625	1152665.125	1008126.188	1259852.625	1068508.625	815468.375	1075628	656331.4375	1237284.5	221553.8125	464003.9375	306699.6562	1105952.5	588535.5	667653.25	1061334.5	1030131.688	254342.6406	728037.3125	540819.375	979994	1009758.563	882015	992589.25	1357867.875	336800.0312	743181.5	856958.5	1000549.25
11094789	646992.1875	640978.8125	613507.4375	628075.5625	623246.1875	726569.25	741749.6875	784530	685033.375	431838.1875	757619	700201.625	740300.125	730111.125	712004.4375	730698.125	727704.875	473723.2188	459205.5625	496376.9375	696269.25	748861	659490.625	686204.4375	700829.3125	408925.4688	796846.1875	645466.5625	775798.8125	414341.75	597814.9375	470630.3125	680506.875	802823	612548.3125	754844.8125	678993.375	175622.2344	853145.625	581180.0625	652870	682700.5	635056.125	791533.0625	647468	421931.25	706240	519628	640969.6875
11094790	561440.5625	574316	723513.25	728476.4375	725682.8125	712685.0625	672941.625	687279.875	746075.375	552065.4375	620011.375	656908.1875	648692.5	651397.875	656704.9375	669347	699285.5	492338.0938	493188.2812	504412.8125	620255.5625	765275.3125	719875.9375	813560.3125	743892.875	780724.125	665761.0625	735228.3125	659399.25	533748.0625	633362.6875	525487.75	709573.5625	727300.375	656595.125	608945.0625	632022.625	425096.2188	693358.125	551160.25	683216.0625	671853.4375	674426	705705.5	735247.0625	513557.4688	653805.6875	573540.875	683113.1875
11094791	259680.7031	224876.1562	312423.75	305292.1875	319677.2812	328454.2188	383738.8438	391138.8438	431164.6875	189192.8906	222849.125	190900.8125	319310.4375	313833.4688	296812.5	324468.3125	365544.1875	271568.5625	263000.1562	279451.0312	281122.5938	341366.8438	268463.5312	328546.75	347877.625	370373.3438	326421.0625	270398.3125	330855.4062	154668.1406	213722.5	149693.7188	318271.5938	360158.3125	187818.5156	290497.5312	297927.4062	169531.7188	257740.1719	229400.375	314129.0625	332078.0938	313100.5938	290340.375	320772.9375	182209.8125	290378.7812	232288.6406	284750.875
11094792	392049.9375	400538.5	454110.0625	466266.125	477781.7812	478839.625	395238.625	357617.0625	382451.25	404045.5938	523756.6875	432548.875	383900.7812	378120.9062	379270.5625	393245.7812	446869.9375	293856.4688	297371.4375	289873.4688	412261.2812	368147.6875	388238.8438	506569.1562	421570.6875	355506.1562	467980.2188	530844.4375	457695.2188	334719.1875	367438.2188	358436.1875	358302.3438	444338.5938	403992.1562	442429.9062	405299.3438	307852.125	506901.8438	322436.7188	367679.8438	374536.9375	363515.75	394375.2188	420088.3125	327191.4688	346576.5312	361234.2188	370928.3125
11094793	692496.375	1003837.438	922912.8125	912122	928304.3125	885736.9375	946797.875	934554.8125	804011.25	558775.625	1020318.625	1069375.5	955089.75	962678	930563.0625	932566.625	965065.125	540716.4375	514491.25	549917.5	867612.25	946055.8125	969976.375	768956.1875	584666.3125	875911.1875	1066649.125	590093.3125	924769.4375	694720.125	610112.875	701562	670909.3125	1016795.438	526257.4375	827030.3125	792622.375	206783.7812	928067.75	652680.6875	688263.875	701721.8125	665541.5625	629508	875377.6875	687392.875	848883	689530.9375	720718.875
11094794	604147.6875	1102908.125	702036	693310.4375	715299.6875	690008.6875	720672.3125	760104.125	674597	379399.7812	769456.1875	835726.25	727056.25	736490.5625	727658.5	819894.3125	978160.1875	303246.4688	285978.4062	328810.5625	921568.6875	593564.6875	602378.3125	674061.875	515625.8125	637648.1875	1138745.875	622816.8125	927378.9375	398376.1875	492203.5625	460397	513930.875	1054227.25	310030.5	769669.5625	608262.5625	168408.0781	752751.5	589829.375	546107.25	528213.6875	481584.75	550426.3125	558101.0625	617433.5625	820029.125	406946.8438	529295.875
11094795	434402.3438	740222.9375	447704.7812	457653.3125	438234.0625	563133.1875	603911.375	538256.625	638345.625	277908.3125	820176.5625	619341.5	500439.5	480878.5	459829.75	505117.125	556020.125	428643.0312	425271.125	438158.9375	440295.0312	585116.125	374492.9062	616519.9375	502856.0938	620309.75	588567.125	462341.7812	607635.3125	461533.0312	360701.5938	650397	511403.125	678052.125	354253.3438	528853.875	499254.875	475455.5	462568.9688	430711	501727.5938	503951.0938	482481.0312	472679.25	499501.8125	585557.3125	495891.7188	486539.25	462343.5938
11094796	1115412	1118696.875	934453.3125	953846.75	935610.625	1160424.875	1015511.938	956415.75	1154312.125	823287.0625	1051337	735904	1157182.75	1183899.875	1104666.125	958439.0625	1061571.5	915759.25	882089.4375	884677.0625	1041310.875	1022510.688	1037246.813	1156326.375	534741.0625	1228399.625	1071367.375	259303.8438	1102175.125	845656.4375	773687.8125	964562.1875	1172944.125	977810.0625	827258	1077576.125	1189014.125	827552.6875	732028.75	903066.5625	829813.8125	767356.1875	825526.875	1252111.25	1086638.5	659305.4375	1258366.625	1187420.125	937812.5
11094797	318746.9688	156441.3906	238158.9375	234633.0625	241027.6875	310072.5	336158.1562	315991.6562	267130.7188	160973.9219	171961.6719	208312.625	328481.4375	333152.9062	324343.3125	277484.8125	359683.75	193506.1406	192531.7969	196896.6875	300312.5938	315286.1562	413933.7188	324675.8125	239823.0312	284192.7188	317935.4688	309293.8438	376608.5625	162734.2656	228652.7188	152609.4375	247547.5	309021.875	262560.1875	471380.3125	320872.9062	122063.0391	267958.7812	278223.1875	305111.3438	315434.1562	291804.7188	350392.1875	231282.1719	149445.5156	285896.25	218863	235556.9062
11094798	226913.7656	320634.3125	348761.6562	351582.8438	348991.25	338924.7812	351241.0625	283875.1562	307895.0938	248469.6719	423767.125	342196.9375	299493.0312	300232.1562	289050.5	263125.7188	275925.5938	222882.1562	221775.2344	224979.25	353489.25	310166.875	277999.75	406043.625	331265.5312	303134.9062	264184.3125	226794.7031	347790.5312	215380.9844	260261.1562	316545.25	268152.1562	273109.875	250012.5312	266669.2188	268950.5312	255743.4688	376976.375	226147.4375	253582.6875	229711.1094	240831.1094	295891.5	202322.4531	220310.3438	244193.2188	315767.4062	280025.0625
11094799	236617.625	366616.625	278604.3125	280464.2812	280852.4062	267507.125	252455.1562	295444.1875	258139.6094	177616.25	305725.5312	346950.4062	309442	300850.125	310235.6875	294217.375	322993.75	210691.75	208392.1875	213196.1875	285605.6562	261003.4219	246338.0156	287719.75	267941.4062	258321.6094	339919.0938	264812.8438	277322.1562	270292.25	256258.4219	292206	256277.6406	310338.3438	200308.2188	210484.7031	301280.0938	261104.375	262171.8438	224500.3125	265408.0938	256492.3125	256075.9844	246160.0938	187521.4531	266325.4688	327647.1562	204898.1719	298035.625
11094800	307070.125	82942.2188	315444.0625	320678.7812	315925.5625	307916.0312	284172.9375	273707.5938	273158.0938	259651.625	94824.1328	90827.6875	281361.5625	269885.7188	283412.3125	280661.6562	267959.25	319067.1875	306726.5938	325923.5312	320279.7188	287609.2188	322987.0938	336038.0625	377312.0938	293440.75	255315.2969	369986.0312	323774.5312	53336.207	340863.3438	81852.6719	286487.4688	276258.4688	275637.7188	329784.9375	349665.75	66983.4688	357538.8125	300322.125	319617.8438	302640.5938	310098.1562	352517.625	253983.0312	50995.0195	237128.9688	319781.8438	335140.3125
11094801	142089.5312	403249.4375	316588.4375	310535.0312	316255.2188	12712.9277	299688.1875	268233.9375	299022.4375	217804.3594	251939.6719	440117.1875	303473.6562	299980.5625	300133.3125	318869.1562	247802.125	368330.4375	364928.5	371820.0312	235538.5156	317877.8438	248258.2188	315068.3125	291585.4375	397747.7812	274716.75	337683.0625	227766.6094	259614.4062	301622.6875	492060.5	140972.0781	250856.8281	187683.8281	129738.9453	237072.4219	464468.8125	341265.4062	239364.5156	220218.1719	206767.5625	217691.4844	121629.2969	280764.375	386400.2188	240656.3906	181709.4062	207149.5938
11094802	462213.6562	761307.125	519297.25	544335.75	510497.9062	613901.125	606373	587148.25	598656.75	393615.5938	753491.8125	735163.5625	623116.3125	600377.4375	599604.8125	689277.5625	552468.375	713923.875	689855	727223.0625	443179.5938	564051.125	399898.5938	611616.8125	475225.7188	518126.8125	542794.875	640453.6875	478904.2188	913374.1875	716035.0625	891689.25	415025.0625	551176.75	315615.0312	455326.2188	538667.125	654858.75	612067.8125	353345.9375	453152.2188	439997.1562	467116.4688	387133.0625	381388.2812	758303.4375	551172.5	496786.6875	495971.9688
11094803	331221.5312	602039.3125	452039.8438	474516.7812	463444.8125	509480.2812	471598.25	490788.5938	515941.4062	312720	576836.3125	566305.375	518946.3125	510925.0938	501925.375	576902.8125	482459.8438	360083.7812	345596.375	363236.3438	458994.1875	421672.4062	299160.9062	518069.5625	336879.375	455593.5312	473596.4375	389687.6875	516283.125	524194.2188	447985.9062	632162.4375	288276.1875	519138.3125	307099.3438	424046.6875	357846.0625	495887.4375	604040.5	437654.3125	297932.9062	236028.0781	250362	226257.25	260568.2188	452803.25	488221.4688	298044.625	318445.4062
11094804	1073841.25	1683197.5	1407753.875	1344379.75	1309987.125	1633821.125	1484505.625	1378369	1226565.25	818110.9375	2148157.25	1897573.875	1497531.375	1467510.375	1480339.875	1237833.375	1256832.375	877929.6875	910777.9375	934122.8125	1296629.5	1616181.375	1587502.375	1677089.25	1424552.375	1376885.125	1572462.875	1438362.875	1263033.125	1062634.125	1152046.25	1686112.875	1081311.25	1550088	913448.3125	1327447.375	1229300	1070879.625	1609655.5	671430.5	1050608.375	1057367.375	1009885.063	997247.875	1355730.375	1200208.25	1437182.5	1056914.375	1293979.25
11094805	643308.5625	731588.625	639393.25	711904.375	648039	832933.5625	694684.75	665334.3125	795411.125	640814.8125	788930.9375	696455.125	792056.4375	745519	726852.9375	726043.4375	833121.5625	591504.125	595940.5625	581618.0625	713383.5	744971.875	680612.875	845958.875	839392.75	658760.3125	697091.6875	816349	711714.3125	515873.8438	762249.375	645750.5	897329.6875	918920.8125	735105.5625	880089.25	995048.5625	565220.5625	790582.9375	599171.1875	748313.3125	741750.875	721680.5	835611	608221.125	394214.75	670401.3125	690005.8125	618760.5625
11094806	528325.9375	1067156.5	565714	584979.25	574943.0625	804389.4375	702456.125	685221.0625	611335.875	475504.4688	1241755.125	1116632.125	727464.5	712243.8125	747964.4375	761229.25	552118.3125	747592.125	743959.9375	763900.6875	547080.3125	734818.625	585087.375	781127	694979.25	787662.6875	639605.625	773160.125	520253.75	1081153	704652.5	1377441	407840.5	672235.25	398019.0938	524043.5	507276.5312	1103639.5	892139.75	505288.9688	428741.7188	415452.5625	423732.3125	328370.6875	528575.6875	1088929.125	668673.4375	480823.0625	533676
11094807	301414.375	321604.2812	265586.6562	270012.375	265860.4375	386114.0312	380386	401327.5938	348304.9062	299068.6562	341382.6562	289315.7812	300163.4688	312750.125	304472.5	317743.2812	377393.625	238814.2812	226693.6719	245141.1719	381798.8125	430716.375	211097.6719	363747.0625	321509.9375	276323.25	384896.8438	339761.5	268754.75	281971.4062	361089.4688	306961	354737.75	335719.6562	322996.3438	354312.8125	305464.5625	388211.4375	454196.4375	249143.2031	334102.1875	336699	320000.75	355730.9375	254421.0938	243320.3125	393203.4688	280195.75	276501.8125
11094808	1389752.875	1790124	1653501.375	1694926.5	1635065.125	1588142.375	1630134	1669759.125	1589135.625	1326667.625	1561396.875	1663683.75	1812159.875	1760102.875	1691665.875	1657087.875	1901423.375	1104429.625	1103085.375	1102045.625	1524736.5	1505410.75	1486538.875	1706395	1788268.25	1417057.375	2037918.25	1599451.625	1710904.5	826870	1584206.625	715954.625	1675554.875	1846130.875	1272420.625	1285878.625	1912187.375	254632	1447482.375	1159004.5	1588361.5	1623504.375	1571752.625	1572467.25	1124776.875	845538.5	1632560	1256141.375	1813383.5
11094809	659530	501169.7188	537771.875	573702.3125	528094.5625	608974.625	402846.875	447453.5625	344727.2812	594654.5625	488403.875	369407.2812	640733.1875	616840.6875	645775.375	371748.9375	620670.0625	340740.8438	322166.25	348631.125	626701.6875	412664.3125	464852.3438	318020.0312	616863.5625	515441.6875	557207.25	891201.125	870233.875	180355.9375	612489.75	204085.5156	452926.3438	765205.5625	539245.5	777376.625	828130.1875	182815.7188	573813.5	334590.1875	597199.5	544967.5625	604403.75	555759	730305.6875	219643.6719	551466.0625	556645.3125	550206.9375
11094810	325632.1875	419959.375	552409.6875	535814.25	556455.5	531314.75	509237.5625	490886.8438	593389.6875	327882.3438	460357.6875	497044.25	482957.5625	475360.6562	461907.2812	485953.9375	521187.8125	257162.125	274642.3125	275222.625	432189.0938	576084.5	502407.25	608149.875	519877.1875	553551.6875	529656.6875	517827.1875	561179.25	353021.625	396126.375	377223.625	495709.5	576702.875	352818.375	442473.8125	472550.8438	336718.9688	518136.8438	296550.0312	448298.125	475962.5	442050.2188	491726.4062	505527.875	321556.2812	442247.4062	331349.8125	466480.4688
11094811	459311.625	448414.375	398315.1875	405703.5938	408745.375	324180.6875	430045.3125	313794.25	432286.2188	276381.0312	461273.3438	589525.0625	395924.6875	387694.625	401079.2812	355980.125	345123.9375	173320.5312	178302.6562	187776.6562	400198.5	498695.1875	363510.625	242531.9062	265551.5625	445567.3125	446832.8125	591881.6875	529694.625	281850.8125	404724.5312	227192.0625	374908.9375	253793.5312	310209.3125	301342.375	372213.3438	401784.3438	475144.4375	412734.9375	273074.375	264458.0938	278339.8438	458447.0625	366099.3125	282159.5938	269746.5938	251356.8125	278198.875
11094812	770209.3125	976023.125	890895.6875	900850.875	888291.25	905264.1875	1178656.75	1082874.75	1212440.25	502278.5	953959.0625	819964.8125	925236.5	914015	888090.75	824279.5625	1013872.125	693128.4375	645401.6875	700182.25	855362.8125	957193.3125	668195.625	955084	738461.25	1029115.313	958029.0625	722303.6875	1000973.25	119627.0234	633557.75	66342.1719	852252.375	1038787.688	598477.0625	854330.1875	794061.9375	27750.5312	642997.6875	702274	803728	832733.6875	763339.25	794912.25	825148.75	213626.1875	846250.4375	672650.5625	727377
11094813	598675.875	796862.875	644283.6875	637412.6875	631044.25	613652.75	580206.3125	676999.875	626051.5625	490826.0312	650123.625	714611	736754.4375	703177.875	702170.8125	723096.5	809561.6875	519846.4062	534557.4375	521036	642280.375	552111.5625	563528.4375	606279.5	705689.875	543758.3125	798154.25	619159.6875	613354.8125	594020.125	676229.9375	621724.9375	711502.0625	684200.875	471418.5938	449436.5	752987.6875	566448.5	579691.1875	527755.375	668334.1875	670636.5	667611.5	658400	379635.0312	501882.5938	774198.4375	498530.25	766358.8125
11094814	645727.3125	240356.25	748002.6875	781822.625	750099.375	576282.6875	597895.375	493150.0625	423009.4688	508654.3125	60056.5586	202246.4219	484707.125	478355.2812	466975.8125	525591	610137.625	668381.625	646394.875	657402.8125	659743.8125	545852.75	502242.9375	547574.375	426296.0625	575510.375	872927.9375	678485	711289.9375	173202.5625	423462.5625	101753.6406	540594.5	892354.3125	431889.5	559480.3125	611198.3125	198946.2656	407844.4688	432765.375	760995.3125	749359.875	736857.5625	619939.875	508875.1875	83200	691536.4375	359008.0938	596200.8125
11094815	427945.0625	614920.1875	496937.1562	521702.5625	511055.6875	496552.9688	488706.625	508412.1875	491764.5	363052.5625	516445.4375	519714.2812	561675.1875	554582.5625	516629.2812	502168.875	545118.375	375103.9375	362513.8125	367796.4688	461954.2812	474802.4375	459972.4375	530456.5625	530527.875	500443.1562	590796.8125	527754.5625	538016.9375	415749.1875	473379.125	457920.125	500911.2188	544160.75	382436.3438	439834.9062	598022.8125	464909.3125	469940.375	384433.8125	458853.75	476527.1875	469059.3438	480025.8125	414553.7812	407911.0312	533443.1875	471806.5625	537694.375
11094816	219858.7656	407842.75	266244	301662.6875	303159.75	359983.9062	419729.25	377251.0938	615216.25	186386.0469	469565.75	465212.4062	420474.375	503946.5625	404597.9688	454396.0625	378003.5312	222380.6875	213711.5469	229735.2344	391117.9375	497546.25	236062.2031	414073.2812	246676.4688	448444.1562	422267.4062	205837.0938	397702.0938	265677.5	227828.0625	227515.375	333931.9688	517682.7812	267738.7812	378085.5312	339995.0625	123262.625	308513.3125	326114.375	329177.5938	248616.9219	281567.0312	236333.2812	246991.6875	244076.2188	380268.1562	305450.5312	348792.5312
11094817	273899.1875	573085.375	306127.1875	308923.1875	309819.9688	275493.5	285851.6875	332675.6562	315914.8438	210289.2344	362960.375	420763.5938	351302.0938	346158.9688	336907.375	375879.8438	347522	316889.8125	308279.625	320422.75	276242.375	258730.625	211307.1562	278808.5938	358916.0938	329845.9062	423236.7188	377275.8438	324896.7188	281303.2812	289514	401186.4375	235521.4688	316848.125	179583.1875	202400.5625	392523.4375	263059.375	317754.4688	349165.7188	232284.1875	239091.7812	222562.9219	225742.4531	160783.3906	224352.4062	336225.2188	197278.3594	319843.5938
11094818	252200.6875	376687.9375	354522.0625	358711.6875	349830.0938	432500.9375	434118.0625	350713.625	344012.0312	236364.7812	454543.5625	395090.0312	385981.5	351498.6562	374820.2812	364998.6875	379943.0938	250142.9375	250425.125	244890.25	326602.875	399114	261126.8438	468889.8438	265962.3125	274483.3125	390929.25	267696.4375	341277.625	363514	340039.6562	356121.125	321400.5625	402081.7812	253356.1562	330937.9375	415169.9062	209089.1562	324051.5	153981.9844	336278.8125	320503.5938	322954.5625	301498.375	281528.375	265806.625	330629.9062	452202.5312	341326.3438
11094819	744961.1875	425902.8125	704082.3125	688343.1875	685416.375	913858.9375	878406	853157.8125	799181.8125	720131.5	613689.625	544614.6875	954756.25	922762.3125	811547	794394.875	908297.625	618984.625	614220.375	616964.625	838849.9375	787743.5625	867265.3125	903023.125	845285.9375	631414.125	897831.8125	781221.4375	803714.5	324259.0938	843532.75	382999.7188	690546.25	856097.4375	678172.0625	876655.25	919439.1875	264003.4688	880212.375	548032.1875	725770.625	668257.3125	698974.5	714206	739306.8125	358097.625	771110.75	762362.1875	891059.3125
11094820	889579.9375	772721.875	768522.75	770867.125	760671.9375	578381.6875	787331.8125	557913.875	795849.5	689341	781844.4375	1001119.125	756307.25	731019.875	746405.4375	688838.25	682296.75	368164.0938	369620.375	386303.625	751858.8125	989573.4375	757986.9375	469642.8125	570225.875	775702.4375	834173.9375	1086360.875	1000592.063	418925.6562	899048.25	326647.6875	775951.6875	457633.4375	553165.6875	724607.3125	824608.875	621263.25	946757.5	822332.5	624226.5625	552374.9375	551804.875	922261.8125	790427.6875	412023.125	503375	467018.9375	652200.4375
11094821	329862.75	474820.4688	471587.9688	478080.4062	463917.1562	463064.3438	455357.875	439418.9062	445643.8125	308686.375	453532.75	458888.75	479918.1875	465522.5625	446601.8125	452658.1875	460163.3125	295195.9375	299898.9688	296234.875	435247.0625	475163.25	326845.4062	477237.0312	354716.4062	438482.75	479110.0938	323268.5	458474	342729.125	319462.7188	365023.9688	334827.5312	458988.7812	317919.5625	376745.8438	399214.25	322553.875	435501.5312	311378.9375	343384.75	342708.6562	330197.0625	296688	347328.875	345784.375	403307.25	357263.7188	361485.5
11094822	766521.625	510448.9062	1092931.75	1127707.25	1102525.25	751348.1875	1003011.875	800906.1875	866952.9375	909801.5625	747289.9375	692388.8125	941851.625	942134.8125	894004.25	607320.8125	906764.5625	425271.125	450529.9375	414543.6562	852356.6875	1032114.625	1149906.375	1071593.375	1082449.375	782812.3125	1038563.688	771069.125	965897.625	162354.2656	828219.5625	219843.5938	1200364.875	972817.75	1004667.75	697031.75	1280623.5	193557.1719	683064.1875	386160.4062	1025385.75	1026966.5	1007619.625	1102811.75	1271324.75	238655.2656	604742.6875	876706.5	1044320
11094823	261116.3594	296188.6562	219853.1094	237747.7812	216750.4219	250965.5312	207268.375	194541.5781	257472.0469	225825.2031	199969.8906	260335.7812	268985.8438	345697.8438	260421.7188	382933.1875	337217.3438	166789.1562	153275.4844	169222.4375	304860.3438	206618.3125	207972.9688	199358.625	210286.6562	244393.2188	404545.4375	263351.5625	306374.1562	154922.0469	276262.7188	208859.8125	246957.625	381765.9062	178273.5156	334199.6875	275200.7188	193420.0469	216592.9219	346847.0312	269431.5625	215393.0312	227062.0625	189477.8281	235754.0469	196544.2188	292098.5625	257497.4219	252437.4844
11094824	258324.125	270673.7188	228207.0156	236372.5938	229967.4219	279141.4688	290507.2188	328295.25	339741.0938	175403.3594	227269.8906	209970.0312	286090.6875	280031.2812	269639.6875	322114.375	276728.5938	379637.75	381394.4062	390760	220577.4688	267854.0938	214862.0469	274179.8125	312619.9062	379479.4688	270036.0312	388992.875	270528.9375	219423.3281	238889.1719	258909.25	234306.1562	291864.4688	128457.3828	219248.4375	251862.0469	242545.8438	277979.25	289072.5625	220715.3594	234066.7188	213099.5312	208228.8125	235930.7656	251790.2344	295842.875	195451.4219	213397.1562
11094825	447711.5938	640082.3125	772605	795719.25	782455.75	744925.5625	826464	654456.75	697108.75	401691.75	796365.5625	696994.625	635241.5625	624460.3125	596367.8125	588590.125	618986.5	438317.6562	426727.75	442596.9062	700555.125	676186.875	441782.1562	905430.5625	683266.125	619872.125	584795.375	459176.75	750794.0625	365007.3125	538194.1875	484934.0625	524370	643504.5625	459802.1562	556746.375	640059.25	537433.875	832706.875	462287.625	533228.4375	528903.25	490408.5	488171.1562	322296.875	411725.9688	486626.8125	594337.8125	603757.75
11094826	476149.9062	307057.625	448223.8125	456590.5938	438886.7812	559957.875	647486.875	328335.4062	618741	352173.9688	353796.1562	261236.1094	512271.0938	508019	488132.7812	513877.9688	515017.2812	308586.3125	305131.0938	321370.2188	520133.6562	517332.9375	285420.375	592158.5625	277218.2188	347711.9062	486525.5625	374773.125	531561.0625	245152.5312	421745.125	189370.9531	471737.9062	507660.0625	373054.375	499530.125	579315.25	193802.25	519161.8125	425220.7812	482542	447871.3125	433732.3125	412337.625	370829	183469.5938	456147.625	421243.7188	436137.75
11094827	334466.75	198987.1875	333803.125	334294.125	318506.6875	363982.2188	254108.8438	325513.0312	214981.0312	293841.5938	173315.1875	136892.4688	378148.4688	386585.9062	380229.8125	250833.2031	393132.8125	189853.0938	176971.5938	198103.9375	381643.1562	235616.4219	238739.2656	180327.3438	292236.625	292167.4062	321943.0938	439828.4375	539212.25	101836.2344	267741.625	88278.7578	208882.4844	474374.8125	368678.25	505683.1562	377355.125	95145.9531	355070.9062	240495.9531	283175.4062	289979.5	268988.3438	293654	429063.1875	104696.5859	328513.0625	247275.2812	253870.9375
11094828	290464.1875	366338.625	337418.9688	339381.875	336755.875	351679.4062	317072.5	333259.9062	355790.125	248047.0625	365637.8125	336342.125	367076	366954.0312	353336.5625	369596.75	369305.5625	217771	214352.6406	223866.4375	336333.25	297512.5312	403262.4375	336113.5312	310803.9375	279278	359771.0625	289523.8125	398047.2812	249624.8281	328543.375	332229.0938	280101.625	378516.4688	283606.25	384788.5625	304265.3438	249921.5312	378572.5312	287255.9688	269441.4688	269398.6562	252265.0156	292241.625	298978.9062	217441.6406	330019.0625	245287.3438	280669.4062
11094829	745410.8125	790981.875	600154.25	608164.6875	586741.125	830433.5625	667990.4375	608455.9375	787800.75	422596.1562	775452.75	433988.625	927382.875	909163.375	888820.25	648418.3125	704312.9375	518226.1875	514787.2188	545775.1875	673551.1875	676634.1875	792302.875	873456	259672.3281	945231.8125	755968.25	86506.3125	806184	644029.375	398288.7812	663360.75	762687.5	678242	527758.4375	758797.875	989699.0625	702132.5625	432428.4688	591301.1875	438881.7188	430212.8438	430244.0625	994948.5	702004.25	439738.9062	1023272.25	841029.0625	523761.5625
11094830	758130.0625	592815.4375	804149.75	863446.3125	791362.1875	836167.375	809395.5	638479.75	663841.875	743649.8125	793390.9375	729338.375	697941.25	663742.0625	662886.4375	712719.6875	705851.6875	832870	833216.8125	739201.1875	777950.4375	747189.375	766216.6875	1018259.438	1095384.25	684863.5625	639730.375	942968.9375	693546.125	362763.5	1019508.75	709745.875	941103.625	680687.875	842773	790793.25	959794.5	478336.5312	926414.3125	689571.375	860149.8125	762845.125	795137.75	814009.75	527620.5	380108.25	565325.25	906154.75	949778.5
11094831	409152.5938	846780.3125	532485.5625	538351.25	539971.3125	527080.9375	523011.6875	611292.75	572068	356246.25	615097.5	709806.25	641633.0625	642326.5625	611646.75	689473	627420.6875	497989.375	483296.25	503166.6562	492578.3438	451813.0625	302923.1562	505945.9375	515658.0312	545276.4375	651189.125	563330.4375	511449.0312	572631.1875	515468.5625	618108.9375	369430.3438	558050.8125	295513.5312	312748.75	467412.625	689011.875	578211.125	491246.2812	399523.6562	415442.3438	370669.875	328461.1875	267512.9062	597339.25	640462.5	322485	468119.0625
11094832	786974.0625	458654.1875	662851.4375	696620.3125	661007.4375	757475.125	530158.5625	572848.875	458737.375	787827.5	417375.5625	346523.125	812487.125	781179.0625	816118.25	587287.25	801144.25	425330	426477.0625	438126.0312	782039.6875	528670.5625	212104.8438	355666.6875	576938.3125	686581.25	653035.8125	1010827.188	1070626.5	197704.5625	650579.375	192855.25	471568.5312	935878.875	634466	890886.9375	787983.125	157965.7031	799377.9375	418601.4062	596694.1875	572678.0625	588137.375	594025	784653.125	187040.1562	704161.4375	503713.375	552816.25
11094833	250006.0781	277144.4062	219357.3125	229180.1562	214281.625	281023.8438	284789.0625	282782.0938	303480.2188	207539.0156	311732.5625	240951.2812	255680.6719	246576.2031	248834.6562	242750.9375	284540.1875	226284.0469	228861.1719	221983.4062	225894.7188	272452.4375	287627.8125	274768.9688	300718.0938	292998.4062	273387	276130.0312	279313.2188	194865.6094	228567.8281	226324.7812	317301.5938	328605.6875	240184.3438	270185.125	300459.0312	201469.0938	206062.0625	223232.3438	303209.4062	307298.125	297664.625	288666.9375	276552.1875	239122.4219	252491.6406	284397.375	262566.9688
11094834	876579.125	873535.5	669475.0625	708511.9375	675725.625	989162.9375	741918.3125	741398.0625	932722	518387.9375	867522.1875	481254.4688	1069710.625	1002584.938	1009849.875	736411	832850.125	648873.8125	626234.0625	642831.25	793457.1875	783428.3125	898164.1875	988772.5	352976.0938	1102445.5	845560.9375	112962.5469	939945.5	723544.3125	541060.125	783347.0625	839823.5625	816516.625	639522.875	905746.4375	1062914.75	752046	498987.2812	729538.6875	544661.125	524430.3125	544098.9375	1080258.875	805806	501223.4375	1136466.625	980296.5625	662048.0625
11094835	265974.2188	252106.9531	257538.1719	255327.4062	257963.6406	303070.8438	204254.625	243574.2812	170195.9062	216711.1875	240405.9375	188854.4688	298154.25	300545.4688	291789.2188	189493.375	279855.4062	146960.3281	120674.2734	146522.9062	304737.0625	197240.4375	174367.9688	151222.875	203135.6562	213456.5625	210466.2656	252447.9062	346366.5625	125268.8203	191510.4219	109440.8438	151102.875	278819.5938	200897.1562	282680.2188	253962.9531	116074.0312	252851.4062	147955.5938	205939.6406	210974.6562	196913.5781	177200.6562	325877.125	130035.2891	264595.3438	179231.2656	187686.0469
11094836	512090.75	661610	670550.9375	706705.75	668550.5	431028.75	568701.25	584638.4375	632671.5	259205.5	552827.75	640074.75	573709.125	558013.8125	542994.875	569642.75	570682.8125	612515.75	586526.4375	621533.4375	578224.3125	693279.5	311506.8125	725144.125	562440.0625	746030.75	629357.875	560540.9375	713180.875	460644.125	455795.125	689293	502265.9688	440111.375	356630.9375	524881.5	586173.5	442243.0938	661801.5625	673070.25	492760.125	499995.25	443743.5625	327202.625	486542.25	546969.1875	574301	567713.3125	546500.375
11094837	154013.6875	167878.2031	225777.0781	223894.2188	223703.8906	215324.8281	185313.1719	200500.0938	218752.2969	117876.7031	217852.6562	205986.7188	196872.75	187099.4375	184173.2344	199098.3906	202928.0625	130607.375	129342.4766	138753.875	193581.5469	248848.5781	200312.5781	268749.375	214655.0938	236496.2344	195310.8594	249012.8281	217965.2344	168598.1406	160033.8594	193623.7969	197422.7188	233601.8438	181471.3594	199521.7969	160764.9688	128925.5703	235416.1719	155672.4531	193692	191845.6562	190553.7031	204891.2188	228037.2656	148372.5	184206.8281	156260.7656	185770.0156
11094838	325494.1562	306797.5625	332756.9688	336862.2812	325179.3125	330629.9688	239504.9844	273182.0625	221362.0938	305418.7188	286214.25	231610.375	354099.0625	356454.9688	339969.0312	232708.6094	348232.2188	203776.3594	197854.0938	201048.1094	352382.4375	239215.5781	181152.8594	189060.9219	244952.7656	299425.2812	315417.2188	369866.0625	478449.75	209321.7656	261654.7031	175653.5625	203253.7812	389364.25	276591.2188	361977.0938	333580.6875	184063.5781	338285.7188	215312.0156	285066.9375	258749.6094	264187.75	220442.1094	358178.1562	194729.9688	313251.3438	259195.9531	259545.2812
11094839	277688.1562	210391.4375	340806.4688	344983.625	347601.25	271380.4688	330885.5938	347144.875	307367.8438	201628.7969	235154.2969	215927.7812	334926.625	348151.875	332841	231486.2188	364071.125	117063.3984	106504.4219	118333.1719	331904.625	299777.8125	393675.9688	351778.0312	364404.125	192068.9062	416659.7812	226378.625	345769.5625	65118.0391	280719.3125	77617.1406	377851.125	381388.25	348820.1875	317479.375	464011.8125	43547.3242	213760.4375	176445.7656	372867.625	378501.3125	346677.3125	386415	273809.625	88365.9688	315158.3125	311431	383946.75
11094840	429010.8125	527743.9375	541467.625	548618.4375	547750.4375	645025.5	676660.6875	571193.5625	557071.8125	363019.3438	636005.3125	524161	591428.6875	574197.5625	555477.125	509608.2188	584424.1875	386873.875	381985.9062	378342.4062	486447.5	630318.75	472457.0312	718854.5	452535.0312	396536.2812	578928.125	487074.4375	544540.5	439152.2812	546544.8125	456953.5625	540242.25	630843.1875	426742.6875	580766.125	730702.5625	262012.6406	483005.7812	202167.6875	554463.4375	559492.875	535605	572942.25	534410	359733	523069.25	685885.1875	594549.1875
11094841	149410.4219	124572.5469	163856.2031	164043.4688	157275.5156	184826.2188	202022.25	206957.8906	225675.7969	130422.5781	147924.3594	166422.0469	240927.9062	231968.8906	225152.3281	243289.625	188692.4844	157255.7656	159245.1719	163056.4219	194941.6094	319214.7188	241047.7812	242980.9062	197994.9219	243870	217762.4688	156744.6406	200483.75	114262.4297	147612.2344	87821.9688	232453.25	296359.875	227818.6562	294625	214312.5469	67617.3359	203424.9531	247680.7812	231322.9062	232950.3438	214315.5781	190151.9844	190699.0625	74125.1953	204843.8906	191240.7969	263737.5938
11094842	145739.1875	352476.7188	199643.8906	196519.1406	184570.5938	199779.2969	172066.5625	242866.4219	199717.5625	143316.7656	258439.6875	321775.25	256423.2344	256472.25	253931.9688	312770.1875	247214.9375	229325.25	233947.1562	235684.2656	212614.25	175048.3906	79477.9688	171089.3906	102878.8672	231227.2969	221098.0312	170324.9688	162508.2188	448177.3125	181604.25	359132.6562	92975.9453	182565.8125	89192.1484	103012.7422	91540.2266	318656.5312	229472.4375	203536.4844	134224.3281	114710.2031	114734.8516	72311.5938	80348.7812	364743.8438	269416.875	92127.7812	127045.9219
11094843	542092.0625	807703.1875	851253.875	858099.0625	866034.6875	843897	926120.5	764807.9375	798954.5	408389.2188	933157.875	816367.6875	746865.5625	741044.5	704344.3125	725791	724434.1875	531043.75	501909.2188	558604.0625	781005.5	737772.75	554989.0625	949811.625	745197.6875	724125.8125	686891.5	464467.9375	797029.6875	486624.125	625593.5625	573674.25	565418.8125	712854	474207.7812	631997	628367.375	248829.4062	951242.5	482056.5625	535145.125	569642.625	517275.9062	650893.25	486355.9375	511562.0938	605776.0625	559326.75	610384.0625
11094844	755198.5	1038134.438	968667.125	1016998.313	944582.875	730385.1875	858956.1875	733607.5625	818446.5	781986.0625	1096802.125	1199285.25	893161.1875	871253.3125	919539.5625	777087.875	800305.5	822117.4375	745580.8125	798704	782002.875	1043230.188	953913.1875	997481.5	1080884.75	1079904.75	953785.4375	1019070.25	779358.25	711437.375	951892.6875	986631.75	939423.4375	943509.125	782849.75	503909.4375	1093500.375	624256.75	856260.4375	655512.0625	883047.3125	773572.5	871055.4375	784259.5	1013692.688	801211.4375	721316.9375	879123.6875	953411.25
11094845	338050.8438	348154.625	342810.3438	352607.5938	338184.125	358247.5312	360798.0312	332620.1562	348213.7812	268804.8438	256440.4844	304485.0938	393827.0938	376217.7188	383894.875	320116.0312	405189.7188	308714.875	271661.25	305217.8125	352077.1562	424653.6875	373635.4688	377812.8125	380515.0625	433284.5312	376984.9062	466601.0625	416442.4062	282202.2812	302697.1562	355860.5625	360400.875	460974.1562	329985	378010.25	458945.0938	297633	384187.4062	358519.8125	396123.6562	382940.9062	379549.5625	356575.125	358863.875	290725.1562	376346.75	328820.2812	400339.8125
11094846	266560.2188	349553.6562	360737.5312	386242.9375	345710.4688	296259.7188	297701.0625	230492.9062	271706.7188	251219.5156	161053.9375	334136.6562	272144.875	303465.5938	255156.7812	251845.0312	297888.6875	318832.8438	310023.0625	316228.8125	315688.8125	290408.4375	196709.7656	295991.0938	188882.2031	322340.2188	438936.75	246902.6406	373542.5312	261852.5312	185056.3438	228575.1094	263261.4688	496224.9375	198628.3594	260716.6094	391649.4062	293665.6875	198131.9844	272827.8125	382338.7812	335211.1562	351158.5312	247527.0781	240617.1719	168291.4844	349837.4688	310577.0625	307756.25
11094847	593396.3125	271584.5625	425460.6875	443258.125	422841.3125	433647.3438	538383.875	522283.5938	427783.7812	355117.9688	195710.7031	239620.0938	471999.9688	459114.1562	436977.4062	487652	667762.375	332118.5	329253.5625	354745.8125	576453.875	473759.0625	471133.0312	407214.1875	461723.9375	420219.25	695763.9375	506448.0938	630114.5	178915.375	485059.0625	88775.0859	447491.3125	722853.875	315674.6875	584298.8125	587361.625	165837.3438	439610.25	430714.2812	633744.3125	592857.3125	643111.8125	494629.4062	484816.25	196559.6406	647252.5	406650	584296.3125
11094848	250547.5	213658.4062	207759.9375	220782.9062	207130.7344	257470.1562	240361.5781	268365.8125	217695.4062	202073.625	262978.4375	245313.5625	264156.1875	262361.8438	257426.4375	266059.4062	249178.4219	197612.3125	194755.1406	196626.5312	251763.2344	261323.125	237883.5	239740.6094	283591.5	130392.7188	270994.6562	227008.6875	261844.8438	170725.0781	277188.9062	246788.5781	263387.2812	302825.25	309853.5625	302113.25	320781.5938	194983.4844	308622.125	295022.125	281952.4062	274960.0312	268683.7812	255944.5625	231346.75	186040.0156	228212.4688	281057.375	269881.5625
11094849	163540.3125	173462.8906	135426.9219	136234	135126.5156	165350.8438	165165.375	166157.5781	143256.8594	120253.5	180391.875	166377.2344	159623.7188	158178.1406	156263.8438	178757.7812	171638.1719	90283.6094	85237.6562	95227.7734	174660.1094	150703.125	183850.0938	130976.2578	134722.0625	136028.8438	188491.25	160459.8594	197427.9219	135632.9688	167075.4688	165287.4062	128860.3594	193851.7969	154254.0469	205187.375	203887.75	129184.4453	176018.2656	152128.8438	132352.7656	128124.6484	120486.75	143806.875	138980.5938	149507.0625	151530.75	146796.4219	152885.4219
11094850	119578.4062	120792.3828	177923.6719	174033.75	169396.0938	217096.1094	217572.5938	188140.0469	172730.7812	104733.0078	152285.4375	132925.5938	191007.5469	192441.5625	182997.2188	170634.75	185646.5469	113855.7031	112322.0547	113462.4219	166057.4062	193459.625	197768.4062	219627.8438	106501.4844	125985.4766	183736.4375	103566.5	165210.1562	134529.4844	129965.4688	104194.6562	144561.3438	195624.125	97262.9141	160718.0312	188852.5469	80209.6172	153188.1875	58192.1172	155849.4844	166443.125	153633.1562	129663.9375	134931.4219	107552.2812	155073.7969	168808.3906	161259.8906
11094851	346261.5	417674.1562	383527.9375	404647.9688	383596.7188	454790.75	471923.7188	411555.75	406317.5625	301483.0312	479656.5312	433896.6875	437376.625	421912.125	416162.4688	395934.0312	433969.5312	335715.0938	335072.9688	338123.3438	368647.75	440851.375	354101	494539.3438	367042.2188	316968.2812	425855.9062	385743.875	396596.6562	401020.375	430675.875	401370.625	399400.3438	449214.5312	327655.875	415899.125	477390.125	259723.5781	383263.8125	203184.6562	403114.8438	401971.5312	397778.2188	395152.3438	348121.6562	334940.8125	383087.3125	470459.4062	427231.4062
11094852	275400.375	143584.5938	296741.8438	294716.9375	291940.8438	278537.1875	266877.9688	237774.1562	243866.7344	239403.1406	243771.7344	180322.25	237401.6875	237402.5156	225979.4688	183651.625	276796.3438	124018.2969	127016.6094	127821.1406	280491.4688	230808.9531	304055.0312	344833.7188	280255.25	165159.6875	285114.0625	239085.8594	284181.0625	72818.1797	208872.4688	53810.2188	289543.0312	255758.4844	302546	337524.1875	298686.75	49125.0703	228360.2344	148970.3438	289973.625	283784.25	267584.6875	358481.875	327250.3125	93228.3359	201616.7344	248928.25	256116.7812
11094853	447788.5625	499192.6875	681288	691131.3125	692549.375	701615	649408.0625	545195.9375	620446.0625	393692.5	644885.0625	536193	591833.3125	586262.1875	560196.8125	583320.5	658447	310838.875	296797.5938	304968.2812	642771.6875	541942.4375	304428.7812	748438.375	431119.7812	512584.0312	690368.125	407736.0938	653789	267637.8438	413485.2812	216742.8125	446047.8125	632762.25	415895.2812	517950.0312	490126.8125	40224.8984	645945.6875	394209.375	436230.9375	397739.4062	418636.8125	356763.4062	394677	295608.7812	532923.1875	404913.5938	428650.0938
11094854	142932.9375	151099.8281	145189.8438	144287.8438	137536.2344	143226.5625	93723.7266	115872.7812	79989.25	150920.5625	129656.9766	112877.125	159377.75	155265.0938	147826.4062	92861.0156	148338.1875	85017.875	85688.0625	83018.1562	153335.3438	97185.5781	97148.8047	68314.7344	128554.9062	128989.2422	133371.0312	212904.4688	237098.9688	77239.0391	118159.9844	55785.1367	96445.8047	179127.5781	121296.0938	161408.75	191082.5312	65498.0586	148942.75	85892.5938	124770.4688	131659.1875	126505.5625	105803.7578	176179.375	80472.5938	124631.8906	129860.7344	119053.3203
11094855	1009521	882522.625	1044062.063	1075273.75	1030603.688	1258439.875	1231253.125	1062667.875	977151	1171739.375	1367083.375	1066851	1193340.125	1154457.625	1243347.25	886493.1875	996221.6875	835705.75	831583.3125	768206.9375	1076308.75	1268739.375	1372353.25	1347939.25	1327940.5	1005757.625	1185080.125	1180324.5	1019074.063	520468.125	1207319.5	811474.5625	1064086	1213809.75	971497.3125	1229013.875	1338898	572318	1105689.875	633588.3125	1078977.5	999422.8125	1067303.5	919995.0625	1204082.875	605100.625	1013117.5	1095709.5	1326764.5
11094856	405546.4688	736563.5	733766.25	735865.1875	749068.625	707715.8125	827623.75	662073	686104.625	299043.1562	888924.75	776279.0625	602770.4375	609616.5	601211.5	594417.875	602699.6875	411868.9688	374532.3438	420297.2188	684878.0625	626854.8125	512924.0625	890261.375	561934.0625	596236.5625	562245.125	347058.0938	684004.0625	414328.2188	441485.0312	527873.0625	403067.4375	589845.875	355998.125	461086.625	509777.5	151132.375	824956.4375	378724.2812	389176.75	403386.1562	354683.125	515302.9375	357508.625	489316	529475.875	434354.2812	462938.5625
11094857	1050597.625	782689	895887.5	900436.75	889690.75	973085.9375	705465	762342.0625	597542.9375	1136028.625	675871.75	542352	1004515.688	986239.125	999774.375	651757.25	951546.5	649437.6875	665324	661534.0625	986320.6875	679148.5625	781582.625	529411.9375	890559.8125	797446.6875	857353.625	1224452.125	1272352.75	361957.4062	895623.6875	336128.4062	721483.875	1034997.813	771747.75	1166529.375	1092878.625	372028.4062	937193.8125	565036.75	933680.1875	862123.5	945193.625	876350.125	1179798.75	385897.6875	880912.6875	749386.3125	905156.5625
11094858	451442	391612.3438	413935.8125	414441.875	416268.6562	474641	497434.2188	541599.3125	451090.9375	296304.5938	419685.4062	417036	499389.5625	481731.5625	479636.1875	509205.25	484077.75	328784.5	283689.5938	345995.125	475528.0312	517454.0625	534408.75	489851.25	489270.125	244964.8594	544759	432457.9688	504556.1562	285452.6562	427183.8438	407395.875	436754.375	568216.375	441245.4375	558159.875	547827.625	341912.75	584085.5	439033.6562	494081.3125	504313.2188	490740.0312	536669.9375	475991.9688	324089.5	428627.625	367354.5625	474302.75
11094859	224134.2969	207156.6094	352013.625	363774.8438	386507.0938	439100.0312	429657.9688	368801.0938	531301.9375	298043.8125	288449.6875	207423.7344	388659.5	528286.4375	384636.0938	486463.9375	323968.9688	271128.75	257839.6094	269436	216536.3125	403374.5625	244846.9531	399598.4688	293551.7188	387732.0625	366044.5312	281861.75	333043.1562	228017.6719	309963.1562	208143.7812	208699.4688	388051.25	232765.7812	293282.3125	292026.5312	371220.9688	392890.5	261488.2656	119449.5312	102113.2734	101263.9531	159829.0938	299165.6562	165121.75	339558.125	324905.8438	289598.9375
11094860	855303.6875	1280540.625	1011307.188	1032173.688	1008687.5	1053744.75	607167.6875	623377.9375	940665.8125	1095649.125	813469	951018.9375	1066246.875	1077323.75	1097553.5	1199210.75	1402439.625	703202.4375	677889.875	692281.9375	1272256.375	934050.5625	1106781.5	578539.9375	1037646.188	938604.375	1660431.75	1184862.25	1335471	225460	1171533.25	212553.4531	1278122.25	1551513.625	650884.6875	1560186.25	1329184.125	21722.3477	1000431.938	1220154.125	1178176	1106980.5	1163420.375	1121336	1100532.75	418712.2188	1205332.875	799323.0625	1241832.625
11094861	279281.5	218728.9531	247840.7812	239962.125	242707.3438	245276.2188	264264.7188	248629.5469	266711.7188	316694.5625	227814.2188	234181.5781	230854.9688	229540.4375	240729.4062	248810.7812	234437.9219	310940.7188	317323	318733.1875	257645.6562	257667.4219	245579.8906	246954.875	254929.7969	258172.7812	240722.5625	234026.9688	229526.2969	266359.8125	269797.4688	302833.1875	280473.1875	219801.6719	306539.7812	292362.125	242123.8438	316333.125	230324.0312	330103.3125	278592.6562	283674.8125	273304.375	270025.875	306303.3438	280200.1875	232435.2656	327446.4375	288433.4375
11094862	550528.5	752338.375	506811.5312	513729.2812	522399.2812	497056	490922.5625	493966.0312	459762.8125	373842.7812	565784.0625	599932.875	511962.0938	499859.9688	528358.75	528021.375	655547.625	242416.4219	248573.1094	252939.3438	599966.8125	414937.4062	458362.6875	445004.2812	459301.9375	484203.1875	789373	532034	669927.25	275263.7188	434343.7188	370680.1875	461918.4375	758741.25	281893.9062	564901.375	519370.5938	212993.0938	472549.9688	392190.7188	460513.4062	463836.375	457690.5938	470213.1562	446161.7812	415048.25	538745.625	340084.8125	482721.5625
11094863	131215.25	303647	242252.75	244447.4375	234008.0469	244797.5625	246276.625	201058.375	197725.5938	129639.3281	378468.5625	330685.9688	198548.8594	191603.6406	188196.4062	196996.9688	199751.9844	144078.6719	145123.9844	149223.8438	236691.6406	214376.8438	119363.7266	281062.1875	204686.0312	195865.9375	187477.2812	148588.4688	233263.0469	196253.2656	176358.0156	291889	149399.3594	208802.6875	143767.6406	164741.5625	176488.1094	245287.375	283969.1875	143761.3594	152858.8906	148153.5781	138942.3906	161293.3906	115369.2812	210625.8281	166518.3281	160598.5938	187912.8906
11094864	309354.0625	321654.375	415341.25	436899.0625	420572.5938	426835.3438	387902.9062	326618.5625	371908.125	286865.125	415816.5938	336261.8125	369734.875	369690.5312	357489.4062	356138.2812	406825.1875	244533.2031	230957.9062	232121.9688	397058.9062	331686.5625	220341.0312	471911.5938	279779.4375	325682.125	422105.9688	269336.7188	382036.4062	185408.6875	294570.8438	183792.2031	283857.1562	389293.25	297094.8438	343829.4375	324667.5312	114502.9766	410019.0938	281352	302691.4062	318389.3125	284035.625	296351.9062	299291.5	206293	332680.25	297652.5625	297616.5938
11094865	1097747.5	1204472.875	1086576.625	1085780.125	1072684.625	1223099.75	1368234.375	1317966.5	1443986.875	757168	1250528.875	1032931.688	1135157.5	1107664	1056378.375	1068619.25	1285561.125	997007.3125	1006176	999998.1875	1035042.938	1204513.875	1147370.25	1241191.75	1268619.75	1303171.5	1237246.375	1212476.375	1262631.625	630058.6875	889672.25	735001.5625	1280624.875	1343190.875	795760.1875	1184438.875	1235551.5	636574	934407.875	879968.3125	1210400	1266840.25	1196102.625	1302140.5	1268921	824905.9375	1133614.625	991852.0625	1080347.125
11094866	540737.5	490941.8125	569839.5	575673.0625	580285.75	595219.5625	448897.9375	492268.0312	390168.875	436862.25	440835.125	392977.9375	615655.125	604163.8125	595465.5625	378130.375	593002.9375	279901.0312	258297.7188	286899.0625	609228.5625	425580.6562	416922.75	352163.75	454927.5938	498239.25	557201.25	676015.0625	836861.5625	206076.8281	394932.75	166510.375	328133.125	700421.25	389783.875	630711.6875	578067.125	187457.1875	545059.4375	254045.125	478294.6562	456774	452551.4062	473510.9062	677783	226604.875	530120	360647.9688	439142.5938
11094867	282143.6875	238273.6094	381842.8438	374030.125	386737.4062	307480.2188	368642.0625	378020	342432.6562	254418.2812	282280.2188	265583.5	378171.0938	377274.5938	340690.75	270744.0312	425285.5	120026.6172	122515.625	121252.6719	361278.7188	335050.7188	356816.75	368728.25	352467.9062	241640.9531	435035.4375	211701.5	389839.0938	120347.2812	245191.875	118955.3516	373688.5312	363756.0938	300179.4375	293076.375	355038.125	72415.7891	264394.0312	179757.0469	342504.9062	371859.5938	342882.0312	390632.625	289886.625	120376.6094	314662.5625	253049.0156	362481.6562
11094868	141734.3438	30514.6094	260787.4062	259533.0156	258690.4062	271242.25	410053.0938	263113.7812	304971.5625	114742.9141	38530.6562	45562.3789	334702.6562	331609.625	322879	214218.8125	264439	118693.3047	116413.0234	116955.3125	201830.3125	320935.7812	250324.4375	405971.8438	194102.5625	265326.0625	270735.3438	109203.9297	210241.4375	50252.8789	162344.7812	56430.5859	208423.7812	244012.2031	108127.5859	146448.2969	273833.75	34941.4375	218427.7969	177558.0781	285588.4375	312426.4062	273637.3438	159073.1562	237531.8125	26994.3613	271864.5	290647.5312	205926.9219
11094869	620618.1875	664885.5625	554880.6875	557500.75	561042.625	615460.625	598143.6875	604817.375	525585.125	473787.7812	641069.375	672595.3125	624345.0625	614512.5625	640870.5	577052.75	672807.3125	338390.5	337132.0938	356863.5	636815.3125	616365.9375	722333.3125	459882.3438	518109.7188	553902.6875	757566.6875	615964.75	721718.0625	426814.4688	543979.4375	483069.4062	539871.875	724434.5	502735	680203.4375	618060.25	414136.8438	576615.75	444669.2188	482058.9688	533121.625	476382.4688	506896.875	667856.6875	426199.1562	538772.8125	426614.0938	550526.375
11094870	336885.5	419106.1875	453666.0938	476849.5312	450761.5938	334808.5938	334778.5938	263507.9062	245623.6562	264781.875	136997.4062	359175.9688	280858.9062	280600.7188	270789.2812	277296.875	342506.5312	327215.9062	324253.5	320059.75	379733.125	318662.5	193512.2656	307987.75	185593.1094	364104.6562	536597.625	330346.9375	490200.75	242416.5469	198207.2812	198365.3438	293176.1875	636254.5	254822.9688	322733.1562	372999.5938	286111.0625	236701.9375	255158.2031	402583.25	418948.4688	387986.5625	354261.4688	303825	161039.8125	402903.7812	236373.6406	308261.5312
11094871	167158.0312	324837.1875	232623.4219	234969.1094	238165.5938	253198.0312	225872.0938	220970.4375	236552.0469	183361.25	309287.7188	308286.625	225357.3125	226952.5781	222803.0938	288433.5625	230956.1094	234381.4375	228371.4375	240821.5469	220091.7031	189964.9844	114720.5078	254657.0781	180136.6562	237465.5469	234365.2031	219463.6406	219685.7656	372951.9062	187191.4688	348631.375	131618.4062	219157.9688	140541.8594	175947.2812	164895.1406	369808.9375	295406.0312	220731.6406	143094.3281	153684.8438	134594.3594	145944.4375	153202.0312	341319.625	225487.2031	142492.75	150982.4844
11094872	415489.0625	360129.8125	369121.3125	380681.5625	367256.625	398472.8438	261275	305763.125	240158.6094	368226.8438	318479.125	251821.375	432016.9062	418813.5625	425394.875	258081.0781	419808.375	216611.1094	197214.1406	225923.375	425256.5938	257629.125	258432.8438	207251.7031	322845.6875	341659.5938	367126.5938	567622.9375	601058.6875	179990.9844	313232.0625	158914.0938	241256.6875	508131.5625	352522.5938	485509.4688	437082.25	169713.9688	403161.4375	214924.1719	336630.125	329770.9375	323903	352723.3438	477378.5625	197830.2969	367957.25	302641.6562	307342.1562
11094873	356183.7188	423174.7812	524025.4688	523525.75	525608.625	558421.4375	487600.875	424312.5	448170.625	408259.0625	540600.6875	451646.1562	470701.5312	456195.8125	447989.9688	468006	543039.625	261521.9688	245578.1875	259923.5625	474341.1875	437609.25	338088.8125	568790.9375	391698.5938	392446	600831.6875	405950.375	651650.125	316237.7188	371504.6562	336237.7812	353465.3125	597646	409291.2188	516889.3125	488395.2188	272663	571798.3125	356890.1875	396460.7188	409868.5	365320.7188	370524.2812	445843.875	316638.9062	398098.5938	383702.0625	382617.8125
11094874	326236.1562	456403.2188	543694.1875	579160.3125	542256.375	364669.25	268384.9688	359368.5938	359945.5938	357702.0938	324381.7188	348439.875	390411.0938	369608.0625	366155.25	384657.7812	297541.5625	340883.75	331128.4688	333615.6875	288127.875	445722.0625	366916.9375	413984.375	460610.6562	482374.1875	356749	413526.3438	503935.0312	248162.1875	365199.125	236998.9844	421298.75	320107.0938	371565.7812	323202.5312	318185.9062	257353.6875	336047.9375	330487.5938	354510	363148.25	352347.625	330025.6875	347339.1562	153273.4219	269229.7812	239776.2969	370277.6562
11094875	182775.7969	174166.7969	159787.4844	165900.0312	162280.9531	206766.2969	218555.4844	200406.8125	187285.4219	158254.0625	237485.2812	212359	205274.2188	204863.4062	195726.8281	158090.9844	200483.1562	141151.4062	138557.4062	139611.3438	186378.7031	175050.0938	207638.2812	192099	189390.3281	186864.6875	201638.3906	146400.0156	190306.9531	164026.6719	189906.9844	181758.4062	178475.75	212349.4531	207431.9219	220843.0938	234057.75	125383.4531	195189.0938	169608.1719	185335.2969	186094.8594	181306.5781	173173.4219	181382.7812	167307.9531	178169.0625	230382.9688	214721.875
11094876	169575.875	177927.5312	154051.2812	155141.2812	155280	221669.625	249976.2812	170678.375	196128.2188	148488.0312	231854.8438	172606.6719	198864.1406	200696.5156	194827.4531	149931.4219	207221.4688	143552.3906	132412.2188	144137.4688	197967.0312	160346.7031	164235.75	265102.3438	155128.9062	136395.2812	222629.9531	137154.9531	180515.4844	90458.9688	165781.3125	97900.3047	155286.8281	262487.0625	136995.1719	211716.7188	204810.4531	30549.2852	194378.1406	156475.375	180372.8281	184351.7031	168465.2031	160958.8906	156881.9844	75990.4375	219391.0625	220423.75	183178.7031
11094877	204001.7188	331495.0312	220448.4062	225811.7969	221378.5156	217752.2344	170602.5938	229945.1094	202049.8594	116050.1953	276364.5312	302262.7188	235995.5938	231500.8125	235117.4844	235431.4844	211568.9688	202037.0312	177899.1094	202579.9844	194668.3438	203329.6719	176793.3125	208233.7969	283915.75	264324.5625	221004.6875	222203.2969	214602.625	297108.7188	184701.6719	374685.8438	178742.2812	223258.7969	156514.8281	161924.2656	199981.875	300053.9688	218073.3594	226217.4531	183035.375	179291.4844	174558.0938	176187.9531	148116.2969	302938.7812	221691.9062	135050.5312	197829.5
11094878	333956.75	244299.7656	226936.75	230678.4062	211039.5469	346876.5	274748.1875	254263.75	335795.875	173450.9531	220738.8438	117621.9453	385605.9062	392859.8438	389690.5312	253035.7344	291345.2812	229940.7812	218035.0938	236984.875	301305.75	275307.9062	288791.75	351353.5938	113621.6875	409386.5938	306959.2812	38703.3438	318565.3125	184711.5	171243.5156	203953.2812	320709.6875	276800.125	271976.3438	361212	415793.0625	166422.6875	169216.25	328805.1562	182892.6094	186830.8594	172245.1875	432555.8125	316966.3438	114343.4062	473441.4062	410616.7188	237145.9531
11094879	433188	181743.2344	329747.6875	334332.3438	334240.875	234249.3438	326543.4062	224863.6875	348185.9688	267807.5625	203733.2031	271287.375	325584.9062	304358.4375	313594.5	287481.2188	279263.9375	144385.1562	146464.1406	150208	356888.0312	436724.6875	336989.375	185399.2031	264658.0625	344888.1562	347263.4688	481864.875	412157.7812	87816.7812	418878.0312	70907.1641	374063.1875	187223.3125	327506.3125	304532.875	339990.4375	119948.8438	416148.125	375042.75	271437.75	278417.2188	261730.9844	430966.9375	360727.9062	82021.0938	188549.3594	244250.9375	258676.3906
11094880	355410.7812	333776.3438	340117.1875	342068.5625	344690.2188	253435.5938	333078.375	242975.1094	340550.9688	188900.125	360013.1875	463205.0312	327057.4062	321684.7188	321156.0938	296819.0938	291290.9375	126272.0703	112325.5234	135327.9375	336565.4688	419439.6875	300887.7188	202500.2344	182239.9219	343865.9062	340384.6875	426266.25	458168.3125	226312.875	310846.4375	188505.8594	266786.9375	184465.5781	230128.875	234022.7812	273559.3125	331033.875	417654.8438	325890.5312	198982.4531	191529.4219	188901.2812	368001.25	287962.625	241173.625	203262.2656	175612.0156	201061.75
11094881	385564.6875	93055.4375	279186.2812	286523.4688	284541.8125	314190.7188	196492	237281.1406	181268.8125	340847.8438	74179.4141	63326.3047	327782.875	314204.5625	332398.25	200006.25	304440.9375	223442.5781	193310.1562	223677.5625	330121.5	202489.5	262390.8125	144699.625	306671.5	251158.875	260079.6719	491882.6562	409783.5938	34601.1875	297004.7188	28361.668	227404.4531	354429.375	323087.9062	424351.6875	408748.375	29215.125	283833.2188	208228.8906	332836.5	308536.375	310340.4062	297527.8438	431181.4062	31068.3633	278465.0312	298216.3438	297358.3125
11094882	342203.75	237396.0312	323516.875	336708.375	317872.4375	352228.9688	228772.4688	264673.625	199731.625	347068.25	199193.9375	160994.7344	389661.75	373490.2812	358091.2812	222853.3594	356812	197507.1406	200309.9688	198490.7031	360042.75	234677.125	242778.5938	176121.2812	305422.7188	300138.5	335220.6562	485147.9062	562615.75	95634.4219	281933.9688	80592.2344	242429.4062	460045.4375	323541.5625	419383.3125	435359.6562	80870.4375	341764.125	209723.1875	305119.3438	308661.5938	302923.2812	276135.3125	390278.25	83805.75	303832.6562	325781.125	292800.0312
11094883	354475.6562	589313.8125	665868.375	680856.1875	664958.9375	431907.0625	348059.8438	456523.3438	464860.0312	344065.0938	422672.5625	455059.0625	476714.0625	472662.0938	454919.1562	437115.25	368134.0312	354506.2812	347081.0625	362560.6875	391618.125	526896.8125	275355.25	493406.0938	486045.8438	592379.125	417254.0938	400817.8438	603573	222828.9688	364914.875	175075.75	433908.4375	402043.8438	382534.4375	375052.9062	317893.0312	104127.2344	372876.125	411892.2812	368381.3125	373578.7812	343216.375	283963.875	429825.25	177607.5781	346161.8438	278677.6875	387852.75
11094884	324833.375	316961.9062	422736.5938	436301.875	387606.7812	422429.0625	344110.7188	386948.9688	382224.2812	291638.3125	267663.7188	287197.8438	484387.2188	463994.1875	471202.4375	467456.75	505992.5	264455.5312	266701	261891.2812	430998.6875	383289.7188	313742.7812	422903.375	382501.8125	384832.9375	548955.6875	346465.7188	460511.7188	214025.3125	373208.125	209309.9219	388617.0312	478437.3125	304844.7188	289827.625	465376.5625	197120.2344	376264.875	336738.6562	366196.4688	336774.5938	342746.7812	321194.3125	218686.8281	163348.2812	460402.0938	360007.0938	427729.875
11094885	155824.4844	141801.9688	221839.6562	226936.125	217508.2031	274823.625	256765.6562	223470.125	225535.6094	147783.625	181174.875	147222.8438	242574.7344	240745.4375	234307.4844	227493.0469	238320.7812	158567.1562	157238.3125	158709.1406	205299.0156	251794.0156	156160.5156	267856.0625	160590.2344	165388.4062	229351.1406	160893.1719	212476.5625	127715.1719	201798.4062	113403.2266	190410.7031	255633.1719	153487.0469	208473.9375	243908.9062	88665.7812	212812.75	92270.6484	211702.8594	226385.2031	206137.0156	176175.5	174716.5469	106943.6406	202837.9375	227212.2031	218070.6094
11094886	304905.625	500152.9375	299523.75	313170.875	313217.5938	393973.75	392453.7812	414106.1875	473621.125	230700.9688	539887.875	688164.4375	454883.125	444879.8438	487085.2188	527144.375	353276.75	414178.8125	416348.0625	432383.1562	370880.5938	620308.6875	513520.6562	425846.0625	380903.2812	593451.6875	428750.0312	363646.1875	381025.4062	500259	263664.3125	407225.5938	424795.3125	580779.5	347977.1562	529114.25	360241.4688	332168.4375	430681.625	493452.0312	410739.1562	387112.5312	412659.875	367171.9062	353562.8438	401439.2812	482966.4375	293820.375	453831.4375
11094887	326144.375	656083.4375	528871.0625	540518.4375	521697.2188	676611.375	625659	587743.125	519175.125	359351.5625	871167.1875	745108.1875	638656	631283.8125	601327.25	614886.3125	500306.2188	429936.6875	402099.4375	431604.7188	502763.0938	646789.8125	348351.6562	704872.5	429627.5938	601345.1875	567635.625	423317.3438	495582.875	622585.3125	461574.9375	851797.8125	305510.5938	607138	337386.375	433867.0312	425457.4375	620756.8125	728606.375	347018.3125	337320.9375	283310.375	307254.3438	212718.4531	353911.5625	620383.875	517285.7812	410774.5	430040.125
11094888	413235.8438	413575.8125	508137.5938	526983.0625	514790.5	497267.3438	444589.8125	445324.0625	520622.8125	395003.3438	449136.4375	488067.4062	466177.7812	458215.9375	444846.6562	445096.125	499015.75	318597.3125	319651.4688	322865.5312	435991.25	554801.9375	536692.5	596530.0625	571464.0625	544299.0625	493616.8125	561788.1875	515114.7188	319163.6875	470463.5938	388395.75	553239.125	554370.625	503936.8125	498775.5	541957.1875	311223.9375	478918.875	399384.5938	517787.9375	527551.625	508781.5625	538318.625	547705.4375	306291.8438	449929.4062	459362.4375	540108
11094889	147604.0938	248936.2188	138305.2188	160867.7031	131493.1562	175139.2344	156663.0625	110199.6797	238221.75	111124.1172	216560.3594	219166.875	181723.625	221899.3125	168856.0938	232412.7188	172674.0312	182965.7812	182004.5625	192029.4688	150634.1719	169704.0625	114073.5625	165005.5781	135056.3125	212680.25	176257.5781	167184.2812	175190.0625	162464.3125	144344.5156	180005.9688	130678.7188	186723.375	105392.0625	139604.5469	160039.0781	131945.7188	160905.4062	193675.3438	151086.0938	120073.7422	133204.1562	110107.75	123306.3438	185769.0156	173613.6719	145293.0156	139308.8125
11094890	278514.125	136043.0156	363700.7812	383288.875	365054.6875	265065.5	268153.125	209533.7656	187708.2188	218576.9062	26331.7227	115585.6172	230096.1719	225174.9062	222156.5469	227137.9219	272237.875	336406.3438	306764.125	325034.75	307372.9062	259019.4688	156819.3438	247673.4375	171636.6719	300512.4062	434558.4062	250763.4688	353181.5312	80745.9688	183649.375	60265.5664	251653.2812	504741	218734.4531	272945.2812	348073.1562	99466.9375	175044.7656	274974.6875	365027.1875	351319.6562	347313.5	221647.3438	268936.75	33693.7773	343993.8125	229734.5156	292274.1875
11094891	618931.5625	61765.3359	457583.875	461961.0938	485062.1562	548191.6875	329666.5625	391497.0312	289045.5938	529483.3125	55255.3086	40437.8867	510531.7812	499855.2188	541158.3125	285721.0625	523728.4375	269169.0938	271494	286250.9375	554473.8125	318624.9062	400961.8125	239270.6719	474642.8125	445707.625	497418.9688	740094.5625	788187.75	21098.1621	457418.3125	18387.875	406134.5625	681655.125	444032.5625	713074.375	582925.625	18825.1543	442880.5312	253884	497029.5938	491475.7188	488157.8125	551733.9375	730170.9375	16342.6973	463632.5	375532.625	432633.0625
11094892	236608.4844	209003.2969	198158.4062	193820.7656	192493.25	201000	200119.75	204687.3438	198533.2812	254231.5312	195434.25	204308.5938	199937.0469	195565.4062	213688.7344	203289.75	192601.75	226288.4688	247404.9375	242383.9375	209365.6875	193936.375	209083.0312	193070.875	241439.75	200206.8125	198080.6875	190899.5312	185779.2344	62577.7852	216757.9062	126690.8125	212630.5781	192136.5312	278742	226264.0781	206813.0625	16812.4414	186191.6719	243609.9688	218444.8594	238531.5781	235570.9688	223275.0312	224698	83606.4609	208996.0781	253255.2656	213782.7656
11094893	77413.7969	171446.9219	143928.6406	147194.4531	135956.2969	172009.2812	170704.3125	150088.375	135027.7344	90858.8281	187743.5	171963.9688	155612.9531	152539.9688	163643.6562	138941.1406	149902.1562	87667.2734	69355.8125	79118.3906	140621.7188	171057	101035.1641	186106.6719	94279.3594	116284.4453	151673.4844	112693.8984	135711.2188	147306.2031	123293.8359	158977.2812	106211.0781	189169.6094	113534.9688	123732.4062	164356.0781	83921.7891	135962.2969	64463.3555	110933.5625	109570.4531	112861.6406	108716.7656	103281.3516	122743.6953	143732.0156	164272.375	133479.7656
11094894	233444.9844	206151.8281	242093.3594	239228.5781	243806.25	231520.9062	182184.75	198320.6406	157768.2812	227651.4062	243127.625	225648	230166.2344	243461.2344	230486.3594	159336.4531	233780.5625	141506.7188	150344.0469	144575.7812	241031.3594	168727.5	180413.5156	130090.25	201850.0625	192354.1875	202799.625	292950.25	303057.9688	135527.8125	196945.2344	151852.4688	165471.9531	245283.3906	211002.0781	241122.3281	223913.6094	116609.5938	246164.2656	132654.5312	210653.125	210874.0938	206762.7344	202555.3125	263458.7812	130732.3906	195259.6094	184339.4219	193629.4062
11094895	888933.5625	686529.6875	909764.9375	945436.625	919583.4375	968062.6875	1137634.75	1157480.5	1259398.75	575919.375	738426.75	618618.5625	997316.4375	975805.125	929844.9375	968927.6875	1106032.25	853503.5625	803597	833653.9375	889176.125	992073	873466	1024629.063	1013316.938	960920.125	993453.5	922292.5	1004042.25	440855.5312	861915.3125	443200.625	913983.1875	1100669.625	581881.6875	833522.375	862732.5	425633.875	830075.625	661593.1875	934860.0625	940233.1875	924599.5625	926766.1875	846488	544267.9375	884848.75	617511.9375	794227.3125
11094896	700481.75	435484.3438	601181	628616.875	607441.375	656821.875	469532.6562	511396.5938	400066.9375	725804	418557.125	334731.1562	700836.875	676991.5	646335.625	458177.875	652901.4375	431200.7188	402015.9688	401328.5	655010.0625	472151.2812	500088.3125	359668.4062	600774.25	541403.3125	603431.125	919143.5625	935560.25	231590.5781	586433.3125	174929.7344	530215.25	805316	526223.8125	804223.9375	743083.4375	224180.6406	649997.6875	368986.9375	620191.375	610982.3125	618323.9375	584766.4375	779153.125	226536.8438	589385.5	510307.5	580406
11094897	161391.0938	146746.8438	177015.3594	170209.3906	180474.9531	223811.8125	233410.3438	246047.4688	199275.7656	137687.5781	220600.4844	208358.4062	219712.2344	227400.75	215548.7656	190667.1094	223820.5	125873.9141	118762.3906	127398.2891	213983.7969	189062.2656	228735.0625	205695.875	162450.75	195037.875	194064.625	146594.7812	192708.6406	141298.2188	170121.7031	168274.1406	146389.6719	216274.1719	178038.5312	212348.4219	170749.7031	89007.6484	235956.9844	128993.6641	165019.125	159469.4844	158854.0938	179417.6562	192757.8125	133135.7812	199559.8125	166169.4844	171134.6875
11094898	476393.9375	95525.1406	229975.3125	257973.6719	237698.0625	517811.0625	427665.1562	386958.0938	496672.2812	220952.9062	189642.2031	72258.5234	637394	601859.875	624841.8125	236775.7969	283374.4062	373645.5	356990.5	391768.3125	442469.0938	392611.4375	597533.875	588536.9375	241749.875	666541.5	529551.125	123197.5312	581316.1875	113811.3906	235401.5	125737.0469	433399.2188	290141.125	242155.0312	353926.6562	684755.9375	61288.6094	290423.4375	392331.1562	304882.9062	255200.8125	305407.4688	698379.1875	452226.3438	60427.4531	599184	664079.6875	396784.3438
11094899	155289.3594	145007.0156	192939.2812	196823.9844	188855.6562	243608.3125	233964.3438	202035.8906	191834.4219	141690.7656	187255.6094	154291.2812	218140.1406	210742.4219	209826.3125	184967.4062	208689.8438	140764.2031	136949.2188	137036.8125	178221.5469	214204.7812	167415.8594	246459.6562	156401.9844	145484.2188	208087.1562	151019.5	193302.7031	131248.0156	194130.2812	127104.7422	196762.1875	231893.2969	154713.4844	200811.5938	255084.0469	77671.4297	170162.0938	80750.6953	204114.6719	216583.6875	199051.4531	183714.5938	178166.8438	104118.6875	182772.8125	236906.0156	216115.0781
11094900	571630.1875	444235.625	567956.25	554627.25	572517.75	566360.375	477052.5	575309.0625	512181.6875	425347.875	481804.375	404477.6562	572478.0625	575007.4375	549422.6875	506260.4375	482575.0312	482480.2188	473815.0938	477361.125	434391.9062	556606.8125	463049.8438	568583.4375	837678.9375	578572.1875	526552.25	517992.0312	507744.75	337071.5312	524407.75	483694.2812	640449.75	550349.625	427660.9062	498143.625	651834.5	261955.0938	484596.0312	485709.625	557492.875	520401.9375	524719.3125	503639	435543.0625	325536.4688	415097.875	454280.0938	562485.875
11094901	274283.0938	479993.125	317178.1875	328204.2812	313134.9688	320025.7812	314888.6875	357927.875	346398.4688	206940.5938	390483.8125	441396.3125	387393.4062	375711.5	369601.3125	437595.625	372937.0938	323638.5938	327911.7812	338780.5312	307092.625	302938.5625	232838.4688	325895.3125	332827.9688	359223.8438	376509.4062	379179.0938	311901.4688	434520.0938	332207.375	421959.3438	229416.5469	344243	157402.1719	191236.9062	264723.5625	483069.625	380327.125	282354.0938	245767.0312	240478.9219	225695.8906	209084.0469	162602.4531	437635.375	395356.2188	155762.4688	273738.5625
11094902	280591.2812	161884.2188	374209.5938	379526.5312	373586.9062	381780.5	418606	322768.2188	355014.9375	239558.7188	209420.0312	192295.8438	330523.4375	322207.0312	309661.2188	313667.8438	312481.9375	204900.6406	194703.6094	201346.9375	320470.2812	323054.5938	264804.2188	395227.125	330339.6875	310135.3438	308784.0938	300610.4688	398451.5625	83907.8281	295054.25	95742.6641	321397.7812	331512.7812	305629.0938	357938.875	379785.4375	69352.9375	337013.5312	248932.3125	325568.8125	330146.875	313734.6875	334749.0625	246220.25	97102.1016	245811.1406	362801.125	294783.625
11094903	473288.125	570414.5625	761748.4375	787233.125	760055.9375	728287.75	768590.6875	635944.25	656401.6875	436260.4062	713627.4375	603189	625631.3125	625063.875	590213.875	609851.375	620276.625	459919.125	449445.4688	455480.2812	694301.125	683248.5625	480508.7188	866216	694613.5	588784.125	572104.1875	456988.5312	707877.125	301147.25	564698.6875	383676.7812	535455	612176.125	449997.6562	567301.9375	601882.5625	389489.0625	816182.5	444421.125	507879.3125	540472.4375	476222.1562	566529.1875	414235.9375	290009.4375	484143.125	556980.6875	596933.75
11094904	180168.3281	300245.4688	294628.625	297410.5312	295279.6562	352921.8125	380324.9688	302157.375	314410.6562	182678.6406	361760.6562	306095.0312	321021.2812	310925.6562	295291.75	294005.0312	306097.25	193892.2344	196062.4844	194883.75	247321.7344	341121.375	185993.8594	377988.5	200068.7656	225037	311543.8438	199590.4531	298537	331464.4062	215745.2969	276255.9375	227323.7344	324560.625	161604.0312	253277.1406	307307.2188	207891.0312	288642.0625	97363.1641	238916.0469	245704.75	236268.9375	215289.375	204560.5625	254376.4375	246125.6562	279093.8125	256173.0781
11094905	733943.4375	819013.75	793152.5	785864.375	835992.6875	761370.4375	832426.5625	834024.8125	810807.4375	544518.9375	786259.75	811680.875	822655.25	817456.75	834659.625	824719.6875	833165.25	615481.6875	642428.875	639135.125	840441.125	781217.1875	691657.375	796230.75	734594.75	763087.0625	840818.6875	737221.375	843042.3125	605808.25	727361.1875	631284.625	734349.8125	820274.125	527446.1875	641855.75	643856.5625	234217.1875	787919.375	585661.625	719332.3125	741856.9375	675582.75	774050.875	601565.9375	618793.0625	835342.5625	482674.4375	704509
11094906	273717.0312	213894.75	219038.375	236166.7031	216489.3125	347159.0625	261984	209994.125	412251.5938	167997.4531	272337.8438	109233.2188	383899.5312	505696.6875	371879.3125	337273.7188	290292.6875	191629.7969	186783.0625	184728.8906	295903.8438	276137.1562	265092.8125	324991.25	103378.625	407890.1562	319541.5625	38228.1602	319904.5625	138158.75	151808.2656	135176.4375	301432.4062	299043.7188	229923.7969	354809.3438	408267.5938	171051.4219	140569.6719	309038.1875	172193.9219	154556.3906	152147.2031	341779.5312	264523.3438	77341.4375	423687.25	420167.7188	238195.1094
11094907	674590.8125	240341.2969	405107.625	412639.9062	407688.1562	435361.125	556179.1875	496056.875	420947.1875	478642.25	174843.7344	200253.3281	446027.7812	431106.375	474029.6875	504290.9375	666863	429987.7188	426052.9062	462871.8438	618110.8125	485675.5	565162.5	387632.375	488625.0625	409939	750625.3125	550311.125	602599.4375	200149.0156	537818.3125	128135.3594	505588.6875	741501.0625	337412	783049.25	750722.125	174813.2344	434064.7812	556296.75	780829.9375	684259.5	691698.1875	506111.3125	515212.3438	199304.8906	744929.4375	425262.4375	770175.625
11094908	394711.125	479409.625	572618.875	588193.4375	574034.75	611320.3125	691583.75	592487.1875	553102.6875	365452.125	491685.4375	449571.1875	595747.9375	601272.25	568752.9375	521121.6875	613311.125	404537.7812	397212.75	410565.7812	483144	636777.625	308121.75	610175.4375	412054.3125	484277.3438	551175.875	436527.4688	503182.3438	550712.25	445031	419192.8125	441477.6875	541815.0625	406912	477078.25	503865.5625	338499.9688	496142.0312	273762.75	486805.0625	502291.1875	463021.625	462080.4062	495940.9375	422915.75	472670.625	500859.2188	462238.8438
11094909	146345.75	239919.2812	264188.3125	271341.8438	257057.0625	202403.6562	239998	199876.8281	223598.2188	152741.2188	264121.4062	284480.4688	252906.8438	242604.1875	230447.25	214441.8438	225328.75	154880.7812	159391.6094	158507.1562	199681.1094	258840.4531	189347.2031	259634.2812	207998.625	268157.875	250086.4062	196140.3594	228634.9219	179774.75	184619.3906	234168.3125	204081.375	224102.125	177642.6094	132155.9531	240222.9531	196135.3125	237333.3281	140196.3281	182187.4062	180260.8438	180472.7344	160323.125	221739.3438	181829.7344	172461	205819.1562	192391.7969
11094910	214669.8594	183877.8281	220789.125	219726.6094	223930.4375	219706.625	206739.8125	228434.5938	198242.5469	151949.9844	115887.3203	127964.7109	235599.7344	237053.8594	223976.3438	276880.5938	328964.4688	109650.875	107905.0781	113092.6797	308760.6875	190189.6875	148081.4062	193716.5625	194256.125	195198.7188	372274.4062	203446.2031	310359.1875	69845.7734	179167.2031	68878.7344	204352.8906	354313.7812	118301.1953	293335.625	219274.4844	30778.1191	244737.25	220862.2031	190643.5	196494.3906	180522.5625	176388.25	196231.0156	98528.375	244328.0469	158004.0781	202957.0156
11094911	688705.375	916127.9375	548333.3125	576987.875	567785.3125	613493.375	503347.625	558106	481911.5938	546935.375	633717	691326.0625	606933.25	590704.875	609674.375	689062.125	858817.4375	339421.0625	339882.5	332389.4062	774579.875	503636.7188	633123.5	517814.2188	630270.5625	583335.8125	1081738	776782.9375	834321.9375	275570.8125	621873.4375	372635.0625	650232.25	1014247.063	387261.25	867855.3125	690732	154798.25	626355.75	585842.5625	633038.8125	634924.6875	616662.875	648114.3125	628532.5625	425172.5938	676324.5	475027.0938	640311.25
11094912	646849.8125	866200.9375	725782.0625	781375.4375	754771.5625	840279.625	879518	766641.375	763817.8125	738011.3125	1068794.5	902353.75	885071.4375	827062.0625	867018.1875	793927.6875	726781.625	703759.875	667302.6875	658099.5	714081.75	940714.9375	837723.0625	951678.75	813746.375	816770.1875	863841.75	871680.5	703342.0625	714133.5625	933355.9375	950222.625	663552.125	900528.8125	539571.4375	753435.75	847021.6875	658056.4375	870195.375	549210.8125	674274.1875	598469.125	664095.375	578572.875	741046.125	699598.25	793030.9375	670570.625	877837.0625
11094913	198659.4219	290448.5625	309445.3125	323914.4688	305217.5938	318000.8438	322014.2188	245323.0312	290419.0938	215577.5469	365897.7188	301388.1562	265784.875	264001.8125	249213.625	239080.3125	253583.2812	183391.1094	183800.3906	183561.2344	303776.6562	287292.7812	240174.4219	378948.4375	314013.9062	260784.1562	263044.8125	225058.7031	322172.5625	131460.9219	255068.8594	218436.6562	256731.1406	279146.5312	234324.9062	252577.75	321889.9688	163647.5781	308212.9062	203559.8594	239132.8438	213162	214537.3438	271880.1875	178542.0625	124035.0781	211724.7031	329309.0938	280956.6875
11094914	211844.8594	250802.9844	271975.5938	274673.7812	275557.2188	282465.25	207031.5781	236900.1094	194184.0156	232256.0156	217403.0625	178147.0781	314063.0312	312277.8438	300254.5312	185126.0781	299727.25	105147.5391	100168.2422	107431.0234	312909.6875	198607.3281	136217.3906	155313.9531	162847.6719	241867.1094	267883.8125	242762.2031	457119.4688	98071.0625	168791.3281	84302.375	136480.8594	346766.4375	184836.2344	270380.0312	223053.7031	110896.0625	281230.4375	124789.7188	169762.3281	202616.2188	157150.9062	177411.8438	315817.6562	114552.2578	257119.7656	156936.0469	172378.3594
11094915	387388.8438	433889.9688	493967.1562	515480.4375	487655.6562	375889.8125	384110.6562	505130	376437.6562	340736.4688	305422.9688	376379.25	400746.25	397729	399117.3125	405713.5	385352.5938	378869.5	345450.8438	361982.8125	414922.2188	549013.9375	224257.25	389839.1875	355720.0312	477690	403529.25	474316.9062	425861.9688	352012	357286	297019.9688	495751.75	413002.1562	312490.625	398708.8438	430344.3438	208867.5625	373890.375	339465.7812	398816.8438	355220.625	387884.8438	383384.3125	370291.375	241274.1094	398077.3438	290413.4062	396313.7812
11094916	522547.1875	617564.3125	833650.5625	833987.6875	831459.6875	778014.75	853711.0625	763561.25	902330.75	489221.5938	661754.875	680921.9375	771278.5625	778944.1875	738795.125	733906.3125	768239.5625	475076.4688	448988.6562	483959.3125	663719.8125	870032.125	740966.875	936724.5	713601.875	862933.4375	747368.9375	715344.0625	775709.5625	578502.5	605986.75	639171.5625	704655.8125	831436.25	621063.5625	630043.625	580732.25	507904	768789	577939	723995.6875	746441.5625	688604.125	690557.625	727611.6875	537673.4375	683036.3125	510906.1562	686482.5
11094917	270978.1562	269228.1875	185723.7344	211736.9531	196037.7812	239300.0312	247986.5	247342.5938	213283.8906	136480.4219	319317.0625	259756.1094	241691.1562	229124.4062	247758.25	192402.8125	258937.7812	140803.2656	142321.5312	146671.5625	236047.3125	248909.9375	216116.375	225722.125	243470.125	218222.2344	271865.7812	284231.0312	292858.1562	114190.2422	229157.4219	192537.2812	210436.2344	272900.125	194891.875	279776.6562	322403.5625	91259.0703	218056.0938	166264.4531	229450.7812	214365.1562	223552.4844	264379.0625	200185.8125	135828.0156	200280.6875	187289.9375	240088.7812
11094918	441745.2188	439848.8438	406244.7188	412600.2812	370967.7812	596225.8125	471391.9062	406923.4062	327334.7188	489951.0312	742736.625	607701.125	463745.6875	450227.1875	461651.4062	476546.7812	369516.875	528875.5625	421670.0938	481412.0938	430493.5625	530713.3125	500613.875	555646.0625	589962.75	454802	430738.5625	603453.6875	365957.4375	451512.75	612931.4375	778642.1875	305685.4688	486260.2188	372010	486784.6562	473855.6562	402528.4688	620013.25	343928.9062	396607.4375	340460.6875	381803.3438	208999.3125	479976.7812	487590.6562	425790.1562	419462.8125	509945.2812
11094919	101030.3203	179565.5469	161631.7031	156192.6719	163205.9531	107274	124103.0625	128334.1953	116486.2344	81429.0625	111997.7734	132189.0625	118853.0156	120802.3281	114031.4453	137224.4531	136856.7031	95086.7422	91217.7969	93014.1719	133721.6562	129915.6719	63335.1172	114302.9922	83563.3281	139501.6562	167083.875	89588.5703	125420	161214.4062	70444.4688	94994.0938	93255.3281	131277.875	50518	81721.4219	85179.2578	143925.7812	141931.0938	108455.2422	116291.3906	124716.4844	109352.2266	81740.7734	99510.875	134102.2812	121504.1719	78014.4609	96452.5391
11094920	529995.6875	473043.1562	574281.875	563123.5	570606.375	547914.8125	594073.5625	516860.4062	587059.1875	485642	367863.8438	431154.9688	606621.0625	590074.9375	593389.9375	499204.1875	622308.0625	449651.4688	439102.4375	461584.7188	556989.1875	667255.75	632986.4375	588589.5625	627786.0625	687717.625	566934.75	655118.4375	614980.4375	374230.2812	515156.9688	423596.9375	645657.8125	696348	503387.7812	551447.5	598044	421807.75	571330.75	502502.0625	705807.1875	674174.5	687381.9375	601357.125	580622.625	392576.5312	595949.25	450857.7812	598946.5625
11094921	171574.8438	148098.2188	260417.9531	264089.9688	259017.1406	312202.0938	336217	266565.3125	273641.6562	165437.5625	201602.7031	163937.6094	286393.0938	288554.875	273191.875	262345.5625	282739.6875	170330.6562	171236.2188	170672.7344	250153.7812	314021.9062	171771.9375	342465.0625	177950.8281	205075.5781	278416.4375	164878.0156	267995.0938	133018.6562	233405.875	132062.125	210820.25	300409.8438	177916.5781	241540.2031	271440.1562	80444.1797	253467.7031	105931.0547	231592	198099.9062	218582.0625	189118.8594	194498.7188	108848.7188	237021.0312	307058.5	236515.4062
11094922	148642.2812	214711.75	197885.9219	210390.1719	190002.8906	205456.4219	195811.2656	179642.2969	229536.8438	136679.4688	210499.9062	208277.2656	214362.7188	231273.375	203374.5938	203744.4688	199046.2188	150820.9844	146210.2969	150972.6875	197133.3281	215052.3438	141885.5469	212149.2812	162349.5156	197477.1094	205183.75	129928.5703	189730.9375	161791.5938	155125.8438	192912.0625	151261.0938	204920.1562	154382.3906	167042.3125	188271.1094	161228.3906	170849.8906	181793.375	167348.2969	146163.9219	151305.75	129434.4609	132694.4062	147631.4844	191731.4375	194100.625	170089.4375
11094923	616761.0625	478003.5625	507099.4062	517055.9062	514142.25	587388.6875	412847.0312	442994.0312	353114.9375	558153.5625	446939.375	373463	596124.9375	583767.8125	568357.375	353689.4062	563854	332770.7812	324982.375	341117.7188	592920.875	389885.25	461015.3125	299629.5625	503063	473053.8125	528799.125	773940.5625	827525.25	225203.8281	446208.125	186788.4531	426673.1562	666359.0625	506337.9688	687047.25	657540	213484.4688	536850.4375	321364.7188	517428.75	527157.875	512577.6562	557338.4375	706661.375	209013.2031	540868.3125	486155.4375	462028.7188
11094924	230686.8594	492986.4062	345511.375	342655.6875	341907.8125	346111.125	176197.0156	219475.7812	314690.25	254662.75	324830.8125	343698.8438	377927.6562	385906.2812	379325.0625	423954.0312	530887.625	160000.1094	153530.0625	163276.9844	492871.75	282349.5625	361087.7812	177818.1406	291780.3125	295169.4688	588016.625	307071	487624.5	125756.1719	316726.125	169525.8438	288531.625	555812.625	207763.0938	445931.4688	315269.6875	82523.4688	387160.7188	321189.9688	311709.9375	322182.4062	296200.9375	323767.2188	335114.5625	209274.8906	414284.1875	245132.2969	295975.4375
11094925	115275.3906	116609.2734	202936.8594	196713.5156	211053.875	211217.4062	218688.2188	180139.9531	193587.125	114242.6875	166130.4688	127492.875	177823.4531	169062.1875	154582.5469	163614.125	175623.3438	118700.2344	119759.9531	118211.5312	181648.8594	179947.3281	152544.4375	243416.9062	192632.7344	163074.3906	159263.75	128283.3125	196564.7656	72804.3516	116135.7656	81544.6953	138059.3281	158059.7969	92097.9141	140013.0781	166494.875	110023.1875	228098.1094	90388.3203	126190.8281	138648.0156	134479.9375	170900.3125	108883.0625	70666.2266	129192.1406	130597.3594	156445.6406
11094926	214665.0781	189200.9844	270911.2188	273232.125	278697.0312	305644.4688	321455.625	359263	411757.25	196693.6094	198296.2344	236346.125	394291.625	404397	390364.7812	425724.5938	309477.25	266621.9375	256123.8906	269432.875	331716.5938	530581.875	414350.4688	374400.9688	335849.7188	417162.0938	360376.7812	195554.2188	326428.25	172514.4531	184627.3594	123338.1562	377815.0938	484908.875	352232.6875	484130.0938	310069.1875	101640.2109	317796.4688	385743.4062	381292.6562	398016.125	334154.9375	341604.3438	357284.4062	111552.125	367351.3438	261974.3281	413768.9375
11094927	492276.3125	787169.375	673713.875	700399.5625	666407.5625	850299.625	833442.625	724330.375	753079.8125	337566.8125	983657.625	895218.8125	744991.0625	730097.9375	727461.9375	867963.6875	708405.5	670934.4375	665501.3125	727621.6875	581117.3125	782880.3125	416744.3125	856411.625	515875.5312	676168.8125	631788.1875	520537.625	470983.0312	1010570.438	556252.625	748400.5625	374169.125	600146.0625	213828.6406	357836	419689.5	575431.9375	767848.4375	284752.2812	388118.7812	363127.6875	381622.7188	308782.1562	359430.5938	786916	734987.8125	331445.9062	500013.0938
11094928	219804.2969	299094.5312	251865.6562	256258.2188	247707.6406	325257.4062	325018.2812	337658	292623.4062	200356.4688	347482	370876.6875	356985.8125	347380.4062	338356.5312	333994.125	329586.9375	263561.7188	243576.5	269790.0312	306414.0938	280569	222468.8594	305522.9688	229554.9844	324609.5938	295309.7188	268083.375	305378.5938	340835.375	314045.9062	363646.75	182705.1094	329320.6562	251404.2188	291594.75	270313.1875	269556.4062	424654.875	307510.5	202973.7031	211556.9531	190524.7344	197235.8125	229991.0312	312332.0312	306673.0312	270217.875	245873.1875
11094929	647037.8125	737718.25	668215.5625	705169.75	673470.6875	790709.875	790442.0625	696362.75	671733.875	658474.125	1073467.375	876794.5625	765318.5625	755900.6875	781908.1875	661906.625	675511.1875	624967.625	577872.0625	622462	716725.125	866329.4375	800158.375	890664	832374.5625	666574.125	771212.375	719548.25	610486.4375	557004.375	870347.5	830306.375	669648.75	827231.375	644058.4375	777419.9375	782813.5	525190.75	768070.5	520138.7812	670426	620480.25	675853	544333.9375	679242.625	680501.875	739163.0625	747583.25	811950.375
11094930	562066.8125	549879.75	507042.25	511564.5312	539785.625	542258.4375	534506.125	541643.5625	475928.0312	437237.7188	552756.9375	556408.875	532009.5	540398.8125	551543.375	523020.3438	564615.5625	341861.875	342263.5	338243.4688	540747.8125	532259.5625	603375.875	397171.5	433888.5312	526288.625	636810	541644.25	586342.8125	410872.9062	514261.6875	453218.625	494306.5	614119.8125	453131.9688	617941.9375	514406.9062	413515.5312	528808.75	402127.7812	456930.9688	467146.3438	450494.3125	452606.4375	563664.875	375153.625	484401.9062	380325.6875	491903.9375
11094931	369700.4375	572867.5	361293.4062	377516.0625	374262.1875	390237.5625	353819.5312	441012.4688	400307.8438	273089.3438	444450.1875	501320.3125	459000.6562	450253.3125	449543.4062	499781.9062	434909.2812	495664.5	480909.4688	511493.0625	339259.9688	318046.2188	277764.8125	356300.7188	440276.5625	450536.2188	445162.1562	594200.375	357108.1562	543445.0625	425616.5312	623456.8125	294261.875	385939.0938	210048.9219	239894.4375	352901.4062	616894.5625	452829.6562	471755.4688	316578.6562	339049.625	306297	261481.5625	190996.2188	482582.7812	501722.6562	252755.8594	377604.5
11094932	696602.375	801500.25	900888.375	1005521.375	928543.6875	672463.5625	853265.875	715516.5	760431.375	849515.5	918025	988378.4375	844105.375	823012.4375	845589.3125	748500.3125	755172.75	823217.125	790140.5	801879	704074.5	922800.5	889267.375	915212.25	960798.5	953013.625	802153.4375	932575.625	707302.3125	589100.4375	921669.3125	863212.75	969446.6875	837870.9375	752107.5	525546.0625	962003.3125	550122.75	790332.625	641796.5625	830267.5625	845973.8125	807972.5	763822.8125	1066618.375	590517.0625	641476.8125	751699.125	863949.6875
11094933	107576.0938	234017.5625	264363.4062	286872.6875	280786.7812	277345.3125	258594.2031	224766.0625	414286.75	140231.8125	278738.4688	294542.5938	237629.2031	275313.4688	234958.0938	255461.5938	258801	116638.4609	115329.3906	115277.75	182586.1562	289693.0938	158970.9375	347165.7812	170879.4531	308035.875	269334.0938	193946.4844	275785	211202.7656	167597.5469	272134.1875	199159.0781	283726.4062	182946.7344	179509.5312	202518.25	225492.4531	256660.7812	177316.2031	182537.1406	156195.5938	169405.6094	153427.75	170275.0625	173833.7344	245726.5	209396.1875	208895.4219
11094934	225516.0469	301373.2188	371539.625	371677	372574.9688	382241.9062	355827.7188	299762.1875	328177.375	200573.8125	380214.9688	312017.0625	320056.0938	308377.2188	294641.25	308063.1562	362274.5312	163343.2812	154750.9062	162088.625	349435.6562	276868.1562	186304.0312	402181.5938	190698	280316.0938	364561.2812	250544.8594	356146.5938	187454.8906	192117.1875	162788.3594	216932.0781	327000.7188	209515.2812	282826.3125	255099.3906	102190.8672	331701.4375	182232.1875	219655.3125	227415.3906	213373.8438	266954.7812	257617.1406	207871.2656	284830.75	189994.4688	220946.375
11094935	138466.75	188983.7188	150184.8438	159229.0156	139260.4844	202677.6094	172940.9219	159797.3906	168467.1875	135271.2031	262353.875	263110.4688	203270.7344	220500.3906	196325.2188	182147.375	194151.6562	117642.1328	109820.1875	112083.0703	189928.8281	167043.7969	166080.75	197754.1719	161336.2656	181891.6875	197350.2344	137329.3438	199615.9219	158701.7188	166510.3594	201816.8906	149287.7969	218589.1562	173714.3906	194218.4219	196326.0156	121227.7969	189586.8594	144693.9531	145877.2031	127089.8438	131654.8281	136541.8594	154677.2969	152722.3125	173822.5781	204410.3906	184899.375
11094936	178523.6719	526706.5	509500.8438	520919.6875	528578.875	353309.6875	423529.1562	318820.2188	292500.5625	202575.4062	187028.8281	483360.1875	310941.4062	311283	293403.9062	312426.5312	383997.0625	254869.0781	238703.9219	251666.3125	354897.8438	344878.5	233447.0469	353236.9375	107895.9531	403316.0625	593897.4375	201814.2969	434523.4688	373390.7188	84888.6406	318349.6562	178656.9531	650990.625	85714.4688	150971.875	266816.25	441518.4688	260995.2188	133208.2656	297268.8438	380271.5938	279935.4062	233041.25	287980.1875	233772	465261.625	140497.5312	230382.1875
11094937	704824.875	777408.75	784313.4375	760081.1875	791350	741156.1875	831438.9375	765374.75	796498.75	521205.5	815532	738054.375	754957.75	747662.0625	742884.125	667089.875	749592.4375	446366	461754.7188	491383.9688	658040.9375	679674.25	708819.375	772481.75	700348.5625	685008.9375	784215.3125	652928.4375	714322.625	420362.125	608812.0625	395078.2188	715211.25	749951.9375	520408.5625	575119	660714.3125	146645.1875	578850.3125	405299.2188	697285.875	721468.875	714602.125	687258.3125	549972.1875	401762.5312	707599.25	465939.375	709677.8125
11094938	217300.0312	413608.2812	341933.3125	384210.9062	373246.8125	394262	380468.7812	274560.125	352239.6562	229180.8594	559519.6875	465538.625	322342.2812	336617.5625	303637.5312	315185.7812	301349.0625	226223.3438	215660.2969	233945.1406	350074.4062	317115.75	230480.6875	455393.3125	311309.6875	327517.1562	293050.625	256999.9375	387504.375	220637.625	273502.875	329926.9375	266188.7188	322456.2188	214202.0156	279593.875	349375.7188	198437.875	387211.5938	236949.2656	251048.0625	210991.0156	238352.2344	252135.4375	179556.0781	221147.2031	250987.2344	328329.25	310721.5312
11094939	111812.1094	171371.3438	124858.4688	128961.9062	121596.5312	136315.7344	128166.1953	122618.3828	105319.6641	105355.2969	162264.75	176594.4219	151760.0781	144897.125	138435.4844	147809.8125	153388.0312	99468.9297	99518.7031	99757.0625	120599.7031	125027.5312	108537.1953	119321.7734	120481.8203	117096.9375	164021.5625	137327.4688	163933.125	172278.375	141991	158126.9688	116070.25	179356.0625	129370.9844	154282.8125	134904.3438	153471.375	165145.2188	135084.875	110656.1484	107889.5703	99606.2344	112540	125341.625	145582.0938	128626.1562	144804.9688	134233.9531
11094940	403409.4688	472727.25	536592.6875	563593.375	539863.3125	553396.8125	530704.625	525640.125	573358.625	346331.7812	524205.7812	472273.8438	571206.125	557146.625	542630.625	527698.375	562718.4375	301137.5312	285949.7812	305627.4375	518920.7812	484791.25	431788.0938	610031.5	466827.4062	436247.2812	554713.625	372541.625	647497.9375	298535.9375	480251.4062	345139.5938	442553.5	609895.0625	441329.125	578263.8125	481797.5	179837.5156	554530.125	433604.1562	413153.75	416630.5	376928.0312	354125.6562	349059.2188	241082.9531	487826.4375	418728.875	434561.1875
11094941	237839.75	235330.1719	257624	266526.25	259235.5156	329855.8125	290051	257119.2031	305593.0312	117154.4844	272475.4375	173168.7188	372209.3125	373140.9062	334154	215434.3594	301165.0938	101292.3906	95233.9062	103044.3281	287948.9375	293604.9062	257303.9688	382135.9062	101306.5625	312440.7188	342311.6562	41934.2773	374377.125	153934.7812	122495.2969	185259.7031	296322.8438	310900.0938	221360.2031	327313.875	443828.8125	160802.4531	182841.375	174015.2344	173957.7188	183690.6875	159790.1875	347815.25	271787.6875	129708.9297	360065.1562	374159.6562	220000.0625
11094942	53664.375	84154.0703	168498.3438	171091.75	178814.3125	144031.4688	165830.1562	199646.5625	171801.6562	11448.5693	65279.8945	74898.1016	190072.3906	192515.7031	154737.2812	176566.6875	214889.2031	25854.4727	28438.7969	28952.8281	123139.3281	124401.3594	90636.6484	182296.75	108562.1719	105803.4219	250693.4844	148897.3438	161609.7812	32963.6953	55522.4922	51690.3555	84004.4844	184316.5938	14462.9551	40491.3164	82303.6641	6711.9268	147325.0625	15261.7314	62397.75	100281.2344	60338.5312	64921.0938	33785.5898	25695.2832	180800.8125	9706.167	101049.3516
11094943	327657.9688	337103.2812	381675.125	394046.4688	383325.9062	438060.8125	440406.875	482057.125	396362.7188	207588.7031	390570.7188	368180.9062	461352.375	462330.2188	437337.25	475987.125	432624.875	245310.9375	222436.375	230655.0781	433156.6875	485097.9688	253779.5	441521.0938	287928.4375	231362.25	483767.6875	237043.4688	468975.5	205021.3594	335756.3438	270650.6875	342759.5625	514366.125	339872.2188	416631.8125	393533.8438	113461.8594	550882.4375	389866.9375	368462.4688	375309.8125	325294.5625	261439.3438	279080.125	216558.4375	389004.1875	334983.0938	360684.2188
11094944	254587.9219	385637.3125	264085.0938	273326.5938	250005.6719	321536.8438	303837.9062	167230.9688	362505.875	201256.4219	415135.8438	334074.9688	305501.25	288689.7812	278048.2812	277645.9062	323335.5312	231457.625	233800.7344	232434.75	251790.5625	308713.5	256082.5	329796.0312	327162.1562	358616.5938	326583.5938	302928.1562	341558.0938	152702.8281	227368.8438	175838.375	324727.0938	366992.6562	196452.4844	288834.125	358790.3125	85931.3281	238739.9844	244716.1875	221464.5469	284403.8438	284975.3438	264902.125	271196.2812	191891.375	271475.25	302057.875	281122.0312
11094945	177387.0469	299146.0312	325742.2188	342996.5625	314673.4375	294515.75	280888.5312	204127.8438	225719.0625	196451.2969	231715.9062	298434.2812	229325.9688	212996.3594	213076.9062	237135.2188	307413.4062	224896.0938	216461.0156	225201.8438	294145.3125	270952.5625	144437.6875	255417.1406	123662.1797	284873.125	419940.3438	145564.6562	284878.7188	216034.4688	154593.0312	210233.6562	233506.2344	424537.8438	129553.2812	167148.2031	315821.625	233160.2031	160343.0469	158320.5469	364284.5625	311659.125	346693.3125	223993.125	172910.2031	157587.4531	365252.7812	210851.5625	258707.6406
11094946	259826.4219	322844.2188	216572.0938	225706.4219	206642.1406	324756.1875	249643.7344	223319.5469	300437.4688	140279.75	322056.7188	172690.6875	351943.9688	341977.0312	339381.2188	231816.1719	261832.9688	175731.9688	166671.7344	177235.25	264055.7812	264515.4375	251433.125	349870.1562	83313.3906	386214.5	287666.6875	28008.0742	289834.5625	246797.9844	129213.0938	277577.2812	258592.2188	249956.2031	206418.5781	292530.9375	328356.8125	246854.7031	158892.3281	239854.7969	149844.2344	151663.7344	138743.875	360448.375	277943.9062	161585.5625	415925.875	337783.4688	194903.0312
11094947	903216.4375	621680.9375	906431.5	964777.9375	928775.1875	1035308.375	1057915.75	942684.375	898775.5	1017770.063	869730	703548.5	1018577.875	996401	983542.625	845592.3125	871346.5625	878284.75	907733.25	833553.8125	869213	1079526.25	1239565.25	1088233.75	1085135.875	850027.6875	974444.375	973717.9375	825650.4375	472508.0625	1057539.875	628204.125	1002086.75	976851.3125	922370.875	1054915.5	1074382.125	508298.1875	921121.375	703495.9375	952879.75	933526.875	937326.0625	823681.25	1130397.75	462989.3438	881628.5625	966150.6875	1070395.125
11094948	347290.6875	372173.9688	343309.9062	350362.75	334330.4375	360677.875	252045.0625	299115.5312	219446.7031	342336.5625	325160.4688	289880.3438	368463.125	374892.8438	364210.2812	271551.625	359687.2812	231283.1562	231138.25	232722.2969	385398.2812	265509.7812	200103	196309.1875	291122.375	298229.375	272658.4688	421920.4375	464705.8438	235063.6562	281697.8438	191754.9375	215575.375	345927.8125	292186.625	372655.2188	329962.375	225146.7188	349493.2188	223767.5938	285605.0312	286926.8125	274175.6562	260311.9062	419688.5312	254405.8125	320970.25	269077.625	264036.25
11094949	219428.8594	101057.2422	328470.125	334068.1562	324080.0625	304163.5312	441138.1562	340584.5938	433035.9688	136404.125	144522.3594	167237.7031	420668.6875	393948.5625	378226.5	298030.5938	330087.3125	183061.0625	178249.5469	193458.2188	236075.8906	411618.7812	367102.8125	465618	367127.1875	339492.3125	359839.3438	122509.1797	209876.1406	120196.0312	227288.2344	94500.7812	296520.5312	275036.0312	144524.8281	157894	298269.5	87063.9141	262006.3125	243307.7031	334422.0312	321546.6562	319947.6875	225797.7031	284944.3125	65005.1094	330480.5938	349519.4375	310286.375
11094950	203362	149271.2344	211655.5312	225817.8281	198362.2969	273890.9688	263950.25	253213.5625	396065.6875	194418.9844	162061.25	164740.3594	304278.625	389894	298613.8125	311358.9375	251191.25	203165.7969	202462.125	202524.8594	285220.3438	357477.0312	265737.6562	305302.1562	272405.25	315941.7812	296960.0312	196888.5156	275142.4062	82833.2812	208528.1562	132495.7188	294724.8438	355383.25	240505.8438	340320.6562	325935.625	136469.3125	212659.2656	266566.1875	302916.2812	235838.4219	263015.1562	238152.4062	230573.7812	78878.2578	267199.9688	299238.6562	327671.2188
11094951	669043.5	536757.1875	514626.6562	532694.9375	514424.7812	596187.25	625207.625	633179.1875	575739.75	429143	630525.6875	567340.125	597977.3125	605860.875	567448.875	660801.0625	704840.875	342464.0312	322624.7188	354457.5312	666467.875	549129.3125	591645.8125	483448.6875	507868.4062	516646.9062	725462.875	586697.9375	718705.75	414306.125	754308.75	511233.25	513949.5625	687185.25	446198.2812	715248.9375	607669.0625	414904.3125	660563.875	414822.1875	511634.125	464755.6875	544382.6875	561948.625	478308.875	493295.125	571569.5625	443187.1562	534416.375
11094952	216878.2344	157568.2812	225565.375	246486.8125	220776.0156	242344.2344	219182.125	222086.8281	287401.3438	196196.25	156861.6094	163195.8594	265814.8438	359779.4688	260382.8281	293050.75	251720.3438	151094.4531	150181.4688	149857.8281	261576.6094	246886.2969	209925.2031	172835.125	165808.3594	226766.0625	305155.4062	191764.2812	274135.4375	85277.5312	229461.0312	120615.0859	202167.2188	274171.3438	211194.2031	274331.5312	250119.7969	170242.5781	236899.2031	230980.6406	199826.6562	152861.7031	172054.4531	143931.4688	209324.7031	76472.7578	211832.9688	226323.5	223621.9688
11094953	206371.8594	140857.5625	218206.8906	212987.3281	225182.9062	239288.75	277265.5938	278883.4062	307178.25	139266.6562	143603.4219	117002.2109	232158.8438	231520.2812	216469.9688	232205.875	266484.4375	185171.5625	183419.0312	189236.6719	214650.3438	242848.6094	175277.1875	252982.4844	224389.8125	246438.8906	238137.5469	186197.4531	257033.9688	84421.4531	141203.9062	68664.8203	227311.5469	267107.125	139564.5156	219385.375	201827.7188	76244.1484	187072.9531	156855.5312	220809.0469	230754.5781	212061.625	226143.875	223342.3438	90740.7891	205730.5781	159494.125	190908.8906
11094954	176803.3125	102247.4375	184042.3281	186549.1406	184383.5625	200294.8906	135372.5625	158923.0156	116019.625	177666.9375	98374.9688	80298.25	200444.375	199947.8281	192584.5625	128218.125	195907.7188	94725.25	92086.7266	99187.1172	196952.9062	119060.9141	102423.6562	97301.5547	153311.625	147467.8906	182565.25	172063.4844	245367.4062	55717.2891	141084.875	39643.9492	116125.9766	215984.5	154018.6875	197030.1406	175722.4688	48412.8477	178468.1094	97835.9219	155580.4844	136778.8438	144887.2969	126994.7344	187991.5156	49318.4414	171967.0781	137096.5625	151710.5156
11094955	128082.7969	139853.6562	130003.25	141439.2969	26081.416	152586.9688	1766.8596	982.4288	1817.8066	145528.3281	171414.1562	185477.5	190223.6406	223751.4688	195712.2031	183288.0625	151776.8594	97224.8359	88489.1562	85414.7734	192970.8281	162337.7812	118320.1719	127351.3672	98582.8203	137971.1719	166828.1875	100518.3672	154901.5625	110535.2031	118320.5938	167298.8125	128340.8906	186031.1562	133089.7812	163986.0312	138391.4219	4417.125	144383.125	137086.3125	132712.4375	124909.3047	123731.5859	99609.2266	120703.8125	112507.1797	159958.875	124774.2031	134301.5156
11094956	210617.2344	249715.5156	193564.9531	199020.25	198231.5	292726.8125	229230.5625	216290.7344	287059.3125	97294.5391	248862.8594	131952.0781	322518.5312	326640.4062	301376.75	195005.5	251843.5469	117729.8359	128026.0703	116505.1172	236390.0938	232129.5156	265126.5625	309435.1875	71874.0234	337683.7812	263092.7812	30429.3379	270903.75	99216.3516	98692.5391	119502.4297	200723.1875	231232.1719	154271.5	241453.5469	282523.3438	20864.5254	131132.1562	178102.3438	109424.5547	115592.5156	109272.9844	293955.2812	217228.1719	61258.8633	372053.6875	222887.2188	160060.2031
11094957	351039.2812	96169.1562	242738.3906	249707.7344	236297.3438	522391.625	537613.8125	382248	594383.5	218632.6719	157964.7031	68470.1328	792005.5625	778124.3125	765090.9375	216343.0625	255071.6719	415375.75	387477.0938	419021.3125	509651.625	466839.0625	523078.9062	778793.9375	174322.9062	789759.125	641099.5	42696.9922	766694.6875	214743.2656	167395.2344	132897.0156	338874.2812	293011.8125	165275.8594	296822.7188	591542.875	72307.6719	299120	317134.75	233546.5	234578.5312	211458.5781	640506.8125	493284.9688	61736.3867	577311.0625	704441.3125	453644.0312
11094958	180297.5	160502.1562	163287.2812	171750.4688	154863.3281	214001	186627.4375	192803.5781	163454.9375	173415.4688	211012.75	204738.4531	228485.9531	225482.9219	213653.0312	181013.2812	228525.1562	162895.2031	153912.6719	159160.4375	210051.2188	183910.1406	204574.1406	207794.25	213305.3281	191094	211405.4844	215953.125	256297.7031	161077.5	229489.9688	193373.8125	190541.1094	259721.25	261276.4688	275275.8125	273372.4375	125530.8906	251826.8281	209684.25	191969.0156	186334.2344	173213.8125	204397.5781	233643.9688	167408.5625	197720.9219	281498.625	220503.7344
11094959	279709.0625	168681.7969	266650.2812	273465.7188	271715.8438	317586.1562	297302.7812	274312.4375	272480.9062	226891.625	116275.9219	137395.7344	308290.5	307348.8125	334709.3125	229978.4375	339665.4688	213913.9688	209097.375	228120.8594	285984.0938	344497	348841.5625	326223.625	332195.9062	363403.625	324266.4062	355455	330728.0938	77844.2031	252772.9531	113872.8672	334623.4688	400399.125	250003.3125	292638.375	350047.0312	90939	293810.375	254930.6406	346949.2188	372861.125	338219.75	320800.4375	326957.0312	90762.8047	319849.9062	230246.5156	313534.6562
11094960	511411.6875	362729.125	562123.3125	580105.75	563720.875	457234.8125	416945.9062	490926.75	486084.5312	371841.875	259762.1562	295459.7812	390649.0938	404142.4375	408194.2812	361709.5625	418123.1562	492473.0312	446043.6562	499039.1875	479437.8438	550874.9375	461710.0938	596096.5625	578915.125	533129.5625	477368.4688	531041.75	563284.5625	149296.9531	394419.6875	171129.5469	508656.25	523456.5625	393425.125	514031.9688	538177.375	78735.0312	432338.4062	613463.75	470630.7812	459865.4375	411755.5938	382931.25	598206	191187.1875	412659.1875	511798.25	505886.125
11094961	149858.2188	238362.0469	200794.4375	192882.4062	196333.8125	218679.0938	230681.25	224741.4531	238356.6406	148349.875	248132.9844	285895.6875	235338.4062	232246.7812	218076.25	283565.5625	234506.9062	231309.0938	217158.9531	237258.1875	200831.4844	185131.9375	145205.3594	220643.1875	74765.3281	214341.5938	165842.2812	198326.4375	186839.0625	426992.7812	201473.9531	369871.5	98951.5938	223443.5312	123667.9219	137594.7812	54393.0938	458702.3125	281334.875	209425.0938	148547.1094	151567.6875	142409.25	132416.625	122373.25	411253.3438	242924.8906	121968.6562	89612.8438
11094962	1195329.625	1547373.375	1778985.375	1789784.5	1796583.625	1163840.625	1239975.25	1636720.625	1421370.625	887232.125	862455.4375	1357552	1322356.25	1323717.5	1256094.625	1186771.625	1262157.25	1106963.375	1040197.688	1131531.625	1203565	1501609	1021560.875	1647475	1403118.875	1487952	1407129	1135736.75	1818440.625	958613	760169.6875	1012334.313	1247950.75	1499435.25	695028.5	1168736.625	1189992.625	786637.3125	1419827.25	1285489.75	846947.3125	869976.75	787950.1875	842198.5	1625285	991524.5	1003876.688	994306	1146214.125
11094963	491221.4062	518150.7188	510114.25	523531.625	510463.75	494494.6562	498484.3438	488381.9375	529011.0625	425211.4062	535086.5625	505306.4062	531973.6875	518475.8438	515068.2812	516381.8125	519591.5938	421864.9375	404091.375	424685.5312	475703.0625	465222.125	589973.75	532096.625	542897.25	466075.7812	502457.3125	554823.375	553841.5	333020.875	581391.5	410777.2812	488190.9375	528943.375	407323.2188	556636.75	496426.4062	370816.9062	521851.2812	420731.3125	471688.125	433428.125	473747.9688	509423.4688	501625.7188	340112.6875	472096.4688	409628.1562	460979.0625
11094964	583637.25	321763.6562	340128.0625	350796.625	348505.6875	690929.25	733606.5625	661715.6875	760137.0625	333311.3125	648263	281344.1562	944619.3125	951886.6875	958667.9375	328763.5625	430275.5312	538801.625	521734.1562	536883.125	621563.1875	579147.625	913298.6875	844647.9375	294417.875	959299.0625	795706.0625	78076.3359	894976.75	586190.25	268846.9062	499490.4688	600993.125	379478.7812	311092.125	519718.2812	971368.625	221978.9062	451914.7188	501218.0625	472531.9688	443773.1562	458772.125	1002442.688	721128.4375	273380.25	908271.625	923274.625	590743.3125
11094965	203700.5156	324025.0938	168421.0156	194643.0156	148465.5625	200316.0312	117787.5703	132067.7656	196720.875	186266.8281	285164.8438	256422.4531	214259.1562	297418.1875	214419.9844	327972.0938	267208.0938	131559.8438	108179.2266	118614.2188	237564.3438	183930.6875	164192.3125	169487.6719	187569.8906	194670.2656	326870.7188	216524.5938	254946.2969	117557.3516	217133.1719	176789.8438	183842.2344	314371.5625	84782.75	282379.7812	241396.5938	81241.9453	188166.4219	284284.1875	208188.2344	200650.25	177595.9531	162031.0312	170471.875	178988.9531	241414.0312	212317.1562	217236.1875
11094966	290189.8438	477098.5938	304163.75	315201.375	300187.0938	310548.0938	310576.5	349201.7812	333487.9062	216712.0156	363250.8125	415023.9688	369942.0625	358440.6562	357950.4375	413434.8438	347035.8125	381675	367946.375	362353.0312	289342.8438	290653.5	241235.1094	302280.0312	330946.6875	369759.5938	362373.6562	418875.3125	310618	294339.5625	331476.2812	294621.9688	213657.625	336808.5	159781.625	184998.5312	276219.125	114042.9375	365785.5312	305494.0938	252919.7969	250396.8594	243714.3594	218915.6562	171802.4844	289062.8125	394140.8438	157721.3594	266524.4375
11094967	507067.6875	410861.9375	397846.875	390917.7188	400286.4375	477849.625	494956.75	465388.9688	440323.9375	368274.875	448466.9688	429079.3438	477800.9375	450397.5	447423.3125	530203.875	542914.0625	259599.7656	258645.9062	264052.25	538190.1875	464502.3438	535451.5625	357061.3125	402190.8125	419005.625	601679.875	497785.625	648668.8125	323736.1562	524871.375	332468.9688	425309.8125	596570.9375	441907.0312	608730.25	547279.6875	322182.2188	522480.7812	396594.9062	420389.1875	427262.1562	406661.4062	507586.7812	425449.9688	316635.0938	437128	363252.6562	462366.3438
11094968	212681.6406	158131.3125	189960.2031	209063.2656	182304.2969	216145.2812	234497.9375	207625.5938	266203.9062	128084.5938	113028.0469	132915.4219	233832.9219	295580.6562	229112.4844	325939.125	321959.0625	144280.0312	148986.7344	151186.3125	285457.3125	235844.8906	137025.9844	186937.6875	149023.0781	223366.9375	348891.7188	175189.1094	306029.7812	112120.2266	149850.3281	79474.3047	160474.0625	364421.7812	116030.0625	247401.6094	281023.6875	116167.9219	178622.4531	234895.7344	245577.2656	187258.125	217373.375	147715.8438	126035.9766	103120.125	325514.0625	206777.25	251276.9844
11094969	873944.625	577319.75	1019358.188	1061371	994274	1222763.5	1206421.25	1046976.75	920604.125	1118627	917895.0625	705742.6875	1220557.875	1189190.625	1162155.875	1048772.375	1000569.188	824407.875	815917.6875	797365.625	1009021.375	1308171.375	1300592.875	1340552.125	1288174.125	1077472.875	1183668.875	1160197.5	1060284.5	375681.625	1125678.375	616179.125	961118.5	1246009.25	942666.0625	1162647.75	1197056.625	428010.125	1225847.625	634983.875	953899.3125	972033.5625	947206.625	838697.1875	1201338.25	403240.1562	938081.25	1025754.75	1193372.375
11094970	188976.8594	217701	241218.5469	245454.125	227624.2812	250384.1094	239853.0156	243271.6875	359164.375	166187.7344	237944.2812	244657.3281	261023.0156	336864.5938	249179.5625	354078.7188	225908.7031	153169.9844	151417.1875	154246.625	230924.7188	315559.6562	255840.0156	235271.3125	215577.9219	287675.125	254484.6719	189348.0781	295024.9375	171574.5	171306.8281	203872.0156	216854.3906	257602.7344	215532.9531	305722.3438	246317.6719	203724.875	253417.4531	298566.875	232687.4062	188407.125	206546.5938	214763.4844	180690.1562	134839.5625	242238.8906	212082.5781	268895.4062
11094971	482976.75	210258.7656	399927.1875	413700.125	402487	387918.5312	379720.9688	471087.0938	401181.5	396469.375	153598.8281	170906.4062	465458.125	466977.9375	434758.2188	445861.0625	464332.8125	376535.5312	386180.8438	393698.6875	401502.0938	333799.1562	470209.7188	372941	542939.25	340724.9688	455065.1875	523811.4375	389554.4062	117879.7656	542093.625	105471.0625	452530.2812	398638.0625	340949.2188	390378.1875	488292.0625	60702.625	344401.75	364921.8438	468595.1562	476025.8125	486571.8438	447976.3125	329404.875	107290.9531	431558.9688	323978.875	491190.125
11094972	562988.875	478634.5938	460774.4688	459547.3438	470254.375	540806.1875	562352.875	547532.8125	484370.4375	434451.2812	480990.9688	463142.0312	512690.4688	500248.875	495788.4062	589021.375	595982.4375	304297.8125	304463.375	321270.4688	550292.3125	504012.1875	578213.3125	438485.1875	447779.6562	468642.6562	630410.125	480620.6875	647234.1875	380226	549194	409084.8125	463533.9375	604260.125	463368.0312	619835.125	495727.875	354199.5938	558221.6875	405799.6562	449710.125	473750.5312	459627.375	528629	482258.0312	363138.375	512454.9375	374926.8438	483683.375
11094973	186997.8906	466275.6562	335452.6875	358308.625	359459.5312	453483	481309	371347.0312	558412.6875	199116.3906	684043.9375	548134.75	423621.625	569973.5	418709.125	411420.4688	348501.5	211262.1406	211482.3438	221226.1875	380750.0312	440688.1562	193624.375	477094.375	246877.7188	365450.3125	409778.4688	176619.5625	347531.75	459980.4375	263782.1562	560089.1875	187628.1719	396173.3125	220392.0469	272729.5938	245347.7188	447344.5938	393689.1562	184787.2031	209958.5156	171305.0469	192911.1562	135633.3281	187985.1406	414148.3125	368686.2188	293459	258784.0469
11094974	319285.625	382525.2188	329345.8125	336183.0312	333891.3438	389850.5625	327478.7812	329946.625	333872.7188	249563.7188	448968.125	380346.625	352423.5938	344927.7812	372340.0625	350434.8125	335653.8125	314449.5312	319120.8125	335831.2812	320760.625	360381.3438	356200.5312	356713.9375	343939.375	353647.5625	361712.5625	321032.25	345706.75	300986.4688	286271.9688	364438.5938	310131.0312	357148.125	255294.3906	332024.9375	338429.4062	338123.5	316960.0938	272456.1562	313606.5625	313342.0938	318078.4375	326433.4062	327579.4062	303088.8438	361372.0625	261022.6875	339204.125
11094975	439205.2812	408716.3438	461861.375	465955.0625	481738.875	398019.9688	361798.2188	465643.9062	469429.75	342458.375	251029.8906	329461.9688	365536.8125	370349.1875	360449.7812	427159.875	370128.5	658126.875	649627.1875	675365.6875	383546.9375	435527.9375	315965.0312	448168.7812	417572.4688	567518.4375	371789.375	489136.5625	426171	275146.3125	309748.5	242681.4531	322144.6562	379831.0938	205695.9219	356185.3438	302511	143331.0312	435809.9375	516693	329746.4062	349622.5312	318633.8125	269545.6562	427104.6562	306503.4375	408360.6562	264271.0625	358623.625
11094976	196749.4062	176049.9844	198884.5938	195287.0625	197440.4844	249258.0312	254266.7812	263597.6562	217592.5938	186619.6094	265597.8125	241887.6562	247669.5312	253586.7812	244047.8125	214792.25	250130.375	154410.7188	153769.125	150817.9531	244611.3906	207868.6875	273492.9062	238985.25	219572.7031	211399.6094	226799.8281	193147.8125	223557.8281	158364.2344	226602.8281	204469.4688	189471.2656	247496.1406	244520.5938	252546.5781	228574.25	100425.7969	261233.7188	169851.7188	194693.0781	199647.1719	189321.7969	228200.9062	236754.875	146263.7969	226225.1562	231839.5625	220358.3281
11094977	203471.4844	318590.375	308955.9375	316664.5625	309537.4375	312519.8438	303383.0625	264514.4375	261856.1406	204184.5312	385089.75	334392.125	272131.9062	262022.0781	252263.4844	252316.0781	254049.2812	211785.375	208314.3906	210209.8438	288392	267000.7188	219938.375	374759.4688	308935.0312	271694.8438	245089.5312	227547.7188	301542.375	171994.5469	254353.6719	243771.25	243846.5938	274730.9375	211889.7969	247558.2656	299224.625	226846.5938	341129.9688	197703.2031	233653.5156	206756.1406	212282.0625	229921.6719	177117.0781	191698.1406	215099.1875	270279.625	278909.4375
11094978	623377.0625	482410.375	621538.25	643335.375	660784	692713.75	638871.4375	500822.6875	578281.125	470847.5625	610331.0625	489837.5	527873.125	526829.6875	560592.375	463988.9375	618735.5	341237.5938	352387.2812	372260.1562	587569.125	470794.6875	521175.0312	718441.25	524240.5625	522576.5938	719146.5	612799.4375	595710.875	201233.1719	471007.7188	187234.0156	548670.5	620547.125	496758.3125	600337.75	537530	61761.7578	508104.3438	347229.9688	494588.2812	449957.8438	490672.875	689551.625	578174.4375	237657.8594	533031.3125	431462.9688	480604.9375
11094979	870965.375	323182.9062	895118.5625	921391.875	885681.25	845188.5625	852340.75	902028.0625	876387.375	660265.375	302475.7812	313209.875	955614.5	957781.375	947354.8125	846610.6875	958132.1875	663104.125	596214.8125	671834.4375	880312.375	798450.6875	795144.125	841391.5	1021343.938	777421.25	1035048.625	861779.375	847515.125	154911.8281	936327	197321.8438	935611	966498.8125	875619.1875	876191.3125	1089833.625	217942.75	702837	901023.25	1006015.688	999756.4375	896951.5	856004.25	750355.4375	143844	905650.625	876422.125	1048392.125
11094980	627673.6875	635773.75	882879.5	907881.375	867933.3125	912130.125	869792.5	662726.25	743299.4375	724969.625	903543	761938.8125	763007.25	751292.875	629546.25	733809.75	746587.9375	690399.625	699725.6875	686074.75	812677.375	770352.5	682794.625	1079476.75	1051495.375	685852.1875	690122.4375	848572.1875	851664.25	445255.5	818702.375	717134.25	741389.375	724144.3125	541387.625	706877.375	906938.25	516220.3125	1036434.875	418511.5	655158.6875	726717.5	692865.8125	820834.125	513189.3438	433254.625	532566.5	708549.75	833413.375
11094981	763773.9375	870876.125	771150.8125	832378.75	778238.125	854000	632266.5625	775686.25	670815	592376.125	924110.5625	800137.0625	810986.4375	785183.9375	818237.4375	707727.3125	696220.625	688087.5	725853.125	648986.75	600394.9375	737358.6875	710386.4375	779205.6875	1060415.625	849233.375	711341.875	740381.0625	684890.3125	758666.3125	736116.625	1118785.125	912573.875	771765.1875	609376.6875	689394.25	840649.625	696334.5625	694456.75	728988.5625	806524.75	774174.1875	784923.125	697046.1875	468121.0938	707700.25	643845.5	565823.9375	774545.0625
11094982	345861.9062	375244.25	309898.7812	323400.4062	324009.0625	393211.4062	332306.0938	297161.7188	282243.1875	251016.8594	361610.7812	318797.625	335482.625	329782.7812	361916.6562	283968.0312	346194.1875	208715.75	212200.0781	228263.5	346584.625	274637.0312	358298.25	346291.2188	298597.0938	323783.0625	352871.0625	436384.2188	362463.6562	193564.7031	307658.0312	203286.7969	278555.1562	425770.1875	288204.375	383487.125	384824.8125	196269.1406	376070.0938	243802.1875	314389.4375	288950.9375	308451.9062	337999.375	239080.7031	187257.625	329246.4375	251534.1406	305713.1562
11094983	131086.1094	130772.3438	146200.0938	150374.1562	134436.7188	155646.7812	124610.0156	112687.0859	115465.5859	132405.4375	170928.7812	150483.0156	125897.0391	124625.7656	120305.7734	127815.4219	142965.5312	105659.6953	96063.7344	105341.5938	139976.5156	113929.0859	114133.5547	157581.6719	134255.9375	111710.2188	153650.4531	152944.2656	140200.375	107493.1406	131788.625	129024.1484	130440.2656	150956.3906	148348.2969	167224.5312	169801.5469	111681.6719	151832.8125	135158.5312	129369.5703	131557.1094	124882.8594	144663.5156	134663.375	118565.7734	118690.4453	143753.2031	127152.8125
11094984	698923.9375	1076787.5	849198.25	873164.25	833184.3125	805379.625	781749.625	826621.3125	786951.8125	594258.75	937684.125	949925.125	940684.875	898496.3125	848415.6875	858371.1875	954976.9375	538508.1875	541949	532007.125	772410.375	773424.125	756923.75	874235.875	875851	736213.875	1028708.625	885261	914835.0625	620361.6875	808224.625	752894.5	871162.5	921518.8125	680807	666566.8125	944372.375	616959.9375	792755.875	640204.125	779871.6875	789988.25	763912.4375	797832	560499.5625	542152.3125	848717.375	764615.9375	934189.3125
11094985	317664.9375	67466.875	299645.6562	317485.125	297554.1562	333051.7812	325529.2812	377146.4688	385995.8125	264489.4062	114191.9062	116109.8438	438594.0625	432301.1562	410219.25	355733.375	372010.0938	209518.375	192553.8281	203642.5625	380425.5625	577812.9375	755460.375	449894.2188	485339.4062	337339.8125	432864.6562	280465.875	407535.8125	40581.9609	291501.0938	34000.3516	628207.75	594008.0625	517836.6875	681364.4375	536735.5625	23502.416	279557.6562	297558.9062	614063.6875	606416.75	605640.625	591388.375	487057.9062	39694.1016	354310.0938	345677.3438	602466.9375
11094986	145644.3125	170246.0938	125396.6719	135526.7344	117327.3672	196059.4062	187217.4688	126585.6953	195142.7188	142438.4219	216781.9531	172258.75	182827.3594	219604.8125	176470.4688	167602.2969	181071.1406	136179.8438	139714.7812	140482.1094	168364.4062	149936.2344	160463.875	229930.8281	158592.8906	123744.8516	204836.1094	133562.5312	158190.6406	147551.8906	185689.9219	182424.5781	152887.2969	242908.8906	133119.0625	196724.375	231702.0469	123958.9453	174559.4219	165662.0469	177000.5781	151555.1406	160573.8281	136784.4375	116318.8516	122499.8828	181151.9375	264980.5625	192194.9375
11094987	427709.4375	271272.6875	407223.125	414542.9375	408663.6562	293655.7188	304412.625	237884.1094	201993.3281	275999.9688	101378.1484	246861.9062	239584.7344	232910.7188	232271.0156	224138.2188	300550.125	378260.5938	376951.5938	403161.3125	362833.2188	255352.375	280551.7188	252421.4688	255916.75	305601.8438	503384.9375	420441.375	418879.4688	153831.7656	204580.7344	156320.5938	334336	569933.875	218423.7344	351577.7812	424370.4375	197374.7656	199461.7031	244225.8594	493789.9062	500616.4375	487282.25	385477.8438	339290.0938	91314.5547	386208.9375	227759.1875	367439.7188
11094988	214881.0625	216984.875	188806.2031	204630.9531	175147.9219	199859.8906	172558.1719	174504.0469	156440.8281	184644.7031	210614.0938	225407.125	226709.7031	200728	205606.2969	220251.4375	213493.0938	125972.125	127416.0859	121885.9219	213993.1875	229473.6719	211549.8438	148006.6406	175449.0469	208036.5625	267085.7812	248965.375	271469.9062	123157.7734	212911.7344	159989.3594	202646.7188	244532.75	204823.7344	242183.4219	281580.2188	133871.4375	228323.75	216250.3438	164884.9844	163487.2969	161849.375	164498.7969	204374.625	123755.1016	165591.3281	213121.7031	205679.3594
11094989	118525.3438	183617.1875	150053	157541	143937.0625	123066.5312	130650.6406	112295.4531	128487.1406	92641.7969	198199.7812	212557.6875	149384.4375	143881.0156	154175.2656	122634.9844	124939.7031	134351.7188	118484.1406	137558.625	129908.375	170037.9844	115306.6328	166288.125	146708.3594	177773.3906	145518.7188	120033.5	120078.2031	124631.9922	144307.7656	202238.0938	134204	150356.875	144951.1719	90335.4844	181090.3125	104497.9922	140420.5312	146797.3281	130586.0781	124648.7188	123433	114940.8984	156176.3906	146320.0469	123852.9219	175439.0469	133179.7344
11094990	180928.1719	211399.375	242368.2188	251068.6719	243631.7031	245778.9844	246885.5469	218655.7031	215115.7188	150955.1562	255577.0625	242019.7344	215803.5625	213286.4062	212364.3906	201566	207131.3125	185942.4375	175241.0312	190087.3906	247751.0938	217450.4375	150483.8906	286304.125	233939.8906	221524.375	193825.2656	171235.625	230844.5312	109883.9531	234839.9062	188966.0781	193963.6562	218826.6562	195170.9062	203664.0781	231033.6406	174760.7812	265531.7812	207575.5938	207954.6406	159482.125	170148.9844	171509.5781	127274.1719	150036.125	189413.8594	227959.2656	230042.9219
11094991	191401.8438	289607.625	268266.5938	275110.4375	267319.25	278079.625	248751.6562	253095.8125	251021.1562	206502.9531	288591.6875	278719.75	287157.5	280858.6562	273848.75	278610.625	265494.0625	184140.8906	183399.7188	178506.8438	264842.625	294734.8125	243661.4062	276960.5938	227822.1562	247227.8594	277312.375	190439.3281	251945.5156	214611.9844	206416.8594	248653.8438	208251.875	264169.8438	223533.4688	219431.0156	240269.3125	194144.375	248535.2656	196033.625	215195.5312	217374.5312	212945.3438	212494.125	217713.3438	196420.2344	251622.2812	231397.9062	238182
11094992	217799.1406	58469.6211	200692	205968.1094	196970.2188	261423.8125	243425.3906	243607.4688	210814.0156	176519.125	74561.5547	73788.8516	256830.8594	254960.7969	265342.125	201235.3438	269172.3438	154232.8125	156472.5	156273.625	241167.7969	204798.9062	274961.3125	241786.6719	231819.5938	227417.5469	263797.8438	246015.1094	287033.9688	44243.1758	227634.9219	48736.9258	216812.0781	296285.625	230752.9062	272714.75	258434.9844	35281.1367	255996.4375	167310.875	213841.9062	221433.5156	217748.5781	257394.9062	251160.1562	40735.0234	230717.1562	246468.6562	253321.0156
11094993	681717.875	385719.2188	516185.5312	513797.25	505145.8125	636547.75	579245.0625	603124.0625	538979.5625	609461.1875	411275.0312	375655.8438	635592.375	621124.6875	524038.5312	690921.25	700392.625	452043.2812	435960.25	448039.25	641226.5625	547119.6875	612902.9375	457183.7188	550682.9375	450177.1562	668978.9375	682986.6875	753288.125	257800.2969	693635.5625	315773.25	577640.125	709283.6875	442002.375	718473.8125	684035.3125	259435.375	626468.625	414387.5938	561860.875	591254.1875	558152.25	500366.0625	532428.9375	305967.5938	498252.875	445770.4062	627597.8125
11094994	204032.9688	250442.1875	262572.7188	277415.8438	268444.8438	179512.2969	197463.3594	166844.5469	149547.5938	173076.7031	109927.3359	235216.0625	169834.6719	169034.75	171273.1875	172328.875	200192.0938	230614.7969	217583.2812	222663.8594	210378.2031	200022.4375	134320.0938	188920.7031	128268.1562	221070.7344	286112.9375	148548.0938	239123.8125	176896.9062	139827.7344	153370.3438	192210.3906	336082.1562	137106.3125	184761.7812	254013.1094	204539.4062	137247.5312	209699.4375	293161.4688	289412.8125	263636.8125	199517.75	188978.0625	119534.7109	232586.2344	192415.4688	212751.1719
11094995	452365.4688	336764.6562	532956.1875	546249.5	520261.2812	411660.8438	421301.3125	345749.375	307747.8438	374457.0625	216927.8594	300630.7188	371718.9375	366017.9062	346837.1875	358872.625	426415.4688	446705.75	446411.6875	443480.7188	465413.7812	388727.3438	295454.1875	375763.9688	314095.5625	420659.1562	641835.375	467080.375	562512.875	197531.2344	298635.25	225238.0469	387001.5938	733141.625	373395.125	443023.6562	516208.9375	260495.2188	328566.5	388964.2812	562522.25	507822.8125	540299.75	415340.9375	369540.0625	182661.6562	469850.25	388230.8438	452516.7188
11094996	442283.4688	205799.4219	295829.25	308390.7188	306328.0312	484795.4375	346568.1562	326824.6875	401842.5	247095.7656	199484.5156	102538.3906	521148.0625	495249.375	524263.25	301214.4062	370662.4062	275595.9375	280607.2188	286546.5625	361479.4688	343836.6875	561496.4375	444380.4688	189159.9844	524527.875	461764.1875	88303.2734	460829.125	116434.8984	205320.3594	120508.7812	458066.3125	394044.7188	250080.875	505808.9062	677103.6875	105819.2422	211431.0938	327814.3438	278205.2812	284029.1562	278322.4375	655487.875	503506.375	68270.1484	568633.5625	604250.5	380640.5312
11094997	272867.75	340586.0938	425304.5312	435319.8438	419941.5	321850.375	368611.75	317973.8125	347858.625	267227.0938	385143.7812	399326.1875	382489.7812	370604.6562	355256.0938	309695.4375	322432.75	272832.5	254301.25	276334.1875	300973.6875	412634.9375	370390.0312	431337.3125	421461.0625	416916.5	386106.375	300522.375	337900.1562	213500.3438	330324.6562	320117.3438	382427.8438	358933.5312	323187.9375	205965.8281	397519.4688	233578.9062	355731.5	227257.8125	317538.7812	327499.8125	310444.3125	318220.75	466674.9375	215254.2344	268234.9688	337338.9688	344521.75
11094998	322162.875	122572.9922	394483.3125	399196.0625	389182.4062	243712.8594	271875.5625	219447.875	179301.5312	223223.7812	64100.1016	105699.4297	223536.1562	219371.9844	204517.1094	181697.6719	274578.0938	191895.25	188008.125	205041.8594	306869.4375	259991.3906	239470.8125	258020.9062	224713.1094	233906.75	474190.5312	321842.4375	416482.2188	27893.459	159480.0156	43680.8516	324268.2188	508084.4062	261784.1094	342779.125	427351.5312	52267.2695	163719.9375	173195.125	455128.625	448257.125	417762.6875	362844.5	330423.25	37522.4414	272593.4688	239836.7656	330857.0625
11094999	208059.7031	247302.9219	163872.0312	172966.2812	159477.5625	231097.8438	180015.3281	168089.7969	207990.3438	105676.8594	240652	137799.7812	253224.3906	250609.4062	250087.2031	165782.0938	195442.5781	137373.6094	122144.0156	140166.2344	200569.6406	203531.7031	187787.6406	249447.4844	71406.5703	278577.2188	201988.3438	29373.2129	207599.8438	185675.25	117456.6016	227577.6875	195348.2812	186724.875	176977.5312	222034.3906	270033.7188	186016.5781	119787.8906	212905.7656	121714.7812	121321.0312	111911.875	258565.1562	210270.1094	128937.2656	308517.0625	280052.8125	145596.6562
11095000	590576.6875	520013.0938	587024.75	590006.9375	592443	627530.375	456614.8125	615248.6875	541956.875	360255.4375	572336.8125	453221.5625	570698.25	575544.125	582917.0625	514764.4062	491596.75	483014.9688	486032	492729.6562	474063.4688	533719.6875	484315.4688	569543.5625	806878.5625	639586.75	487929.8125	501392.1875	510198.9062	435741.75	495983.1875	518475.4688	636812.875	547962.125	470910.9375	488637.9688	527432.5625	362331.9062	463241.3125	507323.0312	573654	565292	570954.0625	523623.9062	412087.875	401117.25	467477.7812	422760	507247.3125
11095001	335845.8438	189122.3281	369434.1875	379464.5	362357.8438	374806.9375	358831.9062	393273.625	379852.9688	245883.5625	163330.25	162881.0156	434333.3125	437295.6875	423324.375	397082.9062	459388.8438	274190.8125	256188.6406	277747.9062	398857.625	333455.0938	243713.8281	370700	348025	378936.25	446828.6562	302268.25	407368.6562	135260.7656	345379.7812	157639.5625	336714	446243.4375	291223.4062	313560.4688	437290.1875	155105.75	356787	346119.375	353466.0625	357994.7188	316331.125	354880.8125	256738.4375	128535.5781	441713.9375	305121.3125	365133.3438
11095002	839011	1329202	1080337.125	1111627	1055143.25	1095804	576945.3125	611018.3125	963726.5625	1124635.625	846264.0625	939045.8125	1197976.875	1172076.75	1108919.5	1290510.875	1591293.125	665276.75	634511.9375	651797.875	1362890.125	964702.8125	1092459.75	608833.3125	1117612.25	1002885.813	1933093.375	1322925.375	1547529.75	209215.9219	1214292.625	195834.8438	1272375.125	1758530.625	586765.8125	1645196.75	1426948.625	21470.125	1118048.5	1077991.5	1148740.25	1158126.25	1151096.5	1222110.375	1133093.25	373994.375	1234720	843937.25	1261495.25
11095003	523193.8125	653241.0625	519133.2188	532499.625	529182.0625	578265.8125	554744.4375	551188.25	546017.5	283167.0625	613130.0625	614804.25	615097.3125	589155.625	660648.625	527556.875	624460.875	332006	322031.1562	369723.625	580336.4375	559425.375	515213.4688	595174.25	578857.5625	586450.4375	713692.5625	538633.25	578120.4375	387489.8438	502807.25	449413.5625	555643.6875	699875.6875	370945.125	427986.75	620351.125	227933.125	475341.6562	378438.4375	491856.625	501541.8125	488608.7812	562678.9375	387121.625	399846.875	669055.1875	385832.4375	574737.5625
11095004	431856.25	232799.4531	306478.375	313856.8438	324974.4688	354334.9375	445011.0938	418119.3438	347841.7812	213877.5938	204347.9062	207237.1719	341818.9062	331605.6875	357556.8438	343900.1875	507874.9062	216301.5312	228260.7031	239547.4688	456509.1875	378898.1875	396032.8438	306082.4375	300255.5	323901.8438	583442.125	396051.9688	470487.5312	162213.4375	268611.4375	104893.7266	346169.8438	619155.1875	233779.125	459927.625	442589.3438	144950.2031	315701.125	299665	454440.25	424428.1875	458121.6562	385342.9062	341943.0312	165924.0625	531444.4375	272044.875	444264
11095005	154659.75	232849.0938	233020.25	235095.9844	226831.4531	232641.3281	230537.2344	223761.9531	232104.6094	138937.25	225279.1562	218649.7812	246870.9844	240194.4219	230377.8594	239712.75	229386.4219	141778.9375	143822.2812	142008.5781	219309.7188	251479.7344	153730.2344	241072.7031	164310.3438	223616.7969	234840.1719	138523.5156	214857.2344	174225.0469	143833.6875	183656.0781	158003.4531	220610.4844	140100.9062	172569.4844	189191.4062	157046.6562	210044.1875	147910.5625	164680.7188	166624.0469	160435.2656	136687.1562	159268.4531	167301.75	207274.2969	161113.6562	174418.9375
11095006	176699.8438	293086.3125	158265.9844	170382.1875	145317.3594	207387.6094	203014.4219	213173.375	310611.9688	132208.75	266909.4375	254330.4688	201764.8438	239580.0156	194983.4375	246713.3281	201069.3125	295679.5312	287343.75	297358.5	164403.5625	195378.8594	106074.4453	197149.5	201136.75	286696.0625	187547	229047.1719	186024.1719	246249	186361.3438	266614.7188	147155.3438	219566.0781	102641.3594	157894.3438	171971.9844	240622.7969	189757.1094	269594.7188	172377.5312	133737.8125	148277.0469	105616.2734	119262.4922	273759.5	206038.2188	178485.4844	151479.8594
11095007	344344.8438	404525.2188	437542.875	436189.5312	434856.9062	430094.4062	414661.1562	418406.4688	410671.8125	313651.4375	416005.5625	365602.375	438571.5	428336.4688	421286.7812	404991.375	422493.1875	297972.9062	298734.75	304751.9688	416766.7812	458389.9375	404749.5312	438233.6875	396082.4062	395173.625	433165.5938	335812.0938	393698.9375	265988.625	303317.2812	309079.2188	355579.7812	422105.9688	300583.625	384490.0312	385953.9062	245130.9375	367148.9375	278848.5	364842.1875	379858.9375	361637.1875	374924.3125	387596.9062	251855.0469	403133.6562	333442.375	381733.7188
11095008	268718.875	323428.125	421618	446335.6875	435022.0312	313346.3438	399877.0938	327195.25	360075.8125	313781.5625	380054.75	409678.75	364668.2812	361067.1875	349282.4375	323812.625	331988.7812	298436.9688	287068.5625	285794.7812	297493.8125	411720.5625	336563.8438	427295.5938	375010.875	405277.8438	379776.75	354777.8125	340771.3438	241307.4531	326205.0625	316920.125	369980.75	364529.5938	249185.9375	205935.7969	391108.2188	288618.0938	366106.6875	204386.9844	317852.5	308286.3125	305782.8438	290222.8438	407892.8438	266801.7812	250806.3594	269986.4375	340644.0312
11095009	98575.3828	202256.7656	240601.8906	247654.7969	232105.2812	169339.3125	183953.7812	134857.8281	158397.5	105121.7578	63828.8633	183539.0625	147254.9219	154238.6875	136583.8281	145416.3438	187745.75	142877.3125	143543.0469	150306.6875	162898.8906	169736.4688	74401.4375	159261.3125	48089.9805	185943.6719	275533.4062	79098.5938	203999.625	145778.7188	49277.1719	99569.75	118642.2422	300767.3438	48260.2148	94359.7266	172120.9688	156636.6875	103462.5859	83526.8828	189954.4062	149647.6719	183172.6562	97018.1953	108602.6953	87454.7812	206947.2031	106372.4453	130164.5391
11095010	157721.3906	96069.8438	161992.2188	168224.6094	157284.1562	164004.4688	158885.5938	152847.5156	166211.625	120230.875	124743.25	104531.5859	172845.9219	170550.7344	163558.2969	127397.0469	169686.7812	64468.1367	61554.8398	63392.2578	172394.9375	155812.5938	160781.6406	191952.75	140065.2969	111121.8203	175135.8594	103902.5156	220197.7344	34842.1289	160926.375	49362.7188	178497.7188	196381.0625	202256.7031	258573.7344	200985.2188	33966.2109	146404.8281	129536.8359	157888.3906	158878.4375	144232.8594	181412.6406	174549.9062	40257.2812	146294.0156	173356.9688	149827.7344
11095011	262887.9062	239915.4844	405158.875	400829.125	410709.3125	386991.125	377373	371361.4375	413443.5	209473.375	274095.5938	277318.4688	363640.375	367976.9062	348371.9688	337834.6875	374252.9375	202235.6094	183599.0781	201147.2812	326878.1562	405144.1562	317914.5	451729.2812	341591.4375	400235.4062	342671.9062	248609.1562	355926.875	244228.1562	274948.6562	266694.875	332909.7188	377397.2188	285436.0312	292891.4688	282797.7812	245824.4219	373914.2188	251767.5938	315924.6562	317906.0938	299573.9062	336036.375	364815.4688	232855.0781	322373.25	237507.375	316236.9062
11095012	478272.8125	311055.9062	526785.0625	541957.1875	519384.2188	581684.5	506679.2812	617059.875	584972	369327.8125	210086.0938	248432.5625	702603.75	693702.125	681111.125	771209.1875	704073.8125	596400.9375	553188.625	606118	568668.375	440707.3438	252592.3125	483306.5	502060.9375	660688.1875	643211.625	695930.3125	628320.8125	310712.375	581552.5	366746.6562	350651.6875	689528.1875	310151.5	391992.1562	541652.125	377134.4688	701480.3125	671352.3125	436121.2812	435144.1562	386549.3438	357370.5	291817.3125	290127.875	702304.25	333295.625	443037.0938
11095013	178213.2812	88923.8516	179937.8125	187671.8125	176646.6562	174126.0625	176003.6094	164784.8438	173583.9844	177366.2812	53206.2148	72240.8047	204024.7656	204828.6094	198851.6562	148130.1875	202676.7969	157784.2656	152308.7031	158958.9531	187394.5156	223915.1875	173411.125	194487.2812	214668.0469	217946.9688	185631.0781	217719.125	196142.5781	45629.3438	177163.5625	82136.9375	213562.8125	243055.0781	203984.1562	207211.2656	246357.625	54196.3164	190681.0469	239714.9375	238652.6094	238095.8281	224408.4375	168889.9531	215605.8281	51258.5391	186332.7656	210114.9688	218801.4062
11095014	210076.3125	228221.375	241304.6562	250114.75	224321.9844	176425.2812	177358.375	136175.625	131731	149754.4688	60010.3477	196293.0312	145949.0156	145762.2344	149946.8125	154920.5156	187819.375	209179.7656	193186.375	208893.7969	223114.1562	179973.0625	96950.4531	160374.4688	105421.5312	203631.0469	274045.2188	188607.5312	236202.5312	118564.8047	140251.9531	111593.6719	172240.4375	347480.3125	173425.7656	216470	218976.9062	156844.5625	119123.6328	192321.8438	242341.1875	246210.3281	216670.6406	178328.9531	185255.9062	84999.2109	226187.25	147844.0781	181246.4531
11095015	127639.1406	230361.1875	287175.875	304603.7812	288217.125	186712.0781	148099.4062	176588.0156	222504.0312	153329.7031	162628.875	178486.3281	207063.9375	214398.1094	191204	195784.1875	158941.2969	128068.2031	123789.4219	129916.2656	175568.5938	242810.125	108858.2656	214499.6562	177860.0156	257049.8125	189579.8125	128040	276017.4062	114029.8203	137073.4062	105980.9609	174146.7188	183990.2812	147061.9531	133419.9062	138212.6562	79366.5234	171431.8438	164056.0938	137190	120912.1719	129571.2188	102358.8281	126826.0312	76755.3203	150128.9531	118121.9844	147662.5469
11095016	236928.7969	223698.8281	263559.25	278740.0938	116005.9688	270126.3125	80416.5	105647.6484	139134.9531	225370.7344	203603.8906	231073.3906	292310.375	335420.1562	283991.3125	323984.2188	301771.9375	215718.0781	204715	211453.7344	267822.3438	244865.7969	224224.8594	282816.9375	284534.875	240781.3125	312991.9375	257126.25	262474.4688	119500.7031	272773.0625	168376.0312	270629.2812	284363.5938	227923.7812	208621.2812	312700.5	53922.2891	228219.7812	242439.1562	282397.2188	248499.2031	264877.1875	222389.0781	181854.6094	126098.3125	277208.875	258623	300527.375
11095017	473243.4688	289920.0625	10340.2617	10053.9492	9623.834	436073.9375	558314.9375	450716.0938	602268.8125	5625.1055	254161.8594	8630.2979	11188.3604	10175.8164	9407.7305	289983.6562	337674.5625	343518.25	324396.8438	359248.5312	9760.457	11305.9912	460076.5938	14434.2793	522925.6875	505221.5938	308246.4688	473554.2188	587044.75	6432.3145	215001	8010.6572	342734.9062	409528.0625	8585.1816	305353.8438	348645.4688	192837.125	279177.9375	313701.0938	263069.0625	214131.4062	242720.8906	239492.0625	323453.6875	304917.3438	244610.75	320349.5938	304676.5312
11095018	167470.8594	271252.7188	297674.2188	301451.375	299781.4062	278489.4688	324834.0625	365702.375	337407.4375	137003.2031	275773.5312	309084	323324.3125	319891.6562	306647.3438	385265.7812	301321.7812	194272.3125	182011.6094	203859.6562	268619.4688	427572.9375	185128.9062	322150.8438	226874.7188	390178.9375	315203.5312	181051.4219	325735.8438	294845.1875	179343.7812	294546.6562	233896.375	315613.5938	208176.5	329925.7188	257566.4844	268225.8438	351206.5312	348654.7188	233708.9375	250514.5469	222882.3438	221791.1094	233901.4375	247619.9062	324918.3125	184475.25	292503.3438
11095019	322072.75	358062.875	293866.8125	303631.3125	278492.9062	372783.375	424676.7812	369223.2188	443791.6562	181345.8594	433995.1875	252542.0156	392654.4062	379509.7812	337305.0625	233057.7188	372406.8125	234381.2188	240084.75	236425.125	272417.75	330422.2188	185787.6719	317197.125	302433.4062	409378.5312	387526.5	280714.5938	457160.5938	25288.3516	210558.5	37856.1055	331007.2188	512797	241418.3125	361157.6562	453391	12958.2793	234456.7656	261192.5625	333734.3438	344720.5625	303854.5	272341.5625	318645.2188	47411.5273	319486.9688	334736.4688	270468.9375
11095020	651892.8125	1311383.125	747393.125	801010.9375	755498.8125	742362	746111	855885.125	827170.375	527749.6875	946157.3125	1125425.375	942687.8125	906255.3125	853583.0625	1047925.688	887353.1875	826456	843202.6875	879652.125	676587.25	669082.1875	525162	728448.0625	786741.5625	825429.75	901210.5625	989714.5625	748344.25	1197140.625	870800.6875	1110338.375	547252.6875	783862.25	338696.875	470210.0625	660411	1012231.938	927925.1875	672922.1875	585553.3125	528242	579383.3125	479341.625	375043.8125	1124511.5	887769.4375	384930.375	657420.5625
11095021	570629.625	746226.125	747625.875	773511.1875	729624.4375	870818.5625	837851.0625	741965.4375	693608.1875	661384.75	1027307.438	857602.25	832743.5625	824036.0625	799037.25	697317	735833.875	549442.6875	546031.625	552052.1875	722674.1875	914289.25	757430.8125	964539.25	859684.75	724166.75	797612.25	705063.75	699436.4375	588565.125	787017.3125	736108.125	664134.8125	833141.8125	634132.875	761355.625	811072.25	538314.1875	748313.375	430092.3125	633120.3125	657944.9375	634713.75	563487.125	752404.25	667174.625	710196.5625	753283.125	818767.3125
11095022	423478.5625	419184.5938	442582.2812	437356.875	440750.375	303083.875	433064.375	313759.3125	446637.5312	199612.4688	454984.8125	615514.8125	419420.4688	414662.7188	410542.1562	376469.9375	363345.7812	135681.9219	125003.0938	146942.875	433905.0938	563583.0625	358808.9375	262004.2031	300304.5312	433670.6562	449224.1875	488834.5312	608176.0625	245081.0781	369082.625	221892.4219	323391.8125	243096.4531	276256.3125	303780.4375	380952.875	384345.875	558945.4375	436506.3125	249283.5625	241748.6719	217533.6875	437623.5938	353739.0625	275538.2188	251382.8125	226203.8125	236546.1719
11095023	366448.3125	440718.8125	459268.5625	477541.4062	453839.1875	513756.75	524221.3438	456947.0625	490018.375	359507.2188	391358.375	415094.5312	544379.9375	544348.625	539623.25	459353.8438	513766.4688	398139.9688	371484.625	412824.5	465266.0938	583353.8125	411759.7188	546428.0625	519837.1562	612049.125	504098.5312	515503.75	518970	328468.4688	435939.6875	507422.5938	463390.4688	640270.8125	466071.7188	495839.2188	561887.4375	374174.0625	561846.4375	503614.0625	516896.8125	535578.125	487209.5625	362642.125	482026.9688	372093.5312	507316.6875	452830.5312	512989.8438
11095024	391666.6875	418226.375	278210.2812	287031.75	285869.875	491514.5312	511813.1562	334912.5625	393943.2812	316577.3125	553018.5	429283.75	398583.5	395330.625	427105.4688	304859	424675.8438	314166.2188	310387.3438	325281.2812	394522.9062	356799.4062	464611.0938	584216.125	419151.3125	296355.8438	491819.0625	336300.5	386545.75	367202.25	436367.7812	396657.4375	361044.75	581408.25	269742.875	455625.3438	467906.9375	251622.1094	440780.9375	292558.5	423698.1875	436600.0312	426227.7188	379205.2188	326174.1562	297422.125	470915.3438	488440.7188	439415.0312
11095025	233899.75	212749.9688	335095.375	340145.8438	325398.2812	269882.9375	291944.3438	299615.5	277305.7812	212959.875	240621.75	225688.7969	333282.9375	333676.3438	300465.4688	224029.5469	363338.6875	89188.2188	91354.3438	90951.6875	312654.0625	294648.5	269669.5625	325824.9375	307889.875	196254.0625	406614.8125	202257.4062	356587.5938	58897.4219	212312.4844	60020.9336	366182.5	354082.4375	259057.4219	258166.5938	420640.2812	34166.6797	207867.8594	137868.25	329957.6875	320833.9375	310048	305766.5938	202451.5625	73070.5625	273486.375	292011.0625	363090.4375
11095026	272045.7188	302439.9375	363238.3125	368155.8125	349784.0938	355657.625	322241.125	321502.8125	298828.9688	320351.7188	326261.4375	263921.6875	415852.875	419732.4062	398191.0625	299849.5625	433068.0938	170559.4844	169364.1875	171371.5469	426275.25	278855.3438	224511.5156	152818.6719	260380.8594	298210.0938	396332.7188	352222.5625	518588.0938	153069.9688	279915.625	147147.3125	237120.7344	454715.2188	312776.9375	408709.5938	362904.7812	119934.1172	373844.1562	206363	284009.5	265905.0938	273715.2812	241595.4688	371986.2188	142753.6875	378872.1562	276400.7812	288707.3125
11095027	237146.2188	290490.2188	368256.3125	383564.25	367914	275042.3438	342176.4375	301974.0312	322790.0938	248928.3125	313376.0312	340370.5	323380.8125	330597.25	313764.4062	279306.0625	312843.5312	250292.3438	259782.0469	259965.7656	271272.8125	320055.5625	281107.7188	346817.9375	344361.125	357774.375	310291.4062	314668.4688	300111.0625	221126.5938	312537.7188	280665.0938	300925.3438	282186.25	209816.1406	163485.375	306911.4688	250642.2031	323511.5625	149339.3594	269180.3125	279368.9688	280866.0625	277886.4688	349266	262342.7188	234718.8906	209947.3281	256501.0625
11095028	187034.7031	199336.4219	175901.4219	179951.9844	176513.3125	206611.4531	196448.5312	233962.7188	176644.25	167731.6875	228732.3906	215065.2188	224240.3281	219283.375	212745.875	220137.6562	206597.0781	139991.0156	142071.3438	139934.8906	199070.3281	230812.4844	217741.5469	201902.7188	240379.75	103019.7891	242042.1562	186984.6094	236170.7969	135562.5781	200854.5938	201003.2656	222104.5938	245594.0938	231313.5	236935.4844	248738.75	168509.4375	264004.4688	201237.1094	217253.6719	221780.1875	214246.7656	249341.7969	212688.5469	146403.8594	187142.5781	213192.1875	214808.4531
11095029	243718	32556.3809	197185.1094	192387.5156	198866.6719	202926.1094	181476.7344	204336.4375	183730.0938	198975.5469	27728.6211	32810.2734	230930.375	228387.2344	212118.25	204553.9531	209500.5	154174.7812	141395.7344	159346.0625	206111.75	195246.7812	277159.5938	136679.1719	191710.1406	197050.4531	238728.0156	235321.7344	234491.7031	23361.0801	203827.5625	20593.8027	204956.0625	226737.8281	214127.375	277191.5625	269851.1875	40354.2031	195039.5469	195382.6719	199077.6094	202788.9844	198710.4219	180606.4688	243548.1562	19835.2949	168908.625	187295.4219	222947.5
11095030	828682.5625	1012606.313	1096395.625	1131457	1156722.5	1221295	1349595.375	1104761.25	1208830.625	871836.75	1199096.75	1062789.25	1166891.625	1112677.75	930389.375	1055271.5	1147765.5	870148.3125	858632.875	834338.4375	955521.375	1177163.75	835564.125	1323570.5	925971.375	790628.4375	1118974.375	953513	1046321.375	968875	1003790.625	907620.0625	963441.9375	1030315.438	689994	921717.75	1097244.625	693089.6875	989572.1875	390043.4375	962845.6875	997926.8125	953412.4375	943332.5625	907066.6875	809290.1875	909027	1005722.5	970222.6875
11095031	228850.5156	190475.6562	277678.3438	279617.0625	278762.9375	199444.0938	198596.6406	223902	201461.6406	179212.1875	110737.7031	117501.2422	215653.4375	204352.4219	202767.2188	230547.5781	244960.3438	166109.0938	159238.3281	171448.1406	224557.125	264751.625	168438.7812	224259.3438	223942.1875	249376.5312	298438.7188	217346.9531	241063.7188	97522.7422	204215.5938	66173.0234	229464.5156	268618.4375	204132.625	223207.7344	216218.6094	70465.4375	215018.875	191534.7031	279859.1875	270031.375	276829.9688	220713.4219	221095.3125	76583.6094	248081.625	178355.8594	253594.9219
11095032	135207.625	153843.4844	149455.9844	170744.0312	124458.7578	179509.7656	84787.4219	88084.1484	113478.7344	154959.125	209045.1875	176509.5938	144338.8125	153614.0156	136479.3906	150251.1094	154204.9844	98978.7969	92023.0938	100864.6406	152869.3594	135513.3906	111091.1328	175896.1094	148793.8906	140663.5469	174661.9375	166861.0781	159513.4219	110130.2812	135879.9062	129573.8516	134331.3125	164397.3594	90366.0156	159109.0938	176321.8125	74538.8594	156116.5781	124823.2422	132180.7656	129317.5234	122962.2344	142182.5938	132977.9375	102098.7031	122174.7031	147952.2656	137746.1562
11095033	188877.8594	247417.2812	185016.8281	184662.7812	167436.6406	216104.7344	163829.3906	176904.0781	173642.8281	158417.4375	248334.3906	216253.5625	239998.9219	237242.3438	225245.8281	204158.2344	212365.75	129395.8438	128128.7266	128774.5859	215205.9531	208974.8438	206468.7031	183535.5781	147401.2812	223796.8125	243028.4219	143120.2812	242623.5625	211829.6406	150944.1719	221162.6094	187111.5312	218957.4844	190320.8281	232076.0781	230002.2656	190225.9531	192658.625	185393.6719	143917.0156	141000.5781	141503.0781	185897.7188	197338.4844	175885.0781	224734.5	219610.4375	181165.9688
11095034	567675.4375	571072.3125	606522.875	676658.3125	592291.375	467002.9062	533102.875	432563.25	526919.8125	403769.4688	603352.0625	674417.875	597128.375	570906.4375	647532.25	501262.4375	510007.9062	617116.5	558923	613312.5625	489491.2188	611915.625	590576.5625	643638.5625	691093.3125	760517.125	566845.25	707651.125	463929.9375	273951.1875	770966.3125	483529.3438	550466.6875	551462.9375	424749.1562	296323.0625	614461.8125	346513.75	527934.75	448369.5938	554032.25	422254.3125	551851.5625	461697.3125	596271.9375	361175.9375	477171.6875	536655.5	536395.125
11095035	153287.5781	218008.7812	129718.2266	130717.7109	131959.9844	223422.4688	151023.5	139156.3125	195413.3281	85497.3281	194084.2812	106367.8984	239898.8906	222132.6562	219429.9688	170261.2344	168798.3438	116122.75	115968.0156	116313.2344	157113.0625	155992.7812	132721.2344	200717.3125	45638.8008	271395.8438	171353.125	16337.8213	199590.9688	198224.25	68547.8203	208803.6875	122543.9375	158868.7969	93067.8516	160119.4219	199121.7031	202170.75	107796.0156	137127.8594	68785.3516	71575.125	65724.2031	168817.9844	148367.9062	119503.0859	277831.9375	172441.9531	102441.3047
11095036	583947.625	850323.9375	768251.5	795490.3125	746146.375	813880.875	881951.25	761280.5	927291.375	469274.5938	866901.6875	847181.125	858162.625	883850.25	828774.625	858807.375	937146.125	495308.5938	470956.0625	505339.5938	875881.625	766887.5	395330.7812	823884.6875	570763.75	745946.4375	960811.5	501110.5	786176.6875	662945.25	641751.6875	811176.0625	604360.3125	893046.3125	516656.9688	534509.5	792322.1875	689529.25	704361.75	662483.4375	698769.0625	558191.5625	583403.625	470726.5	287031.3125	634724.4375	904637.9375	669382	735571.1875
11095037	124037.1094	157115.3281	202976.5312	213748.2812	207184.2344	177029.9375	173687.2344	175397.0312	221214.5469	139950.0625	118381.5312	146215.8594	149905.1875	169410.625	151236.5469	155714.6562	172484.2031	132531.1094	131084.1875	136096.9062	208811.7812	207828.1719	113955.5703	217200.2812	159484.1875	210544.8281	190905.1562	141934.0938	213202.7969	118591.3984	97869.4531	115102.1016	151373.6719	200834.8594	100556.0078	146880.5625	160535.625	118583.8359	164697.6094	160577.2188	144763.875	131635.4531	125462.8672	108850.9766	166326.8594	97437.2422	163533.3906	151325	149975.4062
11095038	382162.9062	73553.5859	332717.0938	374567.5312	339668.75	362673.8438	366792.25	324920.2188	272917.5625	329254.875	179433.9375	108180.6641	375720.875	361218.6562	358162.625	207411.8438	317400.75	143360.1094	131751.2969	142056.9844	375898.0312	418628.5312	435820.2188	448762.2812	547807.125	215861.6719	380060.0625	196698.2969	328302.2188	23202.5215	480686.8438	19650.7441	461952.125	417481	494191.1875	512362.4062	554680.625	15867.624	257195.3438	155320.7969	301172.5312	288668.6562	311472.3125	423793.7188	494509.8438	25436.0566	268788.125	473006.9688	513305.0312
11095039	126703.8203	149826.3906	137972.1875	136753.2969	135043.0469	160865.4062	181074.6094	173824.1562	189520.5781	99332.7266	166781.0156	138567.9531	148629.2656	149460.7656	141667.9688	145946.3906	166012.125	120680.5938	120679.5078	120128.5781	135801.8906	159656.5469	127814.6172	157472.5938	143743.9531	164867.4375	154032.6406	124773.2031	154978.25	121867.4297	106152.5156	122487.6406	153970.3906	180485.9688	98867.0469	146717.0469	145435.125	132175.0781	125939.0469	113455.0547	158536.2969	162879.1719	154284	130048.4141	139473.3438	152499.75	135469.8125	127411.5547	135260.8594
11095040	156166.5781	286016.7812	185939.5938	208816.0469	191666.9688	269869.2188	213285.1875	180567.1094	168383.4844	178803.2969	425733.5	353518.3125	252483.8281	226267.75	238179.5938	186790.3281	189970.4062	142131.6562	139034.7656	143110.4531	207020.5156	266730.1875	222493.9062	286976.1875	228681.9219	221954.875	237071.1562	188744.2344	203722.6875	209343.7656	223014.3438	345981.2812	184709.5469	256489.9531	202990.6562	226453.8906	261760.375	165605.0625	245732.4844	141115.0469	172742.4844	163577.7812	164626.0938	136535.4531	197792.25	207670.4219	190398.4219	243868.2031	242406.5312
11095041	418039.5938	404502.1875	396242.9688	398828.5938	405022.375	292351.9688	407199.1875	274489	416047	242353.8438	466513	618920.625	364081.25	364936.0312	358202.8438	346841.7188	317045.2812	151718.9688	145737.8438	157138.7812	378025.9062	497644	341092.7188	207741.6875	244883.0469	407573.4688	382602.1562	547511.25	539931	332104.9688	376418.4062	242016	341866.8125	189464.4531	282408.2188	274219.4062	298849.9375	464746.7812	514639.9375	397349.2188	234036	255139.4531	233112.0312	446073.0625	346242.5625	310338.3438	239059.375	205487.5469	241020.5625
11095042	380971.75	388471.5312	530047.5625	513465.375	534590.1875	529383.875	503038.4375	437629.4062	464317.5	300111	490703	402222.2188	426515.9375	438890.9688	408236.8438	430386.8125	502315.6562	261822.375	239816.625	264858	469840.4375	374497.9688	357735.4688	566648.5	362196.4375	364532.4375	527268.125	372516.1875	472493.3438	184917.6875	312882.1875	150875.4375	331494.9375	453320.5312	315147.125	393223.5	359281.375	51951.168	486152	276684.0938	319865.5	341980.2188	300107.2188	418050.0625	387500.25	198582.2031	403039.6562	287097.4688	312758.2812
11095043	374906.2188	188455.9375	312563.25	318572.4375	310127.6562	335375.8438	430995.9062	390961.8125	340973	208419.2812	168976.25	169000.125	368313.4375	364391.1875	356657.0625	401253.2188	556130	228797.9375	219480.875	230450.3281	470575.3438	374026.7188	240429.1406	307243.4688	249781.0312	325394.6875	603347	283887.375	510936.3438	157428.9375	272336.1562	82340.8672	269250.4062	627988.75	222901.1719	440035.1875	433458.4375	121382.0703	357045.8125	375729.1875	429674.0625	441276.4688	392065.0625	276492.8438	307517.5	151301.3594	549879.375	287329.8125	427930.2188
11095044	313369.8125	114687.8125	402465.125	414952.5938	404880.1562	387125.2812	364212.75	337969.375	369647.5	319938.9062	178792.8906	142234.8438	361991.7812	360489.9375	337097.75	309852.3438	396586.9688	245699.0156	241268.6875	250618.5	353322.3125	328628.5	273627.0312	410216.9375	367700.5625	285118.9062	409841.375	320485.25	327587	99903.1641	325064.6562	90312.2188	335523.0938	348128.4375	346618.0625	377539.8438	378236.1875	63619.7773	386458.5312	291933.7188	333427.7812	337492	313426.9375	320134.1562	334824.3438	80427.5547	306326.2812	336953.1562	345731.9688
11095045	413539.375	541189.25	561488.3125	551936.625	575105.5625	490431.6562	745536.3125	683981.75	787887.25	262121.9219	452531.6562	481390.75	488103.6562	509177.875	503464.3125	470533.3125	610578.6875	353018.9688	351740.3125	342918.5	521067.6875	590703.625	359022.25	614737.6875	429193.5938	604579.375	544639.25	269249.4375	512966.5	124275.4844	365604.1562	77658.2266	489489.5	528436.5	269749.2188	432528.4062	306389.75	56000.332	291869.7188	353856.0625	475129.0625	456166.5625	439203.6562	330501.9062	403814.4375	170444.7969	474891.9375	314604.4375	422878.4688
11095046	711471.1875	302225.9062	621523.25	659090	619266.375	682777.4375	444157.1875	512240.3438	386491.8438	650893.1875	261278.2656	199950.2656	767582.9375	722523.125	720385.875	402376.0312	713219.125	354027.0312	330227.2188	367603.7188	724480	458378.3125	504809.5938	343348.6562	658253.8125	562972.6875	671428.8125	1031759.938	1074187.875	89767.8906	670446.125	75060.4297	485122.1562	888470.3125	498019.875	787272.625	797201.25	85291.1875	646072.125	305454.3125	609110.25	581673.5625	623377.1875	617396.4375	822390.4375	92706.4844	618382.875	510447.375	566291.8125
11095047	553734.375	422284.3125	450165.9375	434865.5938	461971.4062	566640.125	596094.625	635474.625	516753.2188	406667.9062	512604.2812	453240.8438	536970.125	522710.1562	522156.1562	538634.375	549888.375	380481.3438	394894.9688	394376.375	551993.4375	585004.9375	640563.5625	533622.625	573438.375	243442.5156	616385.6875	478228	606594.375	314339.9688	512962.5312	357494.3438	574066.5625	645667	478791.7812	618578	512219.9688	359105.0312	629531.625	426452	598750.25	625001.0625	595404.5625	672060.375	543056.5	288420	537918.3125	380472.0312	515688.5312
11095048	312248.3125	436345.7812	438816.5625	449858.3125	432904.0312	480891.75	428320.2188	373274.9375	383846.9062	306291.0938	542289.25	462038	410486.2188	401586.6562	385924.9062	409034.5	439216.625	261475.2031	247196.2188	256288.6094	427271.125	371072	279093.2812	497118.5	293856.7812	365746.0625	449455.75	355019.9375	456415.2188	318063.25	317845.5312	381681.625	296380.2812	445275.9688	345189.7188	411608.3438	356816.1562	226310.8438	465631.7188	296638.75	308991.7812	312000.7812	299793.2188	332319.2812	349509.4062	350356.75	359688.5	312454.3125	305338.75
11095049	673908.25	579007.1875	598649.6875	634267.875	593982.4375	663903.4375	458832.2812	497250.9062	401846.7812	617786.25	551381.0625	445006.3438	705873.75	677453.25	667723.5625	407427.4688	662810.1875	354027.875	329397.1562	381018.5625	655478.5	434803	565133.875	330187.7812	571560.5	534981.8125	602631.8125	875834.3125	961658.9375	274597.9688	608548.8125	241773.9375	437945.4062	792544.625	485992.875	723209.375	690220.25	257030.0625	625903	306633.6562	561819.375	558149.6875	613457	578515.6875	768153.3125	278470.9688	583947.5625	437992.4062	486450.5625
11095050	196859.8438	166594.2656	259085.8594	258141.5	251472.5469	252302.9531	255886.4062	219034.6406	224239.75	204920.7812	212835.7188	171473.3125	217025.6875	217292.5156	197269.0625	207300.8125	201288.2812	207271.0625	209382.3438	206209.0312	228402.1094	230097.2812	230500.1562	305660.5625	315789.7188	210073.375	197804.3125	230079.3125	244136.875	97051.2734	240098.9844	136649.4531	232294	207140.9688	196442.2031	226718.2812	279630.9688	127920.7109	285691.3125	194981.1094	211953.9062	223156.4844	212989.5	261536.0781	175484.2031	88901.8359	172511.3438	258375.5312	254309.0938
11095051	1446980.375	1612799.875	1160795.875	1192832	1177629.75	1438118.875	1523590.5	1553909.5	1721961.75	1103734.75	1394781.25	1237869.375	1457454.75	1358620.375	1333243.625	1704885.625	1486443	1967467.125	1944902.625	1962498.75	1108044.25	1427875.375	1066818.125	1357375.5	1611649.375	1775242.25	1415603.5	1926260.75	1389479.875	1142598.5	1472431.75	1282920.5	1314756	1586667.25	886890.375	1284504.25	1434816.375	1116845.625	1409343.625	1538578.625	1399327.75	1280606	1321433.125	1116372.875	1184540	1346149.625	1336299.375	1263764.875	1230166.375
11095052	427192.875	58910.8516	373979.9688	398061.0938	375532.8438	321362.875	285902	343757.5312	288955.0938	337748.6562	104990.2969	75124.6172	372150.5	360314.0938	333466.0312	246453.375	305896.0938	197278.5156	204327.0156	191942.2812	283404.875	348906.4688	451474.4062	404455.9375	661465.625	255907.8594	335083.25	296585.1875	311080.4688	32861.9688	354507.5938	36444.4805	604346.5	361041.8438	433982.8125	412111.5	541572.75	29244.8652	217797.3438	214389	505894.25	492100	488088.5312	477413.4375	399092.4062	42006.4219	190331.1406	337587.25	454614.7188
11095053	409431.625	865853.875	695995.5	672728.9375	707432.625	673631.9375	715215.3125	758430.25	738906.875	374250.3125	702319.1875	762611.875	751890.75	747552.125	671433.5625	786981.375	824416.9375	417042.3125	430981.5625	432659.625	668140.125	600256.875	491346.1875	688296.625	552270.5	606251.25	830407.5	527741.75	696212.375	732238.875	382573.5625	593519.625	573381.625	724293.125	262849.375	378667.5	537627.875	745286.8125	622150.125	302263.5938	514998.9062	565437.3125	549078.6875	528722	368892.7812	622940.625	771850.625	296843.4375	556613
11095054	656801.8125	710804.1875	682952.4375	691316.4375	688757.9375	758409.75	822901.75	857093.8125	743278.9375	441486.1875	769006.4375	683038.625	794986.375	783895.125	751276.25	747538.375	828647.625	512287.9062	480925.1875	515612.9688	780099	802717.5	676530.8125	727580.0625	542657.875	721902.4375	813472.0625	598356.375	880163.875	640443.6875	568078.0625	653691.625	503704.9375	723943.4375	503653.8438	697519	700345.5625	467154.375	762424.875	481702.375	569772.8125	563481.125	551496.75	634904.3125	570740.25	654154.3125	662819.375	461705.1875	576836.5
11095055	320851.7812	112354.3203	259613.1406	272186.7188	257142.0625	253838.625	235163.875	257412.4531	250818.0156	240997.875	88099.5859	91134.4609	285748.7188	283064	293321.7188	234657.0938	309922.4688	223313.5156	198283.5625	211705.8281	266686	212177.9375	267350.875	229372.9688	338662.0938	228186.5156	314306.4062	373312.25	302932	56446.7695	375109.5938	67604.1875	318799.1875	301984.0938	230841.9375	296340.4375	381720.625	87792.75	206039.2812	235932.5625	333494.9375	294582.6562	332409.8125	311843.1875	220820.8438	61495.5859	281718.8438	238373.9844	338273.125
11095056	180690.6094	170164.6562	187731.2344	190866.7344	189931.3281	131257.8125	182077.7969	130110.3438	194918.3594	105485.5391	201982.5	272963.1875	173536.6875	172702.1094	160161.6562	158354	158048.6719	62023.7617	54605.3789	66444.9844	178852.6719	235682.2812	146504.3438	99472.9297	101973.6016	188895.8906	186084.0312	221263.5312	270721.375	116871.3281	138648.375	103898.1562	149425.5938	90600.5156	101410.4609	115660.7656	141361.7344	184727.7969	242672.9375	152140.8281	105967.4219	109404.0547	104050.2422	203045.9062	161356.4688	124157.8594	101819.2656	80267.4766	100574.8203
11095057	356914.4062	363598.8125	539218.25	545184	534973.3125	642075.4375	652754.125	557353.375	526999.625	350662.5312	573554.25	412641.4688	580460.375	578986.875	546674	501037.9688	501642.5938	315732.0625	306342.5	320923.7188	505666.875	688811.6875	516148.8438	742796.3125	613839.375	516184.6875	599805.5	432069.5312	526804.1875	227299.3438	442059	324551.375	409172	630760.25	439343.875	532622.1875	506701.9375	193738.1406	615128.875	302028.7188	414887.1562	454243.6875	405119.5938	342048.9688	550656.3125	222098.9531	465920.3438	480476.125	522081.7188
11095058	237286.1875	210292.0938	269695.1875	277870.25	266922.3125	267760.1875	292181.75	254830.8438	285572.375	221732.1562	152805.6875	194420.8906	285826.75	294678.2188	280587.0938	240776.1094	308840.5938	220174.9062	214826.6094	218990.0938	261644.3594	334158.7812	240961.4219	294056.0312	256878.9219	334806.5625	261832.3281	254363.9219	280869.25	177116.0625	228879.2812	227336.4688	301235.5312	326367.9375	259907.2969	269867.5938	265479.3125	209356.6562	281790.125	299281.25	318167.4375	318329.75	298150.4688	266262.5	277664.8438	195106.2812	279110.4688	245132.625	282926.2188
11095059	169125.3438	398482.8125	400176.0938	431706.5938	426075.9688	263250.7188	203527.6094	241986.7031	419850.9062	204043.9375	266107.75	296554	271690.5312	409032.125	263511.1562	387722.3438	213223.0156	223247.125	212229.3906	223821.1094	225543.9375	314239.2188	151914.4688	283641.2188	223821.9844	363205.0625	252945.9531	195873.2188	367952.25	206400.0312	201703.4531	253400.375	235399.4844	228867.3438	191275.875	192042.6875	166629.7969	380268.7188	218156.0312	243800.2656	220727.6875	171558.8438	192913.9375	144796.1562	195690.75	170430.875	205104.1406	159334.1094	211064.3281
11095060	241632.9688	111036.2656	167370.2344	175559.4688	162274.5312	196241.7812	214977.2031	219412.5156	239314.0781	159314.7812	113375.2969	90296.4141	192730.6094	192738.6562	192430.3281	183684.7031	212208.7812	218640.25	207410.9844	222066.8281	180025.1875	203792.6406	190564.3281	206165.2656	255147.2344	224290.7812	198416.25	221033.5	200740.2656	54061.0859	207913.8281	83312.5391	252228.6719	231919.1406	219829.2969	262737.8438	279253.5312	59668.0703	150607.1562	258144.4219	259079.3281	258700.7344	234558.5312	249294.0781	233378.6875	68426.8125	190330.1406	258929.4375	218146.0156
11095061	203689.8906	263151.3438	274466.25	276426.375	269767.9688	311963.5	323730.8438	276317.4375	336775.6562	178587.5	302032.0312	282095.0312	287664.25	324482.8438	280152.2188	282448.1875	293287.6875	219475.25	211323.6406	223240.4688	253860.9375	297709.0625	174659.5	340069.7812	205750.7969	223112.5781	274432.75	253649.3594	248923.6094	277937.8438	252232.0156	267748.2812	236986.0938	288437.7188	188494.5156	247755.7344	283885.1562	191793.9375	250609.8281	146963.125	259922.0312	227682.3906	244754.1875	202023.5938	194448.375	229866.8594	259606.5	312550.8438	253751.625
11095062	220979.125	293419.1562	350004.1875	365502.2188	359060.3125	260493.2969	307240.5312	265073.3438	283785.2188	250502.6562	352273.8438	359234.6875	325302.7812	315975.6562	304225.8438	257665.9688	275255.9688	227842.5469	227128.6719	224164.1562	257639.5469	338492.9375	311903.5625	361946.125	353406.5938	350094.2812	329045.8125	292837.2188	284615.3125	202012.6719	282981.625	284657.875	319790.4688	298375.9688	293085	158438.375	361920.0625	227144.5938	294600.625	199248.7188	276352	281023.375	270354.75	287141.5	371817.3438	204320.3594	225663.4219	335721.4688	291855.125
11095063	272533.875	161515.6406	302677.6875	323549.6562	301289.875	457068.9062	296230.0938	278644.4375	462701.8438	225110.8125	309559.5	185430.1094	409743.4688	376266.75	369834.75	346900	424198.2812	221167.7812	207850.8125	217381.2188	349621.625	322646.1875	321458	414959.4375	435432.1562	279239.5938	349972.5938	335826.3438	335290.5938	177221.5781	335375.7188	259313.2656	349802.9375	524545.875	242423.5312	346252.5	363650	156860.4531	391721.0312	226252.625	264870.2812	270253.5312	291855.7188	380438.25	223257.2812	153655.0312	327522.25	252388.375	225941.9062
11095064	601238.5	895614.9375	926830.6875	943693.0625	913296.4375	579950.25	459407.2188	605319.4375	613067.125	566088.6875	544389.4375	636945.9375	611320.875	599792	585495.8125	623309.9375	517754.3438	616098.875	567464.0625	608869.875	523647.375	664786.375	573229.4375	630126.5	765484.5625	802742.125	524420.3125	712570.5625	856431.875	563505.625	671074.5	489442.4062	706146.0625	502954.9062	527590.125	569686.75	544820.875	633519.625	478024.5938	553053.3125	639898.5	601722.1875	637557.8125	552145.0625	606863.5625	413513.75	490985.7812	380602.2188	600550.5625
11095065	369881.875	232493.4062	256271.9531	272631.6562	267243.1562	325623.4688	206610.2812	229802.4531	178818.5312	320300.6562	190772.1875	158111.6562	321963.3125	306801.75	330503.1562	190809.9688	321023.9375	203676.4375	195485.125	213361.4375	318724.6562	206291.5781	230514.7969	167491.9219	306024.4062	278803.4688	293840.8438	467579.9375	482881.9375	85567.4141	294132.125	84954.8281	232772.125	408732.375	302017.3125	392293.4062	396407.1875	71345.5391	291208.4688	207811.4844	290967.5312	294275.6875	290402.125	293946.75	390476.0938	84168.9297	292606.0312	285028.1875	276008.2812
11095066	295238.75	480139.7812	350685.625	387822.4375	329877.1875	360311.8438	220531.7656	259305.9688	476288.25	271405.5625	472587.75	448758.2812	310987.1562	436555.8438	305807.5	430223.0938	293746.2188	306269.9688	283710.625	301744.4375	349534.1875	440373.75	226474.7969	367302.75	396677.875	472270.75	384768.8438	346328.5	402654.1875	210528.8125	196034.4688	272209.1875	317559.4688	475173.125	153904.6875	356556.3125	430585.3438	173128.625	273879.0625	396636.1875	281138.4688	289781.4062	260225.4688	244046.3594	336088.875	239347.5781	341988.5938	398281.9688	374583.875
11095067	345039.4688	384236.2188	271919.3438	283211.125	275914.4375	431476.2188	326260.625	294033.0938	391164.0312	182306.625	381011.0625	194074.0781	479407.5938	470223.5	461318.8438	287560.5312	347858.375	221125.4219	208871.6719	222899.4688	339938.4688	331114.8125	337562.9375	455121.7812	99518.9297	507872	373413.4375	14500.3721	395835.9375	272612.25	186752.3438	351500.4688	357054.5938	338734.4688	305467.7188	423178.6562	520888.3438	308793.0312	184038.4688	364492.0312	192180.4375	196140.4688	179090.6562	420417	342820.0625	190938.5	554526.375	531254.375	271883.1562
11095068	825798.9375	1030340.625	995269.875	1003312.625	1042372.25	1298290.5	1241152.125	1128513.875	985244.8125	718902.625	1333876.625	1073505.625	1090049.625	1104499.75	1153847.625	948789.3125	993089.125	678710.25	694984.125	736499.625	964801.25	1237300	1114012.5	1345016.75	1117222.875	1065410.25	1138010.75	934977.0625	1012351.063	654584.125	935660	763222.75	788667	1181356.25	721466	969211.625	875179.375	470971.875	1121867.5	468186.3125	773409.875	807722.9375	767864.5625	744672.8125	1035560.813	699831.625	1022788.313	746133.1875	1003361.813
11095069	616448.1875	246721.875	424336.1562	457089.1875	427035.8125	453970.0312	408050.9375	449748.75	412978.25	444990.9688	208476.7812	212387.2188	530861	482127.2812	534219.875	431922.6875	526349.625	425008.75	401885.6875	443419.8125	440564.1562	432526.25	515852.6562	462664.4688	698053.25	454131.8438	555212.5625	685326.1875	457866.4375	98595.0156	644026.25	120422.8516	539283	526235.375	407221.4062	439739.5	688405.375	94613.7188	373169.8125	467253.8125	559445.75	545296.5625	528594.0625	519425.6875	374149.8125	107864.4609	504444.1562	446877.0625	609035.75
11095070	223662.8594	221568.9062	215501.2344	219449.2812	220731.8594	224119.4219	155598.5	185202.3906	139322.3594	228677.625	195678.0625	166871.8594	243467.4531	244709.8906	239909.125	163925.0469	235903.6875	156214.7656	143611.1719	155426.6875	248084.4062	159553.8438	170735.9062	126198.3125	196676.8125	191594.2031	206447.4219	273152.1875	304639.3438	121077.5156	198936.1719	109633.0391	148342.5625	265852.0625	200958.3594	252617.5781	204567.6719	109780.7969	233113.7344	151102.0781	201467.7188	215305.3906	198488.0312	192959.2031	272662.8438	135840.1094	211355.3594	170186.5	188662.3906
11095071	581678.375	832579.4375	800559.3125	863346.9375	832973.875	756860.875	568157.0625	675588.9375	1167459.375	585770	656283.3125	742915	644380.5625	967458.875	610640.0625	904063.9375	667267.8125	654538.9375	629414.0625	656569.8125	722565.625	824162.25	461602.1562	852165.75	696177.0625	875544.5625	769878.0625	586913.5625	869088.875	502634.625	452052.7812	485951.7188	664790.25	833444.6875	432001.3438	655404.5625	692922.375	471302.875	644908.375	680780.375	598960.4375	512005.7812	536816.375	483564.3125	704502.1875	542347.9375	666446.375	673250.1875	651861.375
11095072	141514.5	60895.6445	126539.2422	125219.5625	127509.7422	147158.8438	143555.9531	169867.7031	132253.4062	107642.0391	69866.8203	71881.8594	163430.6562	157065.1562	151578.4844	161468.8594	143849.6875	109723.8906	102032.3672	110814.5547	138664.1719	169478.2812	171013.3594	148020.0312	177016.375	71622.2734	166595.3906	148171.8125	161128.4531	32276.9082	140330.5469	56745.9688	153968.3906	171027.8594	155837.6719	185339.375	178392.1719	61947.2109	195720.9219	154776.1562	149615.0156	158505.1406	146728.4062	174438.3594	161807.7812	43529.7305	123135.9609	140627.9688	157393.4844
11095073	235746.4375	289176.25	271182.5312	283988.3125	264925.2188	297854.8438	233885.0625	206697.1406	226351.3281	165677.0625	360204.25	342990.6562	246572.1875	230676.5938	257025.6719	236968.0938	272766.1875	172147.0781	151702.1406	177445.7656	273870.2812	235520.5781	241216.8438	338870.8125	242260.0156	227584.5469	313604.1875	302792.125	261835.1406	153520.4375	231274.9688	181287.3438	199292.5781	304750.875	236855	257513.1094	286874.8438	88894.1953	292772.0312	208958.6094	213150.2969	206297.5469	201295.9375	203765.7031	222189.6719	171680.4062	237957.7812	232920.7969	224141.3594
11095074	1005830.875	990223.375	915136.25	950978.75	925980.8125	1083239.125	1267822.625	1147442.5	1307627.25	630266.8125	990962.8125	841603.3125	1002520.188	983229.5	947312.5625	952279.5625	1150775.75	830303	860189.625	847505.8125	877717.6875	1105545.25	1093560.75	1145406	1227129.75	1222994.25	1121840.75	1171327.25	1126061.5	479260.8438	814859.75	606294.125	1165103.5	1245407.5	597614.625	1080487.875	1093575.75	350726.5312	828385.0625	703014.25	1078151.25	1133066.375	1052598	1132570.75	1151482.875	650489.75	1042029.813	783577.3125	952201.875
11095075	248827.7188	451063	196061.5156	195857.1094	189831.8906	319009	236080.1719	234165.2812	317403.7812	123778.0938	388906.9688	234053.6406	373117.6875	359857.8438	345279.0625	286163.4688	245648.9531	277253.0312	267108.2812	284994.5625	237462.4375	232454.6875	234567.5781	314984.7188	78358.5625	470661.0625	265945.6562	56423.9492	283970.8125	475229.2812	134015.1719	524923.6875	183312.7031	222582.4062	133892.3125	250607.3906	280771.125	480279.7188	201159.9219	287577.5625	105932.8438	107917.5312	101940.9922	266073.0938	216680.3438	315609.6875	446879.4375	256581.0312	144962.8594
11095076	537642.8125	549527.25	687790	685602.625	699544.3125	734462.875	638475.6875	564334.25	627802.375	459279.875	721634.125	642411.625	563021.9375	574922.1875	563699.75	623936.8125	672298.8125	449183.6562	434780.875	447907.9062	645224.6875	530260.875	588900.25	795303.1875	511526.75	513706.75	678300.5625	672803.4375	614812.3125	497954.25	485267.1875	448091.9375	468153.5	617052.1875	483639.2812	577300.125	492243	251686.0625	720902.5625	422812.6875	538031.5625	563787	513471.1875	563150.5	581612.5	502942.4375	576641.25	408224.6562	518510
11095077	254836.4844	178942.1562	172150.3906	184470.75	175332.3594	259249.9844	206870.2344	182175.0625	245209.0781	134886.2656	171265.5938	88900.0859	280803.6562	278710.9062	271073.9375	183867.2031	214506.7031	177940.2812	169105.7969	171857.1094	208420.4688	205595.3594	228411.9062	259536.4531	92874.4609	303816.375	236416.0625	27401.0879	248619.5781	120927.2969	141341.3281	137425.7188	239389.3438	217855.4219	210909.1094	282139.375	359256.0312	122504.9609	125344.2266	257188.4375	151082.5625	149233.4688	134400.0312	314817.5938	227456.7812	75359.0547	323801.8438	353852.5	188808.9688
11095078	519706.5	651083.375	531598.375	527851	547868.75	522539.5938	542994.75	585687.75	507751.3438	337787.5938	443406.5938	479505.1562	559595.0625	579651.4375	560656.25	653505.0625	778810.9375	247134.5	220565.1562	251044.875	731933.3125	442708.7812	642034	462446.8125	411012.625	466308.9375	899908.25	484926.125	683193.8125	200502.4531	457667.1562	229707.9219	413474.0625	817567.0625	297892.5312	653400.1875	467826.7188	49360.5742	546245.5625	483353.2188	491160.9375	492623.75	457439.375	490155.375	500606.0312	361448.5	621746.125	326849.5938	439164.9688
11095079	250796.2344	384200.2812	192021.3125	197288.2344	196054.8125	295038.5938	224912.8125	229530.2344	297092.25	144470.3125	292880.0938	200470.9688	341442.4375	340678.3438	334442.2812	279580.0625	235186.6406	286541.2188	259216.7812	285753.4688	219587.4688	217605.2188	224877.75	286518.5938	90418.9844	411250.7812	250710.2812	77449.5625	248902.8594	346869.7812	154981.8125	379184.2812	173440.2031	214193.3594	150925.4844	219974.2031	269782.75	328920.75	195924.5	297294.75	113769.2344	120797.7734	107979.2969	245487.3125	204819.4844	249433.0938	407787.0625	237644.1875	154957
11095080	187372.4688	98313.8281	248946.5312	277488.1875	259178.1406	182297.9062	180884.1875	134563.8125	149388.625	163588.0781	26852.9141	85406.5625	150714.875	157681.0469	143360.7188	154927.7344	189896.4062	203215.4062	203034.6562	201815.3438	212055.3438	167594.5469	115050	160972.7656	107529.7422	191387.0625	320664.3438	200213.9062	260321.2031	61414.5781	114459.3438	36669.7422	168930.0469	371708.9375	153145.6094	181148.8438	235499.5156	65768.4609	105488.3828	145694.375	275190.5	236862.4062	252596.8281	174691.9844	165541.1562	29803.0098	226666.0625	154615	200160.75
11095081	306263.1562	636242.8125	581231.8125	593487.6875	587334.8125	695263.5625	689607.9375	633843.0625	539579.1875	363187.5312	887070.4375	724895.5	637844.0625	638499.5625	614255.875	589852.1875	534579	345861.4062	327682.125	349584.7812	534259.5	678015.5	369895	739192.75	406969.5938	560593.8125	625220.1875	270695.6562	509863.3438	646650.375	418741.4375	784512.375	343543.9062	633909.5	346718.4375	439729.4688	398214.4688	618366.0625	679230.25	280108.7188	369933.5938	323714.3438	320329.6562	223927.4375	422365.125	631936.5	556544.375	409600.4062	455462.4062
11095082	135066.8906	180573.2344	228364.7812	221751.8438	224776.2188	247837.6562	293728.1875	229520.3125	237132.6562	154697.5938	238125.875	201057.125	221384.7344	223446.1875	218903.4844	212779.0469	224204.1719	133400.0781	138938.5312	128660.2188	207757.7031	253267.5625	156845.2031	274868.2188	149578.1094	164683.4531	211023.75	155569.1719	199814	223187.8594	177058.3906	201929.1875	164562.4531	233282.6875	150327.7656	184261.4688	195122.5938	142168.4375	199591.125	93192.7969	172361.6719	180936.5469	160106.0312	167467.1562	175624.2344	170037.2812	195848.4062	221390.5312	176943.2188
11095083	142088.6406	202397.75	236928.0625	229610.4062	249332.5781	274079.375	320186.5625	248192.1719	248930.5938	118034.7031	240717.9531	204903.0312	259468.5938	252567.9219	237009.6094	209540.8594	243254.5469	127404.2891	122350.0625	126586.4219	208657.1719	271516.625	106072.9062	307650.25	154909.0781	163288.5781	258471.9844	144427.3594	235101.7031	201783.9531	187141.5625	162122.8906	192004.5	291545.7188	129021.1328	201559.0625	303700	92121.0078	195593.9688	75421.3203	196614.1406	163409.8906	174031.625	150459.3906	135417.5	117149.1406	198940.1562	281505.4375	213995.4531
11095084	166484.875	225926.5469	182413.1562	191802.9688	188596.0625	202099.4062	179325.9219	158776.625	162519.3438	124099.2969	211866.1875	224597.4219	203008.5156	191262.1719	208091.5938	138185.9688	155866.7188	128020.6328	124633.625	138646.1094	119814.8672	216546.7969	175382.1094	223000.0781	161424.5469	236223.9844	158555.625	155756.2188	180995.5625	190771.7188	122075.9141	169086.0469	185461.875	188247.3438	153569.8125	153708.9375	206795.7812	154048.8906	160055.6719	156014.9219	143856.3906	152644.4375	145784.2031	173910.9375	221598.3594	142331.8906	154953.7031	164696.0469	175215.2969
11095085	244028.1719	305725.8125	214323.7031	221644.7031	212627.4062	336500	252026.7969	231475.7188	290459.9062	137225.6094	311459.8125	149531.0625	355748.3125	350677.2188	332915	224840.375	275845.3438	158779.2656	158543.0781	155881.4688	254688.4688	248857.9219	315436.6562	341065.625	91763.25	364036.7188	305733.5938	37137.4727	310967.9688	201848.4375	129937.3359	247963.1562	243459.1875	258924.1562	189439.7656	280822.25	294153.8125	195136.2812	155640.1719	211740.6094	136345.5312	146359.0938	139289.9219	323448.0938	266043.4375	134000.0312	394793.7812	285134.1875	189615.8438
11095086	190738.9219	133399.8125	166429.0156	169755.4062	164555.7188	177053.9219	204242.3906	208903.0156	228033.1875	131137.3438	127287.1562	111614.1172	171210.7812	174355.7188	172403.5469	176599.1562	191422.5625	190164.8438	176481.5	192940.4688	163518.0938	193430.3594	169206.4375	185482.9062	225113.5938	206895.6406	180401.6875	185526.4531	183805.3594	97062.125	180730.25	107871.8594	201756.2812	205322.1875	165827.1562	197413.2656	207599.8594	96690.6328	154027.125	209217	210497.9688	213434.6719	198371.0781	184552.8438	198802.9844	103203.2266	173453.8594	186818	184423.5312
11095087	245451.1094	444661.1562	355231.6875	373268.25	362912.9375	296517.375	326212.5312	309618.6875	347131.75	236468.2031	435131.5312	518730.125	383748.125	353543.625	352564.5	385594.5938	300508.7812	416561.8125	404084.5625	418931.9688	260822.8906	360239.7188	247072.3438	374757.75	355152.5938	456187.3125	316925.6875	416026.8438	283059.9688	462342.2188	370512.8438	538664.375	232467.0781	299672.3125	174190.8281	117195.2734	271948.4062	432168.0938	420591.125	248113.0781	233242.3281	232228.8906	231320.7969	194438.2188	293124.0938	459697.2812	268979.7812	190538.9219	229399.0312
11095088	358478.4062	354960.5	351645.9688	368509.8438	354838.0312	458357.9062	433591.5938	508607.1875	556964.25	286176.5	391850.5312	482287.375	562832.8125	539073.6875	530940.75	614289.5	440086.3438	423301.5	425027.8125	432548.4062	461706.6562	769060.875	689149.8125	577818.25	532490.25	625043.75	522201.8438	432090.6562	475553.3125	315374.3125	313003.5312	252617.2969	608417.8125	739649.125	427946.9062	671353.5	524738.9375	147909.125	483382.125	524303.9375	536627.25	556693	523930.9375	521063.625	480923.5938	259483.5938	534087.5	391478.2188	617502.875
11095089	112229.7266	191530.4688	133952.1562	141284.4375	136030.5312	162811.5625	161200.7344	187519.0156	202302.2344	93321.8281	221305.4219	255051.5156	218230.9219	209594.3594	203429.9375	233194.5	163590.5625	141003.3125	140018.9062	138767.8906	167271.0469	305911.0938	247905.9375	218680.9688	183268.0625	227994.7031	194915.625	115506.25	173285.9531	183212.8281	106234.9375	156681.9219	224430.8906	288162.125	185173.4688	265117.375	204212.7031	112667.1562	174236	208814.9688	198734.5625	202347.3594	190083.9219	181231.1406	164549.25	161722.1094	189676.5	180959.9844	244940.3281
11095090	360459.5625	403801.4375	388583.375	394374.8125	395766.7812	443610.0938	474019.3438	516406.5	424534.75	220156.6875	437312.4062	415356.75	458694.2188	461152.9375	446966.4375	452341.1875	457160.2188	263035.4062	227567.1875	273800.7812	429969.125	482403.0625	376676.625	462334.4375	384907.3125	229684.0625	490245.3438	341615.5	451873.125	150233.5938	322434.9062	183033.25	352781.7812	527247.0625	334764.125	439416.2812	401302.625	111740.7656	517312.4375	345383.9062	336282.3438	399222.5938	338768.9062	448049.5312	385311.1562	207142.5	410286.6875	265587.5938	371826.6875
11095091	218637.3438	151996.25	272696.7812	288238.2188	267248.1562	227135.2812	212094.5781	193376.4844	271985.875	206789.0312	146971.3281	136186.4375	224263.1406	277267.2812	213540.9062	246756.9531	247831.9844	176437.1875	178241.2969	178349.4219	241900.1562	220223.9375	152039.4219	229104.0938	230290.0312	231861.4062	308692.3438	207076.625	241035.1406	146092.1562	180744.6094	144658.7812	234096.7344	243579.1719	149609.1094	219230.8281	269357.75	180797.6094	208139.375	228743.8594	282144.9062	246794.7344	266626.5938	204997.9531	215238.6562	116061.3359	209231.3125	245949.0625	238771.8125
11095092	409707.7188	180248.5781	267222.5938	281300.2812	271213.0625	321557.25	393486.0938	395043.6562	350317.0938	252634.7031	155929.1094	171962.1094	351356.625	340966.5625	339265.125	319485.9062	453359.5312	189265.0625	182235.7344	199020.6719	435706.625	327953.5625	489141.3125	366464.9062	334023.3438	360196.3438	398568.1562	371901.5938	461143.0938	84880.1875	397750.2812	92390.4141	385585.75	414337.8125	356623.1562	554054.5625	569733.125	96798.2734	302035.25	293897.6875	379927.5938	382433.5	387002.2812	451568.625	309594.4375	115420.2422	324945.4688	239040.0938	313993.8125
11095093	255553.4062	280926.0312	358552.5625	376818.9375	365403.5625	432357.5	492719.5	346986.0625	391058.6875	201795.2344	412654.5312	323927.875	367386.2188	373274.75	353084.5	334772.5938	360147.5	242171.0781	217638.625	237478.2969	350085.9062	358494.3438	225526.5469	513723.7812	247402.1094	231752.5156	362285.5312	203488.625	355131.1562	256048.8438	372654.0625	296974.7188	333242.3438	424185.0938	239840.5781	367269.5	391839.875	142845.1562	296228.9062	146742.625	358065.0312	361983.5	316625.3438	230722.75	252103.3125	193269.0781	336387.5	430510.8125	390134.7188
11095094	170228.375	96175.2891	211739.125	240433.9688	221990.0781	172818.9844	182750.1562	123232.3281	169343.9219	144554.5469	41879.0625	118112.7031	148304.0625	185259.1719	139562.2188	182416.9375	178527.375	182832.1094	178527.2344	184975.1094	199636.4688	157731.8594	100998.9688	146654	99158.1797	186538.4688	270557.9688	181098.2812	232856.2188	47578	111942.375	38580.8906	154785.875	311550.5312	136354.25	170497.4531	186041.3438	75812.9609	103369.3281	148412.8281	238183.2344	186827.6094	205708.2344	144574.8594	145879.3281	27070.6035	211768.4062	149804.9844	172569.8438
11095095	207542.7656	162051.4062	179911.5938	177698.8438	177468.7344	176903.7656	150608.0625	180399.9844	147877.5312	157128.7656	89859.9141	102972.0078	200621.6562	202291.6719	191807.9375	238693.7031	281244.5625	92854.5547	96746.8125	94317.3594	256395.7969	150163.6406	150939.2344	154932.8281	157886.75	162204.6562	338693.7188	192713.8438	259417.625	54430.5859	188032.0625	48285.9023	184936.2812	315243.4688	113991.3516	255946.3125	197391.7656	21818.5977	196999.0156	209244.8594	176451.0469	172382.3438	167067.5469	166335.625	173550.9375	66200.5938	215424.4375	152232.8438	182009.3125
11095096	283334.6875	213520.1562	221878.5312	221663.8438	230791.0938	283007.4688	250541.0312	225289.1875	291458.9062	112804.75	262614.125	140704.9062	361769.5625	329916.7812	344565.375	194286.7344	270789.9375	115039.0703	133012	124906.9297	280157.5938	253143.7656	309931.0625	335434.6875	91265.8047	314577.0625	309538.5312	69990.5859	317991.0625	136138.6719	132733.6094	176035.9219	289906.9062	260934.25	181721.7031	294677.4062	341368.875	153682.6094	144538.4844	151911.25	146458.6406	157151.8594	142097.4531	424380.375	274984.7188	105138.3516	402206.7812	290357.6875	205762.0625
11095097	685595	366489.5625	452252.5312	445318.0938	438447.375	541503.1875	549591.3125	542831.875	511259.1562	533609.9375	364187.75	359741.4688	522682.875	523632.5312	482889.6875	698611.375	606604.625	462332.1875	387866.6875	430406.75	571217.125	495533.2812	516258.0625	387946.9062	428713.9062	488198.4375	639563.0625	614483.1875	611786.6875	334675.0938	752605.9375	358014.5625	400485.1875	619947.5625	352047.5938	624328.8125	523012.8438	302769.125	664764.6875	497552.0625	436499.4375	372847.6562	429736.3125	414473	359820.5625	341215.6562	563195	329111.4688	506202.7188
11095098	91004.0938	173364.4844	185665.9844	190314.1875	180212.625	186263.3906	185208.0938	137907.3438	195522.0938	94065.2109	222936.1875	192342.9375	145306.3438	178049.5625	134485.1719	167371.625	145497.5	100523.7188	94990.4844	101362.6719	165337.4844	154036.0625	96945.8125	218939.8281	138424.8281	145362.5938	138366.8281	111142.8906	179449.3438	106846.1328	114249.8203	158726.2031	112235.9219	153422.125	86300.1641	130525.4141	166087.75	156947.2031	202826.3438	90131.5	119727.0156	92326.1016	113408.4062	106682.2578	82595.2188	103282.1641	113971.1016	134573.6094	126898.5234
11095099	106781.9453	129407.7344	148128.4219	147740.2812	148502.7812	161330.7031	171556.5625	154607.9062	155967.2812	108158.6328	152483.5156	128635.7656	142160.4531	149261.5	138699.2344	155009.5625	128137.9688	143647.625	135443.25	140443.7188	143072.1562	150386.375	127068.4297	180924.25	160900.6562	140372.9219	128352.0625	114975.9922	118765.5625	125596.8828	137525.0312	141652.3125	112426.5078	126068.7812	107337.3672	117492.4375	106924.6094	141233.1094	184200.7812	126654.2422	112087	118917.4297	110633.3594	123191.4922	99142.7422	128652.1484	133011.0938	121662.6562	130596.1562
11095100	365920.875	297637.5625	338520.7188	328798.3125	342065	327420.6875	325220.5938	333731.2188	312393.8125	315099.4688	292365.0312	286199.0625	324214.5	332270.8125	329324.875	304107.9375	326497.9688	252265.5781	255952.3125	261146.6562	350435	300185.4688	306085.8125	287830.0312	322864.375	298656.8125	315734.75	340960.7188	388679.8125	296304.6875	316355.9375	200373.9688	311908.625	350551.9375	283888.3125	362500.6875	329651.5625	200748.9375	337388.875	194546.4375	331204.5625	327428.2812	323680.875	348341.8125	359023.3125	265069.75	298309.25	224593.1562	313622.9062
11095101	256756.5938	112290.6484	271126.8125	272988.1562	279048.0312	304451.9375	242606.375	216070.4219	244001.8906	210084.6562	160205.4219	135594.6719	248218.4219	244152.7344	242946.8906	234590.6094	284435.9688	176633.1875	181168.9531	185977.7969	269940.5312	211121.5469	279414.4688	308571.5312	238660.0156	227803.6094	295331.9062	295953.3125	273978.9375	90496.6562	224311.625	116220.4453	220848.5625	268079.2188	236348.1562	301023.2188	277976.25	117744.5234	282828.3438	201091.9688	229605.9062	236100.25	222944.4219	299365.7188	283020.8438	56085.1289	229526.3906	226967.4062	235536.0469
11095102	400356.2812	46317.9531	396750.875	415110.9062	398598.375	384396.5625	379740.3125	414412.6562	396646.8438	414085.8125	62188.3438	69425.8281	445521.3438	427690.375	398587.8438	427419.5	421644.6562	333561.7188	291078.625	291755.375	375317.5625	524969.8125	636162.375	372172.75	383453.1562	484792.4688	410884.5938	438416.4375	512626.9062	47407	395371.4062	70466.2812	507000.5625	460340.8438	327547.7812	655815.8125	550706.1875	47949.6758	401994.4688	437703.8125	588960.0625	491718.5	548789.875	555655.0625	551338.25	39650.3672	386182.8125	279801.8125	582433.4375
11095103	167981.4688	376476.4375	289729.1875	301359.3125	282186.5	334942	307555.6562	245836.25	377153.75	191239.0625	390323.0938	360482.0938	284433.1562	352472.9688	273589.9375	378691.7812	244792.3281	293642.75	293161.125	291356.0625	281702.5312	265211.5625	143841.4219	351980.2188	261546.4062	330220.8438	233937.0156	255779.6719	286962.1875	231036.2188	259919.2344	378910.2812	153531.1094	250367.3906	136981.2969	176360.7344	225798.4219	355981.375	378889.7812	267735.25	165658.8906	136607.2344	145083.2969	151872.75	105424.7266	215847.5	234464.4219	230222.1875	197739.5312
11095104	313222.6562	300317.5938	317395.125	331543.4375	319165.4375	378934.5312	385053.1875	419245.125	345111.0312	218031.7969	327164.25	175972.4531	403046.7812	407625.1562	385433.0938	395626.5312	381003.3125	227273.2969	212671.5	230089.1719	379027.0938	412243.375	253630.6562	366051.75	329806.0312	202392.6406	423752.0938	248606.2344	416745.125	170732.1406	334351.625	226629.7188	322959.0312	457073.8125	319888.0312	400666.875	380278	141721.25	470169.6875	361828.3125	353918	371271.75	321741.625	269370	284845.1875	196783.7812	351202.9375	307382.375	332197.125
11095105	227018.9531	202280.4375	198097.7812	210472.875	205431.0625	312869.5	236191.875	207322.3281	291943.7812	117628.2422	216106.75	103030.1094	334974.0625	346959.5625	324966.875	199563.1406	251605.4844	127489.6094	122970	130359.6406	250612.8594	240179.2188	232896.8125	329070.8125	65610.0078	338600.8438	278825.7812	23886.4727	305028.8125	147442.1719	103910.75	157497.8594	241120.2969	240205.7812	178158.3594	264263.9375	274546.4375	138103.3438	143929.4844	189778.2344	113500.7031	124806.1328	105017.0234	343719.8438	255238.7656	87350.9375	381833.0625	277348.0938	165251.125
11095106	340938.6875	212353.5469	177998.6562	193004.8906	175283.1562	446576.7812	411776.2812	382674.0625	450911.5625	163160.1094	431466.3438	179005.5781	625872.875	602858.6875	603901.8125	188837.8906	236264.2656	326785.6875	318757.9688	345592.5938	387316.8438	367106.6562	555971.4375	560825.375	163395.5781	672846.125	483439.7812	41590.8203	519695.0938	408748.0938	145443.7344	320518.7188	330949.625	219257.2344	166297.0156	283723.0312	593766.4375	151238.7188	260195.1562	322440.625	237625.5469	214927.1719	233276.4375	600455.4375	404794.0625	186267.1562	591562.375	541181.875	331392.9688
11095107	581265.5625	333468.0938	362475.25	362503.8438	357080.3125	763931.9375	786808.125	707850.625	846804.4375	351529.5625	822530.6875	305013.8438	1066117.125	1036465	1054271.375	345321.125	453579.7188	559672.9375	522806.125	525948.625	703383.625	629460.3125	838854.25	997870.1875	265708.875	1014506.875	872320.125	118630.4141	888284.6875	565658.5	254499.4375	578218.875	533516.375	408233.125	258685.8281	465465.7812	969186.5625	223043.75	451081.8438	469952.0938	405990.3438	363315.125	372291.3125	989338.625	677658.125	295285.9375	1006618.938	867397.125	642374.5
11095108	193086.3125	177436.3594	174235.3281	184372.1406	165217.4375	185431.9375	120502.3125	131985.1094	108608.0938	175294.2969	155141.9531	137188.3125	195787.0625	195998.9375	191486.5156	119873.9219	191456.9375	126585.3906	117993.0781	125128.4844	192665.7812	135028.875	116643.8438	108368.4766	160006.5156	175814.4688	173141.4531	226984.0781	272576.5625	85014.5859	172193.7344	98480.5	129101.2266	221477.75	186283.0938	237321.8125	201355.2188	75230.5156	189664.7031	154875.3906	174498	165568.4219	154001.8125	155513.375	246922.25	96530.1562	178532.0781	187859.1562	148340.2031
11095109	695574.1875	648955.1875	627008.1875	646319.5	616149.3125	452698.5625	618177.75	422938.125	619857.625	359890.6875	686025.9375	957022.625	593258.5	586232.75	573115.5	537806.875	515422.4375	205555.3906	199826.3594	218233.0938	618952.3125	793266.5625	573737.4375	341268.375	415445.3438	633468.5	625676.4375	816269.1875	855322.5	404173.7188	616619.625	296493.25	515234.6562	327662.75	365520.5	406586.625	456932.3125	468934.8125	782453	548410.625	382572.25	366351.9375	365286.4375	698510.75	543779.5625	407980.4062	372074.625	272368.4688	354351.3125
11095110	255657.375	184036.3438	310237.0625	307890.6875	309836.9688	210831.4531	227013.8594	185978.2188	161117.0156	164691.0781	60555.1211	163906.8281	182472.125	182105.1875	177615.1094	185092.4375	217103.5469	250898.3125	228064.875	259710.2344	249413.5625	215908.6875	162979.5469	211034.7812	153240.0781	232888.875	349318.5625	261041.2031	293993.6562	120485.7109	139726.8281	96398.3906	193236.5625	407031.5	178976.7344	226979.4688	255046.6719	134755.9375	152971.1406	184597	299412.5	296351.4062	280635.2812	247161.25	212567.8438	76846.3438	273920.5625	155800.8438	230393.2188
11095111	322856.9062	286647.1562	318784.6875	335441.6875	317362.5625	447346.1875	386560.3125	369813.3438	329424.3125	382300.0312	342064.1562	294093.8125	435943.9688	408049.0938	425203.3438	484214.5312	302684.6875	511772.9375	501695.3125	509901.75	316405.4062	443345.5938	332093.375	432627.9375	444248.375	433709.4375	375724.2188	548270.125	294378.9375	277842.125	483477.5938	382407.8438	248178.6094	389504.9062	225619.375	357397.9688	384755.9062	335456.4688	520743.6562	353934.375	283972.7812	260743.4062	273377.625	186405.3906	331701.9688	273964.3125	367441.9688	276602.5312	369213.1562
11095112	192443.7969	329574.8438	247274.5156	274286.5938	270578	277696.1875	280307.75	269522.0312	348928.3125	199355.2188	345112.4688	340200	312600.875	401802.6875	304048.8125	324507.1562	297277.375	122552.8047	121070.0547	117958.0234	289778.1875	294278.875	210535.6094	191629.8594	143648.0156	269352.7812	372218.375	173804.5312	339810.9688	200566.0312	201039.6875	277422.0938	183484.7344	342464.5	190646.5781	257009.9688	241602.0625	228730.3438	252134	200399.2969	173465.7656	146967.2969	152811.8281	146535.3125	213716.1875	169405.0312	255612.5469	227090.7344	203356.6562
11095113	257109.2969	178829.7188	181222.5312	192812.6406	179743.4062	129160.5	176312.1875	120425.0625	182794.5781	123707.9844	190575.7031	278936.5625	173433.2812	164944.9219	181390.5312	153847.6719	152710.7188	76067.0391	62764.6055	82950.6875	187257.4219	237124.1562	180067	97531.7656	118593.9766	185144.6406	184104.6094	300227.25	263694.0625	108648.1172	235599.1719	101230.9219	172861.125	93019.7344	177341.625	156371.1406	197088.0312	177717.1094	242311.3594	252744.7656	129981.5078	123497.6172	123906.1719	251491.1719	185949.9219	123414.1797	98926.3047	127437.9922	124286.1484
11095114	646934.5	140806.2031	520742.5938	532759.25	516560.3438	568152.0625	346115.3438	390207.2812	282673.4688	722552.75	123539.1719	98732.8281	649612	583413.375	648349.375	388554.4062	630290.75	376176.4062	390730.1562	383540.4062	647101.625	383205.25	307950.8438	252015.5938	564334.75	486634.5	548340	953734	859858.375	47076.0352	583214.5	49124.3945	444217.5938	783561.5	592335.4375	730433.4375	711139.5	43787.7969	583109	387567.875	539382.875	508350.4688	499300.5	505672.5	729159.4375	47113.9219	550815.125	552467.5	497503.0938
11095115	332631.4375	30843.5215	368012.8438	382619.2812	384657.0938	422999.5312	575735.9375	374683.5312	458685.625	212205.5312	40337.9492	45313.7227	491296.5312	478414.0938	507844.0625	298901.9375	396174.0625	229274.4375	232502.7812	242275.4062	290759.5625	471013.9688	551423.3125	572356.75	464184.5	427841.25	412616.9062	281641.1875	310823.6875	30007.2168	321453.1562	14718.3545	424068.5	376030.4062	215949.6719	306680.0312	499444.75	26706.9141	308043.7812	321174	531666.4375	531717.4375	528705.9375	380425.8438	476713.8125	17124.4316	425796.8125	505210.25	405142.2188
11095116	947065.125	860781.625	974807.625	999297.25	999133.8125	900819.5625	881124.0625	900163.6875	935904.4375	966204.4375	704994.5	801632.625	833170.3125	810980.3125	798653.5625	795330.6875	880708.875	916914.4375	940532.1875	916122.9375	855403.4375	942121.6875	905039.4375	948653	965129.75	909299.4375	888104.75	919844.3125	932216.875	506616.0625	776638.8125	580052.5	1011068.75	896832.6875	793212.375	916999.6875	889559.1875	464680.1875	826062.5625	845545	934675.0625	912198.125	899658	889840.6875	994572.625	607898.4375	822924.375	854010.375	940005.0625
11095117	255942.6719	303915.25	222014.1562	234556.6875	225326.9062	329822.4062	265354.8438	235943.6875	312234	118731.4219	299755.9375	160261.625	367134.7188	364727.8125	352858.1875	223794.0625	269241.4062	166506.6562	151389.3125	168837.6094	274755.1875	260041.5781	213054.75	348005.6875	77691.8125	393354.5312	297935.0938	14551.9756	309760.4062	204992.4844	135496.2656	230406.6562	255870.0469	268311.2188	197204.5	289851.2812	375506.2188	136737.1094	149952.2188	265253.8438	140635.4688	153054.7969	121386.4844	281430.1875	229160.7188	140489.2344	422203.5	357647.6875	195625.3594
11095118	159474.2188	238382.3906	241791.3594	248029.9219	228777.4219	149128.6719	171352.9844	166114.5625	154264.5781	136717.5625	140516.1406	163132.0938	176431.1094	169890.0938	159873.25	183052.0625	209189.5469	153657.7344	152841.3281	153313.5938	184514.6875	190416.25	96823.6562	169497.8594	170506.9375	212229.1406	268100.3438	157897.0156	193633.1094	189363.9688	114690.3047	108626.2031	162525.8281	200962.5781	86179.0156	140788.6875	158873.6562	148382.2188	182088.8594	177885.9062	206803.0469	181915.8281	193915.1875	140399.0938	158868.9531	144429.1406	172389.5469	153979.7188	171858.6094
11095119	111381.2578	174923.1562	149132.6094	165126.1094	157977.1562	189518.8125	163475.3594	162084.2188	242703.1719	120155.4375	173582.2188	167260.2188	192741.3125	232638.1406	178614.6562	243931.8906	178602.4062	124996.8281	119560.0938	123969.25	157967.5312	152742.1094	122511.4844	182211.1719	131248.4062	161712.7031	170337.2656	139854.7969	205903.4688	143003.6406	144857.0938	164911.7188	109122.7969	182239.9062	99448.1406	160284.5938	128483.3047	165473.2656	208231.5781	134991.2344	108944.7891	92891.7344	105073.8594	98437.2188	109696.5625	102318.6719	159765.9375	122680.9766	116802.0234
11095120	211241.3125	308412.2188	276512.25	285695.4375	277034.0625	285258.5625	267422.25	261614.1406	307175.1875	195855.6406	322357.375	292910.5625	308561.125	301762.6875	280762.2812	305142.9062	296025.3438	173202.1406	166735.7812	166563.2969	270127.6875	247007.9062	238170.3594	313398.4375	218057.9219	228043.4531	295878.9062	230493.8281	342323.6875	240832.7031	254385.8906	296350.1562	215055.4688	318171.9688	202125.25	287118.25	264893.1562	210898.3906	315724.5938	223309.6094	199847.6406	171851.6719	183835.5781	179657.5156	178404.2812	185572.1562	250890.0312	224595.125	212462.2031
11095121	268533.1562	112873.8594	332806.875	343218.4688	344337.4062	359885.8125	549857.6875	339565.7812	405331.9062	204354.4375	200539.6406	232881.3906	432918.5	422117.0625	439005.3125	265072.4062	351026.0625	199131.4062	202936.0469	209429.8125	255092.7656	457298.6875	503045.2812	588727.8125	423956.7188	391216.75	369339.8125	225365.7031	294162.3438	157390.3594	273496	126588.6953	387297.125	325146.2188	184101.4531	258218.6094	437697.1562	115972.6641	274732.0312	288136.6562	505162.4375	503880	501111.75	350822.875	444555.5938	70795.9844	379869.5312	490148.875	357232.1562
11095122	398416.25	479650.6562	326826.2812	338073.7188	315604.5938	409891.25	408984.0312	402355.6562	351334.9688	245963.8125	492062.1875	452006.6562	399580.5938	394703.6562	386290.4688	451988.4688	456294.25	214280.0312	193227.9219	219921.5938	460107.3125	386411.2812	284346.5938	316341.3438	265627.5	370397.8125	487676.5938	305544.3438	502236.0312	362605.5625	387857.6562	485566.5625	270941.0625	502336.4062	340259.8438	509368	419009.6875	344778.4688	462840.0938	400187.0312	290834.0312	296145.7188	262281.0312	342349.875	295242.5625	397268.4688	385704.4062	303409.875	344803.9688
11095123	272058.625	372466.3125	377191.375	368756.5312	379496.4062	338192.25	378568.7812	352229	384062.625	176892.2656	365229.5625	371931.9375	365176.5	363623.75	366739.8125	337536.3438	378118.9688	182637.1562	195400.4688	190316.4219	363920.6562	350961.625	305288.4375	363074.3125	340989.4375	339222.125	391467.6875	311815.9062	351348.6562	221509.9531	295333.6562	165955.4375	301446.5	370133.9375	189904.6094	217526.5	297417.8438	55209.4492	313814.9062	175448.4688	300693.875	286906.2188	293063.4688	320601.8438	235584.2031	222812.3438	346417.8125	161706.9844	287126.1875
11095124	69923.8203	90676.2188	152741.2969	151613.0625	149843.5625	164222.8438	243505.6094	92440.8594	202139.5781	214420.3906	259630.1875	205516.625	264419.625	260065.5469	250653.25	139182.0938	228452.0156	164445.2344	176226.8438	172622.2812	267182.0938	234734.875	159036.6875	190841.0938	87817.1094	98912.9766	101257.6094	145211.2969	163256.4219	179734.9375	201673.2656	117713.1562	203309.3281	159279.1094	225695.8125	155979.5781	272200.875	328866.2812	331658.6562	162375.4375	227016.2656	215940.25	212942.6719	164556.9531	209946.3281	232562.4844	170585.8906	223276.25	74366.0703
11095125	429803.4375	616664.625	460142.0938	482229.7812	460663.375	551389.125	533964.9375	541373.75	461197.0312	441714.0625	651773	635089.6875	528222.625	539264.75	590938.625	636176.875	434741	694280.8125	649772.125	688366.5	412755.4375	550435.5625	454392.1562	544889.3125	571349.375	558005.375	472004.2812	705523.8125	386376.8438	644291.6875	654178.875	851109.1875	320994.2188	512637.0625	289841.875	429250.1875	446125.2812	518339.0312	717818	447845.3125	363514	319058.9688	367191.0625	231798.2969	408630.2188	673608	531549.5	356896.5	443337
11095126	423274.7812	412874.8125	443921.8438	462098.4375	449372.5	498296.0312	325453.6875	359074.2188	272099.875	487341.1562	405348.7188	293899.5938	497968.4062	485247.4688	460208.5	294125.4062	489178.75	221609.7031	214705.9219	232908.8438	489811.75	326117.9375	349893.1875	239482.1094	433735.6875	399088.2188	445488.3438	686660.5625	746896.5	195962.7969	331152.4062	147997.3906	294566.6875	595225.9375	346723	531010.375	489798.9688	186192.125	452007.75	199002.4375	367718.875	427956.9375	376159.5938	401593.625	612729.9375	210964.7344	428840.4688	311415.9375	334525.6562
11095127	203157.2812	295726.3438	251532.875	259312.9688	252024.4688	259395.9844	240447.9844	247106.1562	271440.5312	193404.5312	317272.375	281116.0938	279006.9062	273769.6875	261351.5	267608.2188	258243.5469	159592.6562	158846.0625	159177.3281	242498.5469	231723.2656	253169.9844	285496.1875	235248.3125	208458.8281	269464.2188	221326.1875	305588.7188	209758.0781	251744.2656	259669.7188	226277.1875	285344.3438	222330.7812	277363.7812	242514.8125	179494.8281	278818.1562	226704.0938	193607.1875	189062.2344	184642.5625	197836.7656	203118.9531	155384.9688	229012.3594	214075.2656	219745.6562
11095128	257322.1406	380394.625	302302.5312	298977.3438	319176	331354.0625	319316.6562	323953.6562	291561.1875	146934.4531	343889.4062	363768.4062	332588.7812	315865.5625	358072.3125	300421.375	357388.2188	179324.4062	186507.6562	194657.2031	278439.3125	276149.6875	273500.6875	340070.2188	310970.8125	299836.5625	399628.5938	292052	309220.5938	220889.0781	273324.3125	208916	302154.0938	370129.3438	160400.5156	219140.2812	295810.7812	88187.5547	266272.8125	169638.4844	282282.6562	264347.0938	273228.2812	273810.875	195186.0156	188601.0625	363891.1875	156090.5938	294630.6875
11095129	553124.25	687014.875	444590.2812	448851.1875	432463.8438	705338.375	504616.0312	429912.6562	595146.9375	353024.7188	662088.8125	369958.4375	781337.125	735863.8125	697799.8125	488881.9375	586440.75	353539.3125	352767.125	355000.125	512681.0312	564776.6875	630657.5	750787.875	218728.6875	810746.375	667056.6875	65293.3945	689847.1875	529455.5625	292886.75	606133.9375	617802.625	545153.125	448647.1562	643743	860406.5	452058.8125	268794.4062	458559.2188	303606.6562	309890.5	304585.625	841295.625	594273	305734.8438	869311.6875	807443.625	476744.1875
11095130	1194101	1159326.625	1399684.625	1422053.625	1378220.125	1231466.875	1177783.75	1245020.5	1295034.125	1035035.75	1028213.875	1078934.5	1105031.25	1104766.125	1096299.125	1108816	1088341	1163531.5	1100450.375	1245684.375	1057646.875	1389393.5	1209472.125	1326920.625	1352390.25	1304619.375	1312652.625	1468087.625	1392860.875	735228.25	1037398.813	871141.25	1253694.375	1404648.125	773284	1245447.875	1405445	391493.625	1211507	1018969.375	1110911	1099946.375	1267485.375	1096428.25	1268863.875	849414.875	1124387.25	1019941.125	1186917.5
11095131	84860.6797	130315.0938	116862.1328	125620.8984	117347.1484	105000.2188	83105.6484	106498.1406	116729.8281	89757.9844	83842.3047	112000.2031	94509.3203	101681.2266	87623.6172	114574.1016	86215.9141	141292.0312	132815.5156	134876.9844	99094.9922	119570.2109	47559.1445	126925.8984	97756.2734	149487.7812	105458.3828	108423.7891	129096.7969	119009.0703	67839.1953	128890.0703	74590.9531	108080.7344	43416.2891	73989.2812	89284.5156	92545.6406	122566.75	133229.8438	69358.75	59359.5859	62660.9805	49546.7539	72435.0625	115992.125	99264.9375	80867.9062	80653.8906
11095132	73510.5703	74289.7656	72080.4297	70813.5703	68861.25	77790.8516	78704.2188	89242.7266	73050.5938	45898.4609	86225.8984	78891.7656	85501.5781	81082.2891	81073.1328	80575.8516	77237.4844	53732.4336	55984.8828	56236.4531	75647.8203	85773.875	68907.9297	83364.3047	82172.3125	45322.8047	87496.6094	75654.9219	81883.3438	41659.0039	65284.1953	45613.1406	75489.875	85670.4219	69070.7188	70491.6719	76784.375	20199.4766	95885.5703	64814.1211	71971.2344	71869.1641	66037.625	87712.0469	71457.1328	43952.5039	75018.9531	59998.6562	76364.3203
11095133	127613.2422	69593.5938	232826.7031	228880.7656	228517.9375	162258.5156	190961.375	170666.4375	184347.875	155775.3906	86155.125	88549.4141	197790.2656	192677.6875	185558.8594	164110.2031	168922.5156	151713.2812	158117.625	149955.9531	169362.1719	218102.4375	209893.6875	232885.0156	206873.7969	221061.9219	190765.3281	168078.625	173828.6875	49665.6211	167512.1719	67255.2656	197594.3594	185330.7812	177711.4844	95889.3906	196878.6562	52545.9531	199967.9531	108804.8438	167637.8438	171645.9375	166634.0625	178718.2656	266646.4062	46329.9727	135013.8594	197394.4531	172217.5469
11095134	422638.8438	197967.5312	365816.5625	352542.1875	353015	440940.1875	412853.0625	345197.5938	461086.4062	280618.1562	296336.5	135281.0156	503520.625	529821.5	441798.3125	260170.7969	406087.8438	189598.3281	168767.0469	159384.4375	353792.0938	391307.7188	484420.8125	521576.0938	165781.7969	397221.4062	487888.2812	91135.2031	500792.6875	120087.2422	205088.2969	163297.8438	482853.4688	396014	297969.1562	494167.6562	662369	129563.0859	198241.0781	253601	249997.3125	205041.1719	237806.5312	649228.25	464842.7812	109524.4844	516640.2188	496259.7188	365318.5938
11095135	356932.8125	658370.625	480426.5938	498472.5312	470467.4688	439992.75	360897.2188	410538.4062	471273.3125	300392	433318.375	545412.5625	413762.7188	392704.1875	380476.4688	469989.2188	380611.25	555593.25	539389.6875	555445.0625	401633.2812	477800.4062	173042.3594	498930.75	374414.5625	624472	444293.7812	315230.8438	536483.625	553202.25	290069.7188	624876.625	310441.3438	469995.7188	180230.125	313814.9062	353553.375	495052.375	507789.5	551382.25	289313.4375	231260.1719	265821	186627.4531	290083.125	574839.75	402358.5312	346757.5	341896.2812
11095136	374497.4062	413871.5625	525636	500349.4062	521142.7812	570407.3125	612682.625	547580.375	530102.25	286200.4375	521783.9062	426893.0625	485246.6875	508759.5	480918.1875	462248.4375	533963.3125	376623.9375	365265.25	384410.6562	444769.7188	557109.9375	514233.25	638387.5	397718.7188	376343.8125	473607.8125	363379	424304.1562	487567.2188	408862.375	469816.2812	444837.9062	487597.6562	287740.0938	462820.9688	351364.7812	309569.4375	458530	157316.3906	481291.9688	517252.3438	480053.1875	474835.4375	473611.9688	407899.7812	476996.5938	388985.125	447338.4062
11095137	407983.6875	356517.0312	308432.7812	315482.6875	315248.8125	465564.1875	357611.2812	320518.4062	423104.125	162234.5781	395223.7188	192547.2344	479547.9688	483121.3438	470805.75	256763.875	382364.375	179262.8125	176595.4062	181323.75	373906.9375	364820.7812	505264.8438	491575.125	151563.6875	485548.375	409123.5938	33814.2539	427793.75	216376.9531	171405.4844	252870.0469	441132.6875	340668.9688	282263.1562	480868.0625	444161.1562	189353.1719	185553.6094	239766.1562	234995.8438	254908.2031	228080.4688	648823.4375	423452.6562	132373.2188	581733.625	444277.4062	300685.5938
11095138	354730.4375	713397.0625	577701.3125	564490.5625	589226.5	562908.0625	590406.375	620245	601217.5	298748.9688	604738.4375	642045.8125	636432.5	628526.25	576647.25	636754.0625	671053.625	324347.0938	334816.5	339196.8125	538889.875	516532.1875	438788.25	573275.1875	493422	511638.9375	697576.75	473524.6562	591828.6875	565884.6875	337870.5	519344.4062	497210.75	611506	224708.6406	330660.375	493318.875	564570.625	528911.25	262821.1875	422897.5625	467852.3125	451780.1875	451458.2812	320173.0938	485654.1562	618831.125	271357.75	487206.375
11095139	248536.6094	180110.5469	179465.5	189399.7188	179269.2344	296937.3125	211594.6875	187076.3125	255181.0312	148180.0156	182241.3125	80805.0781	325127.9375	312322.0312	295991.6562	194361.5	226941.4062	155898.2656	155422.875	155094.6406	210048.7969	211230.7188	282729.4688	289469.3438	92400.8359	331195.2188	261359.1406	31326.6543	288784.4375	108722.7656	125945.5703	118378.2656	269770.9688	226718.7188	210960.6875	292989.2812	421378	107994.9062	122302.6953	215955.9062	141075.5625	140217.0625	137230.5469	362002.8125	253356.0312	60216.3203	354794.3125	390704.1562	198329.1094
11095140	250255.9688	276816.4062	263331.8125	270717.6562	264909.4688	265687.125	259632.625	280410.4375	230858.9688	194704.2031	304582.5	309270.1562	301748.5625	297153.375	282178.9062	285631.4688	297216.5	148422.1094	139308.9062	153820.8438	285844.8438	290293.125	239755.125	197351.7969	205155.1875	247256.7188	353265.875	198692.1406	317653.4375	194815.625	243801.1875	249625.1875	225101.4219	333146.6562	236481.1562	302194.9688	288197.6875	203905.8906	302013.375	231242.6094	210434.9062	212260.0938	191433.2812	154303.4688	272359.4688	201466.9375	232587.5469	202209.875	239033.8438
11095141	129979.4688	111988.75	120289.3438	123500.4688	120071.5234	130672.4844	86890.8203	103359.2266	71229.9062	128066.5	100999.6328	79338.5	135687.8594	134265.5938	132984.5469	86345.1406	123075.2109	78707.9297	72552.3594	78986.2422	136663.2656	86230.8359	98050.8984	64274.3711	113377.6641	104296.1328	117348.1328	169547.8438	185041.0625	58680.7461	110490.0938	57136.957	82037.0703	162468.9062	127213.0625	157659.375	146194	55364.7461	127519.3047	91311.3594	112294.2109	114042.7812	108515.875	121037.2188	151848.0938	59236.0234	126641.6875	113482.1562	109950.5312
11095142	122650.8984	237890.0781	244965.0312	254894.4844	249051.7656	153637.3438	102658.3203	143479.1406	149875.6094	118127.1797	154798.1719	167654.5156	162727.3594	157664.8594	147365	159980	125197.9375	120913.4141	119543.3203	128778.1719	124910.9297	183683.9219	123638.8203	172033.0625	187037.3125	221174.6875	152888.0938	165800	236849.8594	121812.5703	117103.2266	97436.3594	176662.7656	141866.9844	119311.9922	130827.2031	115937.0859	113752.6016	134173.3438	113291.2188	132536.3281	134202.3594	133535.875	126485.1172	139637.6562	71562.2422	118879.3672	87436.5547	143573.4375
11095143	725257.3125	1224723.75	993241.75	1020068.25	967277.125	1075339.75	1149506.5	992885.5625	1108807.25	603232.6875	1218796.5	1156510.5	1140699.125	1119915.5	1064998.375	1130229	1277780.125	580943.625	564154.5	589322.625	1115002.25	991759.375	535408.25	1104601.875	743063.9375	934680.5625	1327439.5	617249.8125	1061368.75	854401.5	775651.875	1046324.563	798009.4375	1186058	599393.3125	687053.625	1056797.25	880662.625	942945.3125	700523.125	875581.8125	709780.625	762241.3125	638340.6875	364805.4688	790437.625	1164706.125	791681.375	951254.0625
11095144	302942.9688	52266.625	387113.1875	391105.3438	390566.625	265038.4688	279144.6562	222768.6094	195923.7188	222921.1719	19524.6836	53173.2852	226572.2969	217671.1719	205394.3281	212120.1875	282754.7812	275303	258634.2656	281688.125	313380.375	255728.6562	247199.6094	238956.8281	208818.1719	273086.4688	449252.125	386238	404249.6562	27766.3066	198626.625	23109.3887	246936.6406	538017.5625	220936.5938	291032.1875	351326.8125	39353.2344	184813.4062	201929.2969	395802.9688	419906.4062	380813.2188	295213.9062	297616.875	21397.0703	304669.0625	185649.7188	292174.375
11095145	247340.1406	173292.125	218854.5312	233187.1719	212438.7812	199683.8438	154943.2344	173489.125	245782.8906	165009.75	143078.6719	166478.1406	176354.3438	229829.8594	160577	189984.7031	183837.875	259439.9531	255177.1875	252797.0625	190644.5469	236122.7188	123120.6719	248468.5	230212.7812	222913.8594	202419	191214.375	255220.9219	111746.2109	184356.1875	131803.5156	259368.2031	201020.9531	164191.4844	244549.3906	260646.8594	95682.4453	187408.8281	264794.0625	239351.0469	179486	215753.7031	154411.8125	180710.0938	127697.9219	150716.4375	264075.7812	252682.1562
11095146	108607.9609	231910.8594	219832.4062	227624.875	211773.75	226205.25	294789.7188	154448.7812	257630.75	186093.3438	354179.8125	310626.8125	281526.1875	276443.3125	268379.625	200241.2188	265429.25	207711.5625	197311.0938	206335.0312	310290.4375	280591.4375	142662.1875	276873.3125	134868.1875	183965.7031	158966.375	169159.5938	251029.25	268866.5312	199841.0469	260381.3125	197439.75	206100.1406	194482.2344	180439.4219	235665.9375	410790.7188	412354.875	191433.2188	222161.7656	222083.1562	201291.4375	187495.2344	221761.7656	311937.9688	205958.2188	216750.0938	107523.0156
11095147	237149.0625	55181.9883	313777.4688	318685.125	315364.9062	310569.0938	293123.6562	249042.0312	261196.5469	246880.1562	66967.6094	58843.2188	258891.8281	254963	237554.625	247420.4688	248276.5781	240893.1875	239990.3125	236629.9688	282137.9688	258837.8906	324176.0312	327347.4375	384690.1875	253606.8906	230052.2031	311478.6562	305340.5625	31015.9199	301137.6562	37447.7227	273461.125	258907.2344	241405.2031	291702.5938	341071.25	35978.4531	348176.75	216785.7031	275015.4688	285377.5312	267836.625	317912.25	231374.5781	28943.8984	192770.5625	301749.0938	311811.75
11095148	315990.4062	241872.1562	325187	336744.3438	319831.4062	359414.625	307994.6875	285795.125	268100.5938	246075.0469	229920.8125	193405.4375	330862.125	324921.4062	315476.1562	302735.5	343566.9375	190525.375	187354.875	201102.375	336826.7188	269020.875	344652.3438	353936.0938	318532.375	286813.4062	313281.9688	403524.4062	372261.5	117731.7031	318453.5312	110193.6094	266837.1562	396141.75	271279.4688	364138.3125	364959.9688	137795.5625	393416.6875	240581.7969	288029.7812	271905.9688	288399.6562	313115.5625	177226.2969	107643.8203	279199	233025.5469	283477.5625
11095149	188011.7969	201610.9844	162254.3281	158440.5938	159046.5625	219337.4375	184947.4219	168546.6406	224039.0781	98153.5938	202116.5625	122377.2266	246374.25	246676.5	234581.625	169785.0156	191664.625	113905.5078	114341.5703	115337.1797	200141.0469	174543.8438	174950.1094	221407.0781	50578.4688	268419.3125	196690.8281	17590.8613	214898.3125	205497.0781	85618.9453	188343.0938	177958.4375	162606.4531	126946.9688	197136.7031	235011.9844	220704.375	118980.3984	168211.3594	91977.7969	86464.2969	90373.1094	223751.0938	166066.5625	142483.4219	284763.9375	215392.0938	129306.5078
11095150	451034.2188	225559.2812	396925.4062	404262.625	403681.125	290168.4688	407120.5938	274519.4062	416718.3438	250485.6406	252387.4219	360183.0312	373787.3438	369528.6562	355452.875	333530.0312	313684.4375	154067.6875	142638.875	155577.4531	378640	518340.5312	394066.7812	221545.2344	249653.4062	399230.375	391005.3125	543154.1875	542378.1875	125757.6562	386214.3125	86166.8438	340729.4062	199268.3906	307401.0938	303972.375	324529.1875	188400.5156	493827.4062	405617.0625	268406.9375	280215.6562	255116.8281	453644.2812	390796.4688	108047.2578	215380.0938	228067.7969	265326.8438
11095151	167993.7812	46024.2734	125105.9844	131974.2031	123306.1719	88508.2109	78751.0859	73788.3047	65351.8711	111142.9453	25857.4531	43691.8281	83158.6172	80450.5078	77781.4922	79851.3828	82741.9062	132757.7656	129590.2109	139838.75	151214.4062	80794.6719	70768.7578	75983.3047	112710.0312	97840.1719	142921.9375	171693.875	168303.8125	34692.625	101465.2109	32114.3535	110139.8281	170235.125	118021.8438	155376.8438	131170.0781	50316.4844	72571.1719	125423.3047	150752.8438	131774.875	139602.2344	120060.6016	95764.3906	23983.4141	98413.2266	85632.5156	130931.5312
11095152	162831.6094	61505.3555	128216.6953	131047.6172	125996.2031	156841.0781	140933.1875	169674.0312	129401.8203	143295.5156	75823.1875	67895.2578	170299.9844	161768.625	157439.5781	165999.3906	147862.2656	126302.1016	125827.2812	124248.6875	142510.6719	173406.2344	192815.7969	150129.9688	209951.9375	71989.9688	172481.75	182187.6094	173226.75	29550.248	177595.125	59588.707	188536.9844	177967.7969	202587.375	210852.8594	226493.6562	59198.4062	201974.6719	174142.1875	182853.7188	190065.5938	182637.4688	216030.7969	186500.7656	41416.4414	132583.0938	187018.9688	189773.4375
11095153	160235.7188	251841.2344	176069.2812	175214.2188	176721.1562	204637.375	184417.3594	204310.4688	211653.2344	164327.25	246280.0312	203605.2344	199380.9844	194869	193940.1094	150170.5	138807.4219	160535.7031	146490.1719	161702.3906	235115.8594	210283.8125	201911.2812	293810.3438	220388.5938	237255.7656	235691.25	131759.5156	211897.25	235024.6094	147071.3125	247016.2344	174678.4531	180069.6719	80049.7188	125522.2422	215868.5625	150809.4219	196728.0312	151938.8594	221594.7656	221675.9531	214557.625	216919.3438	195605.1406	188736.625	212643.2031	190375.6875	181566.875
11095154	393649.4375	251649.4844	327442.9375	357324.125	328883.2188	410958.7188	391944.9688	428059.3125	368474.875	343818.375	304845.2188	272324.75	548269.8125	504677	514977.6875	403703.625	432569.375	297116.1875	304235.7188	300118.25	416262.9375	480365.7188	449525.0625	479651.4062	482016.1875	392256.8438	441734.875	473297.9062	369896.9375	160543.0625	491844.5	162393.4844	436191.4375	555619.375	426544.9688	438539.125	528593.5	127073.7188	502025.5625	368310.7188	340873.0938	335933.6875	328346.0625	430814.5312	393764.0312	141877.25	342053.25	365198.125	438558.8125
11095155	381883.9062	514685.9688	540214.8125	536553.875	535095.375	499076.5625	534766.375	457756.6875	453855.25	411071.125	639476.3125	557055.6875	379158.875	392421.875	371566.0938	415634.9375	379302.25	441752.9062	440815.1875	439670.5	472634.2812	457903.375	482022.75	610713.125	551700.5625	415146.0938	335687.4062	403072.4062	452440.25	434782.6562	448590.5625	512387.6562	425560.7812	367902.2188	380850.0625	451013.8125	413706.5625	604398.1875	574337.875	339529.6562	419248.4375	425758.8438	418690.7188	492574.6875	349640.25	434953.6875	309859.4688	421330.3438	449720.75
11095156	438777.625	256568.125	307985.2812	335485.4375	310050.6875	348885.0625	216823.8594	252204.4219	187835.8438	382614.75	225460.0312	174032.25	373323.2812	360878.9688	375992.2188	217519.4688	349986.1875	218031.1875	209052.7031	226606.1406	376159.3438	235243.3281	290805.0625	172747.2969	370182.3125	306891.5625	315200.1875	540267.625	506720.0938	91577.7656	357192.6875	87816.3203	280594.4688	455670.0938	353146.1562	448185.1875	450821.8125	85778.7578	329902.6562	224707.4844	366712.5	351497.0625	359220.5	334107.8438	465888.4688	92007.0703	333113.4375	309272.0938	317463.0938
11095157	344871.1562	59764.4453	251718.5625	259281.2812	242055.6875	277383.25	236753.7656	223314.6094	206803.6562	253126.1406	64941.6016	80602.1016	308724	303360.875	297113.0312	286426.8125	341067.9375	259025.0156	216218.1094	258934.6562	260583.4062	215038.2969	368752.4375	207811.8594	347291.0938	235636.0781	305418.5312	412075.6875	392747.2188	61162.1914	433694.7188	50037.4453	310908.1562	385294	270203.875	446120.75	377826.5938	52141.1094	283473.3438	265985.1875	324381.0625	296350.7812	325839.9375	374751.7188	326661.1875	42956.6172	261678.0312	298889.0625	328531.6875
11095158	149437	76739.9531	124848.0234	130753.0625	126074.8047	155114.4062	146385.4688	147076.3125	133832.5625	130900.0391	73298.9688	72303.0703	161090.1094	157685.3438	155072.4062	129478.9062	166342.6562	100034.4766	96355.0938	101070.6484	157688.8906	132636.4531	173728.625	154724.8906	163415.75	133348.0625	162140.5781	127608.5781	159276.5469	85227.1797	163709.1406	82076.0469	157059.4688	165880.8125	194008.9844	194831.9844	210049.3438	74811.6094	155253.25	128880.0938	158140.4219	148991.4219	148438.6562	147549.7812	150277.1562	77742.2031	136862.1719	190866	180068.6406
11095159	441373.3438	284889.0938	350514.4375	351972.4688	369077.75	269820.3438	367947.5	256813.5781	376900.5	250775.2812	290479.8438	415832.0625	363774.5312	335049.9062	356691.1875	321332.3438	314098.3125	156693.7031	155769.0469	162518.3438	388495.7188	469606.125	334586.0625	198345.6094	243404.5156	384115.7188	376254.3125	493866.25	497443.0312	154251.9375	408034.9688	115084.8594	358560.2812	204557.4062	278364.5	274203.5312	293018.0312	225997.4531	429440.9375	389973.8438	249995.0312	261569.9531	244429.6875	463196.4062	345569.875	136073.7188	252895.9844	198394.5625	237821.6875
11095160	257551.8281	110721.4531	314998.3125	303858.375	305565.6875	293349.5312	274470.5312	302892.1875	302474.5625	207195.7656	78991.1719	82564.4297	321578.6562	320337.1875	302138.5312	269405.0625	361310.625	184991.1406	165044.0156	173592.9844	279545.4375	230895.2188	246145.5	259424.5938	312563.6562	243716.3125	361801.375	348507.125	367511.75	60970.7305	301142.7188	59082.6094	287911.625	324439.9375	142598.9844	251494.9375	331580.5938	104615.9766	229270.6094	146733.4062	296811.1562	278983.0625	302946.3125	302517.2812	222507.375	56557.2539	292759.2188	151822.6719	295225.5312
11095161	429225.1875	417508.5	388758.5625	411176.2188	389380.4062	410212.25	359428.8125	369396.0625	342184.625	377195	373299.125	362751.8438	453389.3438	440097.75	437607.6875	343920.8125	453189.6875	265944	263653.5625	275281	441344.875	340522.5625	391474.375	334546.1875	432976.875	380549.5625	446477.8438	481685.75	514504.6875	232964.9688	387862.2812	230091	358057.5938	491876.4688	350784.1875	436444.625	470537.375	174718.0625	387891.875	253643	408868.4062	400899.125	387768.6562	401331.625	431223.4375	212585.625	432311.3125	331854.6562	392065.9375
11095162	166528.2031	333302.8125	293513.8125	308627.875	294782.4688	258669.625	289714.3125	298497.2188	284317.9375	126463.1797	308917.4062	309973.3125	322505.2812	315552.0938	292253.5312	285548.9375	341737.375	100798.6406	102447.6094	109077.5938	259683.5156	264342.8438	225386.9062	299213	285415.1875	231117.3438	371551.6875	244875.5156	278256.5625	150698.1094	182122.75	171437.9375	219762.2812	319919.1562	105741.4844	137488.6875	255756.3125	173896.0312	236560.6406	98600.2344	186656.0938	219014.7969	183859.1719	210044.9062	133311.4688	162197.5469	300391.5312	102441.4609	224823.7344
11095163	170789.4062	460592.7188	299746	326235	323666.8125	415279.1562	417517.0938	320541.875	409523.125	197442	690471.4375	541834.1875	384890.3438	455721.875	371676	333203.875	309800.0938	188756.9375	188206.4062	193999.625	328884.7812	411163.0312	198566.8125	445906.625	242974.4844	341100.1562	379368.6875	174369.8438	330084.375	404959.875	240250.7812	535575.4375	179413.125	370987.5312	204282.9688	248519.375	236900.25	321146.0312	376069.7188	161897.5	188642.3594	166595.5781	178661.9219	136043.9688	190728.5156	364314.9062	328287.25	261140.875	243080.75
11095164	217405.0625	215790.0312	257530.3594	291747.4062	263751.6875	208125.6562	195222.2969	210178.0938	158296.9688	173581.6562	206482.0469	298913.9062	212575.0469	199312.5156	207657.125	182213.9531	170449.1875	259451.2031	246301.0781	256797.6719	178204.1562	305048.25	209242.5469	251524.0312	288668.5938	292545.9688	247629.6719	234089.3125	136233.6406	212724.4219	226318.4062	302146.5938	286554.5938	212558.625	190339.7031	191223	206242.3125	140137.1562	176278.75	193745.3125	245561.8125	234682.8125	253402.1719	186434.2031	225814.5	163968.5938	146872.6562	217797.7969	198743.7188
11095165	276849.4062	126168.0469	180621.9375	189053.9062	185386.3594	280102.8438	262487.5625	257179.8281	215518.3594	137869.3281	151819.3594	176881	290627.5312	278780.1875	291735.25	253417.2031	313005.5938	187860.3438	173682.6562	193042.8906	233138.7656	236441.3906	391359.6562	264213.75	221718.8438	241076.5	277755.5938	279159	344530.875	139166.1094	228663.3281	158393.0938	196477.875	253224.8906	271251.625	500460.2812	284933.0625	133137.0156	246362.5625	291231.75	265025.9375	258507.7969	259169.8906	310817.625	185631.4844	121899.2109	241583.7188	233921.5156	208187.7656
11095166	170399.1562	277520.0625	194862.6875	221217.3594	210289.8438	267200.75	290784.875	256763.5938	448457.6875	147788.0781	303981.5625	369232.8438	318402.2188	452386.3125	299203.9375	475721.9688	268347.375	214419.4688	201981.4531	229733.2656	282741.6875	416116.2188	237147.875	309289.5312	196591.8906	360225.2812	315401.0938	157385.4062	276302.8438	213170.9688	175454.9062	242059.5938	272793.4062	392462.5312	237435.5	337537.4688	272976.8438	236690.4062	220913.2656	317754.3438	279524.375	216761.0625	240472.0312	195435.4062	213407.7031	228929.3438	307035.9688	250342.7188	313025.9688
11095167	528725.5625	798371.75	789421.6875	774605.125	802374.1875	571162.5625	463434.9062	585734.4375	568167.3125	495570.3125	591055.5	608105.1875	572771.9375	563337.625	587872.6875	542491.625	460929.6875	526946.3125	534920.0625	552654.75	500261.8125	635959.125	544919.75	610989.75	626132.5625	725609.3125	516334.4062	560846.25	688310.125	477450.875	501720.4062	417668.2188	595033.9375	492247.3125	539121.4375	494749.4062	462713.6562	501015.6562	499613.8125	487761.5312	537994.75	537303.375	545316	525920.5	573755.875	353213.0312	477782	378711.5	538948.875
11095168	524481.25	973308.5	710405.875	735054.6875	717423.3125	900848.125	855526.5	760989.1875	693552	566945.0625	1342263.125	1168520.5	826218.125	788876.375	779360.0625	790525.625	715528.625	570996.375	516595.3125	523030.0938	714973.5625	910889.25	625241.875	918084.375	626551.3125	734185.9375	781604.3125	639663.5	740830.625	907715.5	626823.4375	1136783.75	562349.25	877997.0625	463963.7812	670412.375	613323.125	835798	920003.0625	412904.6875	511282.0625	486178.375	496274	419706.25	610087.3125	908717.8125	740868.875	515870.4375	662667.0625
11095169	256246.5469	345371.9375	360753.375	377677.5	364883.375	461956.875	505695	346151.1562	408477.0625	223735.5469	476887.7188	353351.1875	400070.9375	391337.6562	362298.875	359190.5625	380256.0312	229615	219026.6719	224065.3125	345015.9062	383366.0312	266181.4062	535443.875	281690.4375	251808.9219	405264.3438	244946.875	416618.6875	256788.8125	355456.3125	312331.0625	361575.0312	460161.375	222969.2031	380022.1875	467776.6562	153131.9062	324222.5	126303.5547	348313.0938	367307.2188	324054.6562	281708.7812	275498.5938	189075.6562	349213.6562	436649.4375	401910.4375
11095170	414952.1875	417673.75	373412.2812	390819.0312	386757.1875	460607.7812	359329	302424.0938	337688.2188	295839.875	527234.375	457191.7812	352677.625	327245.0938	396878.75	334297.7812	391280.6562	281315.3438	275660.75	301320.5625	380340.7188	329746.8125	371801.8125	477728.9062	391256.9688	372376.75	453235.6562	451436.4375	382307.6562	275163.4375	352978.8438	271247.625	369426.0312	432923.4688	337806.0312	403511	402798.75	144009.8125	368640.1562	311107.9375	372612.5312	353995.1562	370300.875	417972.2188	384638.4688	258820.0156	384899.5312	335934.6562	360457.9062
11095171	128863.1172	156281.7969	215078.4531	208280.2344	219577.5938	248740.3906	287944.1875	238854.4375	234661	107146.5938	205489.125	180164.4688	228623.0625	226331.7344	210753.0781	210280.4375	226881.0469	127158.8906	128897.2734	130438.2266	179760.1875	242547.4375	128721.6328	286892.1875	137789.6406	160715.5156	205663.6094	114938.5625	192240.0938	173416.8906	139037.8438	134826.2812	153234.1875	208605.1406	100757.4453	155706.375	186728	104317.2109	195862.5625	52762.4453	163309.4531	174875.125	163283.7812	164686.1875	161946.2656	136595.2344	177922.0469	159736.9062	166997.8438
11095172	101715.7344	95336.2734	97160.8984	99358.5234	95645.4844	109837.8438	68551.6328	75832.3984	59041.0469	91203.8516	87174.1484	66666.8984	119699.5781	119650.1094	106731.4531	63051.2422	104445.4766	46698.5781	48795.9609	46745.8164	115527.7031	68822	56797.8398	57502.875	75183.2812	89833.5312	101733.3906	136597.1875	184174.9688	51942.875	67466.875	41480.0156	56203.8711	134436.3125	90424.2812	135907.5625	116334.0391	45791.8008	107977.8281	56463.7695	80805.3125	84381.6797	74764.1172	50570.4531	126092.1641	48594.5664	97259.2656	81477.2578	73779.8516
11095173	621303.8125	138280.4375	465343.25	416901.7812	422157.875	780422.375	505018.3125	442446.1875	653986.375	396869	215908.5781	94707.8672	798742	764873.25	590713.625	444852.6562	598737	420183.0312	423463.5625	393098.3438	517068.1875	501109.5625	589413.125	674351.6875	190939.0156	686400.0625	615705.6875	133213.0625	621341.3125	182808.8438	357557.3125	202117.8906	552860.125	527577.75	471936.9688	527883.8125	715088.5625	174761.3906	349262.1875	428619.4688	254021.5	205200.8594	236899.4844	713480.8125	491878.5938	138449.0469	830939.5	747237.6875	365508.375
11095174	310745.1875	422987.9375	488663.4062	494927.3438	490763.8125	407137.0312	478579.875	385788.3438	427755.5	237274.1875	532472.625	536527.4375	445804.2812	435739.25	439722.625	359231.7188	396445.1875	283396.6875	291456.5625	298069.9375	379532.0938	488503.6875	457994.8125	531359.625	415753.4062	533022.9375	472618.2812	387302.4688	393601.4688	261405.25	307873.4375	420826.0625	407873.875	418720.3438	302618.5625	226672.2812	359082.9062	327194	413811.3438	205779.9844	354577.1875	373585.25	343139.3125	385908.375	480863.625	295290.3438	397905.0938	302750.2812	345178.7812
11095175	97059.0469	176107.5938	118936.3359	113650.6875	107464.7891	142471.2344	122905.5859	105101.7734	111033.0156	97812.875	178541.9844	145642.4219	131872.1562	120723.0156	130982.9141	121230.2734	147154.6719	71027.7891	74144.4297	67100.6328	139618.1094	94515.5547	102196.8281	122380.9844	99671.75	99130.7031	127778.9766	124099.3594	129548.6406	96400.8672	115808.7188	137495.0938	76709.5156	133418.9062	117033.6875	134299.5938	141114.4219	71614.8359	152844.5625	109117.9141	102876.9922	93919.1562	100477.7031	104308.6016	55227.7891	97373.2031	127894.3281	109081.6172	109357.7422
11095176	339090.9375	333863.2812	562161.5625	565551.3125	566557.125	631785.5	679685.125	577424.3125	491059.4375	302846.7812	640210.125	435463.2188	604999	604749.8125	565166.4375	391241.1875	536784.6875	157813.8438	150518.6719	164912.375	569968.3125	707404.125	443001.8125	771647	513844.2188	413213.6562	626856.3125	257339.375	565809.1875	147825.875	363997.1562	225741.7812	456688.5312	656555.75	447173.2812	573333.5	535340.0625	152256.5	514460.375	172553.2656	440697.4375	458736.625	395620.625	414807.875	592651.3125	187654.5469	448523.25	487115.6562	506150.9062
11095177	223460.6562	397005.25	243754.2812	252425.4688	244096.4688	300816.8125	342064.3438	289316.0938	351697.3125	155688.1719	430393.6562	333795.1562	259631.3438	256129.3906	247617.125	269795.375	291738.4375	231398.1406	218395.1875	230201.2188	251451.2969	307088.375	188840.75	326248.9375	251485.2188	321247.1875	318353.3438	251698.0781	325736.5625	282399.375	173588.1875	354132.25	244184.9375	369821.0625	190210.4844	280080.1562	257604.2188	303963.1875	256774.2812	237453.4688	240480.6875	262983.25	229822.8438	235423.4688	262352.6562	353802.2812	280541.25	246908.3125	225036.5469
11095178	286432.5	180362.9062	221476.5156	218722.9688	218146.6094	276886.125	186116.1562	200933.7812	147784.0469	307414.4688	137515.3438	129652.5781	261314.1875	260780.6406	248113.2969	185015.7188	241210.9062	207824.0156	215466.0156	215065.5	254169.0625	161480.0469	274712.1562	129425.3672	255794.5938	177964.7344	225176.9688	434766.125	337558.1562	79774.5625	256138.7344	49479.7109	185790.25	248056.5156	190205.0469	298742.25	297478.9062	59906.1719	253676.6875	166425.5781	272998.7188	275968.7812	265842.0312	205894.625	322398.5	77812.0938	233605.9531	208003.9844	225563.0625
11095179	211802.2344	292422.4688	338961.7812	336975.3125	339987.9375	207608.0938	267930.9688	255559.9375	257592.9688	157184.4375	188805.3906	198609.4688	227980.8594	229578.6406	216908.0312	221554.7344	280504.9375	148864.4844	147897.2969	161127.5469	255514.875	259982.7188	171565	236154.2344	222932.0312	282169.7188	341410.2188	228466.0469	268835.75	207953.5	131741.2656	104623.9141	218811.7031	262075.4688	97594.4844	187079.3281	170982.875	178605.0625	241195.1406	159159.7344	261732.7031	285504.3438	254472.6094	247883.7188	251485.1094	165186.4531	256573.3906	141382.4062	198268.125
11095180	752759.875	859300.0625	1161787.25	1155301.5	1168032.75	1154841.625	1266666.125	1244689.25	1250407.375	502214.0938	700396.75	735702	1269910	1271170.5	1205252.625	1288156.25	1461248.625	619399.9375	574423.625	625129.75	1188122.875	1065821.25	465540	1134293.75	741439.3125	1070966.5	1492100.75	688397.6875	1214157.125	525866.9375	753294.1875	469567.2188	797244.25	1349872.75	487957.8125	736509.8125	989725	470985.7188	1031881.25	748482.75	840916.25	860245.1875	726638.9375	656205.4375	607272.4375	495579.7188	1294778.625	605343.5625	962106.5625
11095181	348428.2188	101141.7188	276247.875	292850.5625	271125.9688	315236.5	299552.4688	344895.4375	263158.1562	217230.8125	163792.9844	131380.5469	343629.875	336926.0625	315420.4062	263169.8125	334903.0625	134010.8281	142335.4219	140643.6719	341291.6875	372481.4375	410856.4062	335689.4688	401994.1875	110126.1328	397480.3125	238069.9062	379800.0625	47357.1719	292496.7812	61174.8633	404629.0312	401852	317167.3438	420022.1562	420594.5625	69002.2422	326653.125	191560.3281	413392.6562	400238.3125	368938	477042.6562	359108.8438	68366.6719	295341.1562	247465.6406	347494.7812
11095182	329597.5	402931.8125	473023.25	449608.4688	439819.9062	332105.1875	385240.7188	330373.0938	384392.4062	232267.6562	461789.5625	469965.6875	399046.9062	390470.0312	389377.2812	297770.0625	354148.0625	297317.4375	295582.4375	304046.7812	329227.5625	419941.3125	403754.6562	448180.0312	386076.1875	446415.5	409913.75	392978.4688	328673.125	242638.8438	338885.7812	383613.0938	423519.0312	362858.125	307379.4688	229115.7031	345131.4062	189247.5625	360782.875	245484.1562	376466.4688	351925.5625	353790.5938	378524.5312	446814.6562	262556.0938	335237.2188	340351.4062	349937.375
11095183	172090.9531	164754.0938	171564.7656	172494.8125	164930.2188	189678.5938	161140.25	163863.0781	171253.3125	163757.7188	188970.125	172397.9375	174743.6406	169503.0312	176784.2344	169699.2031	173459.8281	139773.2812	149286.0469	140976.1719	178975.1562	174806.3906	172882.625	188710.375	210269.375	175156.4062	164488.5312	195794.125	187569.6406	84353.4688	204671.0625	205503.0312	226264.4219	185273.625	193852.9375	210130.1719	229888.2656	83995.5547	175309.4219	170108.5625	208083.2031	203597.375	205906.1562	191022.6094	162693.4375	121885.0781	142943.8438	196130.25	214585.3438
11095184	304509.1562	437494.5625	459016.4688	475575.5625	463116.2812	357311.4688	405264.4688	365171.0312	396916.1875	264207.9062	467626.4375	524942.1875	436538	423959.5	408295.25	380194.3125	377431.4375	335392.4688	330474.5	347756.8125	343148.25	456331.3438	386144.5	477088.8438	429557.2812	481492.4062	434502.875	377593.0625	362092.125	335862.5	351493.0312	463030.3125	403444.5	375141.6875	311210.4062	204928.375	392009.9688	388958.625	424557.8438	259007.3281	353155.2188	342498.5625	346946.1562	329727.0938	411855.8125	358059.6875	307082.7812	354760.2188	361507.0625
11095185	176742.0781	358437.25	187585.4844	199709.0625	176090.75	277544.1875	240364.1719	212755.0156	268507.625	85709.4609	334532.875	186577.25	308788.6875	303831.7188	301525.875	210341.6406	241459.3438	121940.1562	106407.1797	113987.4375	242727.9688	233745.0156	140996.9219	285718.125	58499.9727	335982.8438	239792.0625	45469.0664	273355.125	251967.7031	104404.3672	320029.0938	174905.1094	231509.6875	155531.875	229022.3906	244066.5938	265765.1562	141691.2969	213296.9688	108861.5469	114128.6328	105555.375	248769.6875	190472.2969	187854.125	382868.75	243688.4219	138600.6406
11095186	261099.0781	276844.5312	274822.4688	287818.8125	273607.4375	313379.3125	215842.1719	232079.4688	175084.0312	241260.0625	258009.5156	202797.7656	325977.25	324152.4375	308306.25	198679.75	305582.5312	140405.5469	147291.7969	143806.7344	319177.7188	213268.4844	164335.1094	162043.5	201345.7031	243167.6875	265106.0625	323277.0938	438012	129843.6641	219232.3906	121204.25	174470.9688	353028.75	222872.3594	306422.75	297514.4062	132044.5938	277329.1875	160033.7031	230354.7031	224333.2969	218946.25	188052.8906	290414.0625	140964.2031	274895.5	225894.1875	213609.5469
11095187	540749.75	717717	679501.375	635986.375	660113.25	595234.0625	680165.5625	618233.75	687826.75	327995.2188	672423.5	711291.875	696754.0625	666841.9375	682531.3125	581048.25	707789.375	327015	308300.9688	348867.3125	639507.1875	609534.8125	586299.125	639253.4375	653844.6875	588655.125	810676.5625	604585.9375	651480.3125	322134.5312	550803.5625	259764.0312	609098.375	709722.5	381449.2188	437444.3125	665255.875	78697.2109	472350.0312	329423.5312	635158.6875	597093.4375	646424	600629.0625	409505.2812	342320.9062	679439	314754.0938	605079.4375
11095188	313707.2188	167885.0781	248697.625	253133.8438	247098.5938	230891.3281	302188.3125	289303.3125	241467.3125	222795.75	125888.2656	149426.875	262394.3125	263279.5625	247497.8281	288864.4375	379767.2188	210064.7344	208826.7031	204518.9844	339356.7188	264106.1562	240685.8125	217941.625	256687.7031	242587.9688	408237.375	275002.6562	355872.0312	162904.4688	243641.2031	106062.1016	241535.8438	425918.3125	228798.1406	343868.7188	362660.8438	138533.5312	252529.7656	319780.1875	360379.8125	335952.9688	347979.4062	237458.1719	232804.0156	147144.4375	376898.5312	286595.75	347807.625
11095189	126049.3516	115668.3828	94919.2656	127098.6719	2684.949	142324.9688	2867.4883	3728.0154	3295.2546	157750.7969	112172.8984	92979.9062	143097.9375	167333.9375	154028.4219	96169.3438	136418.7188	80474.6641	75284.4922	80395.0234	165070.4062	96969.1719	92436.2109	69005.2734	122250.7422	127677.0781	123558.6562	162353.5938	209824.0938	23558.0605	102585.4141	50728.5391	87236.3828	176978.25	112614.9844	149392.2656	126302.125	1212.1398	118882.2188	80397.2891	119302.2031	112029.6406	111890.2656	102263.5547	164565.625	51483	133990.7188	106473.2656	102139.9141
11095190	175361.0312	278650.8125	133706.7344	145008.75	122502.6953	249980.4844	150606.4844	140748.6406	205444.2656	101900.4375	257342.7656	130754.9141	275233.9688	258206.6406	263433.3125	174118.2656	182970.1562	135188.3438	133791.125	134832.9531	175897.0938	179071.2188	169364.5312	234340.1094	56853.3984	320689.9688	209834.1562	18642.0918	224221.3281	189937.2031	93647.5625	225025.5	163770.375	192585.1406	120675.2734	195710.3281	259304.0156	172183.8281	108657.1094	202617.5938	90816.8672	78802.3984	83347.9219	203090.125	149149.5	111083.4688	327246.1875	263690.625	131189.5938
11095191	242568.9375	231132.7344	236928.0469	240567.4062	234143.625	316045.4375	249477.2969	247190.4688	316445.5	174092.4688	253010.2031	205463.0938	270127.3438	268910.7188	265452.5625	250941.5469	297102.25	209524.5781	189767.3438	210553.375	283560.1562	262388.0625	264592.375	310168.8438	335121.4062	227514.2812	230881.9844	277619.3125	239399.9062	145882.7188	259468.4375	215706.4375	316404.2812	344547.4688	283381.9375	339479.9375	357682.1875	168105.1875	290969.6875	249974.8125	270215.8438	268920.2188	255632.375	336177.9375	216294.9062	120826.4688	246249.1094	269480.75	201925.25
11095192	129780.2109	61499.7891	133287.8438	134576.875	107056.5312	177667.7031	109483.5469	123756.5469	128489.2891	140388.1094	90227.875	87292.9531	181239.0625	196193.8125	172677	151861.5	183268.4531	101553.4688	91089.9297	100173.7812	166045.2031	141984.6875	170909.1406	169836.625	149344.9062	150133.875	180451.9062	130625.3828	179348.75	51778.9531	158809.7031	55620.5156	143871.3594	198685.6094	179409.4531	194798.375	197441.0312	33444.3711	172873.5938	129300.9375	148922.75	134658.7969	140847.0469	144565.9688	161572.9062	42554.8203	156881.2188	190699.7188	179297.0625
11095193	68870.7109	73210.4609	84508.7578	101343.2969	35539.7422	124333.8047	17206.5801	47397.9336	88363.4297	74434.6406	98932.7188	115051.8828	156143.4688	209320.7188	148401.0312	240675.3906	121756.0938	99920.5312	98894.7734	98867.4922	130094.0469	202175.5938	134797.125	138372.8906	108041.6953	173519.7656	139490.625	83208.0625	125420.5312	61127.3789	61462.1172	51946.8555	139824.8906	204219.9062	83966.4844	184646.8438	120020.4688	11015.7588	119273.3281	139904.2344	132168.1406	119010.0781	118815.9297	105649.5938	111108.1953	51493.1875	135221.0469	108273.2656	147083.9844
11095194	203946.8594	315830.9375	341783.1875	362367.3438	324800.0625	358742.625	349719.3438	299131.1875	309596.6562	181661.8906	390403.9062	383857.4688	296700.5938	297900.5938	287256.3125	299556.375	290193.0312	262387.7188	266312.9375	267433.5625	302249.4375	322117.4062	183587.3906	439195.2812	284826	289889.0625	263147.2812	226964.9062	268962.4688	220105.6875	239722.5781	382349	219379.4375	250116.7031	175689.7344	179888.4844	222157.4531	308114.5312	421640.625	196347.4688	177199.2969	164772.375	175298.5938	191490.2656	122400.4531	241218.1875	254485.3906	211431.6875	260871.25
11095195	303533.4375	409787.375	409506.1875	415273.3125	425803.3438	288665.0625	278972.2188	218191.75	316004.0625	209048.4219	291661.3438	323688.3438	224623.5469	224707.5938	231191.4375	288619.2188	329597.6562	208160.3125	225181.3281	225320.0469	291574.5	251907.0469	224124.1719	321793.7188	256899.25	320051.1562	343856.7812	311160.125	355391.2188	265201.1875	235125.1406	182115.4688	281769.5938	309554.5	225597.9531	285899.2812	244656.6875	282961.3125	264241.2812	201994.5469	284129.9688	259205.6406	278285.4375	282177.8438	312868.5938	226577.0156	300788.4688	183926.4531	297874.7188
11095196	176402.0625	47723.8398	250661.0938	252248.2344	250833.9219	331861.8125	270167.5625	253170.2188	232342.7969	143860.8906	88179.9297	57897.5312	305337.625	302207.7188	283082.6562	239703.9375	237936.1094	132853.4844	121360.9219	125839.3828	238454.3125	320464.1562	185703.0312	349122.6875	183498.6875	252628.6562	282183.2812	161900.8594	285343.0312	37368.7383	220293.4688	45396.5742	181900.8594	337758.9688	214872.0625	267852.125	262162.6875	25314.707	316805.6875	143185.2344	187666.5625	193160.8594	171809.625	106637.4375	224854.0156	26297.0547	215674.5781	261032.8594	240932.3125
11095197	313579.0312	348974.8438	263918.8125	271227.875	275131.4062	463835.3438	483131.4688	307457.25	382856.3125	221803.2969	474798.7812	344641.8438	372307.75	364428.5938	386841.25	257164.625	385610.3125	215452.6406	226893.1719	232300.9062	340016.5938	317183.1875	419126.5625	555951.0625	313059.75	245794.5156	479967.1875	274021.25	334073.1562	261956.6406	305401.0625	234597.7656	313867.625	544549.875	187676.1406	385624	356769.3438	164748.2656	410539.4688	191578.3125	331690.125	360061.9062	329461.5312	351148.1562	293061.3125	209750	432693.75	344996.0312	363127.2812
11095198	208339.9688	105281.2109	206628.0156	242375.8281	146860.1875	194684.5781	86008.4375	202045.8906	294981.3125	167851.0312	252809.8438	196032.0781	322087.3125	382899	293577.0312	153725.875	255469.0781	271056.8125	271697.5625	279991.9062	168542.9219	491657.9062	389077.7812	386632.9688	307873.0625	345159.4375	264722.9688	188831.0156	189491.3125	170834.9219	202896.9062	143553.1094	393427.3125	320449.625	343766.2188	420105.8438	392988.1562	70853.8906	324671.1562	339093.7188	395257.8438	334614.9062	365581.875	288870.4062	311008.6875	128771.1172	286366.125	352852.3125	436041.75
11095199	401107.3438	749824.8125	410549.6875	438015.9375	408987.125	551716.3125	498715.125	491403.6562	434612.4688	391105.1875	797591.5625	752851.3125	530062.3125	529797.1875	558092.75	591182.875	403875	647582.375	611412.5	639729.4375	410695.125	541767.1875	388547.5625	564470.75	527276.6875	560686.375	460042.625	590601.3125	376764.2812	660262.25	656169.8125	764077.3125	295101.9062	456203.625	302142.8125	421612.0625	401222.4375	399964.25	604101.25	425181.875	329841.8125	294082.5312	328375.6875	230943.0625	387443.875	720705.8125	496279.0938	364874.5625	433524.125
11095200	80297.2969	114719.6094	106850.7109	112142.3672	111033.8594	108132.2188	104856.375	112672.6406	104106.6406	33347.7109	105627.0938	105526.5625	119428.4375	115707.5781	109975.375	103634.4219	113999.7344	57364.3633	53945.9336	63637.5156	91085.3828	100718.2812	97860.7344	110772.1094	111176.9062	106157.0859	116279	102895.5	108643.0938	83331.3125	96012.5	88922.25	99091.9062	106438.7266	50697.7266	90926.3438	116468.0391	101789.0078	98593.1641	73097.6797	87648.9062	94557	84274.1719	88901.3438	60191.9453	84422.5938	111543.875	78386.1719	106601.0156
11095201	208768.0625	362805.25	182653.6562	180868.9375	189730.2656	195116.9375	169977.375	189580.4062	159069.25	131729.6875	263685.2188	279549.5625	213711.7969	195330.25	211139.7344	262829	302919.0625	102876.125	105224.8438	108644.9297	278531.2812	191218.3594	164803.5938	181642.7656	166666.25	191859.9062	352953.3438	219153.9531	288136.0312	158237.125	183783.5312	192352.5781	183477.8906	347243.9688	97966.7344	254244.0781	183055.6562	93398.5625	230770.8594	188408.6719	175467.6562	185427.9219	172516.3594	186784.4531	168430.5312	230040.0469	249352.3281	121309.1484	178833.6562
11095202	585280.125	569653.375	555507.3125	587318.6875	559145.625	595457.0625	420416.9062	454894.8438	357237.8125	520963.625	506246.0625	397311.2188	622755.375	626431.0625	615221.75	372944.0938	631107.0625	310360.4688	295791.8125	311956.625	634876.625	400078.625	403800	173992.9844	504109.5	496274.7812	574371.4375	764620.125	932979.5625	244799.875	512235.7188	213983.7344	380680.7188	724326.5625	394586.5312	674361.3125	587041.625	208773.5156	525701.75	250245.2812	486138.5938	476848.0938	478445.9688	510175.0938	684101.625	241128.7812	548095.6875	386867.0312	443479.125
11095203	346830.8438	666429.6875	402477.0625	422763.5	430151.625	456168.2188	446774.5625	481337.9688	473277.7812	191935.25	602400.625	653361.75	484687.5	484850.4062	529570	526480.3125	469320.4062	366808.0312	358818.4375	401121.5	383851	411402.5625	271490.4062	455251.25	369371.25	503668.75	542717.625	509505.5938	442217.1562	559572.8125	376013.6562	572599.9375	277175.1875	494368.0938	175963.8125	228618.375	336653.625	348780.75	478836.5312	326152.125	269490.375	245165.625	256202.2812	270546.5625	196244.9688	536358	571255.3125	166288.0469	328128.4688
11095204	98962.8594	147541.5	129490.5781	127829.0859	129192.5078	115092.8516	117458.5234	143328.0938	125558.0781	48165.6367	124616.5	129045.9219	144054.9375	136190.1406	137622.375	142900.0469	164775.4688	84378.0156	85624.4531	85419.4688	123202.2422	99305.0391	104982.1719	112610.3047	135982.0312	83988.7031	152026.4844	111973.3672	104470.8984	121940.7578	116205.9062	113696.0312	120867.0234	125766.9375	44580.8828	64429.8516	124267.9688	116631.1719	113345.8984	77094.5469	129071.1797	132019.5	119758.9141	105041.6016	45684.6562	99978.7734	155349.5	52482.0352	141570.6719
11095205	226978.8438	237044.5	221038.625	227426.5	215826	219856.3594	222853.6719	236348.4375	195694.0938	156110.1562	243800.3438	250239.9688	244863.4531	250633.125	243929.8438	233485.8594	234450.0781	140304.9531	122074.8984	147897.9375	239962.9688	241597.8438	184825.2969	174245.2188	189005.5312	209241.5312	291907.4688	168909.5	252028.9688	161643.8281	242955.5781	226957.3125	195364.7656	279550.3125	222874.5	265293.8438	261690.3438	175895.0156	251300.3125	232724.4844	195546.9844	197367.2656	174245.7031	123423.5312	232544.4688	173619.9219	207268	197871.6094	210536.1719
11095206	119098.4141	152502.0625	129285.7031	131923.9219	126804.4062	156793.1562	138427	172797.8906	189131.8906	105976.9062	164744.6875	181880.7188	203930.9062	195982.3906	188968.1094	224063.2812	155538.8594	153303.6562	153250.2031	149844.4844	152401.2656	268388.3125	259157.1562	205666.1406	188747.4688	214469.0156	192717.7031	142617.5312	178670.25	103034.8672	115013.0703	91081.75	216977.7969	267394.3438	202008.7969	278201.4375	204529.4062	45568.6211	178568.7344	209611.0625	197296.0469	198102.5625	196085.2344	182412.5781	171905.6562	70512.6328	185966.8594	170567.3906	238477.125
11095207	299285.2812	278305.4688	425294.5	426766.5312	416216.5938	421194.375	391654.6562	337947.8125	351823.4062	228690.0938	326320.8125	305211	347161.4688	347775.8438	339175.875	327842.3125	417227.8438	179115.1406	164429.1406	178406.4219	414755.3438	308697.4062	188508.4688	465544.5312	225019.5312	297973.0312	418367.2812	224592.1875	385803.9688	126346.6094	246297.8906	114419.7109	257422.2344	391868.0625	293254.9688	340263.5938	300076.25	41935.3203	372802.5625	238464.1406	265728.0938	284730.6562	232447.1875	275799.8438	319119.2188	165445.9375	316216.2812	242805.9688	256014.3906
11095208	194537.9844	150216.2031	158544.8281	164746.2812	161461.7656	105769.5156	151950.0312	99645.9375	162241.25	82304.0391	153088.8125	240232.7656	133222.1562	124998.0625	129941.7734	93686.9688	117202.2109	41572.3477	33321.5508	44840.1406	141385.1719	204111.4219	152627.9375	83466.8516	81057.9766	145348.625	149235.5312	176358.2969	203292.2344	43856.7773	146964.7188	35877.875	151908.8125	75308.2812	115183.3672	124514.2188	150782.4688	47062.4102	138711.625	119506.5938	103446.7656	93423.9844	100989	209899.5	149124.5	50120.7969	74576	85385.7031	92994.3594
11095209	155069.1562	179906.4844	130832.1641	134076.5156	134548.7031	219651.6562	251919.8125	158172.6562	186152.7031	116692.1562	256986.6719	188666.9062	186011.5781	188444.5156	181959.6719	141855.5312	184063.75	133289.3906	123727.8516	136159.1562	181773.2656	161505.3594	204481.9531	284935	168337.8125	122998.9922	212239.75	103615.8672	160188.0938	189912.6094	181594.1719	198430.1094	154267.4375	265297.7188	116208.1641	202699.6562	217443.4219	131412.9688	227710.7812	134581	170922.0781	170728.9844	165691.1094	141966.0312	142414.9375	156857.2031	200409.125	230904.4219	179524.4375
11095210	193634.125	316790	352977.125	362810.7812	338458.0625	300501.5	333740.6562	323565.7188	315450.6562	144710.8438	254672.4844	250892.1562	314922.8125	317537.2188	308191.8438	326311.0938	373044.1875	153923.3125	148059.1406	151238.7188	329781.8125	314902.4688	126410.8125	343326.75	168933.375	289926.125	401297.875	152223.7969	327802.2188	165133.0625	190778.1875	131064.1641	208581.3594	347436.8438	173556.8594	193889.0469	189930.2812	152249.5938	307410.2188	194721.5625	219231.4375	221511.6719	205434.0312	211838.7812	170614.9688	139069.75	348880.9375	158175.0156	215933.3281
11095211	262038.7969	445679	302244.375	303897.8125	298403.5938	426870.375	411568.7812	374900.4688	365783.75	205810.1094	436945.7812	408159.9062	374503.6875	368924.4375	384447.0625	403896.9375	333918.3125	424417.9062	419408.75	438972.8125	265840.75	358379.0625	209084.625	438260.9062	259901.625	334263.6875	334543.6875	355260.2812	299966.375	573233.25	370835.0625	531025.875	229851.5312	350246.0625	154082.5156	255453.0938	294171.8125	395178.5625	373894.3125	168780.4375	262854.9688	272011.3125	255491.4844	226800.3438	243748.2812	433042.9375	353213.4062	273455.0625	266731.6875
11095212	944266.5625	1361337.375	1267022.625	1289718.25	1286716.25	1259830	1331626.625	1332310.375	1301260.625	697383.625	1358574.5	1359294.25	1359126	1349947.625	1274858.5	1282194.75	1441825	683229.6875	683147.375	718820.25	1184891.75	1155443.875	1131029.875	1291665.375	1222882.25	1074471.875	1492430.375	1155807.5	1267281.875	995588.875	939873.75	1065672.625	1131083.5	1336036.125	703710.75	891484.6875	1122244.25	909320.5625	1156727.75	683582.1875	1068006.25	1160816.5	1044952.813	1117996	773845.75	882359.5	1370094.25	703027.875	1185375.125
11095213	198914.4219	264566.25	172478.2188	184154.1875	176005.4062	293053.1875	207334.1094	188217.1875	264964.4062	101963.0625	265781.4062	122017.2734	330769.5	317945.2188	307872.125	197812.2969	233352.4688	132720.4531	127429.375	131286.5156	219417.9375	220044.6875	183839.7812	314603.5625	62866.1719	342480.9688	256716.6562	10936.1787	289889.9688	182844.3594	100364.5547	206716.0625	220949.2188	222590.5156	165319.0625	237654.4688	160061	149774.9531	124687.5234	192360.3125	106992.3047	111794.1094	96362.0938	268106.375	189049.9062	111265.5781	368544.6875	220787.5156	158954.8281
11095214	446620.9062	509363.9062	489966.4062	483773.5	497631.3125	574018.1875	607150.9375	676256.8125	543981.3125	325664.875	565708.0625	523936.3125	609785.0625	609746.6875	595148.125	621609.8125	571018.6875	348639.9688	333289.2188	369994.0938	555724.125	605513.125	509592.2812	570257.3125	517927.9062	301652.0625	645559.875	419280.5	604738.875	224889.6562	434582.7188	279959.5	447786.8125	642206.6875	442398.5625	560248.4375	510591.125	168157.5938	715476.125	454216.5625	483262.6875	486381.9062	437201.7188	553506.625	501110.5	285702.5312	548605.125	388390.5625	456213.6875
11095215	100265.8203	283584.25	157297.9531	177456.0938	170939.875	215057.3281	231675.0469	221454.6875	405694.4688	111458.5469	387685.6562	238874.4375	204112.8438	326563.3125	192926.375	329031.5938	200932.4531	168589.875	177620.9219	165908.0156	150583.3906	208784.6562	94658.4766	198055.8906	156949.9062	369880.5	202477.4531	165073.7812	212737.8125	36316.2891	105696.2969	18753.5039	94518.9141	223820.6094	40458.3125	152164.8125	157770.0938	5280.2749	157165.5625	145132.4062	139257.25	158167.6094	136912.1094	118292.9688	125826.3672	61507.1641	180417.9219	134174.6094	133256.8594
11095216	380467.2188	876959	446911.6875	452205.7188	432879.375	435347.6562	457946.125	535642.9375	487908.2188	297448.4062	613201.6875	770415	549998	507809.4375	539734.125	664124.1875	506802.5	490996.6875	540315.4375	566477.9375	403053.4688	384182.125	339963.5	429687.875	433585.8125	512947.3438	516560.8125	554444.75	395961.4688	752428.75	539643.4375	734001.25	319131	454133.5	203746.3906	254565.3594	330340	666581.1875	531345.625	467608.3438	340120.2188	282881.1875	359901.6562	259050.5156	199358.875	751763.5625	577555.375	216422.2969	367104.75
11095217	489172.5938	185141.2656	476294.2188	489106.3125	469328.2812	526989.3125	562225.3125	485548.3438	523756.6875	430724.4062	380574.9375	279720.4375	521465.8125	520311.4688	525573.0625	366562.6562	528886.5625	333359.4688	278292.3125	281515.7188	452487.7188	556842.25	501894.7188	644881	427600.75	294644.2812	518018.1875	393070.5312	374270.0312	170444.3281	534740.4375	189115.3906	491678.875	493818.9688	290864.1562	443520.0625	577773.375	80782.4297	376960.8125	153782.5625	508362.9375	407872.3438	465394.0625	421009.125	396489.6562	177261.4531	450063.7188	459973.1562	641075.3125
11095218	1129738.5	84765.6406	948977.5	1012659.688	949929.5	1032307.125	917975.5	900047	994429.6875	694265.9375	135887.8906	104661.3906	1185162.5	1119010.375	1125167.75	864088.4375	1221539.5	577680.3125	596455.125	690362.0625	1032152.875	850280.125	1108505.375	934177.75	1206250.25	891769.4375	1203506.25	1190052.625	1149080.875	75418.0703	1259405.625	105797.2656	1109808	1243743.25	672216.6875	989700.3125	1187483.25	72223.2969	856224.8125	654921.3125	1098550.625	916653.8125	1153403	1143960.625	775431.625	82551.7656	1101892.5	623535.9375	1040482.438
11095219	118899.6406	69665.2656	202787.8125	200045.7031	199198.4844	152301.7344	174473.1406	157774.9375	168713.8594	111380.4531	82205.8594	88162.3359	182422.8125	176404.2812	169202.4375	157844.1875	159633.6875	139250.4688	138519.375	144302.5781	148008.9688	199780.3438	170549.0625	207511.125	190105.5156	209354.5	181777.8906	178320.6719	162368.8125	56541.0312	141260.7188	73455.3672	169859	173963.25	128647.2656	92954.1797	167679.375	55345.3438	193977.0156	93437.1172	152488.7031	153749.9375	152239.375	145237.4844	201975.7656	49512.3398	125378.6094	137647.5469	152220.875
11095220	64668.2422	82735.3438	93220.3047	95452.0156	90887.2031	64947.9688	78685.5	71887.3281	75662.7656	54861.375	87993.8516	91660.2656	78055.6875	80959.9766	76777.4609	66349.1719	68404.6719	55977.4961	53273.5938	55763.1289	72867.2891	79435.9766	59062.207	74668.7109	62406.8086	88863.2734	73230.25	54336.9258	71820.3672	46908.7812	60013.5156	77597.8203	66943.0703	65953.0781	70898.7734	47292.6172	69107.1016	57218.3164	69469.9141	50621.3008	59510.5664	64099.7695	53157.5273	64899.4453	86008.5703	56236.0312	55425.1484	63156.2148	63618.8984
11095221	153523.9062	102428.5938	142930.7812	144736.8125	141613.0469	130615.0781	120897.1016	162621.5469	139597.0938	91690.9453	80058.2031	132442.0312	167104.6406	162407.1562	162313.0625	134664.6719	140847.4688	120928.0469	109822.7344	122596.2344	144287.7969	223284.2656	151545.5938	134801.0781	127951.6797	187038.6094	170309.5	180771.25	154721.4688	95079.6406	115529.4453	92828.3672	148358.875	162468.0312	160095.0625	156718.9062	160779.1094	58492.5039	148386.2656	141678.9375	162632.8906	163799.9531	155455.3281	139797.8125	173958.8438	62309.6719	123368.0078	106836.3281	177713.7656
11095222	364709.4688	75149.6562	382352.6875	382177.7812	394035.7188	465358.6875	496902	497587.2812	578927.125	180978.0781	83848.1328	55282.7656	413314.9375	419272.75	398133.7812	330527.4062	474967.75	286443.2188	259286.2812	293220.0625	354820.4688	386813.125	367321.5625	411877.2188	338522.5938	542756.9375	417442.3125	501690.7812	485251.0938	8395.582	229107.4688	5913.7837	346854.5625	561290	191868.5469	379855.375	354947.0938	3239.6841	265931.4062	226861.8906	338553.7812	306887.1562	351091.2812	366658.5625	403035.2188	13700.4336	439186.0312	231624.5312	311207.9062
11095223	80931.1016	140474.9688	122658.0625	128925.9219	117106.8594	152480.1562	142055.5938	120314.2734	136982	97154.9922	149387.2188	134893.1094	151540.4688	151252.8438	147853.1562	136811.7656	134730.2031	86302.0078	84121	84980.0469	145305.7656	155363	123082.7656	168097.7812	122446.0078	141793.2656	154434.5	99152.8984	149797.9062	109491.9688	114757.1094	138569	109434.9688	136208.8125	95861.9141	104158.2266	90649.3672	83111.6406	155443.625	114555.5156	110181	118374.4531	101354.6641	118979.4844	115661.1172	97338.5	149480.6875	103741.8438	114100.5469
11095224	141117.7188	136469.7031	145897.5156	153000.6406	143435.5312	195375.4219	211525.5938	206983.1875	184320.9844	126661.4062	168953.6719	132944.7188	155954.1406	155491.6406	147332.0938	138933.1875	178648.0156	98612.3281	97630.3359	101862.6875	172947.0312	249932	71159.75	233637.9375	184135.4062	155802.6562	190613.0625	151227.1562	151709.7656	112387.6406	158683.3438	109064.2969	186618.9688	169896.3594	144668.875	169280.6406	170081.125	85472.8047	218719.9688	112278.1641	161731.1094	166570.7969	150548.6562	142917.1875	125286.2578	88026.6875	174862.5	148516.9219	145365.8438
11095225	318616.3438	344813.9688	478472.5625	578679.5625	517995	592260.75	513338.1562	383936.3125	720704.1875	330935.5625	633615.75	397853.3125	471453.3438	720230.625	447288.6875	677715.5625	450370.5625	320724	301331.6562	296508.9375	540908.625	507004.7188	310258.9062	579931.75	469287.9375	491070.5625	429471.7812	349780.375	529423.8125	132120.5156	382230.375	199530.3906	401403.2188	474459.5625	196737.7188	440943.4688	491194.3125	243935.8438	490696.7812	367560.3125	383073.6562	352179.125	339853.2188	404394.0938	305715.0938	118619.6719	342415.9688	489491.8125	442271.5938
11095226	522635.4375	515301.3438	733553.9375	748636.625	739214	695746.5	669617.125	755719.3125	697028	392803.6562	420688.75	446809.9062	832664.6875	802595.4375	742754.75	767705.5625	874678.4375	415672.7812	428255.2188	413927.5	671217.875	649070.9375	587416.625	749663.125	720738.375	640265.9375	934117.75	714962.4375	772131.8125	307673.0938	582668.1875	351745.5	680212.9375	819511.125	404004.5625	441844.75	762772.625	185661.875	675393	399363.4375	585210.1875	649019.75	589814.4375	635831.0625	435888.3438	276009.625	796731.8125	443294.8438	739993.9375
11095227	327457.3125	125975.0859	341974.25	362017.7188	343807.6875	336380.3125	295545.5938	333466.2188	317330.5	322762	99019.9688	103081.2734	383624.875	379562.5	360744.5312	298402.0625	416866.4688	213765.8594	211980.125	204789.3906	341933.875	261320.5156	322548.4062	316158.375	459915.3438	298773.8438	426553.5938	479266.375	442528.4688	66444.5625	375318.0938	77322.7266	382491.6875	412576.3125	250491.5312	321876.3125	486847.1562	107405.1719	258939.5312	231006.1406	361591.3125	372400.375	363189.2188	384360.375	264090.0312	63084.8867	340587.75	281777.0625	410262.125
11095228	379095.625	539579.3125	388003.4375	404519.6875	391152.375	405235.0938	286475.9062	317884.2812	236852.4844	323236.4375	488749.0938	407564.25	426707.4062	428210.4062	440093.6562	257600.0781	439657.5312	206140.375	188752.25	200524.25	423698.3125	276595.0938	202344.4219	208198.7031	281839.2812	352092.4688	391389.2812	497586.6562	632531.3125	230330.3594	302701.6875	197789.25	217003.4688	519937.0938	239054.75	393774.3438	398543.8125	143658.6875	424518.5312	165553.6875	277945.8125	242653.4375	282809.5938	300453.4688	396536.375	229487.7344	383470.9062	234960.375	276995.9688
11095229	178709.1562	101190.6094	167361.875	171477.4062	169992.5625	187931.0938	184940	196286.9688	170614.2812	112254.3203	123003.3281	109333.2109	197604.9219	200423.0938	195921.4844	191331.9531	182674.2812	123509.1641	113150.9844	120969.9531	193412.7656	197285.875	111965.0938	176376.0938	186379.9688	95884.8828	208333.2188	125548.5469	192668.7969	46923.9453	168298.6875	60540.3242	166320.5469	220952.8438	163764.3125	208631.1562	192377.5625	31746.4648	209790.9375	173261.0156	176529.125	172146.3281	146844.9062	187623.7031	167488.6562	56695.4219	167796.3906	157832.2344	169327.2031
11095230	445329.8438	159155.5469	358281.2812	369933.2188	359321.1875	398351.6875	259404.1562	303551.0625	230224.0469	425375.8125	135422.1875	98186.2031	401769.7188	406901.0312	398483.5938	264832.75	404373.9062	266794.25	255386.8594	271555.3125	420768.75	241216.9844	279191.0938	167197.5312	374130.6875	317352.4062	331248.1875	584538	561355.375	58569.2031	400254.2188	51319.1055	282150.3438	443042.3438	321089.875	508949.9688	439185.6562	54123.2188	391147.8438	224747.6719	396275.25	368852.4688	397892.5312	367760	493789.2812	58087.0977	344748.5	314246.4375	324103.375
11095231	499792.5938	314904.375	365376.2812	371882.7812	372030.25	525448.125	558762.875	456432.9688	619409.4375	110349.0859	402284.4062	194540.8906	721922.375	699462.1875	731365.875	330071.375	454087.0312	168288.2031	175787.125	183029.5781	469507.3125	493755.8438	242934.4375	637262.75	104443.3594	821859.125	659140.6875	22139.7656	655653.9375	145766.7812	141933.5156	98630.4531	501732.375	321165.4375	264107.1875	633247.4375	513231.2812	31496.2871	249968.8125	310927.75	92348.8984	91979.9844	92850.1562	830146.75	393730.5938	74949.2344	794954.125	539287.125	311548.2188
11095232	92944.5	106498.2031	75550.6797	84994.25	695.9715	111216.9297	574.7473	657.5236	1592.4205	81110.4453	105777.8906	121776.6406	103515.0547	123691.25	109683.9531	134204.0781	110146.8906	70435.5703	64230.9102	62218.0391	110735.2266	100414.1953	87443.6406	69355.7812	73583.7109	100817	124381.3828	74053.75	115626.1641	48424.7969	86981.4531	90602.3594	76094.3281	117520.4141	87972.2656	121232.1172	84152.6484	4171.6499	94809.0625	87571.5078	77492.6641	75032.6875	73918.3203	57815.4805	89300.9531	83999.8594	98000.2266	75869.3125	83815.6172
11095233	349162.375	357738.9062	343542.0938	359490.9062	358281.7188	413898.375	328337.7812	275815.5938	301326.4688	285108.6875	441971.5938	358605.625	306622.5625	290693.4375	325916.0625	315348.7812	345257.6562	275567.6562	285976.4688	299258.6562	322461.4375	262166.4688	271044.4062	394401.3125	311999.8438	324886.2812	389518.0625	418988.4375	317161.6562	169939.0156	289384.3438	194351.5469	259997.3594	351568.9062	256581.2969	312885.5938	315953.1875	79334.5781	375261.4688	235660.2031	265553.4688	256707.0156	274441.0625	310158.2188	299886.6875	182171.9531	325845.6562	240100.0625	280321.6562
11095234	141746.1562	158543.5312	176800.1406	183003.8438	172482.5469	176496.0938	168943.1562	140889.4844	150022.6875	129627.6797	218558.4844	183754.375	150731.4219	150642.625	146260.4062	136295.8281	143094.4219	143867.4688	141877.1719	145033.1719	182242.5469	154103.2656	128335.5391	211792.2812	212727.9219	151618.9062	134307.5	150326.9375	163501.7344	110948.625	179383.9688	180192.125	152697.0781	146956.5781	158040.7031	159128.4219	162087.9375	122291	195970.6094	156943.9844	163531.9844	135554.3906	147966.6094	160651.2031	100106.9922	113755.4453	127991.2734	191969.8438	180056.5156
11095235	291389.25	55687.625	485362.1875	475817.2812	484202.2188	394765.25	475463.0312	351640	527254.625	228157.8438	62472.1367	60259.2891	424545.0938	429138.7812	352635.8438	497778.1562	415572.75	250958.1406	259929.3281	280052.0938	347415.1562	390926.3438	346902.0938	459039.2188	323362.5	377508.3438	552464.875	320218.0312	452602.5938	73127.0938	445633.875	63554.4453	398943.4688	468910.5312	274827.75	339387.4688	371695.8125	88786.4609	509054.1562	263731.5938	368650.2812	343577.9375	377727.5625	399701.3438	306635.9375	75132.9688	407948.4062	308360.0312	379018.2188
11095236	105597.3281	159112.5781	100549.4688	141970.3281	1494.9717	196492.2969	1240.644	2047.2399	3971.5527	133155.3125	286935.8438	227448.1406	166134.5312	222963.9219	172190.1562	199644.2969	132841.375	134507.7031	122400.4453	110627.7812	146985	180131.0312	115430.8281	190598.1562	153242.0938	167383.1562	160745.875	119205.1406	145046.1406	39383.082	157695.0312	166316.6406	113544.1562	176178.6875	83104.7578	164001.5469	144029.7188	3396.9956	147941.875	129672.3516	132531.3125	140415.7188	112957.3125	81910.0156	127774.2734	113736.7656	154572.3281	179365.0156	160447.5781
11095237	122734.8203	156375.4688	161131.25	160202.3594	159075.3125	124807.1172	124518.0625	163632	129697.6094	84022.1875	132107.6719	173099.5	182825.125	178778.1719	173183.5469	138792.9062	175085.9375	103624.7109	100511.0625	108672.4609	142230.4375	149277.7031	131536.3281	144212.9844	167672.8438	130610.375	200783.6719	138511.9375	144822.5625	103187.8125	142158.625	144380.4375	134348.8438	173076.7344	106639.7422	108187.2031	165561.5625	91208.6406	135662.0625	121147.1953	148908.9062	154320.3281	142673.3438	117370.1875	83858.5781	106962.5312	165820.5938	104501.6172	146807.0781
11095238	202848.1875	302882.2812	279875.6875	286877.9375	274906.125	301071.25	293907.7188	271303.3125	295685.5625	187517.1562	335792.5625	293214.25	307988.8125	303440.125	285308.9375	291362.9375	298992.4688	176905.4688	171976.8438	171173.6094	268007.4062	278574.3125	215448.4219	332426.9375	210102.875	221542.9375	304433.5938	209980.5	319936.6875	252200.1094	250730.125	268943.0938	222832.8594	323623.2812	198396.6719	267486.1562	272463.1875	180070.2188	287059.25	180985.0625	219446.5625	191241.5938	200654.8438	191643.2031	185238.25	190058.6719	251025.0625	263042.4062	236897.0312
11095239	162937.625	169615.5469	160577.9688	158900.125	159968.0625	174974.5781	120964.1016	139921.7656	102755.8125	153837.7656	146916.4375	125309.1094	186918.6875	183790.8125	173933.5469	118151.5703	179336.5156	94778.7109	92522.0938	98586.8828	181347.8906	112989.1797	113127.3203	83844.7109	140012.0469	151552.5938	153892.6406	109244.1484	256081.0312	93506.3594	124118.3672	75032.2422	98847.3594	197487.5625	128186.5469	182430.5312	167034.2812	89742.5469	180722.75	86871.3203	133761.4219	141682.3906	132513.4531	128044.5859	192732.4688	99880.5156	154125.1406	116771.3359	121367.5938
11095240	9654.0039	3674.6536	8222.3711	8036.0562	7801.0166	10677.0742	10227.8184	8698.5215	8722.0742	6758.0566	3427.3528	3615.8191	13050.2334	12586.0752	12277.2422	9016.8291	10014.9141	4346.2305	4580.4238	4576.0962	10776.2168	11779.3682	8416.1719	10217.0684	3415.8555	8015.6011	10591.498	7991.8301	11368.2969	3565.5767	7879.1006	2634.8396	8556.8643	15735.9385	9613.0186	13171.9551	10080.5586	2130.6089	13035.2773	7407.5762	8905.9785	7322.6011	7845.8633	6679.54	9649.1191	2130.1929	8095.3779	8996.8086	9231.0635
11095241	233082.4531	397045.1562	403357.8438	418594.125	377017.1875	243597.7656	251088.5469	255486.8438	253852.2812	221183.3438	240221.0625	322201.9688	301138.5312	321487.125	291020.9688	254365.9062	296070.2812	193348.2656	189869.3438	187228.1094	281009.1875	313629.0312	178937.0312	269327.4688	284957.4375	371819.4062	450932.9062	230438.9688	294258.7188	196133.9219	168046.4219	146672.3438	254262.4062	322515.6562	167268.6719	196354.1562	263615.5625	186671.1562	282772.875	235077.1094	311111.9688	278483.9688	288272.1875	236643.6094	270251.125	175321.2656	298887.25	231116.6562	295065.5312
11095242	281191.4062	264007.0625	259115.4844	264498.5625	263982.5938	261590.6406	210468.8281	219108.7969	188431.5469	301549.6875	227227.9688	183895.9844	276020.5938	285973.3438	274793.4062	187495.3906	295550.375	174229.7344	169878.0312	178438.4531	280495.125	180617.1562	200734.3906	149926.8281	241705.3906	208743.7812	249773.625	389227.8125	397021.6875	150736.2188	251893.625	108538	206540.9219	312465.125	209292.1094	311265.5	308390	139986.3125	268684.5625	141645.4531	283596.7812	259728.5156	275766.6562	238733.0312	327398.9375	145161.5312	249529.7031	211265.6094	224440.2969
11095243	388297.5938	389564.9062	365782.5312	371641.125	366522.8125	407032.75	260634.8438	309524.375	230670.6875	385175.5312	351333.3438	295846.4062	422031.4688	415586.0938	394297.1875	258929.5625	405774.5312	229248.3438	220432.7656	229035.7188	412958.1562	258110.9062	291548.0625	196527.125	344326.0312	325286.3438	361949.875	547204.3125	587029.9375	202163.0938	316524.3125	168979.8438	248518.8594	468339.0625	334734.0312	441222.2812	390351.8438	175403.2188	411880.875	215560.0469	344722.1875	344997.5312	334920.5	306504.9375	466559.6562	192886.6094	356320.5938	303584.1875	306021
11095244	150209.4531	150071.0469	150365.6875	153332.5	151732.1562	187152.5156	148342.6406	151457.5	191647.25	111192.8281	164221.3281	145468.8125	166125.6719	165177.8594	160272.7344	148723.5781	182929.2031	125584.875	115976.4453	120318.9453	179784.9688	149351.4062	103203.125	180602.9062	157486.5156	139449.8438	135272.5625	119756.3359	149095.3125	129668.1328	157206.75	150063.4219	182048.5938	194319.2812	173063.1875	197433.1562	216282.6719	130025.3828	169065.5781	164888.0312	161953.3906	139572.6406	144620.375	138006.375	102029.5391	95784.5469	152987.2031	169615.7031	119359.4219
11095245	237287.7188	203765.7812	206222.7656	212499.0625	201711.9844	145874.5625	199209.125	134987.1094	205013.9062	139375.4688	223691.9844	322182.2812	198644.9375	189651.9531	184553.5156	170245.1094	166045.5	72442.5781	68705.8516	74177.1094	201475.2344	265161.4375	180409.8594	108194.1484	131628.9375	209637.6094	211900.4375	309395.7188	318778.3438	121225.5547	224752.7812	103296.4531	195980.9844	110475.6094	172730.7188	159090.7031	208598.7031	193761.0156	275627.875	219841.5938	126433.8828	130350.3047	126365.3438	265300.1562	204842.5312	126668.5859	109997.0781	129019.4375	132955.75
11095246	406943.9688	493137.8125	338530.7188	370517.8438	351291.3438	391819.25	352633.6562	349783.25	333983.9688	224848.1719	455654.4375	464957.25	419956.3125	396459.7188	488497.8125	348377	437566.9062	238905.4062	230366.9062	267861.9062	398349.4062	368433.3438	350441.5625	405735.4062	428662.4062	392688.0312	507709.7812	403915.1562	380859.5	242883.7656	398196.0312	337995.8125	414254.7188	520193.8125	318810.3438	340164.125	494169.3438	130173.7969	324675.8438	290546.2188	376529.9688	353231.4062	371358.125	395410.6875	262313.8125	260800.5938	473923.9062	317412.7188	451928.6875
11095247	448207.75	494071.4375	654987.25	650174.25	683346.9375	543216.25	633090.5625	694133.9375	672787.1875	420706.5	510155.3125	494283.5	525589.5	536699.25	464522.75	515100.9062	552216.6875	415118.75	407243	439415.0938	512518.6875	566384.375	516794.4688	641955.625	537061.8125	487168.125	544030.1875	493719.6562	573115	455170.3125	466941.125	439398.5312	439170.1875	552936.3125	261704.2969	433522.4062	483173.9375	266971.75	583266.5	362061.8125	385160.75	395942.9375	442577.8125	470230.3125	506939.875	584422.25	460306.8125	351713.5312	488657.5625
11095248	201355.6406	188907.5	262375.0938	266709.875	260252.8125	270507.8125	240637.9688	207710.3281	229501.375	203457.6094	256549.7969	226178.125	226026.8281	222148.4844	214028.25	232303.2031	262381.75	162496.6562	164290.8594	161469.0938	245994.8438	205000.4531	174656.4375	292725.9375	195960.75	192607	268332.5	192855.7188	242569.5469	156769.4375	204880.3438	163473.3906	204424.0781	236908.8438	217772.0469	230088.5469	210670.9844	149787.7812	265048.1562	192664.4688	205286.3906	207398.75	194300.4219	198344.5312	207347.8594	168853.6094	207577.9688	207239.75	202660.6875
11095249	387583.75	539972.8125	325948.3438	364831.9062	345231.0312	353540.9375	319215.8438	345422.6875	325551.1875	186988.875	430155.25	481831.125	389580.2812	381471.5938	464577.3438	312088.1875	406897.5312	223994.8438	225968.4219	235681.1562	354711.5312	338773.9688	372987.5312	348738.7812	391102.375	351959.9375	448697.875	424318.0625	349708.0938	182401.125	325656.1875	266304.4375	378889.2812	462192.5625	236224.8438	305377.125	427979.0312	201594.9062	283603.8438	265126.6562	375854.0938	346281.0625	364134.9375	394812.4688	237613.9219	211984.375	470822.9375	256694.5312	406459.4375
11095250	106769.0781	106430.9844	165118.0625	175473.4688	158127.75	171285.8281	127338.7734	148396.3125	100627.6172	131029.6406	85987.5234	69784.6094	182630.2188	183987.125	178989.4688	106253.8203	175137.1562	60712.8711	55812.8789	56382.4883	191949.5469	119533.1094	83992.2422	78632.5703	86951.6328	151223.2344	150857.3125	200778.2188	243306.4375	35330.6562	96390.1875	48924.2773	77054.4219	215740.3438	119928.8828	164306.8281	137628.1719	40044.6797	162875.75	87289.7188	107369.25	123370.7422	97860.5156	118117.9219	173516.875	42079.3828	169125.7656	104085.7734	88426.9062
11095251	221294.4062	225384.1875	259818.0469	276429.9062	238716.3594	273778.0938	236866.4219	199271.125	212212.6875	175176.5	272798.4375	228869.3594	234725.0469	228410.9062	229096.8281	211493.9844	261376.2969	153887.4844	130663.3594	146124.75	260232.8125	200031.7656	146107.8594	286424.7812	162425.5156	210138.7031	266135.2188	234607.4062	267371.6875	116587.5156	213190.8438	143251.1719	190563.7656	265861.9375	245753.0625	281419.125	259015.5312	66389.5547	238718.3281	233651.0312	211886.4531	210449.5	191905.5625	233956.9531	227213.2656	135686.1875	224965.8594	238912.1719	187511.0312
11095252	99996.1797	129839.6641	112814.8906	113236.6406	112952.6562	132275.3906	79625.4219	97345.8594	68765.625	115781.6875	120903.0469	91054	144082.7188	137447.3438	140926.875	80188.1875	130684.0547	56273.3125	50680.9453	53182.0781	140862.8594	89774.2031	100406.5	68352.9375	102994.9219	104954.5938	122211.8828	127088.75	214602.8125	68247.1719	91868.0234	66545.1875	78093.4688	169149.7188	107157.0312	139738.5	119307.7891	70986.8359	138891.9688	64279.7227	96337.6094	101403.3047	92257.5	112479.2188	167044.6562	69040.7344	120404.2188	88967.0391	85920.6719
11095253	145434.5781	261731.3594	196941.4844	195479.1406	196626.8281	200519.0781	216946.5	203592.6875	203326.2031	114431.8125	230834.0469	217923.5938	214967.5938	209052.1406	203950.7031	214202.5312	219854	131729.3281	127926.4766	132198.5938	184258.625	179515.9531	118339.875	197772.6562	172658.2656	197677.375	244700.2812	182051.5625	221037.625	126145.6094	169087.9062	162330.9844	163257.4062	236621.1094	120541.7344	151177.1562	229772.8438	107765.75	182540.8125	151967.0781	171346.8281	146320.5156	156168.5469	132195.9688	106211.2656	140501.125	211965.1562	178506.4688	197300.875
11095254	130411.7891	156171.7031	107975.8984	108858.4766	106744.5625	156430.9688	127731.6875	120478.8438	150356.625	64829.25	150049.6094	82343.8984	176499.375	172460.9688	167082.4688	116503.125	134756.5312	90938.0938	83039.625	91545.5312	127680.6797	126170.7422	153505.0938	172332.2656	47628.0703	182377.7969	143414.0938	15807.751	150921.7656	132490.8438	71206.9688	150698.875	126444.2422	120845.7578	101218.4297	142647.8125	184960.9531	135017.3125	82742.4531	117855.1094	71594.2109	73717.2031	68616.3984	171249.7031	132210.4062	86670.8281	197196.4531	171268.8125	98367.2031
11095255	161891.2812	25625.9688	223432.0312	222173.1094	224766	222787.5469	218686.2344	183882.625	193616.3281	148888	37810.3867	29332.7734	183877.3281	184649.875	172743.0625	171401.6562	175224.6875	169410.8125	155083.625	170796.5312	205967.3125	177642.75	224488.6875	251609.5469	245939.0625	175577.9375	157225.4531	204796.4375	211239.8906	15216.3887	192419.0156	21517.9961	170307	178931.5781	151682.4688	199558.5938	221951.1875	23868.6484	249816.75	147856.1094	190726.2812	189342.4531	183942.7812	197803.2344	149297.3438	20875.4805	134033.5312	181783.6094	200143.5
11095256	160373.6406	164997.3281	159932.0156	160374.7656	157991.4375	174631.1562	110895.0391	130692.1484	95583.8438	151521.375	155554.4062	118780.1953	187007.5	183125.625	172430.6562	105822.1094	181171	81556.5625	79008.9609	85774.3672	179327.8281	110065.0156	94279.7422	83246.7031	135622.1719	137761.8125	163162.9688	211398.75	271111.7812	75417.875	111822.6172	63358.3828	98765.6797	218949.3594	134452.75	187252.0156	170272.125	68528.1719	170020.8906	83975.625	137142.9844	143059.375	129724.6641	134339.5625	190635.5781	82601.0234	152928.1562	129173.7812	127073.5547
11095257	175670.6094	108972.8984	163250.2344	167181.25	161414.6406	173770.9844	119684.7734	143171.4062	107473.7891	169936.9375	92879.7734	81690.2734	189849.9688	192626.4531	179960.9219	125573.5547	178405.5938	103806.4688	97126.3125	101624.7578	180816.4375	112699.7031	104289.1562	88440.3516	136182.4375	146132.5312	155550.7656	199663.875	252224.9531	63949.4492	144127.9688	62206.1016	110330.8594	209546.7188	148727.7812	196479.9688	185605.4062	61474.3438	177512.75	113089.1641	153003.5938	154767.0312	139889.8438	118674.5625	183861.7969	54994.4648	154911.5469	144562.2969	143735.5156
11095258	115441.8047	161014.3125	115190.5391	116634.1406	106187.4766	182247.4375	122463.9531	117935.5938	206480.9844	70610.3125	162289.8125	83172.2969	198760.8594	242090.3906	188363.1562	129253.4766	140717.7031	83001.0312	80316.1172	85947.9766	141288.9688	137575.5312	120473.875	181876.875	39674.1641	205419.0625	152876.1719	10751.3828	165615.75	121273.8281	54789.0781	135762.2031	121760.0078	130302.375	89091.1875	141985.8125	184237.4219	132742.3906	75981.2188	106776.2422	67274.125	55553.4688	61344.0859	151364.8125	103127.375	76107.1328	214670.4375	183930.8281	91280.1484
11095259	108353.0391	269065.8438	184709.8438	184811.0156	184182.0625	187870.1875	188181.0469	163952.6875	195652.1406	124149.8203	273582.5	268897.8125	163921.6406	168319.3594	160556.1875	208980.25	147578.4688	186137.3438	183419.1094	180434.9375	174008.8594	163489.6875	99175.1484	206748.3906	152172.6094	213207.0781	133642.6094	153450.5625	171282.0156	253705.4688	140085.0469	348934.0938	90565.8906	141603.2344	92253.5859	110418.0312	108476.4453	295436.5	281533.75	159869.6562	93032.0234	94066.0391	83491.8672	85994.7031	77787.9297	244584.2656	145850.5625	126627.6797	114846.125
11095260	130042.6406	259528.9062	174209.2188	177995.9844	175930.8906	192616.8125	123737.6484	144960.0938	109583.4219	140794.4531	237495.5625	184497.6875	203274.1875	195849.8125	196771.0312	119130.4844	194309.6719	86719.7734	80716.8516	83981.3047	201724.7188	122761.7656	106770.9219	102726.7031	115377.2812	168512.2344	176232.4688	227550.1094	293503.4375	129614.5312	109878.0781	118644.4688	82315.2344	239842.625	119224.3516	163434.5781	164140.0781	116177.9688	200313.9531	78112.2266	114157.9844	120932.8594	108504.2188	122137.1875	185792.1406	132364.7812	185664.2656	113136.75	106797.9375
11095261	61649.8906	119661.5547	130631	130060.7188	128806.9844	93971.1953	110268.4375	95462.3281	99672.8359	61811.5625	142057.6094	163317.4219	112914.3125	109418.6641	112980.8359	91603.8672	103331.5	69851.6562	68104.6953	71579.1875	92376.5156	138790.6875	78877.8359	136692.2656	91453.5625	131928.9844	109330.1719	79689.6406	93123.2891	104766.9062	68286.3672	115176.8516	85555.1562	102816.5781	73175.9297	42889.668	91429.1641	79040.2578	99446.4297	52289.1523	75759.1328	75729.9453	77903.6094	70033.6094	109600.3281	105505.0078	88204.4062	80505.7188	86101.5781
11095262	291149.0625	317574.0312	327010.0625	338794.2188	325902.875	353348.9375	333434.4375	345901.7188	318117.375	174282.2656	278820.4375	296023.75	379483.9688	364178.4375	381206.0625	345798.125	393858.5	217206.4531	217848.1094	225145.1875	343546.4375	322021	322614.3125	340233.6562	330571.0312	329416.125	446792.5312	349732.5	340252.75	171963.7188	262955.7812	218655.0938	318433.9688	399046.9062	227112.2656	225166.2344	337910.875	122811.2734	307835.4375	242942	301651.125	321983.5938	289793.1562	313249.625	211708.4531	165569.0156	427841.875	237720.7188	348937.7812
11095263	139072.1875	172291.7812	133110.6094	146532.4844	142857.5781	157013.2969	115196.625	102289.875	153328.0625	137074.3594	157517.1406	170763.8125	167230.1562	214219.8281	166235.0312	166238.0625	141029.2344	88507.0469	83742.1719	91331.3438	160423.5625	129749.6641	62601.6016	72327.8359	91287.8672	160030.5938	139266.0625	200805.0625	225048.4688	103325.9062	122570.9375	82299	83088.9844	170136.2344	104870.4609	144050.0312	143452.6094	159078.0625	160117.1875	129651.0391	89033.5469	81660.8594	91472.6406	82785.7344	136210.625	94775.375	131206.6562	108192.1797	100793.7422
11095264	234079.5156	252857.0781	293590.25	301886.0625	293371.9062	302386.7812	289694.1562	250539.4219	250599	263725.7188	346951.0938	284966.0312	254080.9375	249424.7344	234348.1562	242351.1875	234565.3906	238660.1719	242837.9531	236619.875	260224.2344	265585.1562	297751.0312	333469.2188	375429.0625	236985.625	225023.1406	287147.0938	268240.4688	169469.1875	296969.5625	262628.2812	274564.0625	241754.1875	269196.6562	285671.4375	326131.4375	238307.7344	328791.9688	218125.2812	265106.9062	279966.25	261069.9531	288618	220905.625	174472.3281	195708.5	318171.625	313790.6562
11095265	93368.0859	155287.9375	154357.2656	153331	152297.9375	193206.1562	200768.8125	160995.9688	159287.9375	100507.9531	198386.7656	171979.0469	162989.8281	160615.5781	152724.0312	157893.1875	160674.3281	103816.0156	107045.3672	105232.4453	135210.4375	183703.5	97459.1797	202246.1094	113858.2734	107488.2812	160604.5312	113558.5156	149035.0156	199784.7188	113985	152035	122457.3203	188537.1719	85705.3516	141533.4219	174958	107971.0078	151921.0625	48818.4531	131221.125	135813.7812	134126.9688	117289.5859	111522.3203	151788.4219	127256.9688	151168.7969	140986.9062
11095266	140352.7969	260847.1406	231885.7188	228810.625	241341.4844	207523.8594	240035.125	247720.25	250634.7031	121113.7969	240164.1562	250602.6094	217029.6719	218264.7812	213502.9062	227498.625	227223.6562	143515.2188	133663.5312	144695.5156	220438.1875	215716.1562	146976.2344	219796.6875	155213.1562	205807.9688	209418.7188	120882.1172	193330.0312	155320.1875	125447.4922	175767.6562	160101.0312	199249.0938	129515.2188	157027.2969	125900.5	228915.4844	192064.3281	145980.7812	164898.375	172830.8906	148480.9688	165587.7812	143129.4375	221017.3125	222489.9688	114961.4844	155102.6562
11095267	717467.6875	611175.25	445639	477243.0625	440196.0938	700981.375	534581	478670.0938	645195.75	423424.8438	532111.5	274213.6875	747034.1875	730589.5625	745488.4375	498464.9375	578880	504103.625	422349.9062	480165.5	543885.0625	530603.375	684231.125	691228	203064.3906	861748.6875	625837.6875	78760.0469	627308.4375	306937.3438	419893.0312	315213.4688	595500.4375	581277.6875	318055.3125	656704.5625	866220.375	338027.0625	330353.4062	529310.0625	352372.5312	256208.5938	344505.125	741029.5625	574201.0625	219206.1562	944525.6875	613999.375	485242.875
11095268	342336.6562	96010.4062	233598.9062	255050.7812	251994.25	292980.9688	276223.5	261132.6562	265141.75	211059.9375	91222.7188	85902.1016	289771.8125	285896.5312	317781.4688	239147	317808.9062	182547.4688	183657.625	203273.7656	257102.75	240411.5	291781.4688	270869.0312	345356.6562	272466.7812	369571.4375	403180.1875	278079.1875	38084.4727	323769	55041.8359	347131.4062	348680.3438	242317.3281	298937.0938	363568.4062	31303.0938	230037.75	211043.875	336330.125	291726.3125	332921.6562	359163.6875	239312.5781	37541.918	310232.0625	222744.6719	341500.9062
11095269	146143.2656	164706.1094	160872.7656	167721.2656	163203.9219	192908.3906	205640.9219	171876.5469	165871.2812	98627.2812	199951.9688	160112.1719	176002	169126.25	181188.2656	150783.8281	175604.25	131187.9531	114728.2031	131530	148891.8906	189893.4688	151963.0625	222350.1875	139108.0312	121700.3281	171543.8594	160693.4531	153103.9844	136967.2812	175753.3906	162756.5312	153436.0469	182924.5781	144134.75	186178.8438	221002.3281	81857.7734	145402.2969	73184.1016	182735.7812	173017.8594	169693.8438	173864.25	159788.875	115011.1719	162159.5312	209704.1875	185983.1875
11095270	376571.125	735073	473765	482035.5938	470728.6875	579304.5625	592791.125	550816.9375	513337.7188	505666.1875	904524.6875	815253.25	616462.5	591917.75	551320.25	654962.4375	459828.2188	690790.9375	653138.375	672330.5	433015.3125	607577.6875	434265.0312	640455	549798.9375	617337.6875	564362.875	707849.0625	440307.7188	830915.25	680641.5625	1059155	329229.2188	550362.125	310536.3125	426926.9375	462133.5312	860246.4375	764657	429861.5312	368232.4688	338114	358930.4062	247276.875	425365.2188	907119.5625	521757.5938	440984.9688	519776.4375
11095271	152982.0156	186763.7344	116499.5391	119878.2109	101794.3984	197087.0312	121502.625	115816.5469	148347.5469	97105.9453	193865.4375	91686.7266	214281.4375	188253.1406	206544.3281	130828.4219	149613.75	93315.4609	97278.4219	91557.3906	149828.5	138143.5	194582.5781	193180.5938	49227.2227	218271.5312	167218.7344	12274.583	179129.5	117548.9062	76682.0469	153969.2031	164839.4062	134708.4688	141563.7812	175591.5781	233782.5625	110092.8594	79271.6953	136741	80449.3047	83902.4766	78444.4453	236902.4062	164488.8125	72413.6172	247471.5156	253316.0156	116220.3203
11095272	337470.0312	392455.1875	429919.0938	427945.375	428903.25	508554.9062	511701.8438	471626.875	394839.6875	292184.5938	589485.875	447768.4688	463814.7812	475046	455248.625	372126.9688	365292.2188	255194.9219	232040.6875	257665.2344	389143.4062	505512.7812	529890.5625	551583.375	451441.7188	390948.8125	444893.7812	340229.6875	362588.8438	300070.6562	355635.3125	463660	313673.0625	451562.5	374103.4062	414507.2188	381874.6562	328919.4688	462449.2812	237623.5625	339819.2188	320788.2812	310424.2188	258140.7344	421006.6562	334492.0312	354492.375	364038.9688	416767.375
11095273	235634.5781	96293.8594	210842.2969	211188.1406	209656.3125	269884.0938	243584.3125	276829.75	330749	187552.9844	108468.2031	132041.0156	325883.5938	319762.9688	322316.125	345937.3438	260761.3594	256899.5781	263684	263506.1562	275736	459685.4688	501834.375	320210.5	314584.875	359111.3438	305082.6875	259462.2344	283994.2188	78734.8594	185210.125	66084.4531	399143.0625	457225.9375	322465.125	519498.2188	214853.9844	35283.7969	260774.9219	340957.375	375757.9375	385817.2188	367959.4062	353563.1875	341660.1875	56288.0469	329560.0938	261571.6562	401430.3438
11095274	183808.4219	218274.2969	159267.6719	163150.0312	163887.4375	209015.5156	221205.4531	227679.0938	250652.125	122234.1406	206629.2656	174340.6406	192017	182760.8594	189272.0469	213204.75	196844.5781	241299.1719	237059.1562	250479.9688	152982.2812	198270.9219	151425.9531	194815.125	203698.875	277312.375	189284.3438	227599.7656	194910.4844	158986.7344	168711.1719	172913.875	167760.6875	217138.4062	101186.6562	160554.9219	161578.7344	180882.2188	181495.5938	182592.0625	166084.9688	169696.0625	171596.9375	151442.7656	175570.4688	173308.75	210746.4375	124067.2344	151941.0469
11095275	188140.9219	65489.9531	221674.8594	226176.8281	221957.125	213113.3594	199578.6094	210313.8594	222279.9531	168630.2344	85092.1719	82059.0859	206124.0625	196178.2188	188084.3125	169585.4219	215828.9844	178900.75	166391.9219	173721.9531	162190.7031	282040.4375	180687.2656	238816.5312	243777.4375	185880.1719	216307.1094	221897.8906	195591.5156	59458.7773	189931	70333.1719	151368.0469	182574.9375	183466.9531	184877.1875	217250.1406	50345.7422	214170.6094	155831.5469	191252.1094	190218.0781	195653.9219	232597.5	230138.7812	51722.5508	171880.7031	103126.7031	183214.75
11095276	126357.0938	170190.1562	187151.3438	185413.375	195478.5781	175810.375	237282.6094	205754.1875	226043.5469	108623.5938	205867.9062	144555.2344	180134.4688	185254.5938	171227.0312	126101.8125	201030.4375	73817.1328	68365.5938	72423.3516	176809.2812	212493.125	142394.8438	208509.2812	147588.6406	162133.6875	209455.5156	97931.9922	195810.1562	41393.8984	94037.7891	61673.6055	174944.9219	220394.25	124672.4531	155049.875	145291.7812	32367.7852	111253.0156	92205.0156	161393.9219	153429.4844	158045.7188	151204.5469	155774.0312	79523.6406	152352.9688	147830.75	144317.3438
11095277	113796.0547	192495.2344	150244.4375	157356.4219	71345.0703	195777.3438	61921.8555	77709.5625	66216.1953	135777.375	286701.2812	224289	176580.7812	171994.6562	171362.2188	155001.1719	148322.4531	102814.5	103651.2656	100469.5547	160480.0469	199041.7969	173788.9062	208280.0156	166920	155651.3125	179209.4375	131005.4297	154269.5938	137408.3125	146893.4688	228335.5312	124752.1953	178690.75	150215.2031	150104.3438	122968.7109	47981.6367	186961.125	96174.9844	121883.6719	120418.1953	119997.1641	102874.5078	158784.0469	152974.3281	145647.6406	162666.7812	155730.875
11095278	630662	646651.625	859848.8125	753527.875	787891.75	997947.5	906300.8125	750188.5625	791106.4375	692116.9375	1178447.875	828805.8125	884475.0625	895121.75	795878.125	719886.875	698774.6875	559034.8125	539577.125	547969.75	734264.0625	956029.625	788225.125	1051701	732564.6875	589383.4375	810644.875	536536	617773.875	453415.875	659457.75	693584.0625	478238.3125	726099.0625	449751.2812	617912.3125	596202.4375	425041.2188	772743.3125	215087.7188	544220.625	465555.6562	520507.9688	434180.8125	633407.3125	627907.625	767454.4375	538363.5	763729.4375
11095279	140081.3281	259081.3125	216086.2188	232940.9531	203268.3125	222530.25	190587.2031	185283.9531	171973.5625	148256.7812	250870.0312	240183.3906	239756.0938	190082.4219	212498.25	220789.625	212821.4062	134482.4062	136826.5625	133610.1094	194586.2188	243569.75	172425.9688	233464.3125	183396.3438	205385.9688	233937.25	152419.4531	214767.8438	156813.7812	150881.7344	196062.1719	162111.4844	230365.5312	152060.7812	181053.2656	214462.5625	147619.2969	199561.1406	148603.125	162059.375	160956.9219	159058.5312	152471.375	158543.5312	145755.8438	189137.7969	191944.8594	187385.9531
11095280	403219.4375	271011.5938	372611.3125	379098.6562	362583.4375	389204.2812	353279.5625	409014.6562	421269.125	307633.875	161634.5938	194738.4062	480781.25	459113.9375	454154.8125	526099	437899.25	532408.3125	494739.0312	534180.4375	328808.25	313800	289211.6562	344589	475041.375	453445.1562	454370.3438	671987.0625	366805.9375	138190.5938	558989.25	143178.4375	282706	373173.25	151175.1719	246247.9844	379324.625	162172.0625	394533.5312	374833	330742.375	327223.5312	328810.9062	252835.875	217584.1094	125090.3516	437811.1875	200964.875	358722.125
11095281	533206.1875	815079.75	552401.1875	595382.5625	544223.875	541357.1875	520982.5	576634.0625	536555.4375	320932.7188	701395.9375	756163.625	656647.3125	631633.5625	655361.625	582122.0625	686448.1875	356335.375	333675.3438	369025.0938	587499.375	537479.8125	586189	597334.75	657443.1875	532023.4375	725698.25	580812.9375	586428.8125	432045.625	532186.6875	499560.6562	552934.4375	681100.625	353143.7188	408617.375	619792.25	318508.4375	482712.6562	386586.3125	553412.5625	510138.5625	525790.0625	545385.3125	346333	462706.2188	712933.5625	381925.9688	598061.3125
11095282	333897.8125	349262.2812	412700.75	429256.5625	384273.4688	352348.6875	251411.2969	297435.7812	231377.1875	329381.125	255750.8281	307312.7188	311922.9062	204977.4844	277511.2812	223984.7812	310132.6562	326678.5312	329154.25	317080.4375	329287.0938	434681.375	282846.0625	438732.0312	428088.0312	441605.7188	389624.375	379626.2188	491594.7812	165194.9375	229145	216924.6562	414117	409093.4688	228379.8125	353164.4062	451410.3438	101721.3594	332610.3125	345328.625	317628.4375	306319	307821	301411.4375	404472.125	186843.1406	286223.3438	397224.125	391053.875
11095283	97840.9375	115319.3438	114193.1719	118135.5781	113388.625	104289.7812	92892.5859	122082.1641	87801.7656	56180.6875	67638.0078	87587.1172	163639.0781	156279.9688	137291.3594	114762.2031	181447.875	34116.4844	33466.3125	35037.6367	106581.4062	78507.5625	65915.4844	110932.9688	140179.5781	77265.8438	199038.5156	115463.5312	149564.625	64969.9141	114465.5625	38125.707	118534.0781	166886.25	79783.3359	55807.6797	152540.2031	24572.9102	99695.4609	73786.4531	120191.4297	120189.6094	114437.4062	104439.9219	33464.6875	14080.5664	137642.25	97859.8594	151424.3125
11095284	60206.25	260883.9375	115542.5391	122697.1328	124827.1641	138554.5625	146531.2188	169677.5625	192126.3906	45835.3945	287445.75	374030.1562	173340.4375	174478.5156	167984.8281	216381.5469	148424.7656	95917.7656	94404.6016	94358.5156	148087.0469	265790.0312	158323.4062	202761.2969	95228.6562	205422.2656	167620.1094	82647.25	147190.3438	298956.4375	51445.7109	225327.9844	115805.0156	251521.25	96444.5078	155136.625	98497.8594	159811.125	180858.1719	123975.8203	106952.9141	118746.375	102543.2656	105966.3984	102259.3047	251763.4062	179962.8594	75911.4141	138071.8906
11095285	465029.75	793656.9375	500827.2812	515403.0938	493113.7188	492955.7812	478472.6562	511779.4062	582249.25	425755.3125	638558.75	733912.5	575034.1875	562953.875	548972.25	677635.5625	497313.3125	728981.3125	665706.875	728219.875	429822.3125	448679.1875	441661.5	514428.9688	526156.5625	612479.625	464935.7812	736233.5	498960.0312	719257.125	689057	857378.875	373268.5	485092.9062	267739.4688	426669.5938	417333.4062	751613.1875	639753.5625	583445.5625	368472.6875	336819.9375	359152.7188	327307.5625	381090.5625	663359.25	534397.4375	294689.1562	385998.4375
11095286	255965.4375	205818.1719	379392.6562	379562.5312	392179.0938	283978.9375	354225.5312	367188.125	315672.5938	212077.8438	247582.3438	227445.0781	379219.1875	383035.5938	340207.8438	234881.9531	415508.6875	85157.8438	86133.7031	84982.1719	339356.5625	308349.9688	403359.2188	366928.375	354537	184704.125	461209.5625	189241.8125	385774.1562	61031.2539	244709.0469	55299.5586	402062.7188	379372.0625	294283.4375	275674.4688	423101.625	38781.4531	208254.2656	114455.1094	367954.8125	382094	349569.25	414867.2812	275856.7812	78417.1094	304740.9688	259908.2344	395426.5312
11095287	427294.25	509116.375	578576.3125	537557.125	544042.75	575718.3125	521982.4062	542775.8125	613773.3125	356933.9062	639918.0625	574308.625	597940.0625	599641.8125	547847	605740.0625	596845.6875	421787.4688	363010.5625	377044.6875	536392.125	487837.3125	318203.5312	569026.5	368388.2188	471962.9062	634683.1875	450360.5	518310.9375	337620	447869.2188	364959.625	289468.8125	545569.875	164439.75	239987.2656	329419.8438	112776.5156	565142.875	302006.2188	322576.375	245378.5938	285259.2812	276806.9375	166359.1094	463043.5938	641130.5625	190682.0469	426609.5312
11095288	346778.0312	73068.4609	415988.0938	433431.375	407147.7188	453500.6562	458578.5	363755.375	377684.4062	322563.75	246822.7031	131152.3906	368941	396340.4062	348171.9375	162842.0469	451868.5938	92256.875	102306.7969	88063.1797	394875.4062	434742.5938	548102.5625	606277.5625	393681.1875	144978.1094	517802.0312	303199.25	452063.5312	36696.6562	482076.1875	31797.1445	656323.75	554918.4375	377895.9062	527668.5625	642335	18203.4512	236889.7188	65301.2227	567642.375	618835.25	563751.5	596218.8125	447579.5312	40807.5391	282583.1875	530998.75	561317.6875
11095289	177963.2344	56629.0312	138392.6094	140727.625	134244.9844	211024.0156	159370.1719	138576.1094	191001.4062	92502.5	63206.9219	28717.5039	229018.0312	229436.0781	216783.875	135664.7812	172513.8125	97466.5156	96826.375	94237.6562	174451.0156	166760.875	163676.6719	220433.5	54603.2852	230658.5625	187058.8281	12806.5488	214156.5781	34367.9844	94789.875	35869.2031	191182.4531	169444.0781	154325.3906	226006.3438	286851.4688	33432.5391	88204.7344	165834.0625	108900.4609	91726.5234	98778.5625	218788.4375	165573.75	21510.0938	241060.0938	292658.8438	142893.3125
11095290	161263.5781	67220.0469	160133.0938	165855.4219	174166.4375	186440.2812	198707.6875	193008.2656	150914.6562	135359.9844	139920.9531	105834.5	192859.375	196337.5	175581.3125	107919.7578	207255.9844	61711.6719	61296.7422	63823.3867	188809.2969	157374.1875	263288.9375	202146.7344	196129.0156	117279.4062	211584.6562	130780.7109	213033.9688	40533.082	147963.9219	39897.8164	205283.5312	215809.2969	228610.4062	257323.4062	226239.3906	26415.1875	159247.1719	77704.5781	188297.4688	197098.0625	184185.9688	237774.3906	216925.2344	44345.2031	155303.5	186258.7812	216832.75
11095291	168110.5625	378166.7812	300537.5312	308928.1562	306472.5625	225473.3438	268384.0625	250197.9531	286539.3438	174079.2188	338534.0625	406452.125	292687.625	288002.3125	276338.2188	310235.4062	232297.0312	332296.4688	311565.1875	336590.5938	199225.6406	275859.3438	197873.3906	305165.3438	247162.5469	394367.3438	255695.1406	312717.75	212488.1562	398209.5938	239737.8281	503669.875	158835.7812	218874.1875	136041.25	85446.0469	198742.3438	489461.6875	346033.75	202109.4688	160037.5938	170263.7969	157117.375	140630.5781	225896.1094	409809.4375	212968.9688	161458.25	172347.9844
11095292	417428.6875	261913.8594	315741.1875	326700.25	330626.375	405183.1875	392815.9688	382992.5312	334352.5312	239985.0625	306329.5625	255171.8438	372005.5	368747.375	359787.1875	383501.25	423830.5	185528.0938	175936.9844	197432.2656	401621.6875	364371.2188	481720.4688	303749.2812	354921.0938	336204.9062	493289.0312	421904.7812	506098.4375	169932.2344	373764.5312	194515.0938	338528.3438	464752.2188	303681.75	494617.875	388715.7812	130474.5469	412745.625	274149.4375	321660.9375	357261.3125	299004.625	419459.6875	331658.875	149584.1719	384967.125	270663.8438	369032.0312
11095293	605924.75	499915.5938	700610.75	670727.3125	708318.9375	698137.25	642064.625	534250.0625	606422.625	491427.4062	631319.0625	512909.9062	569934	540916.9375	547701.375	525221.375	658740	358288.0625	374523.8438	375130.875	628766.625	505476.5	588517.25	743953	588714.9375	514851.5312	685204.5625	610578.875	626373.5	209808.2031	506697.8438	140909.0469	545357.375	634921.0625	469014.1562	611304.8125	484655.5938	45778.6133	590856.6875	324274.4062	567907.625	623605.625	547648.8125	653414.75	608586.75	238498.5938	530133.375	373059.1875	492885.125
11095294	221225.1875	266260.3438	354920.625	366280.3125	353713.875	329524.0625	292444.4062	307963.75	355340.9688	210696.9531	298118.7188	317822.375	322519.6562	311641.3125	283398.3125	307163.3125	332524.1875	175151.2344	175154.875	173337.4844	266318.9062	394691.8438	350536.5938	427162.5938	378426.125	379279.125	345256.5625	390517.4688	362630.8438	206300.2969	267705.75	265954.5	329584.5312	396179.7188	289118.0625	293268.25	364141.5	211373.4844	351367	239796.75	300050.1562	315613.8438	287737.4375	320578.5625	345553.7188	202339.0781	274404	284226.3438	330956.6562
11095295	63121.4844	100824.6094	139439.9219	147876.25	139814.8125	140533.5781	122366.1094	103381.4141	212221.9375	62253.1211	117421.5625	125564.7266	129067.2578	176160.5	119238.1719	151992.75	139382.4688	54801.3047	52350.2578	53395.7344	113421.8359	150046.4688	68296.2422	170967.3438	90226.8359	152232.6406	134871.625	89429.9219	150709.875	61282.2617	75437.7734	42404.2617	97945.0547	156409.4219	78595.7969	92943.4609	108522.1797	14827.1465	123464.8828	74975.9219	98245.7266	70701.875	91561.8672	74754.4141	99036.2656	59591.4844	110056.0781	87906.4531	95562.6172
11095296	192505.7812	302719.3438	167956.1562	184377.875	169703.7656	236100.5938	200355.375	252592.4375	266454.1562	177175.0469	324917.1875	418075.6875	300681.2188	284509.75	297105.8125	367962.3125	216981.75	293255.2188	282471.9688	287853.4375	227010.7031	417508.5938	366216.5	279913.4375	291589.0625	393549.5	272415	256105.9531	225560.5312	305387.1875	169640.0156	258700.0156	296190.25	421796.125	264765.5	400451.5938	266063.125	161593.8438	291569.1875	393875.5625	284030.3438	279182.1875	280713.4375	233528.1562	256902.0312	231361.8125	310522.4688	221674.3281	347029.1875
11095297	261466.6875	292390.5938	452270.1875	464944.0938	458043.2188	324269.2812	353688.6875	276512.125	228360.8906	185006.7188	78887.8359	248939.0938	277585.4688	275906	266801.0625	283523.3125	346890.8438	294969.5312	270282.25	301206.375	372524.2188	314902.5625	161662.7969	309800.1562	156849.6562	360530.1875	561063	261287.1406	453549.7188	160899.8594	154942.5938	115668.75	205778.6875	644770.4375	182187.8438	236578.3281	295042.8438	161460.4062	240633.7344	193705.6406	295114.9688	313214.25	284694.5625	258499.125	248232.5625	83121.4141	438895.0312	164863.375	244497.6719
11095298	66374.4141	118965.1094	107736.0234	102936.1562	104113.3672	94787.8125	94640.5156	84356.3906	85022.0391	59098.6953	119279.5391	128250.1953	99305.4375	106159.0781	102087.1953	80851.6406	82857.9766	56180.9492	51149.8516	53368.168	69148.6719	105293.375	62357.8594	63118.6523	52136.4258	109072.3203	81725.2266	51446.0156	88591.7812	114379.7422	48145.8711	108534.8281	69961.3672	100136.6016	68719.8438	68557.7188	54179.0391	86076.1406	96887.9219	77108.8984	53163.4961	65203.3672	51200.3555	48991.8477	88617.0469	79661.9766	69282.4297	60375.2852	68608.7734
11095299	66321.5859	105156.2031	92423.2969	95739.8047	86190.6094	102331.1641	64321.9375	79823.6172	74970.9297	59549.0547	120460.3516	100597.6328	103870.6641	109827.1016	98791.3828	81293.5625	76741.5938	75144.0859	72043.3828	69235.5469	83001.1953	93409.9219	56352.2656	92003.7188	108327.0859	112307.8516	81820.125	80442.9844	95453.8594	96503.7812	74342.3281	159637.6406	84006.0859	111672.9766	65602.9844	66466.9453	92952.9688	81965.9141	89618.6094	88147.5391	76073.8516	72766.4609	68144.5938	63917.8867	59771.1914	91702.5781	78946.7578	80848.8438	74931.9062
11095300	293550.4688	145856.75	150541.625	154849.7188	151165.2344	363207.3438	376388.2812	329438.7812	390864.875	158012.6875	329469.6562	134188.4688	518004.9688	496402.1562	566106.1875	149085.5781	197068.875	263386.7812	263842	272319.625	333880.9688	277237.7812	542414.4375	444272.5938	129808.5938	546330.875	398453.3125	31216.9629	435355	258534.4844	136276.375	238188.5156	311184.5312	169726.3594	160939.4375	266927.2188	537752.5625	94694.2422	191273.1094	287158.3125	209016.8438	197690.8438	221702.4688	558261.25	377981.6562	124290.8672	519619.1875	478396.3125	310650.0625
11095301	111495.0312	100397.0938	100287.8281	111899.2109	88705.8516	119096.1719	59946.0117	69901.4766	76747.7109	130212.6016	98071.3438	79316.1406	129461.5391	160885.8438	120738.4375	97373.8516	110934.9453	71241.0391	66744.9219	70045.7656	127981.4844	76703.8203	71982.7969	53275.8789	90604.1172	98022.9766	104800.9219	141591.5156	159759.4688	49555.0508	101941.8203	46490.4102	80663.0625	155115.3594	112282.4219	145802.4844	141940.1562	50520.2773	101631.1484	85457.9844	109782.6094	95358.0391	93705.1797	83019.3594	127818.8203	49961.4609	110924.7812	128314.8906	105092.7812
11095302	121731.9922	118549.4219	126787.3984	127756.2969	125381.4375	124396.5781	113774.9922	133229.5	112114.0234	86520.6562	66508.9219	78363.1484	138626.0781	141237.6719	133185.125	171859.8906	204086.7812	66133.8828	63602.1133	68649.4766	190331.4844	106512.4609	73327.9609	110367.8203	98307.9531	117664.0703	230156.3906	103226.6875	179624.2656	40015.8477	101414.0625	41346.6914	108681.9219	214095.5312	60030.6328	163891.1719	114289.1016	24885.0156	139365.2656	138137.2656	102140.6953	106758.8203	93500.2188	89174.1016	107921.625	58784.0156	151072.7344	81303.4844	111132.8359
11095303	207692.2656	318264.0312	397903.4688	402818.4375	391725.25	274247.5312	339220.2188	293031.9375	323286.875	211428.9531	363623.1562	392276.9375	346799.4375	345179.7812	324027.5	277427	292313.9375	212499.0312	209388.5781	216429.75	269076.875	373115.75	287614.2812	401393.5625	339280.7812	390799.6562	351766.4688	245317.25	303289	179580.9219	274683.5312	273733.3438	307878.0625	318293.75	248780.875	148641.4844	355878.0938	226913.4219	329193.5312	182560.4844	264658.9375	265911.2812	242123.7031	236165.0781	376569.7812	220430.5781	235401.5312	281743.75	281072.3438
11095304	60416.2148	88992.875	71577.75	76532.8047	67304.2188	80760.5938	70149.7891	61727.6523	76782.0703	54669.7773	94788.6016	91436.7266	88803.875	118250.8125	87054.7109	101040.3125	92142.5469	48205.2266	48972.3281	50139.8281	77672.0938	71278.8047	54145.6836	61977.5312	60861.543	64945.5977	94621.9219	59849.3984	83694.0469	68076.8984	73674.6172	64448.8125	59440.3281	100814.8203	64378.6562	79686.4688	68208.8125	50590.8438	73229.8047	63624.6875	59244.1641	46628.5703	56407.3828	60034.207	55144.4453	52150.8477	76413.0625	79767.3516	73115.7891
11095305	180511.125	155246.8281	131961.5156	144572.9375	140088.8125	180518.75	138585.8281	150612.4219	155658.3906	134839.6094	123014.3906	123745.6094	156191.4375	148734.6094	169401.5781	135188.0625	145172.875	133402.0938	126224.7891	142138.4062	187760.4688	168352.6719	175991.7656	221767.1875	202702.0312	193921.7344	200479.1719	167046.6719	187982.3594	100105.2188	165928.5469	122041.4922	175142.8125	213208.0625	92047.3984	158299.3906	202881.5156	92332.3828	157784.0938	144003.9375	190028.9688	190334.0156	188078.5156	197065.75	164811.7656	94440.1875	182711.7812	147511.5312	160205.5625
11095306	152894.8906	192335.5938	128639.7188	132380.25	123848.0859	201743.3906	140247.1562	133440.4688	172602.2656	82818.3672	191108.4531	84876.2891	224381.6406	220236.3594	208730.125	131227.3906	156359.2031	86431.5938	87150.6797	87106.4297	152936.1406	152728.3438	168924.9062	211522.3281	42954.9531	237803	172591.2188	11855.877	193488.0312	139191.9219	71055.5	151290.4375	160730.3125	151234.2188	123064.5156	181697.0938	243497.9688	136410.625	83115.6719	129779.3281	80174.8047	83286.9141	79385.3125	227922.8438	167558.4062	78632.1719	266052.9688	231103.0312	115064.0781
11095307	139521.2031	359314.2812	178119.8438	182196.8125	182039.2031	286353.3438	207107.0312	186472.9531	243461.8594	56892.7188	398903.2812	214508.5781	292767.9375	292790.25	299486.75	207772.75	232573.7031	118855	121424.1797	121795.8906	229893.6562	207751.375	170083.7188	287454.625	46220.4648	339419.2812	256849.0312	35632.2656	272816.4375	336571.4688	59563.1289	369608.9688	109295.7031	223106.4375	68707.2422	166948.6562	181049.4219	251919.0625	160635.875	147745.8594	77920.8594	84610.1328	72520.9844	202836.2188	157138.625	226617.5938	370017.75	165405.7812	117741.8984
11095308	244759.9219	187808.8125	248526.4531	249335.2656	248865.5781	168985.7344	238199.875	170406.8125	242939.5	118038.4219	215552.0625	266005.75	225992.1875	225105.4531	222048.1875	198063.5312	196757.1719	72563.1641	67397.4297	75890.4375	245936.1875	324682.0312	199346.6406	136181.75	143251.1406	239238.9219	252437.8594	272657.125	330510.5	87111.4375	206947.6719	65577.1719	190594.2656	126873.1328	170398.3281	160258.4062	195572.5	125440.4766	305513.8125	247006.9688	126416.4375	132431.75	117289.2812	250516.3125	202500.9531	80030.5547	130043.4297	127295.2578	139117.1719
11095309	141217.25	88261.7812	153836	153896.4062	147326.3438	132460.4688	145068.4219	149469.3438	121561.6562	112027.1406	119655.1328	108947.0703	160364.9062	165573.3125	153046.1719	110837.4844	158259.1875	41494.625	39693.5117	42355.3789	167621.375	164504.0156	230032.6406	121883.9688	131169.7188	98157.5156	202349.7188	99351.9766	187234.9062	33490.9258	123418.4531	40471.5195	164317.75	193305.8438	191338.9688	221027.0312	189871.0781	37602.2852	124498.8672	94597.7812	144159.5156	148088.7188	139352.9844	157887.25	200050.3125	46734.5781	113302.7578	138700.0312	159988.9531
[truncated: 33,166 more rows]
[truncated: 18 more columns]
