# Supplementary material for: Metaprotein expression modeling for label-free quantitative proteomics
Source: BMC Bioinformatics. 2012 May 4;13:74. doi: 10.1186/1471-2105-13-74 (PMC3436780; doi:10.1186/1471-2105-13-74)
Supplement: Additional file 5 — Shotgun proteomics data and Matlab code for analysis. Raw expression levels from the various shotgun proteomics experiments and Matlab code for performing the analysis described in this paper. [file 1471-2105-13-74-S5.zip › codeA/data/batch2_41/annotations.txt]

Isotope Group ID	Monoisotopic m/z	Charge State	Peak Centroid Time	Modified Peptide Sequence	PeptideTeller Probability	Primary Protein Name	Protein Description	ProteinTeller Probability
25864674	610.7659	2	37.306873, 37.31636	NFPSPVDAAFR	1	HEMO_HUMAN	Hemopexin OS=Homo sapiens GN=HPX PE=1 SV=2	1
25864675	563.27216	2	33.925232, 33.95673	-	NaN	-	-	NaN
25864676	608.3388	2	46.927357, 46.945107, 46.96105, 46.980644	ITLLSALVETR	1	AACT_HUMAN	Alpha-1-antichymotrypsin OS=Homo sapiens GN=SERPINA3 PE=1 SV=2	1
25864677	598.78754	2	20.688276, 20.697088, 20.733452, 20.741896, 20.750725, 20.763025, 20.775328	HTLNQIDEVK	1	FETUA_HUMAN	Alpha-2-HS-glycoprotein OS=Homo sapiens GN=AHSG PE=1 SV=1	1
25864678	686.35986	2	40.556564, 40.56929, 40.57705, 40.580288, 40.59481, 40.60464	GAYPLSIEPIGVR	1	CERU_HUMAN	Ceruloplasmin OS=Homo sapiens GN=CP PE=1 SV=1	1
25864679	571.2671	0	29.698473	GGYTLVSGYPK	0.93	HEMO_HUMAN	Hemopexin OS=Homo sapiens GN=HPX PE=1 SV=2	1
25864680	607.3141	2	32.133816, 32.139454, 32.139763, 32.142925, 32.144432	TVAAC[160.0307]NLPIVR	1	AMBP_HUMAN	Protein AMBP OS=Homo sapiens GN=AMBP PE=1 SV=1	1
25864681	788.6899	1	46.023026, 46.14192, 46.15371	LLQDEFPGIPSPLDAAVEC[160.0307]HR	1	HEMO_HUMAN	Hemopexin OS=Homo sapiens GN=HPX PE=1 SV=2	1
25864682	748.3212	2	36.524708, 36.546947, 36.550938	YYC[160.0307]FQGNQFLR	1	HEMO_HUMAN	Hemopexin OS=Homo sapiens GN=HPX PE=1 SV=2	1
25864683	599.28674	2	22.265522, 22.26588, 22.272282, 22.283436, 22.288076	HTLNQ[129.0426]IDEVK	1	FETUA_HUMAN	Alpha-2-HS-glycoprotein OS=Homo sapiens GN=AHSG PE=1 SV=1	1
25864684	833.3843	1	44.965176, 44.990234, 45.008686	EVGTPHGIILDSVDAAFIC[160.0307]PGSSR	0.93	HEMO_HUMAN	Hemopexin OS=Homo sapiens GN=HPX PE=1 SV=2	1
25864685	626.2788	2	33.467278, 33.48514, 33.499653, 33.50152, 33.50305	TVGSDTFYSFK	1	KNG1_HUMAN	Kininogen-1 OS=Homo sapiens GN=KNG1 PE=1 SV=2	1
25864686	619.30725	2	43.660393, 43.66172, 43.667908, 43.675484	LETPDFQLFK	1	A1BG_HUMAN	Alpha-1B-glycoprotein OS=Homo sapiens GN=A1BG PE=1 SV=3	1
25864687	571.7831	2	29.66065, 29.669851, 29.681374, 29.688654, 29.696615	-	NaN	-	-	NaN
25864688	531.27747	2	35.77446, 35.788757	EIGELYLPK	1	AACT_HUMAN	Alpha-1-antichymotrypsin OS=Homo sapiens GN=SERPINA3 PE=1 SV=2	1
25864689	638.6498	3	41.58543, 41.58575, 41.587914, 41.58917, 41.590694, 41.600296, 41.6031, 41.628094	TC[160.0307]PKPDDLPFSTVVPLK	1	APOH_HUMAN	Beta-2-glycoprotein 1 OS=Homo sapiens GN=APOH PE=1 SV=3	1
25864690	644.32855	4	36.64785, 36.65576, 36.665226, 36.667625, 36.670704, 36.67481	LTVAAPPSGGPGFLSIERPDSRPPR	0.99	CO4A_HUMAN	Complement C4-A OS=Homo sapiens GN=C4A PE=1 SV=1	1
25864691	638.32043	2	33.14645, 33.156464, 33.17606, 33.17777	YGLVTYATYPK	1	CFAB_HUMAN	Complement factor B OS=Homo sapiens GN=CFB PE=1 SV=2	1
25864692	789.3972	1	66.804695, 66.925446, 66.95037	VPTADLEDVLPLAEDITNILSK	1	VTDB_HUMAN	Vitamin D-binding protein OS=Homo sapiens GN=GC PE=1 SV=1	1
25864693	557.79596	2	33.72315, 33.73118, 33.74953, 33.7638, 33.78167	-	NaN	-	-	NaN
25864694	833.7195	1	44.977562, 44.983753, 45.029198	-	NaN	-	-	NaN
25864695	823.8836	2	51.94612, 51.958782, 51.9666, 51.967785, 51.971767, 51.974194, 52.005604	SPQ[129.0426]ELLC[160.0307]GASLISDR	0.98	THRB_HUMAN	Prothrombin OS=Homo sapiens GN=F2 PE=1 SV=2	1
25864696	672.3832	2	52.723278, 52.72803, 52.734364, 52.73948, 52.745647, 52.75662, 52.759247	DFALLSLQVPLK	1	CO4A_HUMAN	Complement C4-A OS=Homo sapiens GN=C4A PE=1 SV=1	1
25864697	789.02673	1	46.809223, 46.954044, 46.956608	LLQ[129.0426]DEFPGIPSPLDAAVEC[160.0307]HR	1	HEMO_HUMAN	Hemopexin OS=Homo sapiens GN=HPX PE=1 SV=2	1
25864698	735.402	2	49.977245, 50.015087, 50.038624, 50.0492, 50.056778	DIASGLIGPLIIC[160.0307]K	1	CERU_HUMAN	Ceruloplasmin OS=Homo sapiens GN=CP PE=1 SV=1	1
25864699	954.4595	2	41.07528, 41.13697, 41.173485, 41.181946, 41.182224, 41.194614, 41.195904	AVLDVFEEGTEASAATAVK	1	AACT_HUMAN	Alpha-1-antichymotrypsin OS=Homo sapiens GN=SERPINA3 PE=1 SV=2	1
25864700	789.36005	0	46.964085	-	NaN	-	-	NaN
25864701	789.02985	0	46.255974	-	NaN	-	-	NaN
25864702	670.3197	2	37.136826, 37.145107, 37.164326, 37.176155	GSFEFPVGDAVSK	1	CO4A_HUMAN	Complement C4-A OS=Homo sapiens GN=C4A PE=1 SV=1	1
25864703	580.79565	2	41.43059, 41.435802, 41.43682, 41.445255, 41.46175	EVAFDLEIPK	1	ITIH1_HUMAN	Inter-alpha-trypsin inhibitor heavy chain H1 OS=Homo sapiens GN=ITIH1 PE=1 SV=3	1
25864704	627.8453	2	34.12749, 34.18326, 34.199005, 34.207497, 34.208775, 34.21408	-	NaN	-	-	NaN
25864705	547.79785	2	23.1028, 23.110289, 23.113499, 23.113625, 23.119558, 23.128231	NLAVSQVVHK	1	AACT_HUMAN	Alpha-1-antichymotrypsin OS=Homo sapiens GN=SERPINA3 PE=1 SV=2	1
25864706	578.2997	2	31.083406, 31.098528, 31.107595, 31.13947	-	NaN	-	-	NaN
25864707	748.81946	2	37.42104, 37.421246, 37.425423, 37.434956, 37.44371, 37.44553	-	NaN	-	-	NaN
25864708	789.7319	1	66.90932, 66.919655, 66.9611	-	NaN	-	-	NaN
25864709	508.99088	2	24.829376, 24.837214, 24.849358, 24.854212, 24.872812	-	NaN	-	-	NaN
25864710	564.3126	2	33.877384, 33.885242, 33.886486, 33.888985, 33.95124	-	NaN	-	-	NaN
25864711	563.7818	2	35.308365, 35.313984, 35.315647, 35.321796, 35.336895, 35.345253	-	NaN	-	-	NaN
25864712	760.35974	2	37.64021, 37.64543, 37.655224, 37.66763, 37.706047, 37.74045	ALYLQYTDETFR	1	CERU_HUMAN	Ceruloplasmin OS=Homo sapiens GN=CP PE=1 SV=1	1
25864713	648.86536	2	36.19391, 36.220005, 36.236546, 36.236687, 36.23873	-	NaN	-	-	NaN
25864714	572.7992	2	28.46792, 28.640234, 28.681581, 28.683016, 28.687262, 28.687695, 28.705105	GPDVLTATVSGK	0.91	ITIH4_HUMAN	Inter-alpha-trypsin inhibitor heavy chain H4 OS=Homo sapiens GN=ITIH4 PE=1 SV=4	1
25864715	509.24194	0	24.915316	-	NaN	-	-	NaN
25864716	834.0594	0	45.019215	-	NaN	-	-	NaN
25864717	561.0181	4	42.266632, 42.271782, 42.272694, 42.27575, 42.27672, 42.277668, 42.287415	FLHVPDTFEGHFDGVPVISK	1	ITIH2_HUMAN	Inter-alpha-trypsin inhibitor heavy chain H2 OS=Homo sapiens GN=ITIH2 PE=1 SV=2	1
25864718	808.0442	3	46.53245, 46.606316, 46.61007, 46.613575, 46.61414, 46.614384, 46.614784	-	NaN	-	-	NaN
25864719	480.74127	2	24.71844, 24.721748, 24.729933, 24.75909, 24.770815	-	NaN	-	-	NaN
25864720	578.7921	2	33.07701, 33.125698, 33.12585, 33.130596, 33.134224, 33.14028	-	NaN	-	-	NaN
25864721	715.8814	2	42.80483, 42.811478, 42.814503, 42.816837, 42.817097	VAEGTQVLELPFK	1	ANT3_HUMAN	Antithrombin-III OS=Homo sapiens GN=SERPINC1 PE=1 SV=1	1
25864722	565.30963	2	44.301952, 44.323536, 44.332977, 44.34206, 44.34266, 44.360706	RLWWLDLK	0.9	HEMO_HUMAN	Hemopexin OS=Homo sapiens GN=HPX PE=1 SV=2	1
25864723	791.9147	2	32.81311, 32.817734, 32.822266, 32.82589, 32.827038, 32.83345	IQPSGGTNINEALLR	1	ITIH2_HUMAN	Inter-alpha-trypsin inhibitor heavy chain H2 OS=Homo sapiens GN=ITIH2 PE=1 SV=2	1
25864724	921.9462	2	47.89536, 47.92648, 47.936913, 47.95019, 47.95227, 47.960793, 47.962185	EAGIPEFYDYDVALIK	1	CFAB_HUMAN	Complement factor B OS=Homo sapiens GN=CFB PE=1 SV=2	1
25864725	638.8491	2	42.142807, 42.144592, 42.15516, 42.15974, 42.16976	NPDNDIRPWC[160.0307]FVLNR	0.99	FA12_HUMAN	Coagulation factor XII OS=Homo sapiens GN=F12 PE=1 SV=2	1
25864726	735.8509	2	29.284866, 29.29443, 29.306862, 29.308966, 29.309132, 29.327404	EVGPTNADPVC[160.0307]LAK	1	CERU_HUMAN	Ceruloplasmin OS=Homo sapiens GN=CP PE=1 SV=1	1
25864727	636.8673	2	48.233555, 48.249733, 48.25069, 48.25403, 48.260677	-	NaN	-	-	NaN
25864728	789.02356	0	45.956635	LLQ[129.0426]DEFPGIPSPLDAAVEC[160.0307]HR	1	HEMO_HUMAN	Hemopexin OS=Homo sapiens GN=HPX PE=1 SV=2	1
25864729	607.3238	2	34.922165, 34.923058, 34.92951, 34.932705, 34.950863	GLC[160.0307]VATPVQLR	1	CO4A_HUMAN	Complement C4-A OS=Homo sapiens GN=C4A PE=1 SV=1	1
25864730	547.7272	2	22.435604, 22.478756	-	NaN	-	-	NaN
25864731	714.8853	2	40.613728, 40.624268, 40.624504	-	NaN	-	-	NaN
25864732	748.4217	3	57.577255, 57.581627, 57.585712, 57.594864, 57.59651, 57.59949, 57.604874	VPSYTLILPSLELPVLHVPR	1	APOB_HUMAN	Apolipoprotein B-100 OS=Homo sapiens GN=APOB PE=1 SV=1	1
25864733	772.0475	3	30.840872, 30.850574, 30.852757, 30.856247, 30.85703, 30.90571	-	NaN	-	-	NaN
25864734	871.7864	3	65.88343, 65.90928, 65.91068, 65.93299, 65.93727, 65.945915, 65.95444, 65.95648, 65.96209, 65.970184, 65.974945	LHLETDSLALVALGALDTALYAAGSK	1	CO4A_HUMAN	Complement C4-A OS=Homo sapiens GN=C4A PE=1 SV=1	1
25864735	788.4137	2	51.86281, 51.883755, 51.89762, 51.90151, 51.911022, 51.918106	DLYSGLIGPLIVC[160.0307]R	1	CERU_HUMAN	Ceruloplasmin OS=Homo sapiens GN=CP PE=1 SV=1	1
25864736	528.28815	2	35.38423, 35.38473, 35.387077, 35.387493, 35.40072, 35.40633	-	NaN	-	-	NaN
25864737	638.02716	3	54.571617, 54.587124, 54.591454, 54.599747, 54.637375, 54.643364	TTIEKPVWLGFLGPIIK	0.89	CERU_HUMAN	Ceruloplasmin OS=Homo sapiens GN=CP PE=1 SV=1	1
25864738	713.6782	3	39.294224, 39.297222, 39.318184, 39.32473, 39.329693, 39.33873, 39.343555	DIPTNSPELEETLTHTITK	1	KNG1_HUMAN	Kininogen-1 OS=Homo sapiens GN=KNG1 PE=1 SV=2	1
25864739	611.81305	0	37.268444	-	NaN	-	-	NaN
25864740	669.3533	2	35.781754, 35.822376, 35.82389, 35.843872, 35.857395, 35.857735	FYNQVSTPLLR	1	ITIH2_HUMAN	Inter-alpha-trypsin inhibitor heavy chain H2 OS=Homo sapiens GN=ITIH2 PE=1 SV=2	1
25864741	789.6998	0	46.967106	-	NaN	-	-	NaN
25864742	807.7123	0	46.604324	-	NaN	-	-	NaN
25864743	554.79047	2	38.391373, 38.391464, 38.393265, 38.401802, 38.40473	YVLPNFEVK	1	CO4A_HUMAN	Complement C4-A OS=Homo sapiens GN=C4A PE=1 SV=1	1
25864744	640.8539	2	37.33394, 37.34014, 37.342632, 37.34333, 37.343456	TEVIPPLIENR	1	APOB_HUMAN	Apolipoprotein B-100 OS=Homo sapiens GN=APOB PE=1 SV=1	1
25864745	1183.6141	2	66.88424, 66.90043, 66.90427, 66.905716, 66.918106, 66.92523, 66.92648	VPTADLEDVLPLAEDITNILSK	1	VTDB_HUMAN	Vitamin D-binding protein OS=Homo sapiens GN=GC PE=1 SV=1	1
25864746	515.75494	2	41.274414, 41.279324, 41.292564, 41.29937, 41.312374	YFIDFVAR	1	KNG1_HUMAN	Kininogen-1 OS=Homo sapiens GN=KNG1 PE=1 SV=2	1
25864747	789.36914	0	46.25071	-	NaN	-	-	NaN
25864748	558.78516	2	28.83882, 28.845417, 28.851448, 28.858418	LLDSLPSDTR	1	IC1_HUMAN	Plasma protease C1 inhibitor OS=Homo sapiens GN=SERPING1 PE=1 SV=2	1
25864749	766.04895	3	43.406498, 43.40989, 43.413433, 43.416603, 43.41738, 43.417645, 43.418797	TPGAAANLELIFVGPQHAGNYR	1	A1BG_HUMAN	Alpha-1B-glycoprotein OS=Homo sapiens GN=A1BG PE=1 SV=3	1
25864750	524.3092	2	45.385647, 45.399643, 45.400417, 45.407963, 45.41785, 45.42768	LGVYELLLK	1	ITIH4_HUMAN	Inter-alpha-trypsin inhibitor heavy chain H4 OS=Homo sapiens GN=ITIH4 PE=1 SV=4	1
25864751	601.3126	2	28.649965, 28.658243, 28.660135, 28.662071, 28.66293, 28.69245	-	NaN	-	-	NaN
25864752	700.3929	2	46.468224, 46.476147, 46.48751, 46.501633, 46.505, 46.51298, 46.514603	TLADLTLLDSPIK	1	APOB_HUMAN	Apolipoprotein B-100 OS=Homo sapiens GN=APOB PE=1 SV=1	1
25864753	692.3204	2	43.208557, 43.218018, 43.22658, 43.22951, 43.2345, 43.236473	ENFLFLTPDC[160.0307]K	1	KNG1_HUMAN	Kininogen-1 OS=Homo sapiens GN=KNG1 PE=1 SV=2	1
25864754	790.0717	0	66.95469	-	NaN	-	-	NaN
25864755	578.3012	2	27.584106, 27.588808, 27.59728, 27.598501, 27.61171, 27.61465	TTPPTTATPIR	1	FINC_HUMAN	Fibronectin OS=Homo sapiens GN=FN1 PE=1 SV=3	1
25864756	782.4151	2	44.605396, 44.619423, 44.620243	TTNIQGINLLFSSR	1	CO4A_HUMAN	Complement C4-A OS=Homo sapiens GN=C4A PE=1 SV=1	1
25864757	540.7884	2	23.55901, 23.566328, 23.574987, 23.575981, 23.586248	QHIEAIDVR	0.96	APOB_HUMAN	Apolipoprotein B-100 OS=Homo sapiens GN=APOB PE=1 SV=1	1
25864758	563.7868	2	36.1823, 36.190853, 36.234135, 36.236553, 36.241875	-	NaN	-	-	NaN
25864759	515.77997	2	25.347809, 25.350967, 25.36376, 25.36555, 25.37046	-	NaN	-	-	NaN
25864760	579.30286	2	24.146206, 24.147066, 24.148027, 24.149145	-	NaN	-	-	NaN
25864761	621.86414	2	42.537292, 42.545372, 42.546825, 42.55109, 42.553352	LSPIYNLVPVK	1	CO9_HUMAN	Complement component C9 OS=Homo sapiens GN=C9 PE=1 SV=2	1
25864762	564.78107	4	30.559782, 30.571266, 30.583258, 30.58601, 30.594662, 30.59714	KAEEEHLGILGPQLHADVGDK	1	CERU_HUMAN	Ceruloplasmin OS=Homo sapiens GN=CP PE=1 SV=1	1
25864763	808.417	3	67.1766, 67.18345, 67.1938, 67.19619, 67.19932, 67.20125, 67.20325	-	NaN	-	-	NaN
25864764	583.366	1	33.081078, 33.10232, 33.103363	-	NaN	-	-	NaN
25864765	514.2805	2	26.602459, 26.607513, 26.618097, 26.623894	TEVNVLPGAK	1	ITIH2_HUMAN	Inter-alpha-trypsin inhibitor heavy chain H2 OS=Homo sapiens GN=ITIH2 PE=1 SV=2	1
25864766	599.7998	2	29.656307, 29.707981, 29.712, 29.712175, 29.716993, 29.727571	GYMRIQQFR	1	CO4A_HUMAN	Complement C4-A OS=Homo sapiens GN=C4A PE=1 SV=1	1
25864767	938.4866	2	47.583107, 47.584717, 47.585934, 47.606903, 47.622402	VTLTC[160.0307]VAPLSGVDFQLR	1	A1BG_HUMAN	Alpha-1B-glycoprotein OS=Homo sapiens GN=A1BG PE=1 SV=3	1
25864768	795.0256	3	32.211567, 32.23747, 32.241238, 32.241615, 32.247227, 32.24775, 32.24943, 32.256454, 32.25719, 32.301926	TFYEPGEEITYSC[160.0307]KPGYVSR	1	APOH_HUMAN	Beta-2-glycoprotein 1 OS=Homo sapiens GN=APOH PE=1 SV=3	1
25864769	695.7135	3	47.944645, 47.953506, 47.96483, 47.972427, 47.978123	-	NaN	-	-	NaN
25864770	628.6246	3	36.248554, 36.249775, 36.250572, 36.25163, 36.25217	TFGSGEADC[160.0307]GLRPLFEK	1	THRB_HUMAN	Prothrombin OS=Homo sapiens GN=F2 PE=1 SV=2	1
25864771	770.8546	4	22.171244, 22.227545, 22.237528, 22.250711, 22.257277, 22.385921, 22.420265, 22.437462	-	NaN	-	-	NaN
25864772	737.6937	3	36.915363, 36.920025, 36.922768, 36.924847, 36.92638, 36.92671	-	NaN	-	-	NaN
25864773	487.25452	2	31.414806, 31.427774, 31.45734, 31.473389	-	NaN	-	-	NaN
25864774	527.2483	2	29.381725, 29.4195, 29.427082, 29.429811	VDFTLSSER	1	CO4A_HUMAN	Complement C4-A OS=Homo sapiens GN=C4A PE=1 SV=1	1
25864775	685.03143	3	50.999302, 51.005405, 51.012085, 51.012424, 51.01393, 51.015717, 51.023243, 51.053135	ILGEELGFASLHDLQLLGK	1	APOB_HUMAN	Apolipoprotein B-100 OS=Homo sapiens GN=APOB PE=1 SV=1	1
25864776	830.87476	2	32.37006, 32.37141, 32.375034, 32.379375, 32.38541	EHAVEGDC[160.0307]DFQLLK	1	FETUA_HUMAN	Alpha-2-HS-glycoprotein OS=Homo sapiens GN=AHSG PE=1 SV=1	1
25864777	524.2767	2	36.526077, 36.53022, 36.55523, 36.556282, 36.56327, 36.571075	FPEVDVLTK	1	APOB_HUMAN	Apolipoprotein B-100 OS=Homo sapiens GN=APOB PE=1 SV=1	1
25864778	593.8233	2	45.342175, 45.34412, 45.36914, 45.36959, 45.378963, 45.4199	-	NaN	-	-	NaN
25864779	731.3883	2	30.486513, 30.502047, 30.503391, 30.508492, 30.51441, 30.562716	VPGTSTSATLTGLTR	1	FINC_HUMAN	Fibronectin OS=Homo sapiens GN=FN1 PE=1 SV=3	1
25864780	559.2778	3	31.477411, 31.485544, 31.491829, 31.511787, 31.52562, 31.540989	N[115.0269]GVAQEPVHLDSPAIK	1	A1BG_HUMAN	Alpha-1B-glycoprotein OS=Homo sapiens GN=A1BG PE=1 SV=3	1
25864781	545.2901	2	32.97791, 32.995636, 33.00114, 33.00212	LDAQASFLPK	1	ITIH1_HUMAN	Inter-alpha-trypsin inhibitor heavy chain H1 OS=Homo sapiens GN=ITIH1 PE=1 SV=3	1
25864782	834.05347	3	45.795284, 45.79982, 45.843994, 45.844894, 45.84955, 45.860737	-	NaN	-	-	NaN
25864783	833.72675	0	45.83981	-	NaN	-	-	NaN
25864784	654.8336	2	49.660183, 49.662144, 49.67937, 49.685226, 49.69213, 49.6949	GFEPTLEALFGK	1	APOB_HUMAN	Apolipoprotein B-100 OS=Homo sapiens GN=APOB PE=1 SV=1	1
25864785	627.3141	2	23.759987, 23.78448, 23.789112, 23.803278	KQQHELN[115.0269]EVK	0.97	MYH15_HUMAN	Myosin-15 OS=Homo sapiens GN=MYH15 PE=1 SV=4	0.6
25864786	946.42944	2	36.384262, 36.417786, 36.420593, 36.428066, 36.45287, 36.464848, 36.47282	LYGSEAFATDFQDSAAAK	1	AACT_HUMAN	Alpha-1-antichymotrypsin OS=Homo sapiens GN=SERPINA3 PE=1 SV=2	1
25864787	711.8247	2	34.040047, 34.11542, 34.115765, 34.14733, 34.154915	FEDGVLDPDYPR	1	VTNC_HUMAN	Vitronectin OS=Homo sapiens GN=VTN PE=1 SV=1	1
25864788	554.24817	3	32.31492, 32.346394, 32.355507, 32.36702, 32.367702, 32.378807, 32.396828, 32.400486	-	NaN	-	-	NaN
25864789	770.8546	0	22.30568	-	NaN	-	-	NaN
25864790	828.42365	3	52.49746, 52.502934, 52.514156, 52.51484, 52.51648, 52.517773, 52.5179	VTASDPLDTLGSEGALSPGGVASLLR	1	CO4A_HUMAN	Complement C4-A OS=Homo sapiens GN=C4A PE=1 SV=1	1
25864791	591.807	2	33.69382, 33.69799, 33.711967, 33.726116, 33.74686	-	NaN	-	-	NaN
25864792	504.92358	3	20.277185, 20.282328, 20.283138, 20.287369, 20.287922	-	NaN	-	-	NaN
25864793	789.3651	0	45.95341	-	NaN	-	-	NaN
25864794	591.80817	2	33.446594, 33.45822, 33.461967, 33.46624	-	NaN	-	-	NaN
25864795	523.2612	2	21.625692, 21.653946	-	NaN	-	-	NaN
25864796	639.3078	2	37.70318, 37.721905, 37.72932, 37.73865, 37.75133	-	NaN	-	-	NaN
25864797	808.0476	3	47.322666, 47.326817, 47.33526, 47.33694, 47.346214, 47.351177, 47.3527, 47.355347	-	NaN	-	-	NaN
25864798	600.9614	3	40.47266, 40.47441, 40.475254, 40.475964, 40.47831, 40.479164, 40.49485	-	NaN	-	-	NaN
25864799	619.8111	2	44.259403, 44.26391, 44.275013, 44.278156, 44.285553	LETPDFQ[129.0426]LFK	1	A1BG_HUMAN	Alpha-1B-glycoprotein OS=Homo sapiens GN=A1BG PE=1 SV=3	1
25864800	636.6474	3	41.09429, 41.14495, 41.167355, 41.16887, 41.180637, 41.18251	AVLDVFEEGTEASAATAVK	1	AACT_HUMAN	Alpha-1-antichymotrypsin OS=Homo sapiens GN=SERPINA3 PE=1 SV=2	1
25864801	632.8317	2	40.25826, 40.262005, 40.264004, 40.26861, 40.274734	TNLESILSYPK	1	IC1_HUMAN	Plasma protease C1 inhibitor OS=Homo sapiens GN=SERPING1 PE=1 SV=2	1
25864802	693.3122	2	28.953194, 28.958597, 28.976267, 28.98061, 29.009048, 29.010727	-	NaN	-	-	NaN
25864803	909.4204	3	52.907715, 52.90838, 52.908665, 52.910435, 52.91231, 52.915115, 52.915157, 52.916428, 52.98976	EFVVM[147.0354]FSVVDENFSWYLEDNIK	0.82	CERU_HUMAN	Ceruloplasmin OS=Homo sapiens GN=CP PE=1 SV=1	1
25864804	636.3366	2	35.125412, 35.12925, 35.129852, 35.14927, 35.18769	SVSLPSLDPASAK	0.83	APOB_HUMAN	Apolipoprotein B-100 OS=Homo sapiens GN=APOB PE=1 SV=1	1
25864805	535.80286	2	45.57502, 45.63443, 45.639194, 45.649307, 45.654186	IEIPLPFGGK	1	APOB_HUMAN	Apolipoprotein B-100 OS=Homo sapiens GN=APOB PE=1 SV=1	1
25864806	611.288	2	39.542446, 39.558895, 39.5594, 39.55979, 39.57868	N[115.0269]FPSPVDAAFR	1	HEMO_HUMAN	Hemopexin OS=Homo sapiens GN=HPX PE=1 SV=2	1
25864807	593.34357	2	42.247154, 42.247734, 42.249462, 42.25692, 42.265156	FQPTLLTLPR	1	IC1_HUMAN	Plasma protease C1 inhibitor OS=Homo sapiens GN=SERPING1 PE=1 SV=2	1
25864808	741.8418	2	41.40024, 41.441517, 41.4474, 41.472347, 41.472786, 41.487453	VTTSQDMLSIMEK	0.98	IC1_HUMAN	Plasma protease C1 inhibitor OS=Homo sapiens GN=SERPING1 PE=1 SV=2	1
25864809	808.9403	2	47.554268, 47.563614, 47.57226, 47.573715, 47.57781, 47.585846, 47.58996	TSSFALNLPTLPEVK	1	APOB_HUMAN	Apolipoprotein B-100 OS=Homo sapiens GN=APOB PE=1 SV=1	1
25864810	646.3568	2	43.60434, 43.60463, 43.60499	GATYNIIVEALK	1	FINC_HUMAN	Fibronectin OS=Homo sapiens GN=FN1 PE=1 SV=3	1
25864811	621.81586	2	31.548803, 31.55644, 31.56331, 31.572054	ATGVLYDYVNK	1	APOB_HUMAN	Apolipoprotein B-100 OS=Homo sapiens GN=APOB PE=1 SV=1	1
25864812	1054.1703	3	57.84634, 57.885254, 57.896782, 57.90186, 57.907143, 57.914234, 57.91929, 57.920753	DVDKEFYLFPTVFDENESLLLEDNIR	1	CERU_HUMAN	Ceruloplasmin OS=Homo sapiens GN=CP PE=1 SV=1	1
25864813	686.84296	2	26.247135, 26.253502, 26.254826, 26.258238, 26.263836	HQFLLTGDTQGR	1	A1BG_HUMAN	Alpha-1B-glycoprotein OS=Homo sapiens GN=A1BG PE=1 SV=3	1
25864814	638.987	3	43.08181, 43.08222, 43.09007, 43.091366, 43.092007, 43.092945, 43.095932	FSPKAHGLIGQFMQEPK	0.96	ITIH2_HUMAN	Inter-alpha-trypsin inhibitor heavy chain H2 OS=Homo sapiens GN=ITIH2 PE=1 SV=2	1
25864815	595.8253	2	35.09145, 35.130383, 35.132397, 35.14049, 35.191265	-	NaN	-	-	NaN
25864816	789.3701	3	47.70594, 47.710655, 47.71253, 47.714138, 47.715603, 47.720226, 47.722244	-	NaN	-	-	NaN
25864817	672.8816	2	53.72252, 53.728184, 53.732624, 53.748463, 53.75893, 53.76207	DFALLSLQ[129.0426]VPLK	1	CO4A_HUMAN	Complement C4-A OS=Homo sapiens GN=C4A PE=1 SV=1	1
25864818	711.3329	0	34.18687	DEELSC[160.0307]TVVELK	1	AACT_HUMAN	Alpha-1-antichymotrypsin OS=Homo sapiens GN=SERPINA3 PE=1 SV=2	1
25864819	698.8353	2	37.036247, 37.06119, 37.077713, 37.082893	-	NaN	-	-	NaN
25864820	724.3985	2	40.758884, 40.760616, 40.762424, 40.801266, 40.824467, 40.83739	VVGLSTLPEIYEK	1	ADH1_YEAST	Alcohol dehydrogenase 1 OS=Saccharomyces cerevisiae GN=ADH1 PE=1 SV=4	1
25864821	678.90265	2	42.147957, 42.154285, 42.15644, 42.15858, 42.16667	LPYTIITTPPLK	1	APOB_HUMAN	Apolipoprotein B-100 OS=Homo sapiens GN=APOB PE=1 SV=1	1
25864822	466.2435	2	27.532333, 27.539286, 27.539454, 27.55394, 27.565544	LELSVDGAK	0.84	CO4A_HUMAN	Complement C4-A OS=Homo sapiens GN=C4A PE=1 SV=1	1
25864823	494.23422	2	28.4312, 28.434769	-	NaN	-	-	NaN
25864824	697.34436	2	47.81573, 47.820957, 47.823364, 47.824932, 47.82656, 47.829216	ASSIIDELFQDR	1	CLUS_HUMAN	Clusterin OS=Homo sapiens GN=CLU PE=1 SV=1	1
25864825	510.23972	3	32.11601, 32.118305, 32.1271, 32.127186, 32.13384, 32.13614	FATTFYQHLADSK	1	ANT3_HUMAN	Antithrombin-III OS=Homo sapiens GN=SERPINC1 PE=1 SV=1	1
25864826	497.90265	3	27.54595, 27.550674, 27.554148, 27.572945	YEASILTHDSSIR	0.84	FIBG_HUMAN	Fibrinogen gamma chain OS=Homo sapiens GN=FGG PE=1 SV=3	1
25864827	653.8482	2	44.234978, 44.237267, 44.23986, 44.241753, 44.249226, 44.27235	EFQVPTFTIPK	1	APOB_HUMAN	Apolipoprotein B-100 OS=Homo sapiens GN=APOB PE=1 SV=1	1
25864828	609.6498	3	41.36324, 41.36692, 41.373352, 41.375317, 41.381504, 41.38374, 41.38956	GVTSVSQIFHSPDLAIR	1	IC1_HUMAN	Plasma protease C1 inhibitor OS=Homo sapiens GN=SERPING1 PE=1 SV=2	1
25864829	570.8064	2	28.89091, 28.891123, 28.893309, 28.90854	-	NaN	-	-	NaN
25864830	561.28644	2	27.998476, 28.040298, 28.0528, 28.073507, 28.075808, 28.085257	FGLLDEDGKK	1	CO4A_HUMAN	Complement C4-A OS=Homo sapiens GN=C4A PE=1 SV=1	1
25864831	599.3	2	22.597328, 22.600056, 22.619225	-	NaN	-	-	NaN
25864832	506.81024	2	42.851578, 42.857647, 42.857784, 42.867702, 42.876755	TGISPLALIK	1	APOB_HUMAN	Apolipoprotein B-100 OS=Homo sapiens GN=APOB PE=1 SV=1	1
25864833	1141.5787	1	29.63772, 29.657835, 29.661741, 29.662914, 29.6675	GGYTLVSGYPK	0.98	HEMO_HUMAN	Hemopexin OS=Homo sapiens GN=HPX PE=1 SV=2	1
25864834	536.2815	2	32.969563, 32.9722, 32.97904, 32.980022, 32.982956	YEVSVYALK	0.81	FINC_HUMAN	Fibronectin OS=Homo sapiens GN=FN1 PE=1 SV=3	1
25864835	624.82477	4	34.459362, 34.461517, 34.48426, 34.50728, 34.512276, 34.52224, 34.53108	VILGAHQEVNLEPHVQEIEVSR	1	PLMN_HUMAN	Plasminogen OS=Homo sapiens GN=PLG PE=1 SV=2	1
25864836	771.40326	2	28.501972, 28.50407	VLSLAQEQVGGSPEK	1	CO4A_HUMAN	Complement C4-A OS=Homo sapiens GN=C4A PE=1 SV=1	1
25864837	670.8217	4	41.709522, 41.720627, 41.72142, 41.72516, 41.727394, 41.728107, 41.72895, 41.74341	YVSHFETEGPHVLLYFDSVPTSR	1	CO4A_HUMAN	Complement C4-A OS=Homo sapiens GN=C4A PE=1 SV=1	1
25864838	672.6875	3	32.986244, 32.99178, 33.008823, 33.011997, 33.018147, 33.03199, 33.034477	TVVQPSVGAAAGPVVPPC[160.0307]PGR	1	FETUA_HUMAN	Alpha-2-HS-glycoprotein OS=Homo sapiens GN=AHSG PE=1 SV=1	1
25864839	822.7845	3	57.411938, 57.42261, 57.44367, 57.456646, 57.458233, 57.45894, 57.462395	IADFELPTIIVPEQTIEIPSIK	1	APOB_HUMAN	Apolipoprotein B-100 OS=Homo sapiens GN=APOB PE=1 SV=1	1
25864840	572.315	2	39.327396, 39.34991, 39.353367, 39.364494, 39.36938	-	NaN	-	-	NaN
25864841	813.44275	1	26.665047, 26.670773, 26.693363	FSVVYAK	1	FETUA_HUMAN	Alpha-2-HS-glycoprotein OS=Homo sapiens GN=AHSG PE=1 SV=1	1
25864842	719.34924	2	39.884293, 39.910378, 39.947308, 39.97453, 39.993973, 39.994762, 39.995575	SLDFTELDVAAEK	1	ANGT_HUMAN	Angiotensinogen OS=Homo sapiens GN=AGT PE=1 SV=1	1
25864843	671.85693	2	37.972412, 37.98218, 37.98664, 37.98788, 37.99057, 37.99625	-	NaN	-	-	NaN
25864844	607.8207	2	35.515705, 35.516113, 35.521725, 35.522663, 35.52678	GLC[160.0307]VATPVQ[129.0426]LR	1	CO4A_HUMAN	Complement C4-A OS=Homo sapiens GN=C4A PE=1 SV=1	1
25864845	822.4501	3	63.74638, 63.752487, 63.75367, 63.75427, 63.760143, 63.760403, 63.763336	ADSQAQLLLSTVVGVFTAPGLHLK	1	ANGT_HUMAN	Angiotensinogen OS=Homo sapiens GN=AGT PE=1 SV=1	1
25864846	655.2993	2	29.985586, 30.047205, 30.056065, 30.05929	DDLYVSDAFHK	1	ANT3_HUMAN	Antithrombin-III OS=Homo sapiens GN=SERPINC1 PE=1 SV=1	1
25864847	903.0677	3	39.196167, 39.198044, 39.198555, 39.19937, 39.201206, 39.205307, 39.205738	HQPQEFPTYVEPTNDEIC[160.0307]EAFR	1	VTDB_HUMAN	Vitamin D-binding protein OS=Homo sapiens GN=GC PE=1 SV=1	1
25864848	485.2456	2	28.119696, 28.150398, 28.162636, 28.182108, 28.229982	VEYGFQVK	1	CO4A_HUMAN	Complement C4-A OS=Homo sapiens GN=C4A PE=1 SV=1	1
25864849	595.2621	2	26.290356, 26.335518, 26.343369, 26.350336, 26.351368	LSYTC[160.0307]EGGFR	1	CFAH_HUMAN	Complement factor H OS=Homo sapiens GN=CFH PE=1 SV=4	1
25864850	1095.1635	3	43.31745, 43.408062, 43.408764, 43.415104, 43.41533, 43.41755, 43.419945, 43.42088	-	NaN	-	-	NaN
25864851	509.7583	2	24.893337, 24.89996, 24.917253, 24.935043	-	NaN	-	-	NaN
25864852	597.7961	2	35.443382, 35.448475, 35.454483, 35.456467, 35.469696	ELLESYIDGR	1	THRB_HUMAN	Prothrombin OS=Homo sapiens GN=F2 PE=1 SV=2	1
25864853	465.9183	3	36.2692, 36.28175, 36.285137, 36.288868, 36.293037, 36.341793	SSNLIILEEHLK	1	CFAH_HUMAN	Complement factor H OS=Homo sapiens GN=CFH PE=1 SV=4	1
25864854	825.7639	3	44.24042, 44.265453, 44.28966, 44.307007, 44.314507, 44.31838, 44.325176, 44.326385	DDKESVPISDTIIPAVPPPTDLR	1	FINC_HUMAN	Fibronectin OS=Homo sapiens GN=FN1 PE=1 SV=3	1
25864855	752.3784	2	42.32694, 42.336987, 42.38891, 42.39113, 42.400208, 42.413624	VC[160.0307]PFAGILEN[115.0269]GAVR	1	APOH_HUMAN	Beta-2-glycoprotein 1 OS=Homo sapiens GN=APOH PE=1 SV=3	1
25864856	660.34674	2	34.035225, 34.074436, 34.08356, 34.09991, 34.111603	AGALNSNDAFVLK	1	GELS_HUMAN	Gelsolin OS=Homo sapiens GN=GSN PE=1 SV=1	1
25864857	519.77234	2	22.487883, 22.489937, 22.490667, 22.501907, 22.51838	-	NaN	-	-	NaN
25864858	669.8503	2	36.830006, 36.834667, 36.835926, 36.837585, 36.842724	-	NaN	-	-	NaN
25864859	747.7083	3	42.264545, 42.26486, 42.27011, 42.280155, 42.303543	-	NaN	-	-	NaN
25864860	704.8776	2	52.65005, 52.65368, 52.66875, 52.68334, 52.69486, 52.704533	AFIQLWAFDAVK	1	AMBP_HUMAN	Protein AMBP OS=Homo sapiens GN=AMBP PE=1 SV=1	1
25864861	1008.5324	2	32.997036, 33.026634, 33.028263, 33.033035, 33.039185, 33.056328	TVVQPSVGAAAGPVVPPC[160.0307]PGR	1	FETUA_HUMAN	Alpha-2-HS-glycoprotein OS=Homo sapiens GN=AHSG PE=1 SV=1	1
25864862	794.39435	3	31.763416, 31.766462, 31.769371, 31.773096, 31.774614, 31.869122	-	NaN	-	-	NaN
25864863	607.82404	2	34.146023, 34.150013, 34.162777, 34.163605, 34.166813	TVAAC[160.0307]N[115.0269]LPIVR	1	AMBP_HUMAN	Protein AMBP OS=Homo sapiens GN=AMBP PE=1 SV=1	1
25864864	735.90564	2	51.617336, 51.617905, 51.61988, 51.620506, 51.638103, 51.66838	-	NaN	-	-	NaN
25864865	647.83185	2	43.977066, 43.9966, 44.001892, 44.00298, 44.00979	-	NaN	-	-	NaN
25864866	496.77936	2	22.583185, 22.606789, 22.627586	KLINDYVK	1	AACT_HUMAN	Alpha-1-antichymotrypsin OS=Homo sapiens GN=SERPINA3 PE=1 SV=2	1
25864867	940.4793	3	57.232975, 57.235996, 57.237503, 57.239346, 57.239937, 57.23997, 57.240482, 57.242992	WSPELPVC[160.0307]APIIC[160.0307]PPPSIPTFATLR	1	APOH_HUMAN	Beta-2-glycoprotein 1 OS=Homo sapiens GN=APOH PE=1 SV=3	1
25864868	543.95074	3	35.202282, 35.208878, 35.215477, 35.218906, 35.220367, 35.222332, 35.223125	-	NaN	-	-	NaN
25864869	649.8206	2	23.857069, 23.879133, 23.885418, 23.8866, 23.887417	HSIFTPETNPR	1	PLMN_HUMAN	Plasminogen OS=Homo sapiens GN=PLG PE=1 SV=2	1
25864870	669.33234	3	29.382015, 29.38842, 29.389235, 29.390003, 29.391653, 29.39548	FAHYVVTSQVVNTANEAR	1	ITIH1_HUMAN	Inter-alpha-trypsin inhibitor heavy chain H1 OS=Homo sapiens GN=ITIH1 PE=1 SV=3	1
25864871	578.2626	2	25.174652, 25.273195, 25.27473, 25.292887	TGESVEFVC[160.0307]K	1	CFAH_HUMAN	Complement factor H OS=Homo sapiens GN=CFH PE=1 SV=4	1
25864872	488.7118	2	25.300245, 25.322561, 25.329485, 25.330488, 25.339848	FAC[160.0307]YYPR	1	CO4A_HUMAN	Complement C4-A OS=Homo sapiens GN=C4A PE=1 SV=1	1
25864873	585.82275	2	33.18176, 33.189472, 33.206604, 33.213486, 33.222713, 33.22814	THLPEVFLSK	1	VTDB_HUMAN	Vitamin D-binding protein OS=Homo sapiens GN=GC PE=1 SV=1	1
25864874	458.2146	1	30.360985, 30.388657, 30.422462	YTFELSR	1	VTDB_HUMAN	Vitamin D-binding protein OS=Homo sapiens GN=GC PE=1 SV=1	1
25864875	782.9113	2	46.000034, 46.002686, 46.011326, 46.013744, 46.0187, 46.022495	-	NaN	-	-	NaN
25864876	670.6891	3	48.664764, 48.69565, 48.69921, 48.710064, 48.711227, 48.712082, 48.718155, 48.718266	PLDTLGSEGALSPGGVASLLR	1	CO4A_HUMAN	Complement C4-A OS=Homo sapiens GN=C4A PE=1 SV=1	1
25864877	986.53687	1	41.384327, 41.3954, 41.414356, 41.425014, 41.428	-	NaN	-	-	NaN
25864878	766.38684	3	44.15529, 44.167152, 44.16862, 44.170048, 44.17005, 44.170204, 44.207268, 44.218826	-	NaN	-	-	NaN
25864879	546.58105	3	22.143509, 22.175497, 22.183685, 22.186478, 22.188274	-	NaN	-	-	NaN
25864880	558.74835	2	27.662863, 27.66617, 27.6946, 27.696657, 27.697199	-	NaN	-	-	NaN
25864881	522.90137	3	20.979963, 20.98302, 20.988653, 20.991568, 21.002161, 21.003454, 21.0218	VNKDDEEFIESNK	0.81	CERU_HUMAN	Ceruloplasmin OS=Homo sapiens GN=CP PE=1 SV=1	1
25864882	532.29895	2	35.736195, 35.74458, 35.74932, 35.754745	-	NaN	-	-	NaN
25864883	788.1104	4	41.22894, 41.24457, 41.24973, 41.250797, 41.253677, 41.266876, 41.26793, 41.277275, 41.280647	-	NaN	-	-	NaN
25864884	525.7473	2	25.977137, 25.989037, 26.003475, 26.027094, 26.031466	-	NaN	-	-	NaN
25864885	641.5895	4	44.378643, 44.41423, 44.420906, 44.4239, 44.424534, 44.428017, 44.44954	-	NaN	-	-	NaN
25864886	786.04663	3	51.475243, 51.492058, 51.501026, 51.505516, 51.507637, 51.508068, 51.508743, 51.51019	-	NaN	-	-	NaN
25864887	678.34406	2	34.699825, 34.76594, 34.773453, 34.774193, 34.77858, 34.785564	IYLYTLNDNAR	1	FINC_HUMAN	Fibronectin OS=Homo sapiens GN=FN1 PE=1 SV=3	1
25864888	602.25836	2	22.36469, 22.389168, 22.397068, 22.50883	EYTDASFTNR	1	CERU_HUMAN	Ceruloplasmin OS=Homo sapiens GN=CP PE=1 SV=1	1
25864889	665.28613	3	24.930317, 24.942295, 24.94306, 24.944454, 24.9481, 24.94947, 24.949774, 24.950012	FSPATHPSEGLEENYC[160.0307]R	1	PLMN_HUMAN	Plasminogen OS=Homo sapiens GN=PLG PE=1 SV=2	1
25864890	500.27304	2	27.489674, 27.512714, 27.523722, 27.533264	LALDNGGLAR	1	ITIH4_HUMAN	Inter-alpha-trypsin inhibitor heavy chain H4 OS=Homo sapiens GN=ITIH4 PE=1 SV=4	1
25864891	795.99854	3	31.481546, 31.495306, 31.496368, 31.50837, 31.508438, 31.519756, 31.52614	ATFGC[160.0307]HDGYSLDGPEEIEC[160.0307]TK	1	APOH_HUMAN	Beta-2-glycoprotein 1 OS=Homo sapiens GN=APOH PE=1 SV=3	1
25864892	555.76715	2	24.230059, 24.231014, 24.27819, 24.291056, 24.307505	-	NaN	-	-	NaN
25864893	642.82837	2	48.927525, 48.99703, 49.018013, 49.018974, 49.0368	AGFSWIEVTFK	1	ITIH4_HUMAN	Inter-alpha-trypsin inhibitor heavy chain H4 OS=Homo sapiens GN=ITIH4 PE=1 SV=4	1
25864894	511.5919	3	20.671265, 20.683094, 20.686148, 20.693792, 20.696045	-	NaN	-	-	NaN
25864895	716.38574	2	43.601185, 43.603973, 43.60492, 43.607765, 43.625317	VAEGTQ[129.0426]VLELPFK	1	ANT3_HUMAN	Antithrombin-III OS=Homo sapiens GN=SERPINC1 PE=1 SV=1	1
25864896	663.3714	3	60.74991, 60.76035, 60.763172, 60.7666, 60.766758, 60.768494, 60.7708, 60.77601	-	NaN	-	-	NaN
25864897	540.2833	2	33.047485, 33.051014, 33.05836, 33.072273, 33.093273	NYNLVESLK	1	HEP2_HUMAN	Heparin cofactor 2 OS=Homo sapiens GN=SERPIND1 PE=1 SV=3	1
25864898	544.3177	3	51.84285, 51.844788, 51.847702, 51.85237, 51.853443, 51.857803	HLVPGAPFLLQALVR	0.81	CO4A_HUMAN	Complement C4-A OS=Homo sapiens GN=C4A PE=1 SV=1	1
25864899	619.33734	1	32.46978, 32.47654, 32.498714	-	NaN	-	-	NaN
25864900	634.87384	2	37.21735, 37.220695, 37.220707, 37.222824	ALQDQLVLVAAK	1	ANGT_HUMAN	Angiotensinogen OS=Homo sapiens GN=AGT PE=1 SV=1	1
25864901	649.4022	1	37.20576, 37.211086, 37.216076, 37.22492	-	NaN	-	-	NaN
25864902	586.791	2	30.986074, 30.994387, 31.008698	YENYELTLK	1	APOB_HUMAN	Apolipoprotein B-100 OS=Homo sapiens GN=APOB PE=1 SV=1	1
25864903	632.8176	2	32.723217, 32.735325, 32.7369, 32.737053, 32.748375	SGLSTGWTQLSK	1	A1BG_HUMAN	Alpha-1B-glycoprotein OS=Homo sapiens GN=A1BG PE=1 SV=3	1
25864904	748.9087	2	55.052868, 55.07376, 55.082478, 55.083225, 55.08335	ITFELVYEELLK	1	ITIH4_HUMAN	Inter-alpha-trypsin inhibitor heavy chain H4 OS=Homo sapiens GN=ITIH4 PE=1 SV=4	1
25864905	698.3767	2	36.260414, 36.262897, 36.271374, 36.278435, 36.309326, 36.316353	SSNLIILEEHLK	1	CFAH_HUMAN	Complement factor H OS=Homo sapiens GN=CFH PE=1 SV=4	1
25864906	844.41284	3	39.042206, 39.144318, 39.163967, 39.186054, 39.19747, 39.20294, 39.20458, 39.208225	-	NaN	-	-	NaN
25864907	585.30945	2	27.509613, 27.511765, 27.512121, 27.516106	IPQELNNITK	0.84	RBM27_HUMAN	RNA-binding protein 27 OS=Homo sapiens GN=RBM27 PE=1 SV=2	0.41
25864908	937.51935	2	55.035484, 55.073185, 55.081512, 55.08461, 55.085136, 55.12265	FSVPAGIVIPSFQALTAR	1	APOB_HUMAN	Apolipoprotein B-100 OS=Homo sapiens GN=APOB PE=1 SV=1	1
25864909	565.03235	4	31.768476, 31.771809, 31.77361, 31.780167, 31.781128, 31.78221, 31.791834	KAEEEHLGILGPQ[129.0426]LHADVGDK	1	CERU_HUMAN	Ceruloplasmin OS=Homo sapiens GN=CP PE=1 SV=1	1
25864910	512.9323	3	30.136822, 30.137577, 30.144512, 30.145964, 30.16356, 30.167765, 30.174753	-	NaN	-	-	NaN
25864911	1220.6007	1	37.18334, 37.20686, 37.222103, 37.230236, 37.235706, 37.237442	-	NaN	-	-	NaN
25864912	801.7309	3	54.453476, 54.48592, 54.48661, 54.490925, 54.4923, 54.499588, 54.500645, 54.50294	HVEDVPAFQALGSLNDLQFFR	1	ZA2G_HUMAN	Zinc-alpha-2-glycoprotein OS=Homo sapiens GN=AZGP1 PE=1 SV=1	1
25864913	698.7505	3	51.54447, 51.547955, 51.54925, 51.549755, 51.551613, 51.552254, 51.559193	LNLVATPLFLKPGIPYPIK	1	CO5_HUMAN	Complement C5 OS=Homo sapiens GN=C5 PE=1 SV=4	1
25864914	823.90027	2	49.823444, 49.85217, 49.85296, 49.861076, 49.861248, 49.886936	DVWGIEGPIDAAFTR	1	VTNC_HUMAN	Vitronectin OS=Homo sapiens GN=VTN PE=1 SV=1	1
25864915	1113.0554	2	47.3954, 47.409664, 47.410946, 47.422253, 47.42655, 47.431026, 47.43872, 47.445465	ALEILQEEDLIDEDDIPVR	1	CO4A_HUMAN	Complement C4-A OS=Homo sapiens GN=C4A PE=1 SV=1	1
25864916	856.8851	2	38.801598, 38.810333, 38.828735, 38.842144, 38.85065, 38.866905	GEC[160.0307]QAEGVLFFQGDR	1	HEMO_HUMAN	Hemopexin OS=Homo sapiens GN=HPX PE=1 SV=2	1
25864917	625.9947	3	47.584934, 47.587788, 47.590004, 47.609467, 47.625896	-	NaN	-	-	NaN
25864918	500.76797	2	28.139565, 28.21325, 28.250383, 28.255648, 28.256163	LALDN[115.0269]GGLAR	1	ITIH4_HUMAN	Inter-alpha-trypsin inhibitor heavy chain H4 OS=Homo sapiens GN=ITIH4 PE=1 SV=4	1
25864919	550.8091	2	32.085537, 32.12785, 32.129597, 32.14814	-	NaN	-	-	NaN
25864920	698.381	3	60.762005, 60.762417, 60.763176, 60.767998, 60.769062, 60.771248, 60.780544	-	NaN	-	-	NaN
25864921	704.86975	2	40.565605, 40.571873, 40.583286, 40.583607, 40.58366	YSLTYIYTGLSK	1	ZA2G_HUMAN	Zinc-alpha-2-glycoprotein OS=Homo sapiens GN=AZGP1 PE=1 SV=1	1
25864922	1005.53937	2	48.70558, 48.70602, 48.70623, 48.70789, 48.708675, 48.71092, 48.71155	PLDTLGSEGALSPGGVASLLR	1	CO4A_HUMAN	Complement C4-A OS=Homo sapiens GN=C4A PE=1 SV=1	1
25864923	767.43823	3	57.76696, 57.76843, 57.7703, 57.77084, 57.77111, 57.772903, 57.773315, 57.77498	-	NaN	-	-	NaN
25864924	643.312	2	26.034542, 26.03553, 26.035889, 26.046722, 26.073753	-	NaN	-	-	NaN
25864925	670.83234	2	37.796688, 37.889935, 37.900364	TSDQIHFFFAK	1	ANT3_HUMAN	Antithrombin-III OS=Homo sapiens GN=SERPINC1 PE=1 SV=1	1
25864926	630.67676	5	41.204983, 41.241615, 41.258644, 41.26727, 41.29449, 41.302048	-	NaN	-	-	NaN
25864927	653.8285	2	41.0631, 41.06324, 41.08209, 41.094376, 41.10202	EKLQDEDLGFL	1	CFAB_HUMAN	Complement factor B OS=Homo sapiens GN=CFB PE=1 SV=2	1
25864928	509.2936	2	28.348661, 28.3519, 28.35531, 28.36191	LATALSLSNK	1	APOB_HUMAN	Apolipoprotein B-100 OS=Homo sapiens GN=APOB PE=1 SV=1	1
25864929	544.7861	2	30.948336, 30.959707, 30.969423, 30.987001, 31.000034, 31.015116	ATWSGAVLAGR	1	A1BG_HUMAN	Alpha-1B-glycoprotein OS=Homo sapiens GN=A1BG PE=1 SV=3	1
25864930	601.29376	3	41.119904, 41.119957, 41.122383, 41.123337, 41.126102, 41.13018	-	NaN	-	-	NaN
25864931	860.4345	3	48.5842, 48.66866, 48.672348, 48.674995, 48.676693, 48.82028	AQLVPLPPSTYVEFTVSGTDC[160.0307]VAK	1	FETUA_HUMAN	Alpha-2-HS-glycoprotein OS=Homo sapiens GN=AHSG PE=1 SV=1	1
25864932	650.99677	3	30.233852, 30.235182, 30.236864, 30.289927	EEAPSLRPAPPPISGGGYR	1	FIBB_HUMAN	Fibrinogen beta chain OS=Homo sapiens GN=FGB PE=1 SV=2	1
25864933	937.4893	2	44.69402, 44.697124, 44.70021, 44.7021, 44.70319, 44.703693, 44.706192	LFDSDPITVTVPVEVSR	1	CLUS_HUMAN	Clusterin OS=Homo sapiens GN=CLU PE=1 SV=1	1
25864934	523.25244	4	27.599194, 27.611258, 27.622124, 27.633005, 27.651365, 27.66902	-	NaN	-	-	NaN
25864935	575.28314	4	45.53059, 45.562763, 45.56916, 45.569855, 45.57039, 45.572735, 45.575783	-	NaN	-	-	NaN
25864936	938.98865	2	48.357418, 48.357742, 48.35787, 48.364586, 48.366135, 48.369503, 48.39134, 48.418884	VTLTC[160.0307]VAPLSGVDFQ[129.0426]LR	1	A1BG_HUMAN	Alpha-1B-glycoprotein OS=Homo sapiens GN=A1BG PE=1 SV=3	1
25864937	635.8473	2	34.96898, 34.975895	-	NaN	-	-	NaN
25864938	569.3037	2	23.573936, 23.57854, 23.616228	LVN[115.0269]GQSHISLS	1	CO4A_HUMAN	Complement C4-A OS=Homo sapiens GN=C4A PE=1 SV=1	1
25864939	703.68353	3	51.32295, 51.344288, 51.34504, 51.35143, 51.35443, 51.356857, 51.35756	-	NaN	-	-	NaN
25864940	646.8349	2	38.208862, 38.21323, 38.244537, 38.249565, 38.26198	DLQFVEVTDVK	1	FINC_HUMAN	Fibronectin OS=Homo sapiens GN=FN1 PE=1 SV=3	1
25864941	498.24243	2	22.667782, 22.66908, 22.690737, 22.717463, 22.724018	FVSEEEKK	1	CFAB_HUMAN	Complement factor B OS=Homo sapiens GN=CFB PE=1 SV=2	1
25864942	866.97314	2	41.05303, 41.05435, 41.057144, 41.06011, 41.06063	NLQPASEYTVSLVAIK	1	FINC_HUMAN	Fibronectin OS=Homo sapiens GN=FN1 PE=1 SV=3	1
25864943	693.8888	2	36.774815, 36.78847, 36.790325, 36.791294, 36.791553, 36.792744	IAELSATAQEIIK	1	APOB_HUMAN	Apolipoprotein B-100 OS=Homo sapiens GN=APOB PE=1 SV=1	1
25864944	715.89246	2	39.784237, 39.785385, 39.788837, 39.79201, 39.792515, 39.793144	ALVEQGFTVPEIK	1	APOB_HUMAN	Apolipoprotein B-100 OS=Homo sapiens GN=APOB PE=1 SV=1	1
25864945	537.75464	4	38.886654, 38.916264, 38.92434, 38.931927, 38.935284	IFFHLNAVALGDGGHYTC[160.0307]R	1	A1BG_HUMAN	Alpha-1B-glycoprotein OS=Homo sapiens GN=A1BG PE=1 SV=3	1
25864946	697.3435	2	24.323568, 24.324333, 24.330137, 24.349588, 24.36439	IVLGQEQDSYGGK	1	SAMP_HUMAN	Serum amyloid P-component OS=Homo sapiens GN=APCS PE=1 SV=2	1
25864947	708.3414	3	32.311703, 32.317947, 32.328518, 32.329464, 32.330414, 32.33108, 32.332962, 32.34368	YGQTIRPIC[160.0307]LPC[160.0307]TEGTTR	1	CFAB_HUMAN	Complement factor B OS=Homo sapiens GN=CFB PE=1 SV=2	1
25864948	693.8522	4	50.592197, 50.59727, 50.637478, 50.639328, 50.639835, 50.641712, 50.64244, 50.645744	ERGPEEEHLGILGPVIWAEVGDTIR	1	CERU_HUMAN	Ceruloplasmin OS=Homo sapiens GN=CP PE=1 SV=1	1
25864949	724.6839	3	32.56571, 32.5737, 32.583828, 32.5853, 32.585327, 32.58713, 32.58866, 32.597805	-	NaN	-	-	NaN
25864950	514.784	2	26.260824, 26.267294, 26.2677, 26.268564, 26.272034	TLEAQLTPR	1	HEP2_HUMAN	Heparin cofactor 2 OS=Homo sapiens GN=SERPIND1 PE=1 SV=3	1
25864951	800.3708	2	30.325045, 30.325876, 30.32743, 30.329006, 30.342728, 30.343414	IASFSQNC[160.0307]DIYPGK	1	KNG1_HUMAN	Kininogen-1 OS=Homo sapiens GN=KNG1 PE=1 SV=2	1
25864952	846.4128	3	48.76214, 48.77851, 48.789925, 48.790752, 48.79371, 48.794456, 48.798637, 48.799774	-	NaN	-	-	NaN
25864953	724.68567	3	32.769844, 32.776863, 32.784126, 32.784374, 32.78888, 32.812145	LISVDTEHSNIYLQN[115.0269]GPDR	1	CERU_HUMAN	Ceruloplasmin OS=Homo sapiens GN=CP PE=1 SV=1	1
25864954	630.67676	0	41.24282	C[160.0307]SPHLVLSALTSDN[115.0269]HGATYAFSGTHYWR	1	HEMO_HUMAN	Hemopexin OS=Homo sapiens GN=HPX PE=1 SV=2	1
25864955	1061.5852	1	35.74215, 35.74826, 35.751427	-	NaN	-	-	NaN
25864956	532.283	2	28.812853, 28.817163	-	NaN	-	-	NaN
25864957	1267.5261	2	32.901924, 32.90504, 32.905064, 32.90508, 32.90868, 32.91104, 32.933315	-	NaN	-	-	NaN
25864958	587.33276	1	25.164352, 25.209742, 25.216223	-	NaN	-	-	NaN
25864959	504.2251	3	27.85897, 27.86905, 27.875189, 27.875362, 27.877296, 27.88405	-	NaN	-	-	NaN
25864960	538.28937	3	28.728893, 28.728964, 28.731739, 28.743664, 28.744576, 28.761137	YIYGKPVQGVAYVR	1	CO4A_HUMAN	Complement C4-A OS=Homo sapiens GN=C4A PE=1 SV=1	1
25864961	941.02924	2	59.668335, 59.669262, 59.68507, 59.688618, 59.693787, 59.697086	QPFVQGLALYTPVVLPR	1	ANGT_HUMAN	Angiotensinogen OS=Homo sapiens GN=AGT PE=1 SV=1	1
25864962	563.82477	2	24.66149, 24.665693, 24.67902	SKLPGIVAEGR	1	ANT3_HUMAN	Antithrombin-III OS=Homo sapiens GN=SERPINC1 PE=1 SV=1	1
25864963	443.2332	3	29.335167, 29.39464, 29.396532, 29.40065, 29.42521	-	NaN	-	-	NaN
25864964	520.9427	3	36.92398, 36.936493, 36.94946, 36.952984, 36.958176, 36.959335, 37.008507	GPEVQLVAHSPWLK	1	CO4A_HUMAN	Complement C4-A OS=Homo sapiens GN=C4A PE=1 SV=1	1
25864965	464.7416	1	28.496449, 28.520926, 28.532278	ILDDLSPR	1	ITIH4_HUMAN	Inter-alpha-trypsin inhibitor heavy chain H4 OS=Homo sapiens GN=ITIH4 PE=1 SV=4	1
25864966	703.8365	2	35.02882, 35.031204, 35.045166, 35.04759, 35.05071, 35.06972	AYSLFSYNTQGR	1	SAMP_HUMAN	Serum amyloid P-component OS=Homo sapiens GN=APCS PE=1 SV=2	1
25864967	460.2488	1	41.700966, 41.710464, 41.712376, 41.717957	-	NaN	-	-	NaN
25864968	548.3039	2	24.259132, 24.260117, 24.262833, 24.263035	-	NaN	-	-	NaN
25864969	591.8432	2	36.167667, 36.213192, 36.216717, 36.224503, 36.295288	-	NaN	-	-	NaN
25864970	516.26135	3	20.257998, 20.288769, 20.289768	-	NaN	-	-	NaN
25864971	590.3069	2	22.669086, 22.67254, 22.67851, 22.683985, 22.695532	ALFVSEEEKK	1	CFAB_HUMAN	Complement factor B OS=Homo sapiens GN=CFB PE=1 SV=2	1
25864972	794.73047	3	32.683758, 32.69796, 32.700184, 32.70865, 32.71579	IEETTMTTQ[129.0426]TPAPIQ[129.0426]APSAILPLPGQSVER	0.93	ITIH4_HUMAN	Inter-alpha-trypsin inhibitor heavy chain H4 OS=Homo sapiens GN=ITIH4 PE=1 SV=4	1
25864973	509.91452	3	28.77472, 28.775593, 28.79509, 28.798117, 28.801466, 28.806778	SIDVAC[160.0307]HPGYALPK	1	CFAH_HUMAN	Complement factor H OS=Homo sapiens GN=CFH PE=1 SV=4	1
25864974	469.73618	2	29.535578, 29.54439, 29.565643, 29.588251, 29.623087	ELSSFIDK	1	VTDB_HUMAN	Vitamin D-binding protein OS=Homo sapiens GN=GC PE=1 SV=1	1
25864975	885.9618	2	38.251846, 38.307716, 38.309715, 38.310616, 38.31233, 38.313522, 38.315758	VIPAC[160.0307]LPSPNYVVADR	1	PLMN_HUMAN	Plasminogen OS=Homo sapiens GN=PLG PE=1 SV=2	1
25864976	542.9347	3	39.945095, 39.956497, 39.96934, 39.97609, 39.98004, 39.98776, 39.99112, 39.99659	EELVYELNPLDHR	1	CO4A_HUMAN	Complement C4-A OS=Homo sapiens GN=C4A PE=1 SV=1	1
25864977	442.8989	0	29.42454	RTHLPEVFLSK	1	VTDB_HUMAN	Vitamin D-binding protein OS=Homo sapiens GN=GC PE=1 SV=1	1
25864978	724.35535	3	32.059616, 32.1001, 32.10251, 32.104073, 32.107895, 32.109665, 32.115826	LISVDTEHSNIYLQNGPDR	1	CERU_HUMAN	Ceruloplasmin OS=Homo sapiens GN=CP PE=1 SV=1	1
25864979	458.72186	1	30.377462, 30.402172, 30.405706	-	NaN	-	-	NaN
25864980	607.82104	2	33.408436, 33.41337, 33.419495, 33.420086, 33.420437, 33.421844	-	NaN	-	-	NaN
25864981	781.36346	2	35.54537, 35.5487, 35.54899, 35.549133	TATSEYQTFFNPR	1	THRB_HUMAN	Prothrombin OS=Homo sapiens GN=F2 PE=1 SV=2	1
25864982	790.05023	0	46.118084	-	NaN	-	-	NaN
25864983	658.60394	4	37.044895, 37.051758, 37.057343, 37.05879, 37.063236, 37.065445, 37.070316	-	NaN	-	-	NaN
25864984	613.2834	3	38.70218, 38.724583, 38.733078, 38.739285, 38.802444, 38.813038	SGAQATWTELPWPHEK	1	HEMO_HUMAN	Hemopexin OS=Homo sapiens GN=HPX PE=1 SV=2	1
25864985	509.0002	4	27.856415, 27.898779, 27.909203, 27.910496, 27.9108, 27.911228, 27.912933	-	NaN	-	-	NaN
25864986	571.2998	2	30.198362, 30.206686	EAQ[129.0426]LPVIENK	1	PLMN_HUMAN	Plasminogen OS=Homo sapiens GN=PLG PE=1 SV=2	1
25864987	508.26834	2	27.021137, 27.034065, 27.041273	VSTAFVYTK	1	APOB_HUMAN	Apolipoprotein B-100 OS=Homo sapiens GN=APOB PE=1 SV=1	1
25864988	435.7508	1	30.611366, 30.616468, 30.639263	LLELTGPK	0.92	A1BG_HUMAN	Alpha-1B-glycoprotein OS=Homo sapiens GN=A1BG PE=1 SV=3	1
25864989	719.7049	3	65.64601, 65.69075, 65.701904, 65.70217, 65.70382, 65.70423, 65.70499, 65.70805, 65.715034	HSITNPLAVLC[160.0307]EFISQSIK	1	APOB_HUMAN	Apolipoprotein B-100 OS=Homo sapiens GN=APOB PE=1 SV=1	1
25864990	563.76587	2	18.815159, 18.856888, 18.89404, 18.902512, 18.931948, 18.933716	-	NaN	-	-	NaN
25864991	1027.4816	3	22.245386, 22.24866, 22.251865, 22.29659, 22.332296, 22.35218, 22.359663, 22.373196	-	NaN	-	-	NaN
25864992	1249.6183	2	44.8665, 44.928787, 44.9297, 44.936203, 44.94985, 44.96574, 44.96807, 44.97049, 44.971275	-	NaN	-	-	NaN
25864993	878.7605	3	58.36811, 58.408577, 58.417297, 58.422035, 58.422596, 58.42309, 58.426605, 58.43012	-	NaN	-	-	NaN
25864994	511.26144	2	31.853556, 31.859903, 31.863142, 31.863707	NNALDFVTK	1	APOB_HUMAN	Apolipoprotein B-100 OS=Homo sapiens GN=APOB PE=1 SV=1	1
25864995	1212.1409	2	67.172104, 67.18834, 67.18843, 67.189125, 67.19, 67.19089, 67.193275	-	NaN	-	-	NaN
25864996	479.89743	3	19.584076, 19.58489, 19.586075, 19.59413	-	NaN	-	-	NaN
25864997	500.7671	2	26.375723, 26.375822, 26.484728, 26.511665	-	NaN	-	-	NaN
25864998	607.8251	2	36.34438, 36.35247, 36.355175, 36.356537, 36.35856, 36.36723	-	NaN	-	-	NaN
25864999	831.3841	2	32.98082, 32.983242, 32.985054, 32.987312, 32.993164, 33.010513	EHAVEGDC[160.0307]DFQ[129.0426]LLK	0.88	FETUA_HUMAN	Alpha-2-HS-glycoprotein OS=Homo sapiens GN=AHSG PE=1 SV=1	1
25865000	726.3443	2	28.873747, 28.876394, 28.886942, 28.887167	AYLEEEC[160.0307]PATLR	0.89	ZA2G_HUMAN	Zinc-alpha-2-glycoprotein OS=Homo sapiens GN=AZGP1 PE=1 SV=1	1
25865001	926.7848	3	53.37135, 53.373425, 53.37391, 53.374744, 53.376118, 53.389313	STQDTVIALDALSAYWIASHTTEER	1	CO4A_HUMAN	Complement C4-A OS=Homo sapiens GN=C4A PE=1 SV=1	1
25865002	776.8499	2	36.885967, 36.955963, 36.964573, 36.972534, 36.990784, 36.998943	-	NaN	-	-	NaN
25865003	789.7469	3	67.76043, 67.764244, 67.77623, 67.78024, 67.78712, 67.80923, 67.81566, 67.82898	VPTADLEDVLPLAEDITN[115.0269]ILSK	1	VTDB_HUMAN	Vitamin D-binding protein OS=Homo sapiens GN=GC PE=1 SV=1	1
25865004	578.8019	2	32.455494, 32.493446, 32.503513	EELLPAQ[129.0426]DIK	1	CFAB_HUMAN	Complement factor B OS=Homo sapiens GN=CFB PE=1 SV=2	1
25865005	566.74854	2	22.180267, 22.181744, 22.182425	ESSSHHPGIAE	0.95	FIBA_HUMAN	Fibrinogen alpha chain OS=Homo sapiens GN=FGA PE=1 SV=2	1
25865006	858.4448	1	31.395622, 31.416693, 31.427929, 31.441048	-	NaN	-	-	NaN
25865007	407.21255	1	26.59096, 26.74837, 26.764433	-	NaN	-	-	NaN
25865008	839.4254	2	43.347992, 43.3705, 43.374977, 43.38251, 43.38286, 43.384327, 43.41581	GFSLDEATNLN[115.0269]GGLLR	1	ITIH1_HUMAN	Inter-alpha-trypsin inhibitor heavy chain H1 OS=Homo sapiens GN=ITIH1 PE=1 SV=3	1
25865009	625.83374	2	42.411343, 42.414406, 42.448093, 42.449974, 42.451427, 42.457626	-	NaN	-	-	NaN
25865010	520.78455	4	44.47006, 44.541862, 44.545258, 44.550514, 44.55165, 44.558777	-	NaN	-	-	NaN
25865011	748.8302	2	38.051037, 38.054493, 38.05897, 38.06266, 38.074425, 38.08656	-	NaN	-	-	NaN
25865012	1031.1052	3	19.748497, 19.752542, 19.762657, 19.76362, 19.764147, 19.76417, 19.765703, 19.806095	-	NaN	-	-	NaN
25865013	712.32434	2	33.784145, 33.792393, 33.802326, 33.81114	-	NaN	-	-	NaN
25865014	467.26364	2	33.688114, 33.688442, 33.700844, 33.704372, 33.718006	NVVFVIDK	1	ITIH4_HUMAN	Inter-alpha-trypsin inhibitor heavy chain H4 OS=Homo sapiens GN=ITIH4 PE=1 SV=4	1
25865015	492.26788	2	27.643703, 27.748203, 27.748878, 27.755587, 27.765808	LAPLAEDVR	1	APOA4_HUMAN	Apolipoprotein A-IV OS=Homo sapiens GN=APOA4 PE=1 SV=3	1
25865016	627.8157	2	25.03854, 25.108126, 25.113281, 25.119339, 25.15003	-	NaN	-	-	NaN
25865017	738.0304	3	37.62593, 37.626133, 37.629436, 37.632378, 37.6331, 37.634666, 37.634716	-	NaN	-	-	NaN
25865018	824.3941	3	56.51533, 56.578407, 56.58798, 56.601883, 56.61014, 56.615723, 56.61743, 56.61953	SWVPHTFESELSDPVELLVAES	1	A1BG_HUMAN	Alpha-1B-glycoprotein OS=Homo sapiens GN=A1BG PE=1 SV=3	1
25865019	583.31055	2	31.683666, 31.697754, 31.709314, 31.726252, 31.728685	TSNFNAAISLK	1	CO9_HUMAN	Complement component C9 OS=Homo sapiens GN=C9 PE=1 SV=2	1
25865020	800.0351	3	42.261673, 42.264774, 42.286858, 42.291508, 42.29239, 42.293865, 42.29537	HYYIGIIETTWDYASDHGEK	1	CERU_HUMAN	Ceruloplasmin OS=Homo sapiens GN=CP PE=1 SV=1	1
25865021	713.3373	3	24.802437, 24.816374, 24.828915, 24.83885, 24.869585, 24.892948	-	NaN	-	-	NaN
25865022	501.01303	4	33.85763, 33.860325, 33.862587, 33.86314, 33.8648, 33.869267, 33.87201	-	NaN	-	-	NaN
25865023	732.6997	3	40.16915, 40.180367, 40.201733, 40.2127, 40.219406, 40.225468, 40.2345	-	NaN	-	-	NaN
25865024	522.28564	2	35.690247, 35.738564, 35.74922	EIGELYLPK	1	AACT_HUMAN	Alpha-1-antichymotrypsin OS=Homo sapiens GN=SERPINA3 PE=1 SV=2	1
25865025	809.893	2	30.114727, 30.147184, 30.14834, 30.148468, 30.149021, 30.150242, 30.161018, 30.161045	TPC[160.0307]TVSC[160.0307]NIPVVSGK	1	FIBB_HUMAN	Fibrinogen beta chain OS=Homo sapiens GN=FGB PE=1 SV=2	1
25865026	675.3418	2	32.78738, 32.802032, 32.828842, 32.83055, 32.861076	WLPSSSPVTGYR	1	FINC_HUMAN	Fibronectin OS=Homo sapiens GN=FN1 PE=1 SV=3	1
25865027	956.99677	2	37.91415, 37.922237, 37.92902, 37.932743, 37.93327	SSPVVIDASTAIDAPSNLR	1	FINC_HUMAN	Fibronectin OS=Homo sapiens GN=FN1 PE=1 SV=3	1
25865028	540.2836	2	25.880392, 25.894434, 25.897762, 25.94827, 25.97345	SVNDLYIQK	1	HEP2_HUMAN	Heparin cofactor 2 OS=Homo sapiens GN=SERPIND1 PE=1 SV=3	1
25865029	590.64935	3	62.382214, 62.43059, 62.432064, 62.43766, 62.442413, 62.442997	DFHINLFQVLPWLK	1	CFAB_HUMAN	Complement factor B OS=Homo sapiens GN=CFB PE=1 SV=2	1
25865030	772.41425	1	28.390728, 28.406923	VANPLSTA	1	ANGT_HUMAN	Angiotensinogen OS=Homo sapiens GN=AGT PE=1 SV=1	1
25865031	894.10266	3	41.688545, 41.705673, 41.716732, 41.722687, 41.72366, 41.741238, 41.752613	YVSHFETEGPHVLLYFDSVPTSR	1	CO4A_HUMAN	Complement C4-A OS=Homo sapiens GN=C4A PE=1 SV=1	1
25865032	1095.4996	3	44.053215, 44.132835, 44.153065, 44.17137, 44.18927, 44.206676, 44.223297, 44.225655, 44.25252	-	NaN	-	-	NaN
25865033	704.3493	2	27.886211, 27.903849, 27.912638, 27.925293, 27.942612	LGEVNTYAGDLQK	1	APOA4_HUMAN	Apolipoprotein A-IV OS=Homo sapiens GN=APOA4 PE=1 SV=3	1
25865034	536.75665	4	21.99884, 22.008965, 22.013523, 22.014551, 22.016235, 22.036737	MRPSTDTITVMVENSHGLR	0.88	CO4A_HUMAN	Complement C4-A OS=Homo sapiens GN=C4A PE=1 SV=1	1
25865035	788.91614	2	53.204132, 53.34341, 53.344177, 53.353474, 53.361908, 53.36996	-	NaN	-	-	NaN
25865036	473.9038	3	30.680483, 30.680782, 30.681147, 30.681677, 30.731365	-	NaN	-	-	NaN
25865037	724.37445	5	38.078697, 38.088207, 38.100388, 38.118637, 38.12419, 38.126167, 38.13848, 38.141533, 38.221184	-	NaN	-	-	NaN
25865038	915.45557	1	30.364378, 30.372955, 30.37493, 30.395714	YTFELSR	1	VTDB_HUMAN	Vitamin D-binding protein OS=Homo sapiens GN=GC PE=1 SV=1	1
25865039	795.0342	3	20.005636, 20.006979, 20.009426, 20.012041, 20.07909, 20.129427, 20.154913, 20.169971, 20.17608	-	NaN	-	-	NaN
25865040	746.3698	2	27.490746, 27.497574, 27.541454, 27.542408, 27.544163, 27.545464	-	NaN	-	-	NaN
25865041	785.11505	4	22.719135, 22.722523, 22.763746, 22.772623, 22.88651, 22.915546, 22.930538	-	NaN	-	-	NaN
25865042	938.47894	1	29.520365, 29.529701, 29.539352, 29.542252, 29.553793	ELSSFIDK	1	VTDB_HUMAN	Vitamin D-binding protein OS=Homo sapiens GN=GC PE=1 SV=1	1
25865043	772.38245	2	32.15447, 32.15592, 32.16867, 32.176384, 32.184326, 32.193256	SYTITGLQPGTDYK	1	FINC_HUMAN	Fibronectin OS=Homo sapiens GN=FN1 PE=1 SV=3	1
25865044	454.72586	2	29.336424, 29.340773, 29.343035, 29.352316, 29.352793	IEDGFSLK	0.92	ANT3_HUMAN	Antithrombin-III OS=Homo sapiens GN=SERPINC1 PE=1 SV=1	1
25865045	644.8184	2	27.653355, 27.66485, 27.676472	ELDESLQVAER	1	CLUS_HUMAN	Clusterin OS=Homo sapiens GN=CLU PE=1 SV=1	1
25865046	490.26013	3	20.111103, 20.126549, 20.126686, 20.127392, 20.130161, 20.132242	AHVSFKPTVAQQR	1	ITIH2_HUMAN	Inter-alpha-trypsin inhibitor heavy chain H2 OS=Homo sapiens GN=ITIH2 PE=1 SV=2	1
25865047	626.3263	2	31.922802, 31.923363, 31.923716, 31.961922	ETAASLLQAGYK	0.87	THRB_HUMAN	Prothrombin OS=Homo sapiens GN=F2 PE=1 SV=2	1
25865048	1182.5823	2	46.093487, 46.09729, 46.10134, 46.105495, 46.10756, 46.108322, 46.112625	-	NaN	-	-	NaN
25865049	1133.8855	3	56.35924, 56.369205, 56.36978, 56.373302, 56.375786, 56.380302, 56.384876	-	NaN	-	-	NaN
25865050	765.70526	3	41.06271, 41.079403, 41.083935, 41.08675, 41.091885, 41.09285, 41.094025, 41.106323	GPGLYLIHGPNLYC[160.0307]YSDVEK	1	HEMO_HUMAN	Hemopexin OS=Homo sapiens GN=HPX PE=1 SV=2	1
25865051	567.31836	2	29.500069, 29.500378, 29.501816, 29.505228, 29.53321, 29.53694	RPYFPVAVGK	1	CFAH_HUMAN	Complement factor H OS=Homo sapiens GN=CFH PE=1 SV=4	1
25865052	559.541	4	37.452988, 37.456486, 37.460846, 37.46091, 37.46819, 37.47187, 37.487415	-	NaN	-	-	NaN
25865053	903.3986	3	39.650227, 39.657272, 39.663357, 39.666218, 39.668354, 39.669422, 39.669632, 39.67008, 39.67145	-	NaN	-	-	NaN
25865054	617.305	2	30.626581, 30.641651, 30.642864	LC[160.0307]QDLGPGAFR	1	A2AP_HUMAN	Alpha-2-antiplasmin OS=Homo sapiens GN=SERPINF2 PE=1 SV=3	1
25865055	755.6452	3	26.17629, 26.181328, 26.181953, 26.183987, 26.191296, 26.192688, 26.194914, 26.277163	SC[160.0307]ESNSPFPVHPGTAEC[160.0307]C[160.0307]TK	1	VTDB_HUMAN	Vitamin D-binding protein OS=Homo sapiens GN=GC PE=1 SV=1	1
25865056	555.2684	2	24.853296, 24.854342, 24.859274, 24.883013	GSPSGEVSHPR	1	FETUA_HUMAN	Alpha-2-HS-glycoprotein OS=Homo sapiens GN=AHSG PE=1 SV=1	1
25865057	428.74515	2	26.123882, 26.125996, 26.129698, 26.137724	-	NaN	-	-	NaN
25865058	854.8757	2	32.696697, 32.756718, 32.845703, 32.845825, 32.859978, 32.862366, 32.86733	EYC[160.0307]GVPGDGDEELLR	1	AMBP_HUMAN	Protein AMBP OS=Homo sapiens GN=AMBP PE=1 SV=1	1
25865059	559.6152	3	32.356724, 32.362988, 32.363945, 32.36514, 32.366295, 32.36866	-	NaN	-	-	NaN
25865060	754.68115	3	44.750946, 44.761444, 44.764, 44.77295, 44.7806, 44.781097, 44.804996	-	NaN	-	-	NaN
25865061	611.1856	2	37.19536, 37.19991, 37.21069, 37.213898	-	NaN	-	-	NaN
25865062	543.75574	2	20.56302, 20.578426, 20.582413	-	NaN	-	-	NaN
25865063	432.7321	2	24.665638, 24.693262, 24.699335, 24.702133	-	NaN	-	-	NaN
25865064	527.7942	2	25.367548, 25.369802, 25.377449, 25.393559, 25.399315	-	NaN	-	-	NaN
25865065	663.8724	2	29.341562, 29.355137, 29.364014, 29.36883, 29.410896	RTHLPEVFLSK	1	VTDB_HUMAN	Vitamin D-binding protein OS=Homo sapiens GN=GC PE=1 SV=1	1
25865066	814.47046	2	44.916843, 44.932186, 44.959927, 44.961845, 44.964546, 44.966972	PVAFSVVPTAAAAVSLK	1	CO4A_HUMAN	Complement C4-A OS=Homo sapiens GN=C4A PE=1 SV=1	1
25865067	542.2694	2	28.8522, 28.85443, 28.85833, 28.882631	LTPYADEFK	1	APOA4_HUMAN	Apolipoprotein A-IV OS=Homo sapiens GN=APOA4 PE=1 SV=3	1
25865068	616.8622	2	39.680622, 39.6857, 39.69148, 39.7018, 39.745983	-	NaN	-	-	NaN
25865069	435.7238	2	28.105436, 28.11212, 28.143084, 28.15117, 28.172615	-	NaN	-	-	NaN
25865070	488.24237	2	21.436861, 21.439127, 21.462221, 21.472223	-	NaN	-	-	NaN
25865071	480.22958	3	21.16142, 21.163927, 21.167547, 21.1682, 21.173326	-	NaN	-	-	NaN
25865072	720.42645	1	33.68109, 33.682888, 33.685642, 33.688473	-	NaN	-	-	NaN
25865073	751.8908	2	42.579327, 42.59503	VC[160.0307]PFAGILENGAVR	1	APOH_HUMAN	Beta-2-glycoprotein 1 OS=Homo sapiens GN=APOH PE=1 SV=3	1
25865074	792.4233	2	33.490242, 33.490475, 33.503742, 33.50383, 33.50649	IQ[129.0426]PSGGTNINEALLR	1	ITIH2_HUMAN	Inter-alpha-trypsin inhibitor heavy chain H2 OS=Homo sapiens GN=ITIH2 PE=1 SV=2	1
25865075	544.276	2	42.13787, 42.14509, 42.152252, 42.17254	HYYIGIIET	1	CERU_HUMAN	Ceruloplasmin OS=Homo sapiens GN=CP PE=1 SV=1	1
25865076	630.3179	2	36.084682, 36.09286, 36.094242, 36.101795, 36.10449, 36.106426	WQSIPLC[160.0307]VEK	1	CFAH_HUMAN	Complement factor H OS=Homo sapiens GN=CFH PE=1 SV=4	1
25865077	657.04425	3	55.528694, 55.53154, 55.531784, 55.53364, 55.534065, 55.540913	-	NaN	-	-	NaN
25865078	760.8752	2	24.021473, 24.029615, 24.059416, 24.078314, 24.0899, 24.090225	KYTYNYEAESSSGVPGTADSR	1	APOB_HUMAN	Apolipoprotein B-100 OS=Homo sapiens GN=APOB PE=1 SV=1	1
25865079	684.07776	4	36.980644, 37.034504, 37.067673, 37.080708, 37.085636, 37.08998, 37.103836	C[160.0307]PFPSRPDN[115.0269]GFVN[115.0269]YPAKPTLYYK	0.92	APOH_HUMAN	Beta-2-glycoprotein 1 OS=Homo sapiens GN=APOH PE=1 SV=3	1
25865080	835.4076	2	44.37768, 44.409416, 44.414703, 44.415356, 44.419586, 44.42194	SIAQYWLGC[160.0307]PAPGHL	1	VTNC_HUMAN	Vitronectin OS=Homo sapiens GN=VTN PE=1 SV=1	1
25865081	768.84656	2	30.113546, 30.131319, 30.134163, 30.144073, 30.144901, 30.149023	ADSGEGDFLAEGGGVR	1	FIBA_HUMAN	Fibrinogen alpha chain OS=Homo sapiens GN=FGA PE=1 SV=2	1
25865082	683.3514	2	49.654137, 49.666595, 49.672043, 49.675182, 49.677334, 49.680145	-	NaN	-	-	NaN
25865083	618.8479	2	34.04518, 34.05467, 34.067604, 34.06937, 34.07709	KYVLPNFEVK	1	CO4A_HUMAN	Complement C4-A OS=Homo sapiens GN=C4A PE=1 SV=1	1
25865084	594.27954	2	25.675611, 25.71915, 25.730484, 25.747906, 25.75237	-	NaN	-	-	NaN
25865085	860.7664	3	49.377163, 49.378437, 49.421978, 49.56768, 49.61759	AQ[129.0426]LVPLPPSTYVEFTVSGTDC[160.0307]VAK	1	FETUA_HUMAN	Alpha-2-HS-glycoprotein OS=Homo sapiens GN=AHSG PE=1 SV=1	1
25865086	607.2632	4	23.583096, 23.589293, 23.591938, 23.59541, 23.599487, 23.602728, 23.605625	-	NaN	-	-	NaN
25865087	497.25998	2	30.82231, 30.86624, 30.881796, 30.889051, 30.904915	DNELLVYK	1	SAMP_HUMAN	Serum amyloid P-component OS=Homo sapiens GN=APCS PE=1 SV=2	1
25865088	1242.1484	2	52.49104, 52.50249, 52.514896, 52.51701, 52.520393, 52.521576, 52.525974	-	NaN	-	-	NaN
25865089	576.3234	2	24.203405, 24.219425, 24.23283, 24.252523	-	NaN	-	-	NaN
25865090	647.35175	3	33.74181, 33.74387, 33.74546, 33.745815, 33.75274, 33.783257	NPLVWVHASPEHVVVTR	1	ITIH4_HUMAN	Inter-alpha-trypsin inhibitor heavy chain H4 OS=Homo sapiens GN=ITIH4 PE=1 SV=4	1
25865091	400.20795	2	27.63242, 27.744308, 27.744781, 27.747639, 27.750246	PLAEDVR	1	APOA4_HUMAN	Apolipoprotein A-IV OS=Homo sapiens GN=APOA4 PE=1 SV=3	1
25865092	536.2658	2	22.862148, 22.890202	-	NaN	-	-	NaN
25865093	858.7931	3	36.64072, 36.641335, 36.64147, 36.641872, 36.64298, 36.64503, 36.657303	LTVAAPPSGGPGFLSIERPDSRPPR	1	CO4A_HUMAN	Complement C4-A OS=Homo sapiens GN=C4A PE=1 SV=1	1
25865094	644.355	2	34.857956, 34.87326, 34.87393, 34.907684	NTLELSN[115.0269]GVIVK	1	APOB_HUMAN	Apolipoprotein B-100 OS=Homo sapiens GN=APOB PE=1 SV=1	1
25865095	1009.02686	2	34.009132, 34.013535, 34.020218, 34.02089, 34.022755, 34.088493	TVVQ[129.0426]PSVGAAAGPVVPPC[160.0307]PGR	1	FETUA_HUMAN	Alpha-2-HS-glycoprotein OS=Homo sapiens GN=AHSG PE=1 SV=1	1
25865096	783.8585	2	20.991488, 20.995754, 20.998663, 20.999777, 21.003475, 21.014904	VNKDDEEFIESNK	1	CERU_HUMAN	Ceruloplasmin OS=Homo sapiens GN=CP PE=1 SV=1	1
25865097	465.24915	0	28.510895	-	NaN	-	-	NaN
25865098	573.2873	4	35.706932, 35.707745, 35.713657, 35.7175, 35.72035, 35.721725, 35.722977	EGAIHREELVYELNPLDHR	1	CO4A_HUMAN	Complement C4-A OS=Homo sapiens GN=C4A PE=1 SV=1	1
25865099	957.5004	2	41.551807, 41.55895, 41.56354, 41.57808, 41.57854, 41.58014, 41.63422	TC[160.0307]PKPDDLPFSTVVPLK	1	APOH_HUMAN	Beta-2-glycoprotein 1 OS=Homo sapiens GN=APOH PE=1 SV=3	1
25865100	540.25256	3	24.082731, 24.108757, 24.110355, 24.11558, 24.122154, 24.135567	-	NaN	-	-	NaN
25865101	539.95374	3	36.903355, 36.936302, 36.956432, 36.957203, 36.979973, 36.98007, 36.98247	-	NaN	-	-	NaN
25865102	938.99146	2	49.0717, 49.07262, 49.07649, 49.079273, 49.080185, 49.1595	-	NaN	-	-	NaN
25865103	579.8151	2	36.743126, 36.744366, 36.74581, 36.752495	KYFIDFVAR	1	KNG1_HUMAN	Kininogen-1 OS=Homo sapiens GN=KNG1 PE=1 SV=2	1
25865104	554.583	3	32.982483, 32.984337, 32.98774, 32.989536, 32.99121	-	NaN	-	-	NaN
25865105	946.4434	3	54.88717, 54.89568, 54.89765, 54.899387, 54.904716, 54.906467, 54.906803	-	NaN	-	-	NaN
25865106	614.3118	2	20.823368, 20.840342, 20.867823, 20.86866, 20.886757	-	NaN	-	-	NaN
25865107	447.5448	3	37.84499, 37.872654, 37.882286, 37.887638, 37.8989, 37.904774	-	NaN	-	-	NaN
25865108	923.8576	3	56.996254, 57.00919, 57.013115, 57.018368, 57.019733, 57.025536, 57.02772	LLLFSPSVVHLGVPLSVGVQLQDVPR	1	CO4A_HUMAN	Complement C4-A OS=Homo sapiens GN=C4A PE=1 SV=1	1
25865109	765.39154	2	47.200195, 47.218872, 47.222054, 47.226776, 47.236126, 47.26586, 47.28613	EDFTSLSLVLYSR	1	VTDB_HUMAN	Vitamin D-binding protein OS=Homo sapiens GN=GC PE=1 SV=1	1
25865110	928.4347	3	52.90381, 52.90802, 52.908443, 52.91185, 52.912247, 52.91254, 52.912575, 52.92639, 52.96453	-	NaN	-	-	NaN
25865111	594.27844	2	25.409935, 25.430237, 25.432241, 25.43506, 25.440401	-	NaN	-	-	NaN
25865112	1236.0963	2	56.543335, 56.59002, 56.594097, 56.603096, 56.611, 56.61406, 56.61619	SWVPHTFESELSDPVELLVAES	1	A1BG_HUMAN	Alpha-1B-glycoprotein OS=Homo sapiens GN=A1BG PE=1 SV=3	1
25865113	1120.1562	3	37.85401, 37.877846, 37.883713, 37.886257, 37.891487, 37.894638, 37.89717, 37.898026	-	NaN	-	-	NaN
25865114	595.8339	2	29.924562, 29.928534, 29.930975, 29.932594	-	NaN	-	-	NaN
25865115	649.3034	2	30.298115, 30.301252, 30.317844, 30.331339	-	NaN	-	-	NaN
25865116	857.4598	2	40.60017, 40.60497, 40.605526, 40.608475, 40.617416, 40.635834	IAPQLSTEELVSLGEK	1	AFAM_HUMAN	Afamin OS=Homo sapiens GN=AFM PE=1 SV=1	1
25865117	1103.6132	1	61.24036, 61.26282, 61.26296, 61.279465, 61.282734	-	NaN	-	-	NaN
25865118	558.3005	2	34.870987, 34.87572, 34.881893, 34.891956, 34.894062	-	NaN	-	-	NaN
25865119	543.8144	2	27.708378, 27.72689, 27.745132, 27.75561	ITQVLHFTK	1	CO4A_HUMAN	Complement C4-A OS=Homo sapiens GN=C4A PE=1 SV=1	1
25865120	495.26318	2	37.567154, 37.627274, 37.630287, 37.653748, 37.666412	C[160.0307]LVN[115.0269]LIEK	0.91	CFAB_HUMAN	Complement factor B OS=Homo sapiens GN=CFB PE=1 SV=2	1
25865121	593.84033	2	43.31716, 43.31754, 43.32031, 43.325928, 43.328785	FQ[129.0426]PTLLTLPR	1	IC1_HUMAN	Plasma protease C1 inhibitor OS=Homo sapiens GN=SERPING1 PE=1 SV=2	1
25865122	540.9665	3	35.255867, 35.260445, 35.26153, 35.262947, 35.267124, 35.30976, 35.31587	-	NaN	-	-	NaN
25865123	736.7245	3	50.29386, 50.296494, 50.307766, 50.311615, 50.320854, 50.361748	-	NaN	-	-	NaN
25865124	687.3526	2	43.270767, 43.326668, 43.334938, 43.340523	-	NaN	-	-	NaN
25865125	559.78467	4	39.20557, 39.230366, 39.23167, 39.23616, 39.242332, 39.246853	-	NaN	-	-	NaN
25865126	771.9013	2	29.4038, 29.445152, 29.485	-	NaN	-	-	NaN
25865127	673.0186	3	34.02614, 34.028095, 34.031895, 34.033363, 34.062996, 34.06829, 34.09864	-	NaN	-	-	NaN
25865128	813.9077	2	39.969105, 39.98096, 39.983593	EELVYELNPLDHR	1	CO4A_HUMAN	Complement C4-A OS=Homo sapiens GN=C4A PE=1 SV=1	1
25865129	620.0173	3	60.92861, 60.929054, 60.93278, 60.943687, 60.961422, 60.973103	PITVIDEIRDLLYIGK	0.94	CFAB_HUMAN	Complement factor B OS=Homo sapiens GN=CFB PE=1 SV=2	1
25865130	760.86774	2	38.583706, 38.58763, 38.611748, 38.61444, 38.62713	ALYLQ[129.0426]YTDETFR	1	CERU_HUMAN	Ceruloplasmin OS=Homo sapiens GN=CP PE=1 SV=1	1
25865131	742.36945	3	47.421715, 47.425934, 47.434017	ALEILQEEDLIDEDDIPVR	1	CO4A_HUMAN	Complement C4-A OS=Homo sapiens GN=C4A PE=1 SV=1	1
25865132	517.268	2	35.234318, 35.23496, 35.255955, 35.264027, 35.269882	IRPFFPQ[129.0426]Q	1	FIBB_HUMAN	Fibrinogen beta chain OS=Homo sapiens GN=FGB PE=1 SV=2	1
25865133	544.75665	2	36.433025, 36.439278, 36.440224, 36.456352, 36.460327, 36.477474	WELC[160.0307]DIPR	1	PLMN_HUMAN	Plasminogen OS=Homo sapiens GN=PLG PE=1 SV=2	1
25865134	630.0524	4	21.739603, 21.776545, 21.777136, 21.778866, 21.784538, 21.798899, 21.834417	LPPTSAHGNVAEGETKPDPDVTER	1	HEMO_HUMAN	Hemopexin OS=Homo sapiens GN=HPX PE=1 SV=2	1
25865135	823.11475	3	58.340008, 58.35366, 58.358345, 58.360962, 58.364708, 58.365303, 58.36661	IADFELPTIIVPEQ[129.0426]TIEIPSIK	1	APOB_HUMAN	Apolipoprotein B-100 OS=Homo sapiens GN=APOB PE=1 SV=1	1
25865136	778.7249	3	49.707096, 49.723995, 49.72703, 49.731396, 49.73158, 49.73665, 49.74819	-	NaN	-	-	NaN
25865137	744.7498	3	45.236225, 45.23985, 45.239998, 45.241306, 45.242004, 45.24201, 45.250473	GQPSVLQVVNLPIVERPVC[160.0307]K	1	THRB_HUMAN	Prothrombin OS=Homo sapiens GN=F2 PE=1 SV=2	1
25865138	551.7915	2	22.010988, 22.025087, 22.026306, 22.044447	-	NaN	-	-	NaN
25865139	496.2536	2	21.099514, 21.11631, 21.138432, 21.158062	-	NaN	-	-	NaN
25865140	475.74872	2	28.797451, 28.814806, 28.815073, 28.81619, 28.823273	DVHLVPDR	1	CFAH_HUMAN	Complement factor H OS=Homo sapiens GN=CFH PE=1 SV=4	1
25865141	829.439	2	40.141796, 40.142906, 40.144814, 40.156208, 40.156647, 40.164352	SVSDGIAALDLNAVANK	1	APOB_HUMAN	Apolipoprotein B-100 OS=Homo sapiens GN=APOB PE=1 SV=1	1
25865142	537.8086	2	36.549088, 36.556458, 36.560837, 36.573692, 36.575874	NIILPVYDK	1	APOB_HUMAN	Apolipoprotein B-100 OS=Homo sapiens GN=APOB PE=1 SV=1	1
25865143	946.46014	3	56.804802, 56.809, 56.813076, 56.819595, 56.8207, 56.822365, 56.822647	AGELEVFN[115.0269]GYFVHFFAPDNLDPIPK	1	ITIH2_HUMAN	Inter-alpha-trypsin inhibitor heavy chain H2 OS=Homo sapiens GN=ITIH2 PE=1 SV=2	1
25865144	495.27023	2	28.061678, 28.072687, 28.083185, 28.086784, 28.091433	VAAGAFQGLR	1	A2GL_HUMAN	Leucine-rich alpha-2-glycoprotein OS=Homo sapiens GN=LRG1 PE=1 SV=2	1
25865145	472.7669	2	28.454716, 28.468136, 28.468939, 28.473663, 28.477472	LTLDIQNK	1	APOB_HUMAN	Apolipoprotein B-100 OS=Homo sapiens GN=APOB PE=1 SV=1	1
25865146	764.87427	2	32.10853, 32.124676, 32.125084, 32.12611, 32.137814, 32.139595	-	NaN	-	-	NaN
25865147	618.29877	2	25.513372, 25.52476, 25.534782, 25.550867, 25.552454, 25.590193	-	NaN	-	-	NaN
25865148	545.78955	2	34.55459, 34.574444, 34.581196, 34.60832, 34.609474, 34.6313	LDAQ[129.0426]ASFLPK	1	ITIH1_HUMAN	Inter-alpha-trypsin inhibitor heavy chain H1 OS=Homo sapiens GN=ITIH1 PE=1 SV=3	1
25865149	487.26932	2	50.298405, 50.317337, 50.331474, 50.343838	LWWLDLK	1	HEMO_HUMAN	Hemopexin OS=Homo sapiens GN=HPX PE=1 SV=2	1
25865150	763.92804	2	51.15596, 51.15598, 51.15704, 51.15922, 51.171825, 51.172363	-	NaN	-	-	NaN
25865151	412.7413	2	26.413998, 26.42041, 26.42917, 26.429249, 26.44017	-	NaN	-	-	NaN
25865152	671.36957	1	26.749117, 26.78249, 26.79842, 26.816992	SPDVINGSPISQK	1	CFAH_HUMAN	Complement factor H OS=Homo sapiens GN=CFH PE=1 SV=4	1
25865153	697.83997	2	25.368093, 25.38381, 25.391394	-	NaN	-	-	NaN
25865154	1094.837	3	42.88156, 42.88378, 42.883858, 42.884647, 42.885178, 42.885227, 42.885967, 42.912632	SLGPNSC[160.0307]SANGPGLYLIHGPNLYC[160.0307]YSDVEK	1	HEMO_HUMAN	Hemopexin OS=Homo sapiens GN=HPX PE=1 SV=2	1
25865155	680.8537	2	24.431042, 24.44095, 24.441412	INNQLTLDSNTK	1	APOB_HUMAN	Apolipoprotein B-100 OS=Homo sapiens GN=APOB PE=1 SV=1	1
25865156	946.9296	2	37.8516, 37.884293, 37.89092, 37.915764, 37.9166, 37.91694, 37.946335	-	NaN	-	-	NaN
25865157	464.2681	2	31.62615, 31.627205, 31.646881, 31.67295, 31.676777	-	NaN	-	-	NaN
25865158	509.26355	2	30.470993, 30.479036	-	NaN	-	-	NaN
25865159	702.33997	2	28.222412, 28.225597, 28.230143, 28.23155	PQGSC[160.0307]SLEGVEIK	0.99	CFAB_HUMAN	Complement factor B OS=Homo sapiens GN=CFB PE=1 SV=2	1
25865160	604.3138	1	32.212364, 32.225075, 32.240948	-	NaN	-	-	NaN
25865161	617.7767	2	36.95215, 37.00318, 37.01591, 37.028587, 37.033665	-	NaN	-	-	NaN
25865162	1125.6036	1	33.8184, 33.8701, 33.875328, 33.875416, 33.878857	-	NaN	-	-	NaN
25865163	752.72125	3	30.50809, 30.524076, 30.561518, 30.573572, 30.574001, 30.578598, 30.579468	KAEEEHLGILGPQLHADVGDK	1	CERU_HUMAN	Ceruloplasmin OS=Homo sapiens GN=CP PE=1 SV=1	1
25865164	705.32275	2	41.90572, 41.90859, 41.914726, 41.944717	AVYTC[160.0307]NEGYQLL	1	CFAH_HUMAN	Complement factor H OS=Homo sapiens GN=CFH PE=1 SV=4	1
25865165	638.2775	2	19.379644, 19.394842, 19.400705, 19.418009, 19.489433, 19.514511, 19.534164	VC[160.0307]SQYAAYGEK	1	VTDB_HUMAN	Vitamin D-binding protein OS=Homo sapiens GN=GC PE=1 SV=1	1
25865166	542.28546	2	24.92182, 24.934954, 24.938404, 24.971933	SC[160.0307]GLHQLLR	1	CO4A_HUMAN	Complement C4-A OS=Homo sapiens GN=C4A PE=1 SV=1	1
25865167	1191.1001	2	31.736626, 31.754385, 31.756798, 31.759142, 31.7669, 31.775038, 31.776764	-	NaN	-	-	NaN
25865168	774.6917	3	46.759193, 46.865353, 46.870678, 46.876766, 46.877846, 46.88169, 46.881897	SALVETR	0.81	AACT_HUMAN	Alpha-1-antichymotrypsin OS=Homo sapiens GN=SERPINA3 PE=1 SV=2	1
25865169	848.4117	1	24.557405, 24.560278, 24.561089, 24.623552, 24.63997	-	NaN	-	-	NaN
25865170	541.91486	3	21.473858, 21.487503, 21.498127, 21.49926	-	NaN	-	-	NaN
25865171	654.3443	2	44.867203, 44.876286, 44.88299, 44.89808	EFQ[129.0426]VPTFTIPK	1	APOB_HUMAN	Apolipoprotein B-100 OS=Homo sapiens GN=APOB PE=1 SV=1	1
25865172	586.3233	2	34.01529, 34.02313, 34.027702, 34.084286	-	NaN	-	-	NaN
25865173	960.5114	1	24.707834, 24.71646, 24.716587, 24.721771, 24.73237	-	NaN	-	-	NaN
25865174	580.3021	2	47.849316, 47.851925, 47.854588, 47.863567, 47.866196, 47.872215	-	NaN	-	-	NaN
25865175	430.7358	2	32.481007, 32.486645, 32.48714, 32.496254, 32.52461	-	NaN	-	-	NaN
25865176	563.32916	3	56.52375, 56.53087, 56.531902, 56.533154, 56.53382, 56.536068	-	NaN	-	-	NaN
25865177	618.814	4	30.586761, 30.588215, 30.591366, 30.593493, 30.5943, 30.59537, 30.595808	-	NaN	-	-	NaN
25865178	592.3076	2	35.575138, 35.602016, 35.60291, 35.603798	-	NaN	-	-	NaN
25865179	400.23276	0	25.247868	-	NaN	-	-	NaN
25865180	514.7514	1	28.178526, 28.183182, 28.186052, 28.237026	NSLFEYQK	0.98	FIBA_HUMAN	Fibrinogen alpha chain OS=Homo sapiens GN=FGA PE=1 SV=2	1
25865181	884.8949	2	32.937893, 32.992912, 32.994007, 33.007786, 33.007927, 33.012726, 33.01639	DNENVVNEYSSELEK	1	FIBB_HUMAN	Fibrinogen beta chain OS=Homo sapiens GN=FGB PE=1 SV=2	1
25865182	456.25735	2	27.343605, 27.343775, 27.344017	LPGIVAEGR	1	ANT3_HUMAN	Antithrombin-III OS=Homo sapiens GN=SERPINC1 PE=1 SV=1	1
25865183	577.2837	2	30.060917, 30.061808, 30.06519, 30.079966	FEGIAC[160.0307]EISK	1	CO9_HUMAN	Complement component C9 OS=Homo sapiens GN=C9 PE=1 SV=2	1
25865184	682.9693	3	37.448906, 37.45151, 37.451664, 37.454086, 37.455284, 37.45803, 37.480423	VTIMWTPPESAVTGYRVDVIPVN[115.0269]LPGEHGQ[129.0426]R	0.98	FINC_HUMAN	Fibronectin OS=Homo sapiens GN=FN1 PE=1 SV=3	1
25865185	815.9879	2	51.831684, 51.836433, 51.83714, 51.840965, 51.842186, 51.842285	HLVPGAPFLLQALVR	1	CO4A_HUMAN	Complement C4-A OS=Homo sapiens GN=C4A PE=1 SV=1	1
25865186	736.3436	3	41.16875, 41.170036, 41.17111, 41.171295, 41.17171, 41.17221, 41.173737	EGFGHLSPTGTTEFWLGNEK	1	FIBG_HUMAN	Fibrinogen gamma chain OS=Homo sapiens GN=FGG PE=1 SV=3	1
25865187	571.7726	2	22.898985, 22.906607, 22.916145, 22.921255, 22.985714	-	NaN	-	-	NaN
25865188	589.8115	2	27.30646, 27.309298, 27.314001, 27.314043, 27.316122	VLVDHFGYTK	1	APOB_HUMAN	Apolipoprotein B-100 OS=Homo sapiens GN=APOB PE=1 SV=1	1
25865189	669.665	3	30.771875, 30.77356, 30.77547, 30.77583, 30.777311	FAHYVVTSQ[129.0426]VVNTANEAR	1	ITIH1_HUMAN	Inter-alpha-trypsin inhibitor heavy chain H1 OS=Homo sapiens GN=ITIH1 PE=1 SV=3	1
25865190	862.14386	4	21.071379, 21.116968, 21.156452, 21.181442, 21.189669, 21.220797, 21.224869, 21.226282, 21.226343	-	NaN	-	-	NaN
25865191	685.36835	3	52.151474, 52.15347, 52.153526, 52.153854, 52.154366, 52.15468, 52.155594	ILGEELGFASLHDLQ[129.0426]LLGK	1	APOB_HUMAN	Apolipoprotein B-100 OS=Homo sapiens GN=APOB PE=1 SV=1	1
25865192	543.3325	2	47.95286, 47.964558, 47.965614, 47.967274, 47.979176, 47.983677	NALALFVLPK	1	THBG_HUMAN	Thyroxine-binding globulin OS=Homo sapiens GN=SERPINA7 PE=1 SV=2	1
25865193	642.3476	2	22.855135, 22.855433, 22.864893, 22.866404	-	NaN	-	-	NaN
25865194	649.3595	2	37.759953, 37.76129, 37.76969, 37.792908, 37.80368, 37.80511	DPTFIPAPIQAK	1	ANGT_HUMAN	Angiotensinogen OS=Homo sapiens GN=AGT PE=1 SV=1	1
25865195	708.6762	3	33.366833, 33.37438, 33.378696, 33.38494, 33.38598, 33.38985, 33.39031	YGQ[129.0426]TIRPIC[160.0307]LPC[160.0307]TEGTTR	1	CFAB_HUMAN	Complement factor B OS=Homo sapiens GN=CFB PE=1 SV=2	1
25865196	520.2686	2	23.428274, 23.432402, 23.448399, 23.476395	-	NaN	-	-	NaN
25865197	944.46857	2	51.184574, 51.194023, 51.216423, 51.221794, 51.221943, 51.22448, 51.227825	SDVGFLPPFPTLDPEEK	1	AFAM_HUMAN	Afamin OS=Homo sapiens GN=AFM PE=1 SV=1	1
25865198	548.22614	2	24.451984, 24.45598, 24.47306, 24.475029	-	NaN	-	-	NaN
25865199	744.4061	2	43.04415, 43.04504, 43.04585, 43.04637, 43.047997, 43.072853	-	NaN	-	-	NaN
25865200	607.3621	2	33.073418, 33.08459, 33.087425, 33.087933	SVVPTAAAAVSLK	1	CO4A_HUMAN	Complement C4-A OS=Homo sapiens GN=C4A PE=1 SV=1	1
25865201	685.82056	2	31.341398, 31.356552, 31.365355, 31.382656, 31.398027	NTFTLSC[160.0307]DGSLR	1	APOB_HUMAN	Apolipoprotein B-100 OS=Homo sapiens GN=APOB PE=1 SV=1	1
25865202	576.8135	2	25.467691, 25.483128, 25.486122, 25.51005	ALGHLDLSGNR	1	A2GL_HUMAN	Leucine-rich alpha-2-glycoprotein OS=Homo sapiens GN=LRG1 PE=1 SV=2	1
25865203	687.3419	2	27.173388, 27.176056, 27.182035, 27.183146, 27.186417	HQFLLTGDTQ[129.0426]GR	1	A1BG_HUMAN	Alpha-1B-glycoprotein OS=Homo sapiens GN=A1BG PE=1 SV=3	1
25865204	523.2825	2	25.110584, 25.138199, 25.169193, 25.19907	-	NaN	-	-	NaN
25865205	833.9602	1	45.70268, 45.729797	-	NaN	-	-	NaN
25865206	753.386	2	25.875519, 25.877254, 25.879534, 25.913923	IGQDGISTSATTNLK	1	APOB_HUMAN	Apolipoprotein B-100 OS=Homo sapiens GN=APOB PE=1 SV=1	1
25865207	485.75705	4	33.73171, 33.738327, 33.74153, 33.747475, 33.74953, 33.752754	-	NaN	-	-	NaN
25865208	480.2455	2	37.211197, 37.218594, 37.23599, 37.24062	PSPVDAAFR	0.99	HEMO_HUMAN	Hemopexin OS=Homo sapiens GN=HPX PE=1 SV=2	1
25865209	529.2844	3	30.824657, 30.829248, 30.840797, 30.8425, 30.845407, 30.849958	-	NaN	-	-	NaN
25865210	508.26785	2	27.548903, 27.574696, 27.583265	DISEVVTPR	1	CFAB_HUMAN	Complement factor B OS=Homo sapiens GN=CFB PE=1 SV=2	1
25865211	436.25613	0	30.621067	-	NaN	-	-	NaN
25865212	606.8262	2	27.60097, 27.618164, 27.6184, 27.644442, 27.655033	-	NaN	-	-	NaN
25865213	701.7144	3	50.290916, 50.29294, 50.295013, 50.297653, 50.29886, 50.302437, 50.370552	-	NaN	-	-	NaN
25865214	652.77295	2	24.269901, 24.29396, 24.302343, 24.320919, 24.387121	GQYC[160.0307]YELDEK	1	VTNC_HUMAN	Vitronectin OS=Homo sapiens GN=VTN PE=1 SV=1	1
25865215	555.7717	2	30.055084, 30.074835, 30.081112, 30.088278	-	NaN	-	-	NaN
25865216	487.75558	2	32.56033, 32.59924, 32.600193, 32.615326	EQ[129.0426]LSLLDR	1	AACT_HUMAN	Alpha-1-antichymotrypsin OS=Homo sapiens GN=SERPINA3 PE=1 SV=2	1
25865217	628.352	2	35.300354, 35.32707, 35.329533, 35.330982	HLSLLTTLSN[115.0269]R	1	VTDB_HUMAN	Vitamin D-binding protein OS=Homo sapiens GN=GC PE=1 SV=1	1
25865218	671.8426	2	26.230589, 26.236794, 26.311697, 26.314558, 26.380896	-	NaN	-	-	NaN
25865219	946.4802	2	52.297127, 52.36529, 52.369427, 52.38394, 52.404293, 52.425182	-	NaN	-	-	NaN
25865220	544.3045	2	25.793568, 25.803629, 25.812887, 25.815975	-	NaN	-	-	NaN
25865221	1120.4873	3	38.871735, 38.87725, 38.877422, 38.882107, 38.88427, 38.88511, 38.885246, 38.888012	-	NaN	-	-	NaN
25865222	498.91266	3	21.043158, 21.066376, 21.072508, 21.07834, 21.082317, 21.096352	-	NaN	-	-	NaN
25865223	606.3215	2	35.843525, 35.87976, 35.88525, 35.8886	FRIEDGFSLK	1	ANT3_HUMAN	Antithrombin-III OS=Homo sapiens GN=SERPINC1 PE=1 SV=1	1
25865224	486.74017	2	30.966877, 30.967657, 31.01619	GKELEELR	1	APOA4_HUMAN	Apolipoprotein A-IV OS=Homo sapiens GN=APOA4 PE=1 SV=3	1
25865225	542.30853	2	26.773537, 26.77575, 26.787271, 26.789375, 26.792206	LQGTLPVEAR	1	CO5_HUMAN	Complement C5 OS=Homo sapiens GN=C5 PE=1 SV=4	1
25865226	416.2407	1	33.643394, 33.64634, 33.665535	-	NaN	-	-	NaN
25865227	521.528	4	35.906944, 35.907627, 35.914516	LQQVLHAGSGPC[160.0307]LPHLLSR	1	A2AP_HUMAN	Alpha-2-antiplasmin OS=Homo sapiens GN=SERPINF2 PE=1 SV=3	1
25865228	728.358	2	42.029106, 42.03397, 42.057655, 42.060154, 42.06771, 42.07053	AIEDYINEFSVR	1	CO9_HUMAN	Complement component C9 OS=Homo sapiens GN=C9 PE=1 SV=2	1
25865229	666.84576	2	33.55142, 33.555813, 33.556194, 33.56597	-	NaN	-	-	NaN
25865230	548.7439	2	22.331598, 22.409225, 22.436295	-	NaN	-	-	NaN
25865231	658.5777	4	47.579506, 47.594875, 47.59968, 47.600483, 47.609844, 47.61131, 47.613396	TILDDLRAEDHFSVIDFNQNIR	1	ITIH2_HUMAN	Inter-alpha-trypsin inhibitor heavy chain H2 OS=Homo sapiens GN=ITIH2 PE=1 SV=2	1
25865232	659.40924	2	48.29214, 48.326405, 48.33288, 48.358788, 48.381157	LVLLNAIYLSAK	1	IC1_HUMAN	Plasma protease C1 inhibitor OS=Homo sapiens GN=SERPING1 PE=1 SV=2	1
25865233	683.83044	4	36.51929, 36.519737, 36.521088, 36.522156, 36.529507, 36.53178	-	NaN	-	-	NaN
25865234	527.9377	3	32.730106, 32.74771, 32.77919, 32.779976, 32.780704, 32.781628	-	NaN	-	-	NaN
25865235	644.3589	1	30.578356, 30.59628, 30.612003, 30.613644	-	NaN	-	-	NaN
25865236	475.2186	2	30.181099, 30.20875, 30.217144, 30.229864, 30.23027	FTFEYSR	1	AFAM_HUMAN	Afamin OS=Homo sapiens GN=AFM PE=1 SV=1	1
25865237	739.6836	3	46.816383, 46.851772, 46.864586, 46.87366, 46.874928, 46.877655	-	NaN	-	-	NaN
25865238	625.3474	3	55.0808, 55.081383, 55.08155, 55.081554, 55.082706, 55.083916	FSVPAGIVIPSFQALTAR	1	APOB_HUMAN	Apolipoprotein B-100 OS=Homo sapiens GN=APOB PE=1 SV=1	1
25865239	704.04736	3	52.39235, 52.414494, 52.41785, 52.41979, 52.422874, 52.42933, 52.462658	-	NaN	-	-	NaN
25865240	725.37885	3	38.910297, 38.917038, 38.91799, 38.920254, 38.929016	-	NaN	-	-	NaN
25865241	579.0424	4	30.756092, 30.767687, 30.77056, 30.776196, 30.807436	-	NaN	-	-	NaN
25865242	657.35815	1	23.101677, 23.115822, 23.129103	-	NaN	-	-	NaN
25865243	407.7148	0	26.721119	-	NaN	-	-	NaN
25865244	862.3808	2	32.12462, 32.128605, 32.182224, 32.191998, 32.193516, 32.198532	-	NaN	-	-	NaN
25865245	515.26526	1	28.183455, 28.239223	TLEAQ[129.0426]LTPR	1	HEP2_HUMAN	Heparin cofactor 2 OS=Homo sapiens GN=SERPIND1 PE=1 SV=3	1
25865246	625.6164	3	18.046026, 18.04609, 18.050165, 18.053959, 18.054342	ATEDEGSEQKIPEATNR	1	ANT3_HUMAN	Antithrombin-III OS=Homo sapiens GN=SERPINC1 PE=1 SV=1	1
25865247	549.28	2	42.627758, 42.63269, 42.63299	-	NaN	-	-	NaN
25865248	909.7549	3	53.96329, 53.96763, 53.967808, 53.970615, 53.972378, 54.03648	-	NaN	-	-	NaN
25865249	564.77673	2	28.39697, 28.41001, 28.422174	YTC[160.0307]LPGYVR	1	C4BPA_HUMAN	C4b-binding protein alpha chain OS=Homo sapiens GN=C4BPA PE=1 SV=2	1
25865250	629.62396	3	24.02418, 24.043463, 24.043884, 24.072268, 24.088453	-	NaN	-	-	NaN
25865251	487.70328	2	29.222958, 29.265083, 29.265112, 29.268578, 29.275238	-	NaN	-	-	NaN
25865252	1051.7688	3	28.148403, 28.15178, 28.155596, 28.155712, 28.155937, 28.160866, 28.231283	-	NaN	-	-	NaN
25865253	602.37036	2	39.9787, 39.981194, 39.987392, 39.98874	RLGVYELLLK	1	ITIH4_HUMAN	Inter-alpha-trypsin inhibitor heavy chain H4 OS=Homo sapiens GN=ITIH4 PE=1 SV=4	1
25865254	644.3695	1	30.79103, 30.82006, 30.822157, 30.82869	-	NaN	-	-	NaN
25865255	973.532	1	31.432688, 31.44396, 31.447317, 31.450167, 31.472382	EQLSLLDR	1	AACT_HUMAN	Alpha-1-antichymotrypsin OS=Homo sapiens GN=SERPINA3 PE=1 SV=2	1
25865256	656.37103	2	38.473347, 38.494545, 38.49733, 38.498585, 38.513367	-	NaN	-	-	NaN
25865257	643.8892	2	52.77064, 52.783943, 52.785633, 52.787746, 52.789696	GYVIIKPLVWV	1	SAMP_HUMAN	Serum amyloid P-component OS=Homo sapiens GN=APCS PE=1 SV=2	1
25865258	602.2894	3	36.933006, 36.97739, 36.983124, 36.993053, 36.997723, 37.059147	AEDHFSVIDFNQNIR	1	ITIH2_HUMAN	Inter-alpha-trypsin inhibitor heavy chain H2 OS=Homo sapiens GN=ITIH2 PE=1 SV=2	1
25865259	637.0713	4	40.454723, 40.464287, 40.46631, 40.46893, 40.469486, 40.47203	-	NaN	-	-	NaN
25865260	711.8363	2	35.925697, 35.946705, 35.94743, 35.976635, 36.006763, 36.010563	-	NaN	-	-	NaN
25865261	516.7804	2	33.79289, 33.817863, 33.81894, 33.823708, 33.836243	-	NaN	-	-	NaN
25865262	783.614	4	44.57954, 44.602623, 44.605526, 44.60581, 44.607998, 44.612, 44.613163	-	NaN	-	-	NaN
25865263	911.52045	1	35.14441, 35.148125, 35.148518, 35.14942, 35.157665	-	NaN	-	-	NaN
25865264	807.72894	3	45.877995, 45.886032, 45.89139, 45.89141, 45.891674, 45.89292, 45.894295, 45.945736	LLQDEFPGIPSPLDAAVEC[160.0307]HRG	1	HEMO_HUMAN	Hemopexin OS=Homo sapiens GN=HPX PE=1 SV=2	1
25865265	621.8505	2	24.525333, 24.532522, 24.534943, 24.535284, 24.537884	-	NaN	-	-	NaN
25865266	749.3221	2	38.311134, 38.3202, 38.323494, 38.326427, 38.33103, 38.384186	YYC[160.0307]FQGN[115.0269]Q[129.0426]FLR	0.82	HEMO_HUMAN	Hemopexin OS=Homo sapiens GN=HPX PE=1 SV=2	1
25865267	599.3091	2	21.078032, 21.100636, 21.103462, 21.118923, 21.122156	HTLN[115.0269]QIDEVK	1	FETUA_HUMAN	Alpha-2-HS-glycoprotein OS=Homo sapiens GN=AHSG PE=1 SV=1	1
25865268	570.26886	2	27.365566, 27.40097, 27.415, 27.433676	EVYGFNPEGK	1	APOB_HUMAN	Apolipoprotein B-100 OS=Homo sapiens GN=APOB PE=1 SV=1	1
25865269	493.26392	2	30.432812, 30.449316, 30.45522, 30.458132	-	NaN	-	-	NaN
25865270	791.0673	3	31.277824, 31.285797, 31.28825, 31.293814, 31.299337, 31.304539	-	NaN	-	-	NaN
25865271	518.30634	1	34.43596, 34.469437	-	NaN	-	-	NaN
25865272	570.95026	3	36.83088, 36.83519, 36.837097, 36.83864, 36.840702, 36.842728	EKN[115.0269]GIDIYSLTVDSR	0.99	ITIH4_HUMAN	Inter-alpha-trypsin inhibitor heavy chain H4 OS=Homo sapiens GN=ITIH4 PE=1 SV=4	1
25865273	585.0406	4	25.460794, 25.490198, 25.49053, 25.490969, 25.492191	-	NaN	-	-	NaN
25865274	790.38324	0	46.95349	-	NaN	-	-	NaN
25865275	438.24298	2	31.432407, 31.436, 31.442951, 31.446016	-	NaN	-	-	NaN
25865276	520.34924	1	33.496353, 33.50868, 33.510086	-	NaN	-	-	NaN
25865277	702.83405	2	28.76601, 28.766838, 28.782171, 28.785141, 28.79089	-	NaN	-	-	NaN
25865278	583.3129	2	38.93311, 38.952114, 38.96003, 38.96189	-	NaN	-	-	NaN
25865279	738.6951	3	51.325596, 51.343258, 51.35109, 51.35115, 51.355164, 51.35658, 51.3584, 51.366135	-	NaN	-	-	NaN
25865280	465.7393	2	37.924328, 37.93319, 37.93738, 37.954586, 37.966106	-	NaN	-	-	NaN
25865281	1290.1589	2	48.58591, 48.654583, 48.664333, 48.667732, 48.66982, 48.67603, 48.681076, 48.836197	AQLVPLPPSTYVEFTVSGTDC[160.0307]VAK	1	FETUA_HUMAN	Alpha-2-HS-glycoprotein OS=Homo sapiens GN=AHSG PE=1 SV=1	1
25865282	639.32574	2	34.69356, 34.695084, 34.70027, 34.712437, 34.718903	TNFDNDIALVR	1	C1S_HUMAN	Complement C1s subcomponent OS=Homo sapiens GN=C1S PE=1 SV=1	1
25865283	1062.478	3	42.620888, 42.625023, 42.625435, 42.627174, 42.627197, 42.62785, 42.63057, 42.640465	-	NaN	-	-	NaN
25865284	526.2519	2	27.083672, 27.08863, 27.114738, 27.143787	-	NaN	-	-	NaN
25865285	481.2628	2	27.109804, 27.109818, 27.113304, 27.1284	LDVTTSIGR	1	APOB_HUMAN	Apolipoprotein B-100 OS=Homo sapiens GN=APOB PE=1 SV=1	1
25865286	609.98676	3	42.12618, 42.12645, 42.130955, 42.13556, 42.13845, 42.139053	GVTSVSQ[129.0426]IFHSPDLAIR	1	IC1_HUMAN	Plasma protease C1 inhibitor OS=Homo sapiens GN=SERPING1 PE=1 SV=2	1
25865287	552.8329	2	46.26817, 46.293278, 46.299194, 46.30125, 46.30542	-	NaN	-	-	NaN
25865288	810.91455	2	40.873363, 40.918144, 40.918686, 40.927486, 40.92931, 40.93099	SLPVSDSVLSGFEQR	1	CO8G_HUMAN	Complement component C8 gamma chain OS=Homo sapiens GN=C8G PE=1 SV=3	1
25865289	662.33453	2	36.704533, 36.711155, 36.72109, 36.721447	NPN[115.0269]GYSFSIPVK	1	APOB_HUMAN	Apolipoprotein B-100 OS=Homo sapiens GN=APOB PE=1 SV=1	1
25865290	870.47003	1	28.1021, 28.1066, 28.107359, 28.117483, 28.157019	-	NaN	-	-	NaN
25865291	1191.5969	2	32.703064, 32.714275, 32.71688, 32.72519, 32.72745	-	NaN	-	-	NaN
25865292	850.39056	2	35.995686, 36.01442, 36.026394, 36.036217, 36.040794, 36.045128, 36.046566, 36.057983	-	NaN	-	-	NaN
25865293	691.33167	2	52.37415, 52.422348, 52.433445, 52.433563, 52.435314, 52.438377	SFFPENWLWR	1	CO4A_HUMAN	Complement C4-A OS=Homo sapiens GN=C4A PE=1 SV=1	1
25865294	552.281	1	35.25259, 35.284786, 35.30303	-	NaN	-	-	NaN
25865295	829.76025	3	53.724323, 53.725525, 53.726273, 53.729588, 53.730644, 53.732235, 53.78406	GPEEEHLGILGPVIWAEVGDTIR	1	CERU_HUMAN	Ceruloplasmin OS=Homo sapiens GN=CP PE=1 SV=1	1
25865296	574.31854	1	25.836277, 25.860981, 25.902498	-	NaN	-	-	NaN
25865297	685.07855	4	42.97352, 42.98048, 42.981316, 42.981438, 42.981747, 42.981895, 42.982166	-	NaN	-	-	NaN
25865298	694.35565	2	28.657925, 28.691488, 28.694365, 28.69664, 28.702332	-	NaN	-	-	NaN
25865299	953.4683	2	40.46127, 40.466324, 40.46734, 40.468258, 40.470066, 40.50444	-	NaN	-	-	NaN
25865300	997.5	2	46.113678, 46.125053, 46.125595, 46.126526, 46.128605, 46.133404, 46.139446	NTFAEVTGLSPGVTYYFK	1	FINC_HUMAN	Fibronectin OS=Homo sapiens GN=FN1 PE=1 SV=3	1
25865301	538.58954	3	24.564207, 24.57154, 24.58274, 24.582968, 24.583645	PYTFHSHGITYYK	0.86	CERU_HUMAN	Ceruloplasmin OS=Homo sapiens GN=CP PE=1 SV=1	1
25865302	659.3416	2	27.373005, 27.376877, 27.37822, 27.380293, 27.398798	-	NaN	-	-	NaN
25865303	523.9351	3	21.534485, 21.538422, 21.551445, 21.605425	-	NaN	-	-	NaN
25865305	1014.86676	3	47.62345, 47.63996, 47.645004, 47.64645, 47.647594, 47.65086, 47.660877	VVTPLSPPTNLHLEANPDTGVLTVSWER	1	FINC_HUMAN	Fibronectin OS=Homo sapiens GN=FN1 PE=1 SV=3	1
25865306	579.3513	1	26.664984, 26.677626, 26.681583	-	NaN	-	-	NaN
25865307	511.9235	3	21.44378, 21.444248, 21.445765, 21.448019	VVERWQKSMTNR	0.91	HEP2_HUMAN	Heparin cofactor 2 OS=Homo sapiens GN=SERPIND1 PE=1 SV=3	1
25865308	886.98694	2	56.90397, 56.904587, 56.907494, 56.90808, 56.908604, 56.9118, 56.935528, 56.97494	FIC[160.0307]PLTGLWPINTLK	1	APOH_HUMAN	Beta-2-glycoprotein 1 OS=Homo sapiens GN=APOH PE=1 SV=3	1
25865309	664.31995	2	28.76535, 28.78794, 28.797457, 28.79782, 28.798553	DVAC[160.0307]HPGYALPK	1	CFAH_HUMAN	Complement factor H OS=Homo sapiens GN=CFH PE=1 SV=4	1
25865310	772.128	4	43.773396, 43.779556, 43.850822, 43.853348, 43.854107, 43.855476, 43.86736	-	NaN	-	-	NaN
25865311	474.23346	3	31.540503, 31.540585, 31.542585, 31.547304, 31.565529, 31.578402	-	NaN	-	-	NaN
25865312	872.39856	2	40.37161, 40.37263, 40.377487, 40.38926, 40.393585, 40.394943	EPFLSC[160.0307]C[160.0307]QFAESLR	1	CO4A_HUMAN	Complement C4-A OS=Homo sapiens GN=C4A PE=1 SV=1	1
25865313	663.33044	2	35.62427, 35.67268, 35.681812, 35.687958, 35.690693	PLAFTFSHDYK	1	APOB_HUMAN	Apolipoprotein B-100 OS=Homo sapiens GN=APOB PE=1 SV=1	1
25865314	1095.1716	3	43.732353, 43.758358, 43.775093, 43.77667, 43.7782	-	NaN	-	-	NaN
25865315	578.7887	2	39.98006, 39.985023, 39.989574	YELNPLDHR	1	CO4A_HUMAN	Complement C4-A OS=Homo sapiens GN=C4A PE=1 SV=1	1
25865316	853.6613	4	47.284065, 47.314117, 47.329487, 47.336273, 47.33836, 47.340195, 47.341988, 47.345024, 47.346397, 47.352924, 47.35494	-	NaN	-	-	NaN
25865317	538.6214	3	29.752068, 29.758528, 29.76132, 29.766861, 29.78226, 29.798082	YIYGKPVQ[129.0426]GVAYVR	1	CO4A_HUMAN	Complement C4-A OS=Homo sapiens GN=C4A PE=1 SV=1	1
25865318	752.38416	2	43.48168, 43.49946, 43.499752, 43.50061, 43.50146, 43.50214	VC[160.0307]PFAGILEN[115.0269]GAVR	1	APOH_HUMAN	Beta-2-glycoprotein 1 OS=Homo sapiens GN=APOH PE=1 SV=3	1
25865319	550.27124	2	32.68111, 32.689938, 32.695446, 32.70541, 32.727192	PFATELHER	1	APOA4_HUMAN	Apolipoprotein A-IV OS=Homo sapiens GN=APOA4 PE=1 SV=3	1
25865320	672.3812	1	26.389322, 26.415709, 26.427765, 26.449722	ITDNM[147.0354]FC[160.0307]AGYKPDEGKR	0.98	THRB_HUMAN	Prothrombin OS=Homo sapiens GN=F2 PE=1 SV=2	1
25865321	552.80005	2	37.00851, 37.019264, 37.046307	-	NaN	-	-	NaN
25865322	482.60202	3	36.98291, 36.983326, 36.984245, 36.98713, 36.999	RHPDLSIPELLR	1	AFAM_HUMAN	Afamin OS=Homo sapiens GN=AFM PE=1 SV=1	1
25865323	785.40704	1	26.284515, 26.361416, 26.393774, 26.527012	IDSLLEN	1	CLUS_HUMAN	Clusterin OS=Homo sapiens GN=CLU PE=1 SV=1	1
25865324	620.9871	3	35.991123, 35.992027, 35.99273, 35.99281, 35.99321, 35.998352, 36.00425, 36.007877	ALNHLPLEYNSALYSR	1	CO6_HUMAN	Complement component C6 OS=Homo sapiens GN=C6 PE=1 SV=3	1
25865325	938.021	2	56.016094, 56.016464, 56.01677, 56.02551, 56.026855, 56.03444, 56.037327	FSVPAGIVIPSFQ[129.0426]ALTAR	1	APOB_HUMAN	Apolipoprotein B-100 OS=Homo sapiens GN=APOB PE=1 SV=1	1
25865326	957.92584	2	31.48148, 31.50406, 31.508856, 31.509777, 31.51553, 31.516363, 31.517126, 31.520187	FLC[160.0307]TGGVSPYADPNTC[160.0307]R	1	CFAB_HUMAN	Complement factor B OS=Homo sapiens GN=CFB PE=1 SV=2	1
25865327	719.3746	2	42.07306, 42.10498, 42.10912, 42.109142, 42.109657	-	NaN	-	-	NaN
25865328	628.6642	3	41.447906, 41.456615, 41.463287, 41.46515, 41.46685, 41.541794	-	NaN	-	-	NaN
25865329	696.86414	4	51.128635, 51.144417, 51.155037, 51.15943, 51.160877, 51.167637	-	NaN	-	-	NaN
25865330	494.7749	2	23.108614, 23.109827	PVQGVAYVR	0.99	CO4A_HUMAN	Complement C4-A OS=Homo sapiens GN=C4A PE=1 SV=1	1
25865331	421.74924	2	26.427029, 26.436193	GISLLPDK	0.93	F179B_HUMAN	Protein FAM179B OS=Homo sapiens GN=FAM179B PE=1 SV=3	0.91
25865332	808.42584	3	66.51115, 66.51168, 66.51263, 66.51382, 66.52341, 66.533905, 66.53499	-	NaN	-	-	NaN
25865333	576.2478	2	23.777948, 23.801693, 23.874853, 23.883835	-	NaN	-	-	NaN
25865334	638.35425	2	22.432884, 22.438978, 22.439701, 22.44508, 22.46001	HVVPNEVVVQR	1	GELS_HUMAN	Gelsolin OS=Homo sapiens GN=GSN PE=1 SV=1	1
25865335	434.24557	2	23.11592, 23.119755, 23.12538, 23.131474	AVSQVVHK	1	AACT_HUMAN	Alpha-1-antichymotrypsin OS=Homo sapiens GN=SERPINA3 PE=1 SV=2	1
25865336	816.94165	2	52.756306, 52.772423, 52.77296, 52.781704, 52.782578	-	NaN	-	-	NaN
25865337	672.362	2	38.754627, 38.770493, 38.77142, 38.774715, 38.77499, 38.780552	-	NaN	-	-	NaN
25865338	697.8432	2	48.264492, 48.280167, 48.289364, 48.296146, 48.301495, 48.30543	ASSIIDELFQ[129.0426]DR	1	CLUS_HUMAN	Clusterin OS=Homo sapiens GN=CLU PE=1 SV=1	1
25865339	565.6354	3	38.403637, 38.4369, 38.44224, 38.444725, 38.445686	KFPSGTFEQVSQLVK	1	VTDB_HUMAN	Vitamin D-binding protein OS=Homo sapiens GN=GC PE=1 SV=1	1
25865340	509.868	5	44.41676, 44.418148, 44.41959, 44.42406, 44.427628, 44.428497, 44.43065	-	NaN	-	-	NaN
25865341	822.78253	3	65.913574, 65.91448, 65.91449, 65.91489, 65.91528, 65.917, 65.927216	-	NaN	-	-	NaN
25865342	590.336	2	40.88481, 40.887016, 40.892273, 40.897873, 40.91636	DLLLPQPDLR	1	A2GL_HUMAN	Leucine-rich alpha-2-glycoprotein OS=Homo sapiens GN=LRG1 PE=1 SV=2	1
25865343	570.77496	2	23.355766, 23.389277, 23.412704, 23.414358	-	NaN	-	-	NaN
25865344	602.6399	3	33.05093, 33.084457, 33.092243, 33.104523, 33.108627, 33.109413	LGPHAGDVEGHLSFLEK	1	APOA4_HUMAN	Apolipoprotein A-IV OS=Homo sapiens GN=APOA4 PE=1 SV=3	1
25865345	422.7416	2	26.322704, 26.360401, 26.372343, 26.390236, 26.421377	-	NaN	-	-	NaN
25865346	959.50073	1	37.200596, 37.20704, 37.20954, 37.211483, 37.231194	PSPVDAAFR	1	HEMO_HUMAN	Hemopexin OS=Homo sapiens GN=HPX PE=1 SV=2	1
25865347	712.6547	3	24.966526, 24.9817	-	NaN	-	-	NaN
25865348	749.84686	0	36.51275	-	NaN	-	-	NaN
25865349	800.87506	2	31.17331, 31.197783, 31.216478, 31.240051, 31.261898, 31.288517	-	NaN	-	-	NaN
25865350	844.4149	3	49.692795, 49.693398, 49.69484, 49.695282, 49.696266, 49.702805, 49.709507	EYVLPHFSVSIEPEYNFIGYK	1	CO5_HUMAN	Complement C5 OS=Homo sapiens GN=C5 PE=1 SV=4	1
25865351	613.307	2	33.447704, 33.469303, 33.499317, 33.50456	-	NaN	-	-	NaN
25865352	724.37445	0	38.051228	-	NaN	-	-	NaN
25865353	795.36273	3	33.343506, 33.348457, 33.350723, 33.354515, 33.39725, 33.405895	-	NaN	-	-	NaN
25865354	763.10767	3	54.678272, 54.68056, 54.682102, 54.68705, 54.689617, 54.68995, 54.692375	LDAHKVLSALQAVQGLLVAQGR	1	ANGT_HUMAN	Angiotensinogen OS=Homo sapiens GN=AGT PE=1 SV=1	1
25865355	636.34094	2	35.555164, 35.556805, 35.565212, 35.567184, 35.579685	-	NaN	-	-	NaN
25865356	622.8249	2	41.833656, 41.85206, 41.855785, 41.861965, 41.87274	IDDIWNLEVK	1	APOB_HUMAN	Apolipoprotein B-100 OS=Homo sapiens GN=APOB PE=1 SV=1	1
25865357	767.8821	2	23.97103, 23.978888, 23.980793, 23.982256, 23.983639, 23.999277	-	NaN	-	-	NaN
25865358	931.5093	1	27.511805, 27.524956, 27.531961, 27.553095, 27.553505	-	NaN	-	-	NaN
25865359	672.34973	2	27.09563, 27.096462, 27.098595, 27.148819	SPDVIN[115.0269]GSPISQ[129.0426]K	1	CFAH_HUMAN	Complement factor H OS=Homo sapiens GN=CFH PE=1 SV=4	1
25865360	580.48694	5	28.044497, 28.050756, 28.055758, 28.058392, 28.061308, 28.062023, 28.06835	-	NaN	-	-	NaN
25865361	814.9007	2	57.66233, 57.678337, 57.68043, 57.68059, 57.688274	-	NaN	-	-	NaN
25865362	592.78406	2	19.933414, 19.935032, 19.936579, 19.937302, 19.946325	-	NaN	-	-	NaN
25865363	764.38367	2	28.782864, 28.784115, 28.784348, 28.78839, 28.789518, 28.78993	SIDVAC[160.0307]HPGYALPK	1	CFAH_HUMAN	Complement factor H OS=Homo sapiens GN=CFH PE=1 SV=4	1
25865364	723.89453	2	38.291676, 38.366673	MKALVEQGFTVPEIKTILGTMPAFEVSLQALQK	0.87	APOB_HUMAN	Apolipoprotein B-100 OS=Homo sapiens GN=APOB PE=1 SV=1	1
25865365	751.0399	3	51.458965, 51.468315, 51.48032, 51.498222, 51.502373, 51.504547, 51.504833, 51.511993	-	NaN	-	-	NaN
25865366	934.9113	2	36.114586, 36.115173, 36.134083, 36.135815, 36.137802, 36.138985, 36.158596	SC[160.0307]DNPYIPN[115.0269]GDYSPLR	1	CFAH_HUMAN	Complement factor H OS=Homo sapiens GN=CFH PE=1 SV=4	1
25865367	552.30597	2	61.255928, 61.27412, 61.275227, 61.280254, 61.284607	-	NaN	-	-	NaN
25865368	1005.54626	2	60.044643, 60.048912, 60.0942, 60.100735, 60.101685, 60.105015, 60.106045	ENPAVIDFELAPIVDLVR	1	CO6_HUMAN	Complement component C6 OS=Homo sapiens GN=C6 PE=1 SV=3	1
25865369	518.76825	2	22.671055, 22.68069	RLDGSVDFK	1	FIBG_HUMAN	Fibrinogen gamma chain OS=Homo sapiens GN=FGG PE=1 SV=3	1
25865370	714.03455	3	31.277605, 31.27884, 31.279963, 31.28065, 31.281054, 31.290518, 31.298437	-	NaN	-	-	NaN
25865371	663.3554	2	26.250141, 26.295458, 26.334373, 26.352356, 26.374254	-	NaN	-	-	NaN
25865372	630.33057	1	23.567709, 23.57266, 23.59715	-	NaN	-	-	NaN
25865373	678.33984	3	24.795897, 24.797031, 24.797855, 24.798615, 24.811949, 24.875769	-	NaN	-	-	NaN
25865374	755.9749	3	27.25195, 27.270452, 27.27247, 27.287977, 27.29205, 27.293697, 27.29465	SC[160.0307]ESN[115.0269]SPFPVHPGTAEC[160.0307]C[160.0307]TK	1	VTDB_HUMAN	Vitamin D-binding protein OS=Homo sapiens GN=GC PE=1 SV=1	1
25865375	746.6997	3	40.91073, 40.92229, 40.922993, 40.926807, 40.92703, 40.928467, 40.93903	PGLYLIHGPNLYC[160.0307]YSDVEK	1	HEMO_HUMAN	Hemopexin OS=Homo sapiens GN=HPX PE=1 SV=2	1
25865376	490.2488	3	20.747898, 20.748257	-	NaN	-	-	NaN
25865377	526.7822	2	22.609308, 22.618029, 22.64971, 22.649723, 22.697624	HTSLGPLEAK	0.85	CO8A_HUMAN	Complement component C8 alpha chain OS=Homo sapiens GN=C8A PE=1 SV=2	1
25865378	649.853	2	38.57895, 38.58184, 38.58193	DPTFIPAPIQ[129.0426]AK	1	ANGT_HUMAN	Angiotensinogen OS=Homo sapiens GN=AGT PE=1 SV=1	1
25865379	654.31146	3	40.344395, 40.354946, 40.35505, 40.36151, 40.364273	-	NaN	-	-	NaN
25865380	460.73468	2	29.52745, 29.53851, 29.546698, 29.557682	ELSSFIDK	1	VTDB_HUMAN	Vitamin D-binding protein OS=Homo sapiens GN=GC PE=1 SV=1	1
25865381	537.76697	2	26.977728, 26.980963, 26.994263, 26.996895	IDSLLENDR	1	CLUS_HUMAN	Clusterin OS=Homo sapiens GN=CLU PE=1 SV=1	1
25865382	607.3128	0	33.411373	TVAAC[160.0307]NLPIVR	0.95	AMBP_HUMAN	Protein AMBP OS=Homo sapiens GN=AMBP PE=1 SV=1	1
25865383	805.499	1	37.14938, 37.160877, 37.164608, 37.169056	GVTFLLR	1	A1BG_HUMAN	Alpha-1B-glycoprotein OS=Homo sapiens GN=A1BG PE=1 SV=3	1
25865384	766.05286	3	62.714237, 62.724136, 62.7739, 62.80072, 62.81314, 62.81688, 62.82383, 62.826393	-	NaN	-	-	NaN
25865385	712.9838	3	25.352064, 25.354967, 25.371159, 25.37335, 25.380684, 25.392109, 25.488758	-	NaN	-	-	NaN
25865386	692.82635	2	44.46954, 44.47438, 44.47797	-	NaN	-	-	NaN
25865387	814.71875	3	40.12639, 40.158897, 40.193913, 40.206062, 40.206238	C[160.0307]VC[160.0307]LLPPQC[160.0307]FKGGN[115.0269]QLYC[160.0307]VK	0.98	CO6_HUMAN	Complement component C6 OS=Homo sapiens GN=C6 PE=1 SV=3	1
25865388	657.3843	2	43.715553, 43.719616	LDTLAQEVALLK	1	TETN_HUMAN	Tetranectin OS=Homo sapiens GN=CLEC3B PE=1 SV=2	1
25865389	694.0923	4	44.415283, 44.42419, 44.432323, 44.437363, 44.4448, 44.45216, 44.452236, 44.46579	-	NaN	-	-	NaN
25865390	933.541	1	33.67771, 33.682457, 33.683784, 33.685955	NVVFVIDK	1	ITIH4_HUMAN	Inter-alpha-trypsin inhibitor heavy chain H4 OS=Homo sapiens GN=ITIH4 PE=1 SV=4	1
25865391	672.43243	1	32.141415, 32.143616, 32.145824	-	NaN	-	-	NaN
25865392	657.8428	2	23.43529, 23.43606, 23.45691, 23.500713	RVDTVDPPYPR	1	VTNC_HUMAN	Vitronectin OS=Homo sapiens GN=VTN PE=1 SV=1	1
25865393	522.2635	2	28.215803, 28.233315, 28.253595, 28.266277	-	NaN	-	-	NaN
25865394	648.26917	4	19.830957, 19.833735, 19.8355, 19.843012, 19.845013, 19.847296, 19.852118	TYC[160.0307]SEPEKVDKDNEDFQESNR	1	CERU_HUMAN	Ceruloplasmin OS=Homo sapiens GN=CP PE=1 SV=1	1
25865395	675.82275	2	21.80814, 21.812004, 21.817867, 21.818287, 21.848822	-	NaN	-	-	NaN
25865396	655.30457	3	41.81683, 41.824802, 41.828987, 41.82907, 41.83059, 41.830975	HQDFNSAVQLVENFC[160.0307]R	1	THRB_HUMAN	Prothrombin OS=Homo sapiens GN=F2 PE=1 SV=2	1
25865397	809.35156	3	23.58505, 23.591803, 23.595135, 23.601171, 23.603544, 23.610014	-	NaN	-	-	NaN
25865398	557.31946	2	38.28499, 38.285065, 38.294785	-	NaN	-	-	NaN
25865399	709.6911	3	34.837685, 34.84445, 34.876583, 34.881405, 34.907013	-	NaN	-	-	NaN
25865400	485.74347	2	28.969946, 28.975492, 28.986544, 29.01596	VEYGFQ[129.0426]VK	1	CO4A_HUMAN	Complement C4-A OS=Homo sapiens GN=C4A PE=1 SV=1	1
25865401	687.34076	2	27.461637, 27.462149, 27.464872, 27.46515	HQ[129.0426]FLLTGDTQGR	1	A1BG_HUMAN	Alpha-1B-glycoprotein OS=Homo sapiens GN=A1BG PE=1 SV=3	1
25865402	665.6804	3	39.875076, 39.89425, 39.902843, 39.91118, 39.919807, 39.92512	LAVTTHGLPC[160.0307]LAWASAQAK	1	THRB_HUMAN	Prothrombin OS=Homo sapiens GN=F2 PE=1 SV=2	1
25865403	625.0761	4	35.071095, 35.07579, 35.077553, 35.08422, 35.085182, 35.090515, 35.09273	VILGAHQEVNLEPHVQ[129.0426]EIEVSR	0.94	PLMN_HUMAN	Plasminogen OS=Homo sapiens GN=PLG PE=1 SV=2	1
25865404	641.8369	4	45.434254, 45.435688, 45.435787, 45.436977, 45.43706, 45.43822, 45.465984	-	NaN	-	-	NaN
25865405	718.8677	2	40.915817, 40.930485, 40.959686, 40.994846, 41.027966, 41.058365	GLEEELQFSLGSK	1	CO4A_HUMAN	Complement C4-A OS=Homo sapiens GN=C4A PE=1 SV=1	1
25865406	578.80786	2	31.82154, 31.836647, 31.857246, 31.872854, 31.874128	-	NaN	-	-	NaN
25865407	635.374	2	38.382988, 38.436356, 38.45126, 38.457882, 38.457886	ALQ[129.0426]DQLVLVAAK	1	ANGT_HUMAN	Angiotensinogen OS=Homo sapiens GN=AGT PE=1 SV=1	1
25865408	838.43494	2	31.473488, 31.482138, 31.506166, 31.507996, 31.523008, 31.53058	-	NaN	-	-	NaN
25865409	755.84875	2	27.858467, 27.859854, 27.865013, 27.866873, 27.878054	-	NaN	-	-	NaN
25865410	447.7787	2	37.006344, 37.01012, 37.01225, 37.01695, 37.0216	IPLDLVPK	1	CO5_HUMAN	Complement C5 OS=Homo sapiens GN=C5 PE=1 SV=4	1
25865411	963.52356	2	55.345192, 55.35229, 55.353035, 55.35334, 55.353718, 55.35489	VTWAPPPSIDLTNFLVR	1	FINC_HUMAN	Fibronectin OS=Homo sapiens GN=FN1 PE=1 SV=3	1
25865412	667.57404	4	40.071686, 40.07406, 40.074253, 40.075638, 40.076767, 40.07722	LVLSALTSDNHGATYAFSGTHYWR	1	HEMO_HUMAN	Hemopexin OS=Homo sapiens GN=HPX PE=1 SV=2	1
25865413	611.8071	2	31.211433, 31.213333, 31.2232, 31.229263	-	NaN	-	-	NaN
25865414	707.71497	3	51.42862, 51.4321, 51.4395, 51.44035, 51.440353, 51.4405, 51.441372, 51.48828	-	NaN	-	-	NaN
25865415	625.34375	2	37.209263, 37.214985, 37.216064, 37.23245, 37.253742, 37.26671	EDVYVVGTVLR	1	C4BPA_HUMAN	C4b-binding protein alpha chain OS=Homo sapiens GN=C4BPA PE=1 SV=2	1
25865416	514.2871	3	31.056852, 31.061783, 31.066998, 31.067595, 31.075726, 31.093983	LLSGGNTLHLVSTTK	1	APOB_HUMAN	Apolipoprotein B-100 OS=Homo sapiens GN=APOB PE=1 SV=1	1
25865417	741.0235	3	41.71449, 41.721466, 41.724396, 41.73568	YVSHFETEGPHVLLYFDSV	1	CO4A_HUMAN	Complement C4-A OS=Homo sapiens GN=C4A PE=1 SV=1	1
25865418	489.004	4	47.263542, 47.26638, 47.269077, 47.270542, 47.2707, 47.270706, 47.278347	-	NaN	-	-	NaN
25865419	873.9573	2	47.716236, 47.754333, 47.766476, 47.77727, 47.810402, 47.814083	-	NaN	-	-	NaN
25865420	504.23544	2	18.932201, 18.935553, 18.93579, 18.937643	-	NaN	-	-	NaN
25865421	905.4504	3	55.099895, 55.16318, 55.166092, 55.16875, 55.16884, 55.18058, 55.18169	HYYIAAEEIIWNYAPSGIDIFTK	1	CERU_HUMAN	Ceruloplasmin OS=Homo sapiens GN=CP PE=1 SV=1	1
25865422	489.30655	1	40.2181, 40.290955, 40.30691	-	NaN	-	-	NaN
25865423	1070.0431	2	39.260212, 39.298725, 39.30398, 39.321632, 39.328487, 39.334686, 39.33473	DIPTNSPELEETLTHTITK	1	KNG1_HUMAN	Kininogen-1 OS=Homo sapiens GN=KNG1 PE=1 SV=2	1
25865424	657.6737	3	41.357414, 41.41642, 41.437977, 41.43984, 41.442097, 41.443913, 41.449158	-	NaN	-	-	NaN
25865425	544.28394	3	35.553547, 35.55635, 35.557846, 35.56258, 35.562984, 35.565475	VDVIPVNLPGEHGQ[129.0426]R	1	FINC_HUMAN	Fibronectin OS=Homo sapiens GN=FN1 PE=1 SV=3	1
25865426	607.78937	2	24.26481, 24.266651, 24.27722, 24.283628, 24.285843	-	NaN	-	-	NaN
25865427	525.29425	2	22.85186, 22.853342, 22.880651	-	NaN	-	-	NaN
25865428	777.34064	2	37.897186, 37.91091, 37.937397, 37.93935, 37.94341	-	NaN	-	-	NaN
25865429	776.0599	3	40.685635, 40.694782, 40.696125, 40.699886, 40.70258, 40.703453, 40.703617	SITC[160.0307]IHGVWTQLPQC[160.0307]VAIDK	1	CFAH_HUMAN	Complement factor H OS=Homo sapiens GN=CFH PE=1 SV=4	1
25865430	638.85266	2	23.286219, 23.289274, 23.29627, 23.296556, 23.297232	HVVPNEVVVQ[129.0426]R	1	GELS_HUMAN	Gelsolin OS=Homo sapiens GN=GSN PE=1 SV=1	1
25865431	544.7817	4	27.925947, 27.92739, 27.927753, 27.932005, 27.93365, 27.936714	LEIQSQVDSQHVGHSVLTAK	1	APOB_HUMAN	Apolipoprotein B-100 OS=Homo sapiens GN=APOB PE=1 SV=1	1
25865432	371.87466	3	38.233772, 38.28182, 38.283627, 38.28412, 38.29062	QVPDVISSIR	0.83	TBCD4_HUMAN	TBC1 domain family member 4 OS=Homo sapiens GN=TBC1D4 PE=1 SV=2	0.41
25865433	487.2737	2	27.688448, 27.733536, 27.738228, 27.744106	TQVLHFTK	0.93	CO4A_HUMAN	Complement C4-A OS=Homo sapiens GN=C4A PE=1 SV=1	1
25865434	667.86145	2	44.342953, 44.36968, 44.37027, 44.371033, 44.38464	-	NaN	-	-	NaN
25865435	483.7328	2	27.315401, 27.320368	VDHFGYTK	1	APOB_HUMAN	Apolipoprotein B-100 OS=Homo sapiens GN=APOB PE=1 SV=1	1
25865436	530.9395	3	47.034786, 47.0474, 47.055775, 47.056705, 47.060547, 47.064163	ESLLNHFLYEVAR	1	AFAM_HUMAN	Afamin OS=Homo sapiens GN=AFM PE=1 SV=1	1
25865437	1027.9385	2	32.504017, 32.519905, 32.52157, 32.528797, 32.52973, 32.53254, 32.542507	GQELC[160.0307]ADYSENTFTEYK	1	VTDB_HUMAN	Vitamin D-binding protein OS=Homo sapiens GN=GC PE=1 SV=1	1
25865438	1097.0801	2	50.581993, 50.586716, 50.591427, 50.591713, 50.593437, 50.623302	-	NaN	-	-	NaN
25865439	745.0782	3	45.986046, 45.986343, 45.98669, 45.989353, 45.991524, 46.005024	-	NaN	-	-	NaN
25865440	982.99725	2	41.202225, 41.20401, 41.208054, 41.234753, 41.241405, 41.243206	-	NaN	-	-	NaN
25865441	558.95953	3	29.084568, 29.096666, 29.097403, 29.112326, 29.113857, 29.136723	NGVAQEPVHLDSPAIK	1	A1BG_HUMAN	Alpha-1B-glycoprotein OS=Homo sapiens GN=A1BG PE=1 SV=3	1
25865442	575.3377	1	26.306532, 26.307827	-	NaN	-	-	NaN
25865443	704.33075	2	35.59745, 35.599003, 35.604336, 35.606304, 35.611824	-	NaN	-	-	NaN
25865444	699.6725	3	28.632378, 28.644005, 28.6463, 28.64799, 28.64814	HTFM[147.0354]GVVSLGSPSGEVSHPR	1	FETUA_HUMAN	Alpha-2-HS-glycoprotein OS=Homo sapiens GN=AHSG PE=1 SV=1	1
25865445	707.0382	3	36.584747, 36.616394, 36.640293, 36.640343, 36.64099, 36.641277, 36.657078	PPSGGPGFLSIERPDSRPPR	1	CO4A_HUMAN	Complement C4-A OS=Homo sapiens GN=C4A PE=1 SV=1	1
25865446	820.44196	2	33.16077, 33.16999, 33.176357, 33.179546, 33.184864, 33.185287	-	NaN	-	-	NaN
25865447	410.7244	2	25.840189, 25.851002, 25.860806	VFALDQK	1	CO4A_HUMAN	Complement C4-A OS=Homo sapiens GN=C4A PE=1 SV=1	1
25865448	559.8074	2	35.603302, 35.61383, 35.614285, 35.62517	-	NaN	-	-	NaN
25865449	687.43915	1	23.113293, 23.16692, 23.195469, 23.253057	-	NaN	-	-	NaN
25865450	845.3569	3	32.902985, 32.904495, 32.905403, 32.90617, 32.907574, 32.908764	-	NaN	-	-	NaN
25865451	700.9085	2	53.82372, 53.823982, 53.841606, 53.847027, 53.851727, 53.8573	-	NaN	-	-	NaN
25865452	780.7704	3	60.063828, 60.0762, 60.07687, 60.084927, 60.09481, 60.106274, 60.117683	NALTGLPPGLFQASATLDTLVLK	1	A2GL_HUMAN	Leucine-rich alpha-2-glycoprotein OS=Homo sapiens GN=LRG1 PE=1 SV=2	1
25865453	766.3726	1	24.320272, 24.351429, 24.391254, 24.428755, 24.470858	-	NaN	-	-	NaN
25865454	665.3306	3	27.372215, 27.378622, 27.382643, 27.383274, 27.389782, 27.396915	ENADSLQASLRPHADELK	1	APOA4_HUMAN	Apolipoprotein A-IV OS=Homo sapiens GN=APOA4 PE=1 SV=3	1
25865455	559.30554	2	34.506317, 34.517517, 34.529713, 34.541233	TLLSNLEEAK	0.93	CLUS_HUMAN	Clusterin OS=Homo sapiens GN=CLU PE=1 SV=1	1
25865456	716.394	2	40.73226, 40.77435, 40.78584, 40.797733	ALVEQ[129.0426]GFTVPEIK	1	APOB_HUMAN	Apolipoprotein B-100 OS=Homo sapiens GN=APOB PE=1 SV=1	1
25865457	564.32214	2	46.063866, 46.073906, 46.080803, 46.088413, 46.088734	-	NaN	-	-	NaN
25865458	563.3168	1	34.95451, 34.958866, 34.985104	-	NaN	-	-	NaN
25865459	903.4055	3	40.537437, 40.537853, 40.53849, 40.54, 40.541615, 40.541996, 40.544167, 40.551548	-	NaN	-	-	NaN
25865460	513.7645	0	28.51753	-	NaN	-	-	NaN
25865461	749.32184	2	39.027287, 39.053814, 39.079147, 39.08981, 39.10976, 39.114727	-	NaN	-	-	NaN
25865462	500.7673	0	26.734957	QIELDLNR	0.88	TBD2A_HUMAN	TBC1 domain family member 2A OS=Homo sapiens GN=TBC1D2 PE=1 SV=2	0.86
25865463	451.2628	1	23.571177, 23.574657, 23.581802	-	NaN	-	-	NaN
25865464	613.7817	2	29.478338, 29.489529, 29.510208, 29.518265, 29.542538	-	NaN	-	-	NaN
25865465	424.69882	2	24.525177, 24.531355, 24.539814	-	NaN	-	-	NaN
25865466	788.88806	2	37.84437, 37.850956, 37.890923, 37.894325, 37.99765	-	NaN	-	-	NaN
25865467	552.7799	2	26.477373, 26.478205, 26.479153, 26.530905	LEPYADQLR	1	APOA4_HUMAN	Apolipoprotein A-IV OS=Homo sapiens GN=APOA4 PE=1 SV=3	1
25865468	360.85455	3	23.578228, 23.581202, 23.595385, 23.605204	-	NaN	-	-	NaN
25865469	657.6719	3	43.578274, 43.585762, 43.595734, 43.598007, 43.649837	KEAGIPEFYDYDVALIK	1	CFAB_HUMAN	Complement factor B OS=Homo sapiens GN=CFB PE=1 SV=2	1
25865470	766.7194	3	45.558968, 45.564144, 45.566624, 45.56804, 45.56908	-	NaN	-	-	NaN
25865471	450.26215	2	27.260937, 27.271358, 27.285797, 27.292461	-	NaN	-	-	NaN
25865472	528.2909	2	26.205648, 26.214607, 26.241053	-	NaN	-	-	NaN
25865473	885.4018	2	38.811012, 38.81614, 38.817192, 38.831444, 38.842743, 38.848244	-	NaN	-	-	NaN
25865474	542.7896	2	26.409508, 26.417492, 26.419744, 26.436964	-	NaN	-	-	NaN
25865475	467.2359	3	20.282194, 20.28444, 20.28967	-	NaN	-	-	NaN
25865476	860.46423	1	32.467804, 32.47525, 32.487377, 32.498123	-	NaN	-	-	NaN
25865477	785.3327	1	27.294447, 27.312098, 27.404503, 27.503479	-	NaN	-	-	NaN
25865478	494.7647	0	28.016485	-	NaN	-	-	NaN
25865479	573.8089	2	33.44314, 33.462086, 33.47249, 33.483414	-	NaN	-	-	NaN
25865480	514.2717	2	44.974155, 44.981506, 44.99435, 44.99819	LGFTDLFSK	1	KAIN_HUMAN	Kallistatin OS=Homo sapiens GN=SERPINA4 PE=1 SV=3	1
25865481	435.55792	3	25.665794, 25.677057, 25.678955, 25.679857, 25.715296	-	NaN	-	-	NaN
25865482	500.2782	2	25.321777, 25.32668, 25.33513, 25.348713	-	NaN	-	-	NaN
25865483	514.269	2	28.485912, 28.48772	-	NaN	-	-	NaN
25865484	1233.6881	2	57.42308, 57.435226, 57.43556, 57.441463, 57.44193, 57.44497, 57.45688	-	NaN	-	-	NaN
25865485	466.75937	2	31.254974, 31.272352, 31.276247	-	NaN	-	-	NaN
25865486	676.32416	2	22.407318, 22.415817, 22.421402, 22.43873	-	NaN	-	-	NaN
25865487	735.86597	2	43.515896, 43.523376, 43.55751, 43.56804, 43.569298	EELVYELNPLDH	1	CO4A_HUMAN	Complement C4-A OS=Homo sapiens GN=C4A PE=1 SV=1	1
25865488	737.34125	2	31.50754, 31.52162, 31.542944, 31.543922	-	NaN	-	-	NaN
25865489	608.8149	2	49.084454, 49.13061, 49.131348, 49.131485, 49.132668	-	NaN	-	-	NaN
25865490	956.5665	2	54.537735, 54.60869, 54.624023, 54.630054, 54.633747, 54.636803	TTIEKPVWLGFLGPIIK	1	CERU_HUMAN	Ceruloplasmin OS=Homo sapiens GN=CP PE=1 SV=1	1
25865491	581.8021	2	38.50188, 38.514412, 38.515213, 38.51873	EVSFDVELPK	1	ITIH3_HUMAN	Inter-alpha-trypsin inhibitor heavy chain H3 OS=Homo sapiens GN=ITIH3 PE=1 SV=2	1
25865492	523.3007	2	35.939503, 35.985943, 35.996674, 35.999023	IPSVQINFK	1	APOB_HUMAN	Apolipoprotein B-100 OS=Homo sapiens GN=APOB PE=1 SV=1	1
25865493	558.30566	2	34.67494, 34.678883	-	NaN	-	-	NaN
25865494	557.32153	2	38.461227, 38.470512, 38.472786, 38.475002	-	NaN	-	-	NaN
25865495	802.06433	3	55.427708, 55.429913, 55.430107, 55.430355, 55.43128, 55.431526, 55.4317	HVEDVPAFQ[129.0426]ALGSLNDLQFFR	1	ZA2G_HUMAN	Zinc-alpha-2-glycoprotein OS=Homo sapiens GN=AZGP1 PE=1 SV=1	1
25865496	870.53436	1	30.591156, 30.592306, 30.593676, 30.598112	LLELTGPK	1	A1BG_HUMAN	Alpha-1B-glycoprotein OS=Homo sapiens GN=A1BG PE=1 SV=3	1
25865497	730.8551	2	28.409662, 28.418169, 28.423243, 28.424316	-	NaN	-	-	NaN
25865498	1005.98846	2	45.611828, 45.622086, 45.647625, 45.64846, 45.654335, 45.657055	-	NaN	-	-	NaN
25865499	1514.1249	2	29.038132, 29.039516, 29.04406, 29.045837, 29.046638, 29.047691, 29.04838	-	NaN	-	-	NaN
25865500	626.3366	2	32.812027, 32.818695, 32.823452, 32.827682	SISIVGSYVGNR	1	ADH1_YEAST	Alcohol dehydrogenase 1 OS=Saccharomyces cerevisiae GN=ADH1 PE=1 SV=4	1
25865501	628.9609	3	37.75636, 37.75751, 37.773396, 37.78332, 37.789845, 37.794655, 37.79536	-	NaN	-	-	NaN
25865502	613.7828	2	29.922632, 29.931648, 29.945137, 29.948647	-	NaN	-	-	NaN
25865503	520.6183	3	31.925472, 31.929482, 31.940292, 31.949743, 31.962614, 31.970095, 32.061428	KYPVAHFIDQTLK	0.87	IC1_HUMAN	Plasma protease C1 inhibitor OS=Homo sapiens GN=SERPING1 PE=1 SV=2	1
25865504	564.2789	2	22.571514, 22.573515, 22.715128	AGEVQEPELR	1	ZA2G_HUMAN	Zinc-alpha-2-glycoprotein OS=Homo sapiens GN=AZGP1 PE=1 SV=1	1
25865505	745.07855	3	46.186543, 46.18881, 46.18921, 46.190437, 46.19045, 46.191765	-	NaN	-	-	NaN
25865506	1009.7492	3	29.028313, 29.03896, 29.041958, 29.042313, 29.043133, 29.04351, 29.043736	-	NaN	-	-	NaN
25865507	986.46295	3	51.36093, 51.413544, 51.414158, 51.415443, 51.41672, 51.417076, 51.41757, 51.421875	-	NaN	-	-	NaN
25865508	651.67816	3	47.22244, 47.238598, 47.257164, 47.259174, 47.26103, 47.265537, 47.266327, 47.294544	FTVDRPFLFLIYEHR	1	HEP2_HUMAN	Heparin cofactor 2 OS=Homo sapiens GN=SERPIND1 PE=1 SV=3	1
25865509	1100.6025	1	42.533527, 42.55842, 42.567944, 42.573685	-	NaN	-	-	NaN
25865510	1106.0588	2	36.915676, 36.92204, 36.923794, 36.92796	-	NaN	-	-	NaN
25865511	502.9534	3	34.601532, 34.604366, 34.607597, 34.608875, 34.613575	-	NaN	-	-	NaN
25865512	731.7157	3	50.553593, 50.556385, 50.576336, 50.58519, 50.586346, 50.588814, 50.590263	-	NaN	-	-	NaN
25865513	592.3368	2	36.897533, 36.903595, 36.928307, 36.936058	-	NaN	-	-	NaN
25865514	1290.6527	2	49.352535, 49.38954, 49.39355, 49.39594, 49.40679, 49.53282, 49.62888	-	NaN	-	-	NaN
25865515	470.91492	3	32.48078, 32.485073, 32.487125, 32.48775, 32.493446, 32.49486	FQFPGKPGIYTR	1	APOB_HUMAN	Apolipoprotein B-100 OS=Homo sapiens GN=APOB PE=1 SV=1	1
25865516	416.74478	0	33.65172	-	NaN	-	-	NaN
25865517	500.80106	2	31.827463, 31.82853, 31.830107	-	NaN	-	-	NaN
25865518	444.3144	1	32.140163, 32.156487, 32.16799	-	NaN	-	-	NaN
25865519	654.30804	3	40.589764, 40.59649, 40.604477, 40.612514, 40.629406	QVEGM[147.0354]EDWKQDSQLQK	0.89	ZA2G_HUMAN	Zinc-alpha-2-glycoprotein OS=Homo sapiens GN=AZGP1 PE=1 SV=1	1
25865520	662.00275	3	34.30314, 34.303265, 34.305206, 34.305317, 34.305473, 34.32302, 34.3493	GHLFLQTDQPIYNPGQR	1	CO4A_HUMAN	Complement C4-A OS=Homo sapiens GN=C4A PE=1 SV=1	1
25865521	637.6574	3	39.278324, 39.309666, 39.326862, 39.33415, 39.3343	PTNSPELEETLTHTITK	1	KNG1_HUMAN	Kininogen-1 OS=Homo sapiens GN=KNG1 PE=1 SV=2	1
25865522	500.77084	2	29.112112, 29.172659, 29.183346, 29.227598	LALWEGPSK	0.89	FARP2_HUMAN	FERM, RhoGEF and pleckstrin domain-containing protein 2 OS=Homo sapiens GN=FARP2 PE=1 SV=3	0.48
25865523	338.17526	1	23.573015, 23.57794, 23.597824	-	NaN	-	-	NaN
25865524	544.6501	3	53.321243, 53.32165, 53.32196, 53.322258, 53.32278, 53.326077	HLVPGAPFLLQ[129.0426]ALVR	1	CO4A_HUMAN	Complement C4-A OS=Homo sapiens GN=C4A PE=1 SV=1	1
25865525	595.8108	2	44.61978, 44.631027, 44.633694	DFDFVPPVVR	1	CO3_HUMAN	Complement C3 OS=Homo sapiens GN=C3 PE=1 SV=2	1
25865526	602.28687	3	34.39877, 34.40389, 34.40875, 34.409286, 34.426193, 34.46632	-	NaN	-	-	NaN
25865527	515.25116	2	29.211706, 29.255177	-	NaN	-	-	NaN
25865528	532.80414	2	38.389057, 38.393387, 38.39683, 38.406246	IHLISTQSAI	1	FIBG_HUMAN	Fibrinogen gamma chain OS=Homo sapiens GN=FGG PE=1 SV=3	1
25865529	711.85657	2	27.375435, 27.379644, 27.380598, 27.398941, 27.402805	-	NaN	-	-	NaN
25865530	469.57843	3	37.755848, 37.76783, 37.77122, 37.775665, 37.77784, 37.779453	YEITTIHNLFR	1	HEP2_HUMAN	Heparin cofactor 2 OS=Homo sapiens GN=SERPIND1 PE=1 SV=3	1
25865531	849.1027	3	40.401134, 40.45074, 40.45178, 40.452137, 40.462513, 40.466984, 40.469013	SLDHHIVTPLTSLVIENEAGDER	1	ITIH2_HUMAN	Inter-alpha-trypsin inhibitor heavy chain H2 OS=Homo sapiens GN=ITIH2 PE=1 SV=2	1
25865532	1226.6055	3	60.182125, 60.184933, 60.186844, 60.187386, 60.191372, 60.19207, 60.195442, 60.22579	VWPQQPSGELFEIEIDTLETTC[160.0307]HVLDPTPVAR	1	FETUA_HUMAN	Alpha-2-HS-glycoprotein OS=Homo sapiens GN=AHSG PE=1 SV=1	1
25865533	562.3015	1	28.867674, 28.87287	-	NaN	-	-	NaN
25865534	543.25903	0	20.500992	-	NaN	-	-	NaN
25865535	634.8645	2	34.881744, 34.88374	DLKVEDIPLAR	1	APOB_HUMAN	Apolipoprotein B-100 OS=Homo sapiens GN=APOB PE=1 SV=1	1
25865536	575.98267	3	35.226437, 35.23067, 35.260307, 35.262478, 35.26257, 35.264427	-	NaN	-	-	NaN
25865537	602.3149	2	35.216473, 35.217766, 35.22113, 35.224583	PVNLPGEHGQR	1	FINC_HUMAN	Fibronectin OS=Homo sapiens GN=FN1 PE=1 SV=3	1
25865538	564.28125	0	22.472404	AGEVQEPELR	1	ZA2G_HUMAN	Zinc-alpha-2-glycoprotein OS=Homo sapiens GN=AZGP1 PE=1 SV=1	1
25865539	475.2044	3	18.6367, 18.661404, 18.667984, 18.67051, 18.671568, 18.676659	TEQ[129.0426]AAVARC[160.0307]Q[129.0426]C[160.0307]K	0.86	FA12_HUMAN	Coagulation factor XII OS=Homo sapiens GN=F12 PE=1 SV=2	1
25865540	618.8234	2	23.001581, 23.020914, 23.021568, 23.023897, 23.025923	-	NaN	-	-	NaN
25865541	501.26215	4	34.58706, 34.587967, 34.59525, 34.596195, 34.596706, 34.599106, 34.616478	-	NaN	-	-	NaN
25865542	536.7625	2	23.844864, 23.871798, 23.882906, 23.886112	-	NaN	-	-	NaN
25865543	804.69354	3	35.52421, 35.54104, 35.543236, 35.54335, 35.5442, 35.545513, 35.54906	-	NaN	-	-	NaN
25865544	842.9881	2	45.887794, 45.90897, 45.92976, 45.936165, 45.938072, 45.939293	-	NaN	-	-	NaN
25865545	864.48627	1	24.656555, 24.674911, 24.687284, 24.69642	LINDYVK	1	AACT_HUMAN	Alpha-1-antichymotrypsin OS=Homo sapiens GN=SERPINA3 PE=1 SV=2	1
25865546	668.10016	2	44.426514, 44.429367	-	NaN	-	-	NaN
25865547	645.3129	2	28.521418, 28.521545, 28.531237	ELDESLQ[129.0426]VAER	1	CLUS_HUMAN	Clusterin OS=Homo sapiens GN=CLU PE=1 SV=1	1
25865548	657.6763	3	42.110546, 42.115765, 42.118137, 42.118866, 42.122284	-	NaN	-	-	NaN
25865549	553.6147	3	27.76196, 27.763933, 27.769608, 27.771358, 27.795841	-	NaN	-	-	NaN
25865550	523.78986	2	35.49012, 35.494473, 35.50683, 35.512386, 35.516975	HLTIPYFR	0.96	AACT_HUMAN	Alpha-1-antichymotrypsin OS=Homo sapiens GN=SERPINA3 PE=1 SV=2	1
25865551	559.28625	3	30.503792, 30.54344, 30.544867, 30.544958	N[115.0269]GVAQEPVHLDSPAIK	1	A1BG_HUMAN	Alpha-1B-glycoprotein OS=Homo sapiens GN=A1BG PE=1 SV=3	1
25865552	516.92255	3	28.225176, 28.234789, 28.24376, 28.254261, 28.254982, 28.264755	-	NaN	-	-	NaN
25865553	483.7381	2	30.030941, 30.043915, 30.044224, 30.059097	-	NaN	-	-	NaN
25865554	607.6581	3	43.282795, 43.28817, 43.289333, 43.290382, 43.292336, 43.293434	DAVEKPQEFTIVAFVK	1	APOB_HUMAN	Apolipoprotein B-100 OS=Homo sapiens GN=APOB PE=1 SV=1	1
25865555	1183.0813	2	46.850964, 46.946026, 46.946396, 46.952152, 46.95378, 46.955982, 47.015217	LLQ[129.0426]DEFPGIPSPLDAAVEC[160.0307]HR	1	HEMO_HUMAN	Hemopexin OS=Homo sapiens GN=HPX PE=1 SV=2	1
25865556	703.3702	1	32.21118, 32.22525, 32.25313, 32.26845	-	NaN	-	-	NaN
25865557	512.76056	4	21.082659, 21.115438, 21.116001, 21.163435	LSYEGEVTK	1	PEDF_HUMAN	Pigment epithelium-derived factor OS=Homo sapiens GN=SERPINF1 PE=1 SV=3	1
25865558	495.26788	2	24.322374, 24.331034, 24.353374, 24.353739	PVQ[129.0426]GVAYVR	0.99	CO4A_HUMAN	Complement C4-A OS=Homo sapiens GN=C4A PE=1 SV=1	1
25865559	714.0252	3	40.210804, 40.216507, 40.22523, 40.225628	DIPTN[115.0269]SPELEETLTHTITK	1	KNG1_HUMAN	Kininogen-1 OS=Homo sapiens GN=KNG1 PE=1 SV=2	1
25865560	371.87625	3	38.446255, 38.47216, 38.473885, 38.477272, 38.48047	-	NaN	-	-	NaN
25865561	1679.7411	2	37.88027, 37.88325, 37.890884, 37.897446, 37.898693, 37.898697, 37.899986, 37.900135	-	NaN	-	-	NaN
25865562	603.3242	2	39.035557, 39.0357, 39.043858, 39.049416, 39.06564	PESTLFGSVIR	1	C1S_HUMAN	Complement C1s subcomponent OS=Homo sapiens GN=C1S PE=1 SV=1	1
25865563	726.3727	2	36.31943, 36.338024, 36.345, 36.363216, 36.375614	-	NaN	-	-	NaN
25865564	959.1473	3	60.27904, 60.279076, 60.279766, 60.284447, 60.285427, 60.287586	-	NaN	-	-	NaN
25865565	619.35846	1	38.39618, 38.401424, 38.447998	-	NaN	-	-	NaN
25865566	879.0953	3	59.017292, 59.03644, 59.04115, 59.042164, 59.043446, 59.043865, 59.045662	-	NaN	-	-	NaN
25865567	746.85583	2	51.760887, 51.76628, 51.7685, 51.769634	TDC[160.0307]PGDALFDLLR	1	PGRP2_HUMAN	N-acetylmuramoyl-L-alanine amidase OS=Homo sapiens GN=PGLYRP2 PE=1 SV=1	1
25865568	592.8313	2	29.674099, 29.674757, 29.677938	IQNILTEEPK	1	PON1_HUMAN	Serum paraoxonase/arylesterase 1 OS=Homo sapiens GN=PON1 PE=1 SV=2	1
25865569	902.1309	3	62.823093, 62.825035, 62.82758, 62.827847, 62.828327, 62.831028, 62.83114, 62.837715	FDLVPVPTNLYGDFFTGDAYVILK	1	GELS_HUMAN	Gelsolin OS=Homo sapiens GN=GSN PE=1 SV=1	1
25865570	982.86383	3	49.792515, 49.800507, 49.801174, 49.801533, 49.803173, 49.80331, 49.803944, 49.804226	-	NaN	-	-	NaN
25865571	500.27597	0	28.266134	-	NaN	-	-	NaN
25865572	1184.1306	2	67.76715, 67.76802, 67.76897, 67.77604, 67.78235, 67.8222	-	NaN	-	-	NaN
25865573	593.2805	2	21.699734, 21.703825, 21.704062, 21.712479	-	NaN	-	-	NaN
25865574	1157.5918	2	30.845633, 30.848993, 30.852324, 30.85302, 30.853212, 30.883013	VTTVASHTSDSDVPSGVTEVVVK	0.97	CLUS_HUMAN	Clusterin OS=Homo sapiens GN=CLU PE=1 SV=1	1
25865575	635.8505	2	32.575092, 32.57603, 32.57686, 32.58013, 32.58238	-	NaN	-	-	NaN
25865576	707.42145	2	42.26031, 42.26195	-	NaN	-	-	NaN
25865577	607.852	2	37.071896, 37.07654, 37.077297, 37.07764	-	NaN	-	-	NaN
25865578	835.97626	2	56.176273, 56.177628, 56.177856, 56.18551, 56.18607, 56.186333	VAGLLEDTFPGLLGLR	1	ALS_HUMAN	Insulin-like growth factor-binding protein complex acid labile chain OS=Homo sapiens GN=IGFALS PE=1 SV=1	1
25865579	939.45056	3	46.328445, 46.333923, 46.340088, 46.344574, 46.344788, 46.347187, 46.34933	-	NaN	-	-	NaN
25865580	677.88025	2	25.95857, 25.97465, 25.978151, 25.982552	-	NaN	-	-	NaN
25865581	444.24197	2	23.779135, 23.780611, 23.786835, 23.788717	-	NaN	-	-	NaN
25865582	550.2821	2	33.374504, 33.389942	-	NaN	-	-	NaN
25865583	665.6197	3	25.998268, 26.0016, 26.001749, 26.005611, 26.009777, 26.010897, 26.02023	FSPATHPSEGLEEN[115.0269]YC[160.0307]R	1	PLMN_HUMAN	Plasminogen OS=Homo sapiens GN=PLG PE=1 SV=2	1
25865584	848.7739	3	53.736206, 53.749893, 53.756035, 53.75635, 53.758083, 53.759277, 53.760117, 53.780266	-	NaN	-	-	NaN
25865585	635.3744	2	39.619232, 39.63738, 39.646862, 39.650063	ALQDQ[129.0426]LVLVAAK	1	ANGT_HUMAN	Angiotensinogen OS=Homo sapiens GN=AGT PE=1 SV=1	1
25865586	733.394	2	43.50916, 43.526848, 43.5698, 43.583363	DVVLTTTFVDDIK	1	CO9_HUMAN	Complement component C9 OS=Homo sapiens GN=C9 PE=1 SV=2	1
25865587	853.9074	4	48.103546, 48.10443, 48.10619, 48.106407, 48.107933, 48.108395, 48.108574, 48.10966, 48.1129, 48.11512	-	NaN	-	-	NaN
25865588	912.5018	1	36.453815, 36.4574, 36.46462, 36.473675	KPTLYYK	1	APOH_HUMAN	Beta-2-glycoprotein 1 OS=Homo sapiens GN=APOH PE=1 SV=3	1
25865589	900.4502	1	26.348944, 26.36707, 26.368998, 26.370476	GEFYIGSK	1	CERU_HUMAN	Ceruloplasmin OS=Homo sapiens GN=CP PE=1 SV=1	1
25865590	638.33185	3	37.923897, 37.929523, 37.932934	-	NaN	-	-	NaN
25865591	757.36554	2	25.219019, 25.255453, 25.26165, 25.261808, 25.287094, 25.299349	YLQEIYNSNNQK	1	FIBG_HUMAN	Fibrinogen gamma chain OS=Homo sapiens GN=FGG PE=1 SV=3	1
25865592	588.25665	2	24.197111, 24.23551, 24.241434, 24.242655, 24.246017	-	NaN	-	-	NaN
25865593	400.73767	2	25.16321, 25.180342, 25.219137	-	NaN	-	-	NaN
25865594	1039.6412	1	53.669422, 53.671093, 53.686207, 53.68947, 53.71039	LAPGELTIIL	1	APOB_HUMAN	Apolipoprotein B-100 OS=Homo sapiens GN=APOB PE=1 SV=1	1
25865595	599.2878	2	23.370865, 23.394556, 23.3959, 23.401155, 23.403776	-	NaN	-	-	NaN
25865596	891.9767	2	49.602364, 49.60689, 49.608288, 49.60993, 49.610664, 49.61259, 49.612602	EIPAWVPFDPAAQITK	1	ZA2G_HUMAN	Zinc-alpha-2-glycoprotein OS=Homo sapiens GN=AZGP1 PE=1 SV=1	1
25865597	510.57538	3	33.0777, 33.079933, 33.081436, 33.094032, 33.09559, 33.10291	FATTFYQ[129.0426]HLADSK	0.91	ANT3_HUMAN	Antithrombin-III OS=Homo sapiens GN=SERPINC1 PE=1 SV=1	1
25865598	550.8394	2	41.988773, 41.993378, 41.9938, 41.997734	LPFSTVVPLK	0.99	APOH_HUMAN	Beta-2-glycoprotein 1 OS=Homo sapiens GN=APOH PE=1 SV=3	1
25865599	515.92773	3	30.050806, 30.051619, 30.052658, 30.053972	-	NaN	-	-	NaN
25865600	1120.4844	3	38.501537, 38.582066, 38.58422, 38.587116, 38.589054, 38.5948	-	NaN	-	-	NaN
25865601	680.8034	2	25.519327, 25.526459, 25.586489, 25.628942, 25.634518, 25.64314, 25.670097	SEYQADYESLR	1	APOB_HUMAN	Apolipoprotein B-100 OS=Homo sapiens GN=APOB PE=1 SV=1	1
25865602	394.23453	2	37.17079, 37.183506, 37.192684, 37.19834	-	NaN	-	-	NaN
25865603	669.837	2	42.87572, 42.875732, 42.877506, 42.87817, 42.880585, 42.911617	-	NaN	-	-	NaN
25865604	757.834	2	32.33846, 32.339893, 32.341293, 32.363895, 32.37744	EHAVEGDC[160.0307]DFQLL	1	FETUA_HUMAN	Alpha-2-HS-glycoprotein OS=Homo sapiens GN=AHSG PE=1 SV=1	1
25865605	527.751	2	20.479845, 20.530605, 20.560196, 20.580658, 20.583935	LDNIYSSDK	1	APOB_HUMAN	Apolipoprotein B-100 OS=Homo sapiens GN=APOB PE=1 SV=1	1
25865606	608.6469	3	26.254038, 26.257784, 26.258816, 26.264406, 26.264782	-	NaN	-	-	NaN
25865607	441.2448	1	32.230686, 32.23889, 32.240974	-	NaN	-	-	NaN
25865608	613.62146	3	39.549984, 39.57209, 39.580658, 39.581013, 39.586323	SGAQ[129.0426]ATWTELPWPHEK	1	HEMO_HUMAN	Hemopexin OS=Homo sapiens GN=HPX PE=1 SV=2	1
25865609	586.31976	2	39.7454, 39.751976, 39.764095, 39.767136	TGLLLLSDPDK	0.93	ITIH4_HUMAN	Inter-alpha-trypsin inhibitor heavy chain H4 OS=Homo sapiens GN=ITIH4 PE=1 SV=4	1
25865610	1269.1287	2	48.768414, 48.770355, 48.772392, 48.780045, 48.783916, 48.784492, 48.791897, 48.7936	-	NaN	-	-	NaN
25865611	642.6804	3	55.35278, 55.35445, 55.357327, 55.36592, 55.374737, 55.393105	VTWAPPPSIDLTNFLVR	1	FINC_HUMAN	Fibronectin OS=Homo sapiens GN=FN1 PE=1 SV=3	1
25865612	872.23267	5	38.52762, 38.531227, 38.53624, 38.540546, 38.54905, 38.54921, 38.55624, 38.562794, 38.57291	-	NaN	-	-	NaN
25865613	617.805	2	32.142353, 32.152817, 32.158524	-	NaN	-	-	NaN
25865614	1132.1461	3	35.020386, 35.021645, 35.022186, 35.02404, 35.02711, 35.03307, 35.0364, 35.039627	-	NaN	-	-	NaN
25865615	967.0169	2	47.88685, 47.910496, 47.949936, 47.95916, 47.959778, 47.96018	-	NaN	-	-	NaN
25865616	831.3793	2	33.97943, 33.984818, 34.009098	EHAVEGDC[160.0307]DFQ[129.0426]LLK	1	FETUA_HUMAN	Alpha-2-HS-glycoprotein OS=Homo sapiens GN=AHSG PE=1 SV=1	1
25865617	510.26843	3	30.356354, 30.358355, 30.36085, 30.364126, 30.41728	-	NaN	-	-	NaN
25865618	456.7427	2	21.759739, 21.769192, 21.772547, 21.780506	-	NaN	-	-	NaN
25865619	459.25208	2	32.947662, 32.951797, 32.95336	-	NaN	-	-	NaN
25865620	379.86554	3	23.582712, 23.592789, 23.596655, 23.599108	-	NaN	-	-	NaN
25865621	847.9602	2	38.409863, 38.431454, 38.437534, 38.441082, 38.442482	KFPSGTFEQVSQLVK	1	VTDB_HUMAN	Vitamin D-binding protein OS=Homo sapiens GN=GC PE=1 SV=1	1
25865622	667.37756	2	41.507103, 41.5097, 41.509968, 41.511894, 41.512474	-	NaN	-	-	NaN
25865623	527.3575	1	54.62029, 54.632, 54.63963	-	NaN	-	-	NaN
25865624	576.2932	2	30.061323, 30.093878	LDFSSQADLR	1	APOB_HUMAN	Apolipoprotein B-100 OS=Homo sapiens GN=APOB PE=1 SV=1	1
25865625	567.95966	3	28.205648, 28.210726, 28.215445, 28.21567, 28.21779	ATLYALSHAVNNYHK	1	APOB_HUMAN	Apolipoprotein B-100 OS=Homo sapiens GN=APOB PE=1 SV=1	1
25865626	841.79865	3	57.9256, 57.92698, 57.9323, 57.932728, 57.934765, 57.936565, 57.955334	-	NaN	-	-	NaN
25865627	667.37085	2	32.953705, 32.959213, 32.9756, 32.987774	-	NaN	-	-	NaN
25865628	736.35956	2	30.660402, 30.667402, 30.67462, 30.681484, 30.689354	EVGPTN[115.0269]ADPVC[160.0307]LAK	1	CERU_HUMAN	Ceruloplasmin OS=Homo sapiens GN=CP PE=1 SV=1	1
25865629	572.5776	4	54.679703, 54.684658, 54.690624, 54.691513, 54.6931, 54.6933, 54.693405	LDAHKVLSALQAVQGLLVAQGR	1	ANGT_HUMAN	Angiotensinogen OS=Homo sapiens GN=AGT PE=1 SV=1	1
25865630	493.58493	3	23.980135, 23.980963, 23.981152, 23.984163, 23.984528, 23.98524	LHSLHLEGSC[160.0307]LGR	0.84	ALS_HUMAN	Insulin-like growth factor-binding protein complex acid labile chain OS=Homo sapiens GN=IGFALS PE=1 SV=1	1
25865631	521.7752	4	36.494896, 36.49919, 36.50001, 36.502106, 36.504433, 36.569344	-	NaN	-	-	NaN
25865632	641.5912	4	48.462967, 48.46339, 48.46378, 48.46483, 48.466053, 48.488968	-	NaN	-	-	NaN
25865633	403.22913	1	31.454811, 31.455818, 31.499474	-	NaN	-	-	NaN
25865634	763.8752	2	35.665367, 35.66775	-	NaN	-	-	NaN
25865635	572.3053	2	29.189941, 29.280815, 29.282919, 29.29499	-	NaN	-	-	NaN
25865636	738.37115	3	43.681293, 43.682655, 43.684464, 43.686577, 43.689384, 43.70051	-	NaN	-	-	NaN
25865637	609.79944	2	24.55313, 24.561756, 24.566048, 24.56984	DFTC[160.0307]VHQALK	1	IC1_HUMAN	Plasma protease C1 inhibitor OS=Homo sapiens GN=SERPING1 PE=1 SV=2	1
25865638	625.07684	4	35.269962, 35.316795, 35.341343, 35.352203, 35.373245, 35.37737	-	NaN	-	-	NaN
25865639	562.9645	3	35.787777, 35.82245, 35.82419, 35.825203, 35.825436, 35.82638	-	NaN	-	-	NaN
25865640	799.4963	1	25.151417, 25.20187, 25.204865	VLEPTLK	1	VTDB_HUMAN	Vitamin D-binding protein OS=Homo sapiens GN=GC PE=1 SV=1	1
25865641	574.35364	1	23.168655, 23.186106	-	NaN	-	-	NaN
25865642	543.599	3	28.720411, 28.769594, 28.781492, 28.798714, 28.816051	-	NaN	-	-	NaN
25865643	473.5542	3	43.73224, 43.73248, 43.736668, 43.740204, 43.74492	-	NaN	-	-	NaN
25865644	621.3023	2	29.862535, 29.9205	TEDSSSFLIDK	1	THBG_HUMAN	Thyroxine-binding globulin OS=Homo sapiens GN=SERPINA7 PE=1 SV=2	1
25865645	504.2451	3	32.07417, 32.08951, 32.09866, 32.118877, 32.12211, 32.129402	FATTFYQHLADSK	1	ANT3_HUMAN	Antithrombin-III OS=Homo sapiens GN=SERPINC1 PE=1 SV=1	1
25865646	435.76633	2	27.700083, 27.700407, 27.735653	-	NaN	-	-	NaN
25865647	939.12805	3	45.72488, 45.741875, 45.74224, 45.75013, 45.751904, 45.753357, 45.759125	LLQEGQALEYVC[160.0307]PSGFYPYPVQTR	1	CFAB_HUMAN	Complement factor B OS=Homo sapiens GN=CFB PE=1 SV=2	1
25865648	735.3987	2	43.163998, 43.252308	VTFQLTYEEVLK	1	ITIH1_HUMAN	Inter-alpha-trypsin inhibitor heavy chain H1 OS=Homo sapiens GN=ITIH1 PE=1 SV=3	1
25865649	575.8091	2	33.275326, 33.310738, 33.32084	-	NaN	-	-	NaN
25865650	625.99225	3	40.58605, 40.60209, 40.60591, 40.606525	-	NaN	-	-	NaN
25865651	424.74277	2	34.10082, 34.107136, 34.110554, 34.115597, 34.12279	PVTQYLK	1	AFAM_HUMAN	Afamin OS=Homo sapiens GN=AFM PE=1 SV=1	1
25865652	1147.5822	3	62.82349, 62.85371, 62.854305, 62.860573, 62.864067, 62.86422	YSQPEDSLIPFFEITVPESQLTVSQFTLPK	1	APOB_HUMAN	Apolipoprotein B-100 OS=Homo sapiens GN=APOB PE=1 SV=1	1
25865653	587.31	2	29.70445, 29.70453, 29.708338, 29.733208	-	NaN	-	-	NaN
25865654	552.7754	2	31.943176, 31.949648, 31.95164	EHSSLAFWK	1	APOH_HUMAN	Beta-2-glycoprotein 1 OS=Homo sapiens GN=APOH PE=1 SV=3	1
25865655	515.7678	2	48.953415, 48.95354, 48.954647, 48.957664	-	NaN	-	-	NaN
25865656	608.32135	2	36.887115, 36.88787, 36.888676, 36.89194	-	NaN	-	-	NaN
25865657	833.3949	3	40.747704, 40.74976, 40.75077, 40.75185, 40.764965, 40.766636, 40.770493	ADSVVDLLSYNVQGSGETTYDHK	1	APOB_HUMAN	Apolipoprotein B-100 OS=Homo sapiens GN=APOB PE=1 SV=1	1
25865658	521.2761	3	38.204056, 38.20505, 38.206676, 38.20905, 38.213768, 38.22335	GPEVQ[129.0426]LVAHSPWLK	1	CO4A_HUMAN	Complement C4-A OS=Homo sapiens GN=C4A PE=1 SV=1	1
25865659	822.37317	3	36.265167, 36.27431, 36.27655, 36.27865, 36.2833	-	NaN	-	-	NaN
25865660	563.53894	4	39.349636, 39.35571, 39.355907, 39.3629, 39.374474, 39.374844, 39.489574	-	NaN	-	-	NaN
25865661	764.38464	3	41.394215, 41.434605, 41.44091, 41.445347	AFLEVNEEGSEAAASTAVVIAGR	1	ANT3_HUMAN	Antithrombin-III OS=Homo sapiens GN=SERPINC1 PE=1 SV=1	1
25865662	743.3854	2	44.649204, 44.650898, 44.65194, 44.65511, 44.656944	-	NaN	-	-	NaN
25865663	851.9261	2	51.29032, 51.299118, 51.30176, 51.306152, 51.318615	-	NaN	-	-	NaN
25865664	505.24722	2	19.222689, 19.250122, 19.256, 19.262127	PHANEVSQK	1	APOA4_HUMAN	Apolipoprotein A-IV OS=Homo sapiens GN=APOA4 PE=1 SV=3	1
25865665	716.68243	3	38.869366, 38.89453, 38.90721, 38.912426, 38.946426	IFFHLNAVALGDGGHYTC[160.0307]R	1	A1BG_HUMAN	Alpha-1B-glycoprotein OS=Homo sapiens GN=A1BG PE=1 SV=3	1
25865666	621.96497	3	24.17647, 24.188744, 24.191017, 24.191984, 24.19389, 24.198969, 24.201435	HTSVQTTSSGSGPFTDVR	1	FINC_HUMAN	Fibronectin OS=Homo sapiens GN=FN1 PE=1 SV=3	1
25865667	755.73615	3	50.90177, 50.929455, 50.933083, 50.93475, 50.93914, 50.93959, 50.942394	-	NaN	-	-	NaN
25865668	515.9338	3	19.42162, 19.488554, 19.488571, 19.489866, 19.510136	LTIGEGQQHHLGGAK	1	FIBG_HUMAN	Fibrinogen gamma chain OS=Homo sapiens GN=FGG PE=1 SV=3	1
25865669	456.7535	2	27.522606, 27.556242, 27.579298, 27.583641, 27.614014	-	NaN	-	-	NaN
25865670	800.8769	2	31.963163, 31.968056, 32.013905, 32.02639, 32.027477	IASFSQN[115.0269]C[160.0307]DIYPGK	1	KNG1_HUMAN	Kininogen-1 OS=Homo sapiens GN=KNG1 PE=1 SV=2	1
25865671	557.30206	3	30.261478, 30.26203, 30.277075	-	NaN	-	-	NaN
25865672	767.34607	2	38.10414, 38.109833, 38.118725, 38.120613, 38.124275, 38.139038	-	NaN	-	-	NaN
25865673	635.3787	1	32.85625, 32.859997, 32.861916	-	NaN	-	-	NaN
25865674	1042.5151	2	43.095615, 43.098827, 43.1138, 43.11682, 43.11691, 43.11722, 43.120266	-	NaN	-	-	NaN
25865675	615.35004	1	31.398748, 31.404995, 31.423197	-	NaN	-	-	NaN
25865676	596.3796	1	24.662674, 24.671934, 24.678589	IDVHLVPDRK	0.99	CFAH_HUMAN	Complement factor H OS=Homo sapiens GN=CFH PE=1 SV=4	1
25865677	579.5419	2	31.918392, 31.922869	-	NaN	-	-	NaN
25865678	416.7575	2	38.047142, 38.060654, 38.06391, 38.071594, 38.079277	FLVNLVK	1	AFAM_HUMAN	Afamin OS=Homo sapiens GN=AFM PE=1 SV=1	1
25865679	489.28427	2	31.642494, 31.647413, 31.651554, 31.653416, 31.656738	-	NaN	-	-	NaN
25865680	575.61865	3	33.210953, 33.22051	FRDEELSC[160.0307]TVVELK	0.99	AACT_HUMAN	Alpha-1-antichymotrypsin OS=Homo sapiens GN=SERPINA3 PE=1 SV=2	1
25865681	833.3981	4	47.515488, 47.531925, 47.532307, 47.535114, 47.5358, 47.5359, 47.544697, 47.54479, 47.57886	-	NaN	-	-	NaN
25865682	561.65405	3	38.38847, 38.39029, 38.39351, 38.396904, 38.397568	IHLISTQSAIPYALR	1	FIBG_HUMAN	Fibrinogen gamma chain OS=Homo sapiens GN=FGG PE=1 SV=3	1
25865683	418.73032	2	24.966187, 24.979717, 24.981148, 24.983725, 24.984192	-	NaN	-	-	NaN
25865684	699.3728	1	25.440577, 25.547544	-	NaN	-	-	NaN
25865685	599.79974	2	24.101768, 24.103195, 24.105095, 24.108788	HTLN[115.0269]Q[129.0426]IDEVK	1	FETUA_HUMAN	Alpha-2-HS-glycoprotein OS=Homo sapiens GN=AHSG PE=1 SV=1	1
25865686	667.37616	2	42.016163, 42.01977, 42.021328, 42.02194	-	NaN	-	-	NaN
25865687	941.52374	2	60.954067, 60.985256, 60.996124, 60.997753, 61.00072	-	NaN	-	-	NaN
25865688	643.8095	2	27.024277, 27.062155, 27.06815, 27.071335	-	NaN	-	-	NaN
25865689	559.5915	3	24.404604, 24.41968, 24.419886, 24.42634, 24.430696, 24.432415, 24.448647	-	NaN	-	-	NaN
25865690	528.6297	3	44.476746, 44.488857, 44.49072, 44.491062, 44.493607, 44.523674	AIADVTLLSGFHALR	1	CO4A_HUMAN	Complement C4-A OS=Homo sapiens GN=C4A PE=1 SV=1	1
25865691	810.3947	2	31.979597, 31.983276, 31.987648, 31.988672, 31.990812, 31.991213	TPC[160.0307]TVSC[160.0307]N[115.0269]IPVVSGK	1	FIBB_HUMAN	Fibrinogen beta chain OS=Homo sapiens GN=FGB PE=1 SV=2	1
25865692	815.4407	2	35.20276, 35.202988, 35.204712, 35.212322, 35.213478, 35.21459	VDVIPVNLPGEHGQR	1	FINC_HUMAN	Fibronectin OS=Homo sapiens GN=FN1 PE=1 SV=3	1
25865693	638.3139	1	24.641314, 24.664736, 24.668959	-	NaN	-	-	NaN
25865694	495.24564	2	28.428728, 28.435438, 28.48088	-	NaN	-	-	NaN
25865695	642.09424	5	41.036037, 41.048977, 41.049076, 41.04913, 41.060616, 41.062515	-	NaN	-	-	NaN
25865696	641.85846	2	28.687117, 28.687849, 28.695732, 28.701641, 28.727179	LVNGQSHISLSK	1	CO4A_HUMAN	Complement C4-A OS=Homo sapiens GN=C4A PE=1 SV=1	1
25865697	428.56033	3	22.82847, 22.862047, 22.873941, 22.874928, 22.875574	-	NaN	-	-	NaN
25865698	822.7853	3	65.086845, 65.09638, 65.09821, 65.098465, 65.09905, 65.09932, 65.10368	ADSQAQ[129.0426]LLLSTVVGVFTAPGLHLK	1	ANGT_HUMAN	Angiotensinogen OS=Homo sapiens GN=AGT PE=1 SV=1	1
25865699	940.8118	3	58.08775, 58.088764, 58.090435, 58.09247, 58.093246, 58.09328	-	NaN	-	-	NaN
25865700	978.009	2	36.4056, 36.41589, 36.422222, 36.422832, 36.426567	EESPLLIGQQSTVSDVPR	1	FINC_HUMAN	Fibronectin OS=Homo sapiens GN=FN1 PE=1 SV=3	1
25865701	643.3161	3	37.502068, 37.504185, 37.505844, 37.50817, 37.509876, 37.511734	SLAELGGHLDQQVEEFR	1	APOA4_HUMAN	Apolipoprotein A-IV OS=Homo sapiens GN=APOA4 PE=1 SV=3	1
25865702	648.3835	1	25.844883, 25.872175	-	NaN	-	-	NaN
25865703	870.0735	3	36.977345, 36.98255, 36.98964, 36.990025, 36.994656, 36.994858, 36.99658	LLATLC[160.0307]SAEVC[160.0307]Q[129.0426]C[160.0307]AEGKC[160.0307]PRQR	0.99	CO4A_HUMAN	Complement C4-A OS=Homo sapiens GN=C4A PE=1 SV=1	1
25865704	710.37054	3	52.903442, 52.97832, 53.008377, 53.00945, 53.011166, 53.012997, 53.014458	WFLLEQPEIQVAHFPFK	1	A2AP_HUMAN	Alpha-2-antiplasmin OS=Homo sapiens GN=SERPINF2 PE=1 SV=3	1
25865705	585.33514	3	24.014647, 24.015537, 24.03595	-	NaN	-	-	NaN
25865706	884.983	2	41.592243, 41.592793, 41.592808, 41.594524, 41.598835	LTVAAPPSGGPGFLSIER	1	CO4A_HUMAN	Complement C4-A OS=Homo sapiens GN=C4A PE=1 SV=1	1
25865707	652.6603	3	38.85009, 38.86142, 38.865337, 38.883255, 38.890717	-	NaN	-	-	NaN
25865708	661.3688	1	24.69195, 24.704512, 24.721458, 24.743498	SGITGAR	1	AACT_HUMAN	Alpha-1-antichymotrypsin OS=Homo sapiens GN=SERPINA3 PE=1 SV=2	1
25865709	671.37366	1	31.061386, 31.090612, 31.099722	-	NaN	-	-	NaN
25865710	564.55164	4	35.56079, 35.56539, 35.567543, 35.575108, 35.577038, 35.577297	LKKPVAFSDYIHPVC[160.0307]LPDR	0.99	THRB_HUMAN	Prothrombin OS=Homo sapiens GN=F2 PE=1 SV=2	1
25865711	492.91507	3	31.16623, 31.167887, 31.17094, 31.197123, 31.209265	-	NaN	-	-	NaN
25865712	552.0135	4	40.8874, 40.88906, 40.89739, 40.90595, 40.91184, 40.91719	-	NaN	-	-	NaN
25865713	672.4951	5	40.390965, 40.39526, 40.395355, 40.395367, 40.396122, 40.39633, 40.39964, 40.40785, 40.435173	-	NaN	-	-	NaN
25865714	559.5449	4	25.674229, 25.682516, 25.686441, 25.688358, 25.690287, 25.695684	KREEAPSLRPAPPPISGGGYR	0.96	FIBB_HUMAN	Fibrinogen beta chain OS=Homo sapiens GN=FGB PE=1 SV=2	1
25865715	961.1746	3	60.332165, 60.336346, 60.338596, 60.344666, 60.344906, 60.34631, 60.347107, 60.34794	EYGVVLAPDGSTVAVEPLLAGLEAGLQGR	1	PGRP2_HUMAN	N-acetylmuramoyl-L-alanine amidase OS=Homo sapiens GN=PGLYRP2 PE=1 SV=1	1
25865716	575.3216	3	30.29766, 30.366716	LELHVDGPPPRPQLR	1	A1BG_HUMAN	Alpha-1B-glycoprotein OS=Homo sapiens GN=A1BG PE=1 SV=3	1
25865717	479.5588	3	43.732834, 43.733265, 43.73457, 43.740425, 43.743774	-	NaN	-	-	NaN
25865718	510.29044	1	23.135122, 23.143036	-	NaN	-	-	NaN
25865719	607.9822	3	35.70029, 35.711163, 35.722385, 35.725807, 35.73512	-	NaN	-	-	NaN
25865720	841.9	2	52.323345, 52.327435, 52.32836	DSPVLIDFFEDTER	1	HRG_HUMAN	Histidine-rich glycoprotein OS=Homo sapiens GN=HRG PE=1 SV=1	1
25865721	1354.1122	2	39.18059, 39.191574, 39.20099, 39.202034, 39.202568, 39.208595, 39.21069, 39.22012	-	NaN	-	-	NaN
25865722	528.3241	2	31.230299, 31.236944	TVQAVLTVPK	1	PEDF_HUMAN	Pigment epithelium-derived factor OS=Homo sapiens GN=SERPINF1 PE=1 SV=3	1
25865723	689.3376	3	44.969906, 44.974895, 44.99887, 45.00254, 45.00969	FDHTNSLNIAGLSLDFSSK	1	APOB_HUMAN	Apolipoprotein B-100 OS=Homo sapiens GN=APOB PE=1 SV=1	1
25865724	795.9195	2	47.054947, 47.063847, 47.06404, 47.065617	ESLLNHFLYEVAR	1	AFAM_HUMAN	Afamin OS=Homo sapiens GN=AFM PE=1 SV=1	1
25865725	905.2249	4	38.09858, 38.098915, 38.100063, 38.1175, 38.122482, 38.1288, 38.134964, 38.19607	PDAPPSPPLGAPGLPPAGSPPDSHVLLAAPPGHQLHR	0.93	FETUA_HUMAN	Alpha-2-HS-glycoprotein OS=Homo sapiens GN=AHSG PE=1 SV=1	1
25865726	410.24393	2	40.563446, 40.56773, 40.568607, 40.568676, 40.574814	IAIDLFK	1	HEP2_HUMAN	Heparin cofactor 2 OS=Homo sapiens GN=SERPIND1 PE=1 SV=3	1
25865727	859.4276	1	32.190712, 32.21476, 32.367126	FQFPGKPG	1	APOB_HUMAN	Apolipoprotein B-100 OS=Homo sapiens GN=APOB PE=1 SV=1	1
25865728	599.8149	2	43.82336, 43.82744, 43.84172	YWGVASFLQK	1	RET4_HUMAN	Retinol-binding protein 4 OS=Homo sapiens GN=RBP4 PE=1 SV=3	1
25865729	806.9476	2	28.718958, 28.719362, 28.720778, 28.724926, 28.748741	-	NaN	-	-	NaN
25865730	700.41364	1	25.19377, 25.195412	-	NaN	-	-	NaN
25865731	825.4365	2	43.31201, 43.342148, 43.39054, 43.391304, 43.392666	ETAVDGELVVLYDVK	1	ITIH2_HUMAN	Inter-alpha-trypsin inhibitor heavy chain H2 OS=Homo sapiens GN=ITIH2 PE=1 SV=2	1
25865732	693.3902	2	54.59536, 54.620655, 54.621754, 54.630432, 54.631317, 54.632416	-	NaN	-	-	NaN
25865733	779.9034	2	37.693455, 37.7079, 37.711742	ITENDIQIALDDAK	1	APOB_HUMAN	Apolipoprotein B-100 OS=Homo sapiens GN=APOB PE=1 SV=1	1
25865734	727.3558	2	35.86062, 35.866695, 35.868984, 35.875843	-	NaN	-	-	NaN
25865735	763.4378	3	56.05706, 56.14628, 56.148914	LDAHKVLSALQ[129.0426]AVQ[129.0426]GLLVAQGR	1	ANGT_HUMAN	Angiotensinogen OS=Homo sapiens GN=AGT PE=1 SV=1	1
25865736	468.76953	2	36.783607, 36.798733, 36.801704, 36.80325	ATLLDIYK	1	CO5_HUMAN	Complement C5 OS=Homo sapiens GN=C5 PE=1 SV=4	1
25865737	600.8339	2	40.75725, 40.762745, 40.763462, 40.76668	-	NaN	-	-	NaN
25865738	821.48083	1	34.585102, 34.594906, 34.61248, 34.61521	DLLYIGK	1	CFAB_HUMAN	Complement factor B OS=Homo sapiens GN=CFB PE=1 SV=2	1
25865739	626.32697	3	49.07314, 49.080956, 49.084267, 49.086216, 49.09955	-	NaN	-	-	NaN
25865740	587.299	1	31.869102, 31.903662, 31.93327	KAEEEHLGILG	1	CERU_HUMAN	Ceruloplasmin OS=Homo sapiens GN=CP PE=1 SV=1	1
25865741	1113.5582	2	48.110233, 48.12298, 48.12396, 48.12443, 48.124714, 48.126476, 48.13638	ALEILQ[129.0426]EEDLIDEDDIPVR	1	CO4A_HUMAN	Complement C4-A OS=Homo sapiens GN=C4A PE=1 SV=1	1
25865742	1364.0946	2	25.848625, 25.851881, 25.85354, 25.857601, 25.858683, 25.86008, 25.88351	-	NaN	-	-	NaN
25865743	847.44257	3	52.666355, 52.692326, 52.695633, 52.695957, 52.703583, 52.73184	FSISGSYVLDQ[129.0426]ILPR	0.99	KAIN_HUMAN	Kallistatin OS=Homo sapiens GN=SERPINA4 PE=1 SV=3	1
25865744	472.292	1	26.413515, 26.416582	-	NaN	-	-	NaN
25865745	771.3625	2	43.7246, 43.737537	-	NaN	-	-	NaN
25865746	544.2748	2	22.531214, 22.541817, 22.558233, 22.581814, 22.59581	IDQNVEELK	1	APOA4_HUMAN	Apolipoprotein A-IV OS=Homo sapiens GN=APOA4 PE=1 SV=3	1
25865747	520.77893	2	28.644794, 28.64883, 28.681646	-	NaN	-	-	NaN
25865748	587.8259	2	33.565155, 33.57346	DINYVNPVIK	1	CO5_HUMAN	Complement C5 OS=Homo sapiens GN=C5 PE=1 SV=4	1
25865749	942.454	2	36.242374, 36.243755, 36.244625, 36.24592, 36.248417	TFGSGEADC[160.0307]GLRPLFEK	1	THRB_HUMAN	Prothrombin OS=Homo sapiens GN=F2 PE=1 SV=2	1
25865750	1267.5483	3	49.910744, 49.952915, 50.002304, 50.036377, 50.063126, 50.07855, 50.08231	-	NaN	-	-	NaN
25865751	623.83	2	29.818611, 29.821663, 29.830437, 29.84429, 29.849382	IGESIELTC[160.0307]PK	1	CO6_HUMAN	Complement component C6 OS=Homo sapiens GN=C6 PE=1 SV=3	1
25865752	808.75806	3	67.86626, 67.95033, 67.95363, 67.959564, 67.96096, 67.96121, 67.97848	-	NaN	-	-	NaN
25865753	802.06525	3	55.051914, 55.05217, 55.052177, 55.052967, 55.056786, 55.06786, 55.07365, 55.0764, 55.089764	-	NaN	-	-	NaN
25865754	942.1473	3	42.812767, 42.81396, 42.816616, 42.834255, 42.837803, 42.83844, 42.83993	LELELRPTGEIEQYSVSATYELQR	1	APOB_HUMAN	Apolipoprotein B-100 OS=Homo sapiens GN=APOB PE=1 SV=1	1
25865755	735.9138	2	42.299213, 42.303593, 42.304913, 42.304943, 42.306175	LSLEIEQLELQR	1	C4BPA_HUMAN	C4b-binding protein alpha chain OS=Homo sapiens GN=C4BPA PE=1 SV=2	1
25865756	725.0187	3	33.209496, 33.213142, 33.21624, 33.22152, 33.25278, 33.2544	LISVDTEHSNIYLQ[129.0426]N[115.0269]GPDR	1	CERU_HUMAN	Ceruloplasmin OS=Homo sapiens GN=CP PE=1 SV=1	1
25865757	540.7974	1	29.90854, 30.002268	HAIILLTDGK	1	CO2_HUMAN	Complement C2 OS=Homo sapiens GN=C2 PE=1 SV=2	1
25865758	700.62415	4	36.548218, 36.551792, 36.552807, 36.554268, 36.556423, 36.55859, 36.559277, 36.560722	GLKPGVVYEGQLISIQQYGHQEVTR	1	FINC_HUMAN	Fibronectin OS=Homo sapiens GN=FN1 PE=1 SV=3	1
25865759	1046.9154	2	28.051867, 28.06677, 28.086256, 28.096907, 28.104689, 28.121574, 28.124844	SLGEC[160.0307]C[160.0307]DVEDSTTC[160.0307]FNAK	1	VTDB_HUMAN	Vitamin D-binding protein OS=Homo sapiens GN=GC PE=1 SV=1	1
25865760	674.8777	2	43.654736, 43.659187, 43.659397	-	NaN	-	-	NaN
25865761	483.247	0	30.084948	-	NaN	-	-	NaN
25865762	1172.4755	3	23.950619, 23.97423, 23.979294, 23.985435, 23.990145, 23.993666, 23.994278	-	NaN	-	-	NaN
25865763	516.7623	2	21.889551, 21.897364, 21.900639, 21.908445	-	NaN	-	-	NaN
25865764	814.0464	3	20.513197, 20.547462, 20.589746, 20.67863, 20.70768, 20.71734, 20.736826	-	NaN	-	-	NaN
25865765	620.32697	2	34.27495, 34.313828, 34.331364, 34.332104	-	NaN	-	-	NaN
25865766	857.3783	2	40.019222, 40.062813, 40.071533, 40.07466, 40.081482, 40.084553	GEC[160.0307]QAEGVLFFQ[129.0426]GDR	1	HEMO_HUMAN	Hemopexin OS=Homo sapiens GN=HPX PE=1 SV=2	1
25865767	698.3648	5	41.11642, 41.12318, 41.125095, 41.12586, 41.127857, 41.128784, 41.135902	LKKPVAFSDYIHPVC[160.0307]LPDRETAASLLQAGYK	0.93	THRB_HUMAN	Prothrombin OS=Homo sapiens GN=F2 PE=1 SV=2	1
25865768	940.8117	3	58.36492, 58.37569, 58.386078, 58.390347, 58.391617, 58.393616, 58.397167	-	NaN	-	-	NaN
25865769	494.29996	1	33.207302, 33.228962	-	NaN	-	-	NaN
25865770	404.21094	1	24.704039, 24.726511	-	NaN	-	-	NaN
25865771	512.9379	3	32.70554, 32.708023, 32.712055, 32.713318, 32.714245	-	NaN	-	-	NaN
25865772	633.40326	1	35.724846, 35.742622, 35.749096	-	NaN	-	-	NaN
25865773	1403.5634	3	44.512875, 44.57976, 44.61879, 44.633957, 44.639362, 44.662174, 44.665237, 44.67502	-	NaN	-	-	NaN
25865774	781.8648	2	36.739147, 36.75325, 36.767006, 36.772533, 36.774002	TATSEYQ[129.0426]TFFNPR	1	THRB_HUMAN	Prothrombin OS=Homo sapiens GN=F2 PE=1 SV=2	1
25865775	661.84186	2	36.004932, 36.006615, 36.00886	-	NaN	-	-	NaN
25865776	942.4612	2	42.486214, 42.490604, 42.4932, 42.497173, 42.49807, 42.502083	IFFYDSENPPASEVLR	1	PON1_HUMAN	Serum paraoxonase/arylesterase 1 OS=Homo sapiens GN=PON1 PE=1 SV=2	1
25865777	621.2998	2	21.592876, 21.595919, 21.597818	-	NaN	-	-	NaN
25865778	548.36005	1	37.19729, 37.203777	-	NaN	-	-	NaN
25865779	781.0415	3	36.665176, 36.66943, 36.67211, 36.67586	-	NaN	-	-	NaN
25865780	494.49124	4	34.397808, 34.399162, 34.401936, 34.40259, 34.40508, 34.407772	-	NaN	-	-	NaN
25865781	759.9112	2	30.699411, 30.755337, 30.758955, 30.774094, 30.779106, 30.783413, 30.791718, 30.79451	-	NaN	-	-	NaN
25865782	952.729	4	64.1648, 64.165306, 64.17203, 64.17213, 64.17369, 64.17434, 64.17614, 64.17786, 64.17804	-	NaN	-	-	NaN
25865783	554.58246	3	33.933376, 33.947407, 33.955708, 33.964207, 33.983925, 33.98875	-	NaN	-	-	NaN
25865784	571.3066	2	31.64337, 31.643589, 31.652836, 31.65605	HINIDQFVR	1	APOB_HUMAN	Apolipoprotein B-100 OS=Homo sapiens GN=APOB PE=1 SV=1	1
25865785	1680.2365	2	38.794952, 38.802544, 38.805035, 38.882084, 38.89, 38.89104, 38.89331, 38.89611	-	NaN	-	-	NaN
25865786	423.7354	2	22.942938, 22.960293, 22.974207	IYLQPGR	0.87	ITIH2_HUMAN	Inter-alpha-trypsin inhibitor heavy chain H2 OS=Homo sapiens GN=ITIH2 PE=1 SV=2	1
25865787	942.86707	3	57.999863, 58.00733, 58.014572, 58.01464, 58.01524, 58.044716	-	NaN	-	-	NaN
25865788	507.30017	2	32.93314, 32.93356, 32.940544, 32.943504	ANELLINVK	1	ADH1_YEAST	Alcohol dehydrogenase 1 OS=Saccharomyces cerevisiae GN=ADH1 PE=1 SV=4	1
25865789	601.3271	2	25.266449, 25.284504, 25.303366, 25.32942, 25.347198	LTISEQNIQR	1	APOB_HUMAN	Apolipoprotein B-100 OS=Homo sapiens GN=APOB PE=1 SV=1	1
25865790	480.25885	2	19.170979, 19.180517, 19.189653, 19.190346	-	NaN	-	-	NaN
25865791	906.4833	2	39.242924, 39.246284, 39.27369, 39.273903, 39.282505, 39.28784	SPEQQETVLDGNLIIR	1	ITIH4_HUMAN	Inter-alpha-trypsin inhibitor heavy chain H4 OS=Homo sapiens GN=ITIH4 PE=1 SV=4	1
25865792	720.03705	3	66.54818, 66.55335, 66.55337, 66.55392, 66.55884, 66.562485, 66.56534	HSITNPLAVLC[160.0307]EFISQ[129.0426]SIK	1	APOB_HUMAN	Apolipoprotein B-100 OS=Homo sapiens GN=APOB PE=1 SV=1	1
25865793	501.25946	4	34.862095, 34.86495, 34.87341, 34.873905, 34.879463, 34.8817, 34.884754	-	NaN	-	-	NaN
25865794	655.84717	4	46.414787, 46.415802, 46.41619, 46.416264, 46.416542, 46.430367, 46.460094	-	NaN	-	-	NaN
25865795	627.32544	2	21.884739, 21.88521, 21.889435, 21.890163	-	NaN	-	-	NaN
25865796	857.38055	2	40.34116, 40.36555, 40.366215, 40.369915, 40.372017, 40.37455	-	NaN	-	-	NaN
25865797	921.691	4	41.181858, 41.20738, 41.209297, 41.214787, 41.222763, 41.223877	NVQFNYPHTSVTDVTQNNFHNYFGGSEIVVAGK	0.92	ITIH2_HUMAN	Inter-alpha-trypsin inhibitor heavy chain H2 OS=Homo sapiens GN=ITIH2 PE=1 SV=2	1
25865798	688.3197	1	29.159775, 29.167715, 29.170221	-	NaN	-	-	NaN
25865799	708.37555	3	41.969307, 41.973583, 41.980736, 41.9844, 41.98555	-	NaN	-	-	NaN
25865800	554.26825	2	26.001253, 26.014414, 26.03928, 26.039577	-	NaN	-	-	NaN
25865801	873.95105	2	48.39654, 48.408028, 48.425064, 48.437916, 48.44878, 48.44948	VNWEEEAASGLLTSLK	1	APOB_HUMAN	Apolipoprotein B-100 OS=Homo sapiens GN=APOB PE=1 SV=1	1
25865802	565.303	2	29.355806, 29.363068, 29.392979	-	NaN	-	-	NaN
25865803	824.11304	3	42.09549, 42.09585, 42.10185, 42.10479, 42.141747	STATISGLKPGVDYTITVYAVTGR	1	FINC_HUMAN	Fibronectin OS=Homo sapiens GN=FN1 PE=1 SV=3	1
25865804	660.8447	2	35.16028, 35.16036, 35.178513	-	NaN	-	-	NaN
25865805	458.26114	2	39.36235, 39.366512, 39.368725, 39.37103	-	NaN	-	-	NaN
25865806	780.8963	2	42.68263, 42.686543, 42.69494, 42.696274, 42.698463	-	NaN	-	-	NaN
25865807	359.23907	1	27.375822, 27.376144, 27.376507	-	NaN	-	-	NaN
25865808	780.3978	2	39.586674, 39.58873, 39.599613, 39.610893	LAAAVSNFGYDLYR	1	PEDF_HUMAN	Pigment epithelium-derived factor OS=Homo sapiens GN=SERPINF1 PE=1 SV=3	1
25865809	596.82196	2	40.784378, 40.792023, 40.803932, 40.80543, 40.81225	VFSLQWGEVK	1	CFAI_HUMAN	Complement factor I OS=Homo sapiens GN=CFI PE=1 SV=1	1
25865810	867.4736	2	41.94727, 41.957436, 41.958164, 41.96078, 41.962994	-	NaN	-	-	NaN
25865811	605.29095	3	37.38504, 37.395992, 37.405903, 37.40607, 37.409664, 37.411743	ELSHLPSLYDYSAYR	1	CO7_HUMAN	Complement component C7 OS=Homo sapiens GN=C7 PE=1 SV=2	1
25865812	1053.5269	1	29.394007, 29.396101, 29.400951, 29.406055, 29.411743	-	NaN	-	-	NaN
25865813	514.7839	2	27.90451, 27.914238, 27.917538	TEVN[115.0269]VLPGAK	1	ITIH2_HUMAN	Inter-alpha-trypsin inhibitor heavy chain H2 OS=Homo sapiens GN=ITIH2 PE=1 SV=2	1
25865814	630.8857	2	40.971428, 40.97824, 40.990387, 40.991413	IVQIYKDLLR	0.82	AFAM_HUMAN	Afamin OS=Homo sapiens GN=AFM PE=1 SV=1	1
25865815	689.3861	1	27.526281, 27.546734, 27.555708	LSVDGAK	1	CO4A_HUMAN	Complement C4-A OS=Homo sapiens GN=C4A PE=1 SV=1	1
25865816	586.31976	1	23.883583, 23.887194, 23.938448	-	NaN	-	-	NaN
25865817	757.86053	2	25.720148, 25.720673, 25.733208, 25.74667, 25.747396	-	NaN	-	-	NaN
25865818	407.21304	2	28.241142, 28.250935, 28.28148	EDIPLAR	0.99	APOB_HUMAN	Apolipoprotein B-100 OS=Homo sapiens GN=APOB PE=1 SV=1	1
25865819	728.3698	3	47.97459, 47.981346, 47.981644, 47.98212, 47.98291, 47.98888, 47.98952	-	NaN	-	-	NaN
25865820	718.8433	2	43.720005, 43.722385, 43.724056, 43.724995, 43.751015	-	NaN	-	-	NaN
25865821	593.37067	1	34.57209, 34.596664, 34.605297	-	NaN	-	-	NaN
25865822	517.23096	2	27.168606, 27.171139, 27.175327, 27.175375, 27.191252	-	NaN	-	-	NaN
25865823	628.6358	3	21.238394, 21.27413, 21.28492, 21.292215, 21.294819	-	NaN	-	-	NaN
25865824	953.96136	0	41.11981	-	NaN	-	-	NaN
25865825	600.24664	2	22.341696, 22.466452, 22.475391, 22.480022	-	NaN	-	-	NaN
25865826	669.8626	0	37.02421	-	NaN	-	-	NaN
25865827	516.2214	2	29.342192, 29.354958, 29.35751, 29.381268	-	NaN	-	-	NaN
25865828	461.9215	3	30.50392, 30.506542, 30.50815, 30.51212	-	NaN	-	-	NaN
25865829	553.61383	3	27.53183, 27.537937, 27.542093, 27.549732, 27.55143	-	NaN	-	-	NaN
25865830	708.04553	3	41.443905, 41.447968, 41.44851, 41.448914	VVNNSPQPQNVVFDVQIPK	1	ITIH2_HUMAN	Inter-alpha-trypsin inhibitor heavy chain H2 OS=Homo sapiens GN=ITIH2 PE=1 SV=2	1
25865831	431.73508	4	30.297243, 30.303276, 30.309793, 30.368425, 30.512384	LELHVDGPPPRPQLR	0.97	A1BG_HUMAN	Alpha-1B-glycoprotein OS=Homo sapiens GN=A1BG PE=1 SV=3	1
25865832	820.74896	3	56.93009, 56.93158, 56.931877, 56.935406, 56.93922, 56.93924, 56.94359	-	NaN	-	-	NaN
25865833	903.7349	3	40.097668, 40.09819, 40.098286, 40.09839, 40.099434, 40.10687, 40.125668, 40.13144, 40.14167	-	NaN	-	-	NaN
25865834	665.8348	2	22.946672, 22.958847, 22.983446, 22.98587, 22.989712	INHGILYDEEK	1	FHR2_HUMAN	Complement factor H-related protein 2 OS=Homo sapiens GN=CFHR2 PE=1 SV=1	0.99
25865835	913.11127	3	42.956875, 42.98002, 42.982735, 42.984463, 42.984524, 42.986805, 42.9981	-	NaN	-	-	NaN
25865836	924.8171	3	50.58137, 50.602108, 50.62751, 50.62958, 50.6311, 50.63249, 50.633575, 50.634506	ERGPEEEHLGILGPVIWAEVGDTIR	1	CERU_HUMAN	Ceruloplasmin OS=Homo sapiens GN=CP PE=1 SV=1	1
25865837	677.8782	2	23.193283, 23.23251, 23.239613, 23.240398, 23.24288, 23.24462	-	NaN	-	-	NaN
25865838	623.2818	3	37.603886, 37.61998, 37.62497, 37.63382, 37.77644	TEHGSEMLFFGN[115.0269]AIEGK	1	APOB_HUMAN	Apolipoprotein B-100 OS=Homo sapiens GN=APOB PE=1 SV=1	1
25865839	1211.1027	2	46.605183, 46.60703, 46.611618, 46.612167, 46.612293, 46.613686, 46.616684	-	NaN	-	-	NaN
25865840	681.28436	2	24.336248, 24.366383, 24.369925, 24.37102, 24.3767	SEYQ[129.0426]ADYESLR	1	APOB_HUMAN	Apolipoprotein B-100 OS=Homo sapiens GN=APOB PE=1 SV=1	1
25865841	528.7858	2	23.238083, 23.259916, 23.269093, 23.269571	-	NaN	-	-	NaN
25865842	924.192	3	57.655254, 57.656994, 57.65749, 57.658234, 57.658466, 57.659065, 57.70112	LLLFSPSVVHLGVPLSVGVQ[129.0426]LQDVPR	1	CO4A_HUMAN	Complement C4-A OS=Homo sapiens GN=C4A PE=1 SV=1	1
25865843	627.30255	2	26.426506, 26.437016, 26.471382, 26.494125	LGEFVSETESR	1	FIBA_HUMAN	Fibrinogen alpha chain OS=Homo sapiens GN=FGA PE=1 SV=2	1
25865844	585.3755	1	29.153006, 29.169525, 29.172222	-	NaN	-	-	NaN
25865845	476.29337	2	37.36906, 37.37715, 37.384888, 37.3901, 37.40099	-	NaN	-	-	NaN
25865846	728.39746	2	40.933064, 40.95394, 40.968987, 40.97562, 40.97731	LSGNVLSYTFQVK	1	CO7_HUMAN	Complement component C7 OS=Homo sapiens GN=C7 PE=1 SV=2	1
25865847	564.8147	0	31.71174	-	NaN	-	-	NaN
25865849	564.3142	1	24.249249, 24.526966, 24.540064	-	NaN	-	-	NaN
25865850	683.8201	2	31.10366, 31.106813, 31.117653, 31.12609	-	NaN	-	-	NaN
25865851	796.38324	3	42.860626, 42.892605, 42.89545, 42.903767, 42.905666, 42.91606, 42.92275	DPDQTDGLGLSYLSSHIANVER	1	GELS_HUMAN	Gelsolin OS=Homo sapiens GN=GSN PE=1 SV=1	1
25865852	505.28018	2	23.581257, 23.589382, 23.590878, 23.603052	-	NaN	-	-	NaN
25865853	460.2516	1	42.978146, 42.97988, 42.980877	-	NaN	-	-	NaN
25865854	632.001	3	50.559086, 50.56562, 50.5744, 50.584057, 50.593758, 50.59898, 50.613586	ENQLEVLEVSWLHGLK	1	A2GL_HUMAN	Leucine-rich alpha-2-glycoprotein OS=Homo sapiens GN=LRG1 PE=1 SV=2	1
25865855	452.22302	3	26.24909, 26.252235, 26.252615, 26.252645, 26.254131, 26.258688	HQFLLTGDTQGR	1	A1BG_HUMAN	Alpha-1B-glycoprotein OS=Homo sapiens GN=A1BG PE=1 SV=3	1
25865856	357.25146	1	35.695995, 35.726334, 35.75019, 35.753696	-	NaN	-	-	NaN
25865857	503.78064	2	30.47253, 30.496204, 30.533949, 30.534006, 30.539812	IVIEYVDR	1	CFAI_HUMAN	Complement factor I OS=Homo sapiens GN=CFI PE=1 SV=1	1
25865858	812.42474	3	47.26163, 47.267452, 47.268993, 47.270626, 47.27168, 47.271782, 47.27554	VVFLNTQLC[160.0307]QFRPDAFGGLPR	1	CPN2_HUMAN	Carboxypeptidase N subunit 2 OS=Homo sapiens GN=CPN2 PE=1 SV=2	1
25865859	528.78986	2	27.934475, 27.953148, 27.9534, 27.957148	-	NaN	-	-	NaN
25865860	589.8062	2	29.48163, 29.520473, 29.522545	-	NaN	-	-	NaN
25865861	1167.5596	3	51.9255, 51.927826, 51.93031, 51.963226, 51.96677, 51.978867, 51.979023, 51.979774	-	NaN	-	-	NaN
25865862	692.8325	4	28.331554, 28.417654, 28.439388, 28.44288, 28.44422, 28.448694, 28.4498	VAQLEAQC[160.0307]QEPC[160.0307]KDTVQIHDITGK	1	FIBG_HUMAN	Fibrinogen gamma chain OS=Homo sapiens GN=FGG PE=1 SV=3	1
25865863	579.3249	1	29.936157, 29.956255, 29.964296	-	NaN	-	-	NaN
25865864	541.3729	1	30.932707, 30.940144, 30.954454, 30.95655	-	NaN	-	-	NaN
25865865	702.3454	1	28.482704, 28.490831, 28.509455	-	NaN	-	-	NaN
25865866	540.2768	0	30.04834	LYVSDAFHK	1	ANT3_HUMAN	Antithrombin-III OS=Homo sapiens GN=SERPINC1 PE=1 SV=1	1
25865867	478.26236	2	31.37464, 31.452715, 31.45415, 31.458103	-	NaN	-	-	NaN
25865869	601.2851	1	29.175934, 29.180944, 29.182314	-	NaN	-	-	NaN
25865870	634.17633	1	55.805153, 55.81151	-	NaN	-	-	NaN
25865871	993.51953	2	41.918167, 41.918957, 41.92568, 41.931183, 41.934944, 41.936874, 41.940983	-	NaN	-	-	NaN
25865872	531.27954	3	24.684246, 24.686958, 24.715025, 24.717793, 24.743937, 24.745268	-	NaN	-	-	NaN
25865873	636.2765	3	21.510963, 21.514626, 21.521551, 21.523602, 21.526642, 21.527328	AEQC[160.0307]C[160.0307]EETASSISLHGK	1	CO9_HUMAN	Complement component C9 OS=Homo sapiens GN=C9 PE=1 SV=2	1
25865874	787.37744	1	29.159967, 29.19053, 29.23359, 29.24558	SLLGC[160.0307]TH	0.87	HEMO_HUMAN	Hemopexin OS=Homo sapiens GN=HPX PE=1 SV=2	1
25865875	742.8988	2	47.445587, 47.44572, 47.485176, 47.527374	VTFELTYEELLK	0.95	ITIH3_HUMAN	Inter-alpha-trypsin inhibitor heavy chain H3 OS=Homo sapiens GN=ITIH3 PE=1 SV=2	1
25865876	488.30945	1	44.309116, 44.351254, 44.359715, 44.36259	-	NaN	-	-	NaN
25865877	683.8264	2	30.812857, 30.814804, 30.816757, 30.825535	-	NaN	-	-	NaN
25865878	809.9269	0	45.07999	IPGIFELGISSQSDR	1	CO8B_HUMAN	Complement component C8 beta chain OS=Homo sapiens GN=C8B PE=1 SV=3	1
25865879	575.92053	3	22.866644, 22.876942, 22.881514, 22.88255	-	NaN	-	-	NaN
25865880	579.0443	4	30.385805, 30.393858, 30.418766	-	NaN	-	-	NaN
25865881	564.8413	2	38.097214, 38.09898, 38.102184	ALYTPVVLPR	1	ANGT_HUMAN	Angiotensinogen OS=Homo sapiens GN=AGT PE=1 SV=1	1
25865882	613.83405	2	27.43736, 27.445831, 27.48452, 27.488834, 27.48886	-	NaN	-	-	NaN
25865883	545.3448	1	26.005703, 26.013582, 26.016865	-	NaN	-	-	NaN
25865884	849.47314	1	32.81246, 32.82829, 32.867924, 32.870575	DVVLFEK	1	PLMN_HUMAN	Plasminogen OS=Homo sapiens GN=PLG PE=1 SV=2	1
25865885	496.2356	2	18.445795, 18.447523, 18.449493, 18.45362	-	NaN	-	-	NaN
25865886	754.844	2	24.565416, 24.568182, 24.58082	VSEADSSNADWVTK	1	CFAB_HUMAN	Complement factor B OS=Homo sapiens GN=CFB PE=1 SV=2	1
25865887	619.0589	4	31.087729, 31.094038, 31.09705, 31.145702, 31.150923, 31.17402	YNSQNQSNNQFVLYR	1	KNG1_HUMAN	Kininogen-1 OS=Homo sapiens GN=KNG1 PE=1 SV=2	1
25865888	479.2759	2	28.512127, 28.513243, 28.516592	-	NaN	-	-	NaN
25865889	751.77637	3	59.134254, 59.135406, 59.13586, 59.13699, 59.137447, 59.138474, 59.139282, 59.1413	-	NaN	-	-	NaN
25865890	941.469	2	52.712646, 52.73362, 52.747135, 52.77507, 52.785755, 52.791664, 52.802505	-	NaN	-	-	NaN
25865891	746.35565	2	21.934874, 21.937155, 21.962694, 21.967876, 21.97139, 22.012136	PEQGVEVTGQYER	1	ITIH4_HUMAN	Inter-alpha-trypsin inhibitor heavy chain H4 OS=Homo sapiens GN=ITIH4 PE=1 SV=4	1
25865892	937.17377	4	42.296276, 42.29679, 42.29706, 42.307575, 42.30921, 42.31091	-	NaN	-	-	NaN
25865893	575.2983	4	41.98897, 42.071613, 42.074455, 42.07888, 42.078987, 42.07901	-	NaN	-	-	NaN
25865894	1077.1317	3	21.18311, 21.203794, 21.207983, 21.209179, 21.21084, 21.211014, 21.21133, 21.229437	-	NaN	-	-	NaN
25865895	539.5167	4	25.623386, 25.635035, 25.6356, 25.636864, 25.640404	NLASRPYTFHSHGITYYK	1	CERU_HUMAN	Ceruloplasmin OS=Homo sapiens GN=CP PE=1 SV=1	1
25865896	563.7783	2	23.317453, 23.322577	-	NaN	-	-	NaN
25865897	1226.9364	3	60.82677, 60.84123, 60.841805, 60.846733, 60.85019, 60.85134, 60.852615, 60.859753	-	NaN	-	-	NaN
25865898	740.89355	4	47.3414, 47.34978, 47.349834, 47.351955, 47.35248, 47.35374	-	NaN	-	-	NaN
25865899	810.39404	2	31.539135, 31.545063, 31.547255, 31.593319, 31.59379, 31.596727	SGVQM[147.0354]NTNFFHESGLEAHVALK	0.99	APOB_HUMAN	Apolipoprotein B-100 OS=Homo sapiens GN=APOB PE=1 SV=1	1
25865900	951.9218	2	27.003313, 27.005478, 27.010754, 27.08987, 27.133095	-	NaN	-	-	NaN
25865901	756.9034	2	20.21361, 20.267042, 20.270403, 20.270933, 20.271852	-	NaN	-	-	NaN
25865902	411.19168	1	35.68168, 35.742386, 35.75519	-	NaN	-	-	NaN
25865903	741.41785	1	26.333662, 26.350868	-	NaN	-	-	NaN
25865904	540.26776	2	18.326958, 18.328623, 18.328897, 18.329344	-	NaN	-	-	NaN
25865905	1034.4435	2	31.039549, 31.10345, 31.130077, 31.130249, 31.146091, 31.147623, 31.148361	-	NaN	-	-	NaN
25865906	490.24213	1	22.265491, 22.302383	-	NaN	-	-	NaN
25865907	908.4762	1	29.342573, 29.34405, 29.34563, 29.37905	-	NaN	-	-	NaN
25865908	939.4724	2	46.64698, 46.68629, 46.69409, 46.705544	-	NaN	-	-	NaN
25865909	555.9229	3	19.08701, 19.092087, 19.095755, 19.113766, 19.175003	DSQEEEKTEALTSAK	1	GELS_HUMAN	Gelsolin OS=Homo sapiens GN=GSN PE=1 SV=1	1
25865910	927.1156	3	54.340797, 54.340828, 54.34693, 54.350266, 54.35832, 54.36066	STQ[129.0426]DTVIALDALSAYWIASHTTEER	1	CO4A_HUMAN	Complement C4-A OS=Homo sapiens GN=C4A PE=1 SV=1	1
25865911	538.00574	4	39.9721, 39.99316, 39.99747, 40.000767, 40.003407, 40.016293, 40.022476	-	NaN	-	-	NaN
25865912	630.8165	2	36.916058, 36.937534, 36.944786, 36.95315, 36.956356	WQ[129.0426]SIPLC[160.0307]VEK	1	CFAH_HUMAN	Complement factor H OS=Homo sapiens GN=CFH PE=1 SV=4	1
25865913	999.50275	3	68.65522, 68.66709, 68.67248, 68.67608, 68.69065, 68.70053, 68.72238, 68.73787	-	NaN	-	-	NaN
25865914	906.4634	1	36.398144, 36.4618, 36.483013, 36.492138	LN[115.0269]HQLEGL	0.93	APOA4_HUMAN	Apolipoprotein A-IV OS=Homo sapiens GN=APOA4 PE=1 SV=3	1
25865915	979.0563	2	58.3283, 58.3484, 58.353073, 58.354446, 58.356003, 58.356495, 58.3594	LPSGLPVSLLTLYLDNNK	1	LUM_HUMAN	Lumican OS=Homo sapiens GN=LUM PE=1 SV=2	1
25865916	544.7794	2	21.484444, 21.489729, 21.492754	-	NaN	-	-	NaN
25865917	666.8483	0	32.89722	-	NaN	-	-	NaN
25865918	643.81104	2	27.378717, 27.406971	-	NaN	-	-	NaN
25865919	867.9417	2	43.267307, 43.277027, 43.281452, 43.285713, 43.40364	-	NaN	-	-	NaN
25865920	727.9392	2	51.309727, 51.3128, 51.316654, 51.32462, 51.326088	-	NaN	-	-	NaN
25865921	1120.8135	3	39.62885, 39.691204, 39.698635, 39.702023, 39.702442, 39.705734, 39.711475, 39.71557	-	NaN	-	-	NaN
25865922	561.7843	2	22.077188, 22.099152, 22.10604, 22.1141	NVHSGSTFFK	1	ITIH4_HUMAN	Inter-alpha-trypsin inhibitor heavy chain H4 OS=Homo sapiens GN=ITIH4 PE=1 SV=4	1
25865923	677.33167	2	19.50922, 19.517181, 19.526886, 19.529915, 19.541647, 19.587248	IYGNQDTSSQLK	1	ITIH2_HUMAN	Inter-alpha-trypsin inhibitor heavy chain H2 OS=Homo sapiens GN=ITIH2 PE=1 SV=2	1
25865924	1216.2592	3	52.123196, 52.15216, 52.15662, 52.173096, 52.180454, 52.183887, 52.184036, 52.186348, 52.189007, 52.19181, 52.196022	VEYELSEEGDEPQYLDLPSTATSVNIPDLLPGR	1	FINC_HUMAN	Fibronectin OS=Homo sapiens GN=FN1 PE=1 SV=3	1
25865925	655.3535	0	32.67379	EVGTVLSQVYSK	1	APOB_HUMAN	Apolipoprotein B-100 OS=Homo sapiens GN=APOB PE=1 SV=1	1
25865926	1192.0583	2	32.224823, 32.23001, 32.230362, 32.232666	TFYEPGEEITYSC[160.0307]KPGYVSR	1	APOH_HUMAN	Beta-2-glycoprotein 1 OS=Homo sapiens GN=APOH PE=1 SV=3	1
25865927	518.2707	2	18.559566, 18.565529, 18.57727, 18.5811, 18.597467, 18.614582	LGQYASPTAK	1	CO4A_HUMAN	Complement C4-A OS=Homo sapiens GN=C4A PE=1 SV=1	1
25865928	857.3783	2	39.631992, 39.65998, 39.66099, 39.664154, 39.66743, 39.671425	GEC[160.0307]Q[129.0426]AEGVLFFQGDR	1	HEMO_HUMAN	Hemopexin OS=Homo sapiens GN=HPX PE=1 SV=2	1
25865929	626.3267	3	48.363655, 48.364265, 48.364502, 48.367462, 48.3689	-	NaN	-	-	NaN
25865930	612.34607	0	37.254547	-	NaN	-	-	NaN
25865931	562.8045	2	49.43117, 49.43316, 49.43459, 49.435005	DGYLFQLLR	1	HRG_HUMAN	Histidine-rich glycoprotein OS=Homo sapiens GN=HRG PE=1 SV=1	1
25865932	435.19916	2	28.863197, 28.864277, 28.869797, 28.870947	PYADEFK	1	APOA4_HUMAN	Apolipoprotein A-IV OS=Homo sapiens GN=APOA4 PE=1 SV=3	1
25865933	999.50275	0	68.63484	-	NaN	-	-	NaN
25865934	685.38873	2	40.83746, 40.890163	-	NaN	-	-	NaN
25865935	643.8716	2	33.479214, 33.496944, 33.497486, 33.499573, 33.524357	NTLELSNGVIVK	1	APOB_HUMAN	Apolipoprotein B-100 OS=Homo sapiens GN=APOB PE=1 SV=1	1
25865936	842.5149	1	26.411306, 26.416758	-	NaN	-	-	NaN
25865937	937.8153	3	53.24386, 53.246998, 53.24878, 53.25117, 53.251385, 53.26787	-	NaN	-	-	NaN
25865938	508.5691	3	27.588634, 27.593145	TEHYEEQIEAFK	1	CO9_HUMAN	Complement component C9 OS=Homo sapiens GN=C9 PE=1 SV=2	1
25865939	666.3887	1	26.58123, 26.671862, 26.686533, 26.688467	-	NaN	-	-	NaN
25865940	607.83575	2	29.429699, 29.433235, 29.435717	ELLDTVTAPQK	1	PEDF_HUMAN	Pigment epithelium-derived factor OS=Homo sapiens GN=SERPINF1 PE=1 SV=3	1
25865941	654.36743	2	38.23275, 38.291965, 38.292282, 38.29969	LSSGLVTAALYGR	0.91	BTD_HUMAN	Biotinidase OS=Homo sapiens GN=BTD PE=1 SV=2	0.95
25865942	657.3768	3	58.444283, 58.4451, 58.445423, 58.44567, 58.445957, 58.450115	-	NaN	-	-	NaN
25865943	408.68793	2	22.345434, 22.444006, 22.458746	-	NaN	-	-	NaN
25865944	634.35535	3	51.084774, 51.1556, 51.15671, 51.15988, 51.166283, 51.17622	-	NaN	-	-	NaN
25865945	794.4027	4	41.399235, 41.400967, 41.40215, 41.404457, 41.40491, 41.411255, 41.419476	-	NaN	-	-	NaN
25865946	453.74158	2	24.79582, 24.798952, 24.80797	-	NaN	-	-	NaN
25865947	553.7859	2	36.60861, 36.60918, 36.621456, 36.672478	FPSPVDAAFR	0.99	HEMO_HUMAN	Hemopexin OS=Homo sapiens GN=HPX PE=1 SV=2	1
25865948	626.8284	2	33.080093, 33.09431, 33.09752, 33.09973	ETAASLLQ[129.0426]AGYK	1	THRB_HUMAN	Prothrombin OS=Homo sapiens GN=F2 PE=1 SV=2	1
25865949	724.37164	4	43.83774, 43.84017, 43.84462, 43.846634, 43.849262, 43.849445	-	NaN	-	-	NaN
25865950	537.00696	4	22.746317, 22.74812, 22.75018, 22.78371, 22.78715	-	NaN	-	-	NaN
25865951	597.7458	2	25.043507, 25.050156, 25.084572, 25.09153	DNC[160.0307]C[160.0307]ILDER	1	FIBG_HUMAN	Fibrinogen gamma chain OS=Homo sapiens GN=FGG PE=1 SV=3	1
25865952	578.2978	0	33.19029	-	NaN	-	-	NaN
25865953	461.24988	2	26.230639, 26.262032, 26.27509, 26.280544	-	NaN	-	-	NaN
25865954	538.0149	4	32.713783, 32.715034, 32.715935, 32.71604, 32.716362, 32.717014, 32.724194	-	NaN	-	-	NaN
25865956	533.2969	0	28.7858	-	NaN	-	-	NaN
25865957	1160.6272	1	41.41783, 41.42525, 41.431114, 41.43404	-	NaN	-	-	NaN
25865958	768.36444	2	21.82532, 21.828672, 21.83017, 21.833498	AHYGGFTVQNEANK	1	FIBB_HUMAN	Fibrinogen beta chain OS=Homo sapiens GN=FGB PE=1 SV=2	1
25865959	805.02454	3	36.608192, 36.608418, 36.608654, 36.608917, 36.60936, 36.609802, 36.613228, 36.613316	-	NaN	-	-	NaN
25865960	544.305	2	29.109098, 29.121267	ITQ[129.0426]VLHFTK	1	CO4A_HUMAN	Complement C4-A OS=Homo sapiens GN=C4A PE=1 SV=1	1
25865961	623.7949	2	33.942955, 33.948456, 33.97935, 33.980816	EHN[115.0269]AKFSLDGK	0.93	APOB_HUMAN	Apolipoprotein B-100 OS=Homo sapiens GN=APOB PE=1 SV=1	1
25865962	728.59894	4	44.20762, 44.21124, 44.215134, 44.217113, 44.219315, 44.222813	RPC[160.0307]GHPGDTPFGTFTLTGGNVFEYGVK	1	CFAH_HUMAN	Complement factor H OS=Homo sapiens GN=CFH PE=1 SV=4	1
25865963	579.8053	2	25.510351, 25.611162, 25.615963	AAISGEN[115.0269]AGLVR	1	ITIH1_HUMAN	Inter-alpha-trypsin inhibitor heavy chain H1 OS=Homo sapiens GN=ITIH1 PE=1 SV=3	1
25865964	578.2964	3	31.722439, 31.748253, 31.77054	-	NaN	-	-	NaN
25865965	853.4354	2	49.452076, 49.508076, 49.50823	NIQEYLSILTDPDGK	1	APOB_HUMAN	Apolipoprotein B-100 OS=Homo sapiens GN=APOB PE=1 SV=1	1
25865966	650.3685	2	48.062267, 48.1201, 48.127422, 48.13493, 48.14621	PIPDVTFELLR	1	A1BG_HUMAN	Alpha-1B-glycoprotein OS=Homo sapiens GN=A1BG PE=1 SV=3	1
25865967	374.52158	3	28.066849, 28.081707, 28.086931, 28.088902, 28.096392	-	NaN	-	-	NaN
25865968	622.31635	2	26.244669, 26.2755, 26.34468, 26.34579, 26.349953	-	NaN	-	-	NaN
25865969	587.29987	3	35.344936, 35.350533, 35.35373, 35.36269	-	NaN	-	-	NaN
25865970	529.259	3	35.55801, 35.593826, 35.627758, 35.63282, 35.643387, 35.651386	-	NaN	-	-	NaN
25865971	655.6618	3	39.927216, 39.93226, 39.93281, 39.936512, 39.939457	VQEAHLTEDQIFYFPK	1	CO8G_HUMAN	Complement component C8 gamma chain OS=Homo sapiens GN=C8G PE=1 SV=3	1
25865972	545.289	2	29.041496, 29.048124, 29.053776, 29.08653	-	NaN	-	-	NaN
25865973	410.4039	5	21.113686, 21.114017, 21.120907, 21.124704, 21.125042, 21.135296	-	NaN	-	-	NaN
25865974	568.80084	2	20.495407, 20.506485, 20.512373, 20.551878	-	NaN	-	-	NaN
25865975	939.491	2	49.827984, 49.833466, 49.83666, 49.838364, 49.841557, 49.84434	-	NaN	-	-	NaN
25865976	724.5774	5	38.547398, 38.62873, 38.645332, 38.672455, 38.675064	-	NaN	-	-	NaN
25865977	1198.6176	1	29.627127, 29.681366, 29.69294, 29.695808, 29.696838	-	NaN	-	-	NaN
25865978	1000.4412	1	27.261358, 27.266457, 27.386585, 27.555065	-	NaN	-	-	NaN
25865979	723.03735	3	42.522873, 42.529774, 42.52988, 42.53839, 42.541054, 42.543697, 42.544765	-	NaN	-	-	NaN
25865980	636.3454	2	36.394955, 36.39956, 36.405838, 36.410175, 36.416435	-	NaN	-	-	NaN
25865981	660.3302	2	37.01231, 37.015427, 37.017998, 37.03071	DKVNSFFSTFK	1	APOA4_HUMAN	Apolipoprotein A-IV OS=Homo sapiens GN=APOA4 PE=1 SV=3	1
25865982	490.92728	0	20.745861	-	NaN	-	-	NaN
25865983	614.32465	2	44.146038, 44.147728, 44.152737, 44.15579, 44.164894, 44.173824	IFFPGVSEFGK	1	CHLE_HUMAN	Cholinesterase OS=Homo sapiens GN=BCHE PE=1 SV=1	0.99
25865984	814.04895	3	32.048855, 32.049778, 32.056534, 32.059937, 32.07046, 32.070526, 32.071785, 32.071934	-	NaN	-	-	NaN
25865985	679.401	2	51.83069, 51.837254, 51.84004, 51.84758, 51.857494	HLVPGAPFLLQAL	1	CO4A_HUMAN	Complement C4-A OS=Homo sapiens GN=C4A PE=1 SV=1	1
25865986	523.2615	4	25.970396, 25.996971, 26.004047, 26.009792, 26.043947, 26.052212	-	NaN	-	-	NaN
25865987	714.7317	3	48.18256, 48.183014, 48.18574, 48.18886, 48.1972, 48.19919	-	NaN	-	-	NaN
25865988	735.02075	3	41.71105, 41.71724, 41.71802, 41.727295, 41.72968	-	NaN	-	-	NaN
25865989	441.72577	2	22.400944, 22.41654, 22.423851, 22.429945	TASDFITK	1	GELS_HUMAN	Gelsolin OS=Homo sapiens GN=GSN PE=1 SV=1	1
25865990	695.3439	3	43.058968, 43.071796, 43.08657, 43.106068, 43.117767, 43.12175	EPLDDYVNTQGASLFSVTK	1	PLMN_HUMAN	Plasminogen OS=Homo sapiens GN=PLG PE=1 SV=2	1
25865991	526.2439	3	29.101591, 29.181637, 29.186623, 29.188534	-	NaN	-	-	NaN
25865992	1234.1843	2	58.3399, 58.344013, 58.34575, 58.35621, 58.360405, 58.361717, 58.362545, 58.387615	-	NaN	-	-	NaN
25865993	605.0617	4	34.83314, 34.840782, 34.841896, 34.845116, 34.849712	SKLPGIVAEGRDDLYVSDAFHK	0.94	ANT3_HUMAN	Antithrombin-III OS=Homo sapiens GN=SERPINC1 PE=1 SV=1	1
25865994	710.36896	2	30.663002, 30.666983, 30.669096, 30.678396, 30.680424	VQFELHYQEVK	1	ITIH2_HUMAN	Inter-alpha-trypsin inhibitor heavy chain H2 OS=Homo sapiens GN=ITIH2 PE=1 SV=2	1
25865995	639.0861	4	35.58072, 35.584328, 35.59867, 35.600773, 35.60553, 35.645782	-	NaN	-	-	NaN
25865996	557.6004	3	26.196102, 26.203098, 26.204062, 26.206278, 26.215387	-	NaN	-	-	NaN
25865997	608.7514	2	46.817726, 46.823277, 46.866467	-	NaN	-	-	NaN
25865998	394.18433	2	29.187906, 29.189852, 29.197231, 29.21919	-	NaN	-	-	NaN
25865999	917.48956	2	52.732067, 52.739292, 52.742184, 52.742985, 52.74663, 52.747715	ATFQTPDFIVPLTDLR	1	APOB_HUMAN	Apolipoprotein B-100 OS=Homo sapiens GN=APOB PE=1 SV=1	1
25866000	648.5212	4	20.411726, 20.41503, 20.422174, 20.482882, 20.48515, 20.506622, 20.579676	TYC[160.0307]SEPEKVDKDNEDFQ[129.0426]ESNR	0.99	CERU_HUMAN	Ceruloplasmin OS=Homo sapiens GN=CP PE=1 SV=1	1
25866002	719.90857	2	45.024796, 45.026737, 45.028378, 45.029476, 45.03204, 45.053646	AQLGDLPWQVAIK	1	CFAI_HUMAN	Complement factor I OS=Homo sapiens GN=CFI PE=1 SV=1	1
25866003	856.7421	3	42.23893, 42.23973, 42.24057, 42.240627, 42.2408	-	NaN	-	-	NaN
25866004	587.30194	3	35.17601, 35.18347, 35.18649, 35.18678, 35.276215	-	NaN	-	-	NaN
25866005	456.28125	1	36.639427, 36.640213, 36.645386	-	NaN	-	-	NaN
25866006	547.7379	2	25.23925, 25.26831, 25.270832, 25.289684	-	NaN	-	-	NaN
25866007	606.9571	3	30.95908, 30.965242, 30.965574, 30.966621, 30.9694, 31.017942, 31.047123	-	NaN	-	-	NaN
25866008	643.8648	0	36.84989	-	NaN	-	-	NaN
25866009	827.87756	2	26.016588, 26.02113, 26.027643, 26.050596, 26.050695, 26.067865	AGEQVTYTC[160.0307]ATYYK	1	CFAH_HUMAN	Complement factor H OS=Homo sapiens GN=CFH PE=1 SV=4	1
25866010	638.7765	2	20.128744, 20.186129, 20.189226, 20.206123, 20.211199, 20.230354	VC[160.0307]SQ[129.0426]YAAYGEK	1	VTDB_HUMAN	Vitamin D-binding protein OS=Homo sapiens GN=GC PE=1 SV=1	1
25866011	574.3362	1	24.696482, 24.737803	VVAGVANALAHK	1	HBD_HUMAN	Hemoglobin subunit delta OS=Homo sapiens GN=HBD PE=1 SV=2	1
25866012	998.71594	4	51.121113, 51.124084, 51.126137, 51.127438, 51.133602, 51.144123, 51.20137	-	NaN	-	-	NaN
25866013	548.26807	3	32.29732, 32.325462, 32.34164, 32.3418, 32.343, 32.354034	-	NaN	-	-	NaN
25866014	573.25714	3	31.381964, 31.418133, 31.434229, 31.441694, 31.442144, 31.447006	YYYDGKDYIEFNK	1	ZA2G_HUMAN	Zinc-alpha-2-glycoprotein OS=Homo sapiens GN=AZGP1 PE=1 SV=1	1
25866015	753.0515	3	31.768673, 31.773594, 31.77563, 31.777468, 31.777685, 31.781559	-	NaN	-	-	NaN
25866016	621.7704	2	19.833937, 19.867607, 19.903574, 19.92356, 20.014772	TGDEITYQC[160.0307]R	1	CFAH_HUMAN	Complement factor H OS=Homo sapiens GN=CFH PE=1 SV=4	1
25866017	311.14188	1	41.26597, 41.279285, 41.293953	-	NaN	-	-	NaN
25866018	630.8835	5	41.967464, 41.97714, 41.97728, 41.980278, 41.99812	NGPM[147.0354]GPPGMPGVPGPM[147.0354]GIPGEPGEEGRYKQK	0.84	C1QC_HUMAN	Complement C1q subcomponent subunit C OS=Homo sapiens GN=C1QC PE=1 SV=3	1
25866019	855.9345	2	36.83943, 36.84686, 36.849136, 36.858875, 36.87381	-	NaN	-	-	NaN
25866020	639.6139	4	50.639107, 50.640293, 50.64125, 50.64239, 50.64363, 50.64502	-	NaN	-	-	NaN
25866021	916.49884	2	43.272617, 43.28202, 43.283745, 43.292088, 43.29673, 43.301994	QRPGFAIWAPLPHWR	0.97	CB027_HUMAN	Uncharacterized protein C2orf27 OS=Homo sapiens GN=C2orf27 PE=2 SV=1	0.6
25866022	529.27856	2	28.55259, 28.593142, 28.626207, 28.633062	VSQEGLKLSN[115.0269]	0.97	APOB_HUMAN	Apolipoprotein B-100 OS=Homo sapiens GN=APOB PE=1 SV=1	1
25866023	740.3474	2	34.89838, 34.988533, 34.98868, 35.020138, 35.021557, 35.024742	-	NaN	-	-	NaN
25866024	922.0846	3	40.74002, 40.765686, 40.78094, 40.782722, 40.784504, 40.786823, 40.787674, 40.78875, 40.79063	-	NaN	-	-	NaN
25866025	435.26926	1	39.712337, 39.714867, 39.726994	-	NaN	-	-	NaN
25866026	772.91144	0	29.299059	-	NaN	-	-	NaN
25866027	484.32608	1	26.870495, 26.887989	-	NaN	-	-	NaN
25866028	1030.5398	1	41.261894, 41.270023, 41.27468, 41.280148	-	NaN	-	-	NaN
25866029	1198.5602	3	59.74264, 59.749783, 59.751125, 59.755432, 59.755768, 59.756336, 59.757504, 59.76077	-	NaN	-	-	NaN
25866030	765.7316	3	42.369137, 42.371475, 42.377987, 42.378624, 42.380432, 42.38362, 42.383972, 42.391113	-	NaN	-	-	NaN
25866031	467.25198	1	31.068167, 31.131475	-	NaN	-	-	NaN
25866032	540.2814	3	34.917526, 34.954075, 34.95465, 34.956604, 34.95793, 35.013706	VLGIDGGEGKEELFR	1	ADH1_YEAST	Alcohol dehydrogenase 1 OS=Saccharomyces cerevisiae GN=ADH1 PE=1 SV=4	1
25866033	761.36664	2	38.13842, 38.14082, 38.152546, 38.153145, 38.155384, 38.15946	GLIDEVN[115.0269]QDFTNR	0.82	FIBA_HUMAN	Fibrinogen alpha chain OS=Homo sapiens GN=FGA PE=1 SV=2	1
25866034	540.2875	2	20.431675, 20.470394, 20.47417, 20.478413, 20.481695	GDSGGPLIVHK	1	CFAB_HUMAN	Complement factor B OS=Homo sapiens GN=CFB PE=1 SV=2	1
25866035	476.2593	2	25.105452, 25.121353, 25.13894, 25.147339	EFHLHLR	1	CO4A_HUMAN	Complement C4-A OS=Homo sapiens GN=C4A PE=1 SV=1	1
25866036	857.93555	2	41.54328, 41.54753, 41.55185, 41.592575, 41.593536, 41.61184	IAPQ[129.0426]LSTEELVSLGEK	1	AFAM_HUMAN	Afamin OS=Homo sapiens GN=AFM PE=1 SV=1	1
25866037	707.8157	2	35.4062, 35.423294, 35.497326, 35.536102	VIPVNLPGEHGQR	1	FINC_HUMAN	Fibronectin OS=Homo sapiens GN=FN1 PE=1 SV=3	1
25866038	1250.1165	2	45.84085, 45.84143, 45.844032, 45.844044, 45.846523, 45.848625, 45.85789, 45.859753	-	NaN	-	-	NaN
25866039	754.0015	3	23.577202, 23.587605, 23.591925, 23.593555, 23.594603, 23.594677	TKEEYGHSEVVEYYC[160.0307]NPR	1	CFAH_HUMAN	Complement factor H OS=Homo sapiens GN=CFH PE=1 SV=4	1
25866040	517.95764	3	34.097317, 34.097603, 34.09934, 34.103092	AGLLRPDYALLGHR	1	PGRP2_HUMAN	N-acetylmuramoyl-L-alanine amidase OS=Homo sapiens GN=PGLYRP2 PE=1 SV=1	1
25866041	406.89374	3	34.153954, 34.17566, 34.185036, 34.191933, 34.20123	KYVLPNFEVK	0.97	CO4A_HUMAN	Complement C4-A OS=Homo sapiens GN=C4A PE=1 SV=1	1
25866042	856.51996	1	26.108099, 26.113367, 26.11624, 26.11727	-	NaN	-	-	NaN
25866043	551.0164	4	23.613073, 23.616087, 23.621132, 23.622015, 23.62943, 23.674786	-	NaN	-	-	NaN
25866044	542.7874	1	34.036568, 34.047684, 34.074192	FQSVFTVTR	1	C1QC_HUMAN	Complement C1q subcomponent subunit C OS=Homo sapiens GN=C1QC PE=1 SV=3	1
25866045	785.0728	3	43.752644, 43.755424, 43.768467, 43.778027	-	NaN	-	-	NaN
25866046	570.3236	1	22.850481, 22.896662	-	NaN	-	-	NaN
25866047	504.2634	3	25.89515, 25.908386, 25.9121, 25.912273, 25.917368	-	NaN	-	-	NaN
25866048	835.07697	0	44.982872	-	NaN	-	-	NaN
25866049	779.0548	3	50.18344, 50.209976, 50.232555, 50.233498, 50.236988, 50.238174, 50.2445, 50.24868	-	NaN	-	-	NaN
25866050	615.29834	2	31.588514, 31.606508, 31.620522, 31.625486	-	NaN	-	-	NaN
25866051	645.0072	3	47.92016, 47.930897, 47.93693, 47.94341, 47.95057, 47.95581, 47.9562, 47.95629	-	NaN	-	-	NaN
25866052	752.8793	2	44.205887, 44.216778, 44.226612, 44.22696, 44.228516, 44.22948	-	NaN	-	-	NaN
25866053	512.2517	2	19.09646, 19.097403, 19.100622, 19.106487	ATVVYQ[129.0426]GER	1	APOH_HUMAN	Beta-2-glycoprotein 1 OS=Homo sapiens GN=APOH PE=1 SV=3	1
25866054	658.99176	3	34.393257, 34.39505, 34.39993, 34.403484	-	NaN	-	-	NaN
25866055	650.36865	2	25.766075, 25.790783, 25.790922, 25.795904, 25.802551	-	NaN	-	-	NaN
25866056	671.3372	2	43.242077, 43.249104, 43.2664, 43.281727, 43.282997	ETYDFDIAVLR	1	FA10_HUMAN	Coagulation factor X OS=Homo sapiens GN=F10 PE=1 SV=2	0.97
25866057	517.76855	2	36.494408, 36.497757, 36.502583, 36.514317, 36.53926	IRPFFPQ[129.0426]Q[129.0426]	0.92	FIBB_HUMAN	Fibrinogen beta chain OS=Homo sapiens GN=FGB PE=1 SV=2	1
25866058	614.3255	1	35.533, 35.55301, 35.5549	-	NaN	-	-	NaN
25866059	629.8373	2	21.424648, 21.425701, 21.426855, 21.453335	IDQTVEELRR	1	APOA4_HUMAN	Apolipoprotein A-IV OS=Homo sapiens GN=APOA4 PE=1 SV=3	1
25866060	559.78876	4	38.267967, 38.28443, 38.293888, 38.308056, 38.31227, 38.337173	-	NaN	-	-	NaN
25866061	673.3388	4	51.956394, 51.95669, 51.957497, 51.958233	LKHELTDEELQSLFTNFANVVDK	1	AFAM_HUMAN	Afamin OS=Homo sapiens GN=AFM PE=1 SV=1	1
25866062	756.7168	3	37.1115, 37.117653, 37.11946, 37.121906, 37.12345, 37.13014	-	NaN	-	-	NaN
25866063	456.19443	3	18.156418, 18.162432, 18.164036, 18.167904, 18.175333, 18.193333	-	NaN	-	-	NaN
25866064	484.77	2	25.236372, 25.243708, 25.254044, 25.269917	-	NaN	-	-	NaN
25866065	913.99255	2	41.36364, 41.365303, 41.367535, 41.373596	-	NaN	-	-	NaN
25866066	886.43396	2	39.723625, 39.73188, 39.73476, 39.743637, 39.751217, 39.755142	VIPAC[160.0307]LPSPN[115.0269]YVVADR	1	PLMN_HUMAN	Plasminogen OS=Homo sapiens GN=PLG PE=1 SV=2	1
25866067	541.3347	1	33.245605, 33.25358, 33.26754	-	NaN	-	-	NaN
25866068	694.3885	2	38.31003, 38.312214, 38.313377, 38.31399, 38.31514	IAELSATAQ[129.0426]EIIK	1	APOB_HUMAN	Apolipoprotein B-100 OS=Homo sapiens GN=APOB PE=1 SV=1	1
25866069	738.673	3	30.875767, 30.878998, 30.882559, 30.890163, 30.897781, 30.922415, 30.923746	KC[160.0307]SYTEDAQC[160.0307]IDGTIEVPK	1	APOH_HUMAN	Beta-2-glycoprotein 1 OS=Homo sapiens GN=APOH PE=1 SV=3	1
25866070	816.483	2	53.31225, 53.31459, 53.315083, 53.31721	HLVPGAPFLLQ[129.0426]ALVR	1	CO4A_HUMAN	Complement C4-A OS=Homo sapiens GN=C4A PE=1 SV=1	1
25866071	840.3761	4	40.391758, 40.391922, 40.393368, 40.393658, 40.394253, 40.394512, 40.395542, 40.396774	-	NaN	-	-	NaN
25866072	635.9792	3	40.472443, 40.473755, 40.47464, 40.47506	-	NaN	-	-	NaN
25866074	386.19736	3	31.814121, 31.826193, 31.827328, 31.82872, 31.838112	-	NaN	-	-	NaN
25866075	683.2991	3	38.990925, 38.99279, 38.99649, 38.997147, 39.00161, 39.00262, 39.002804	-	NaN	-	-	NaN
25866077	572.31775	2	30.20251, 30.212141, 30.21969, 30.230175	-	NaN	-	-	NaN
25866078	808.38617	3	48.08261, 48.085644, 48.09324, 48.09596, 48.09625, 48.103207, 48.10847	-	NaN	-	-	NaN
25866079	765.39087	1	29.916761, 29.923113	-	NaN	-	-	NaN
25866080	647.8456	2	43.47135, 43.480576, 43.494694, 43.496384, 43.523327	-	NaN	-	-	NaN
25866081	611.3457	3	49.873997, 49.926125, 49.930553, 49.931465, 49.93246, 49.933456	KLWAYLTINQLLAER	1	ITIH2_HUMAN	Inter-alpha-trypsin inhibitor heavy chain H2 OS=Homo sapiens GN=ITIH2 PE=1 SV=2	1
25866082	736.40625	2	42.930264, 42.946728, 42.948742, 42.986485, 43.023605	-	NaN	-	-	NaN
25866083	548.3166	2	25.121851, 25.133606, 25.137745, 25.138245	N[115.0269]LAVSQVVHK	1	AACT_HUMAN	Alpha-1-antichymotrypsin OS=Homo sapiens GN=SERPINA3 PE=1 SV=2	1
25866084	585.28796	4	26.158497, 26.16084, 26.162153, 26.16446, 26.164757, 26.170105	-	NaN	-	-	NaN
25866085	642.36053	1	28.390408, 28.396692, 28.396997	-	NaN	-	-	NaN
25866086	467.74966	2	22.0958, 22.099134, 22.099194, 22.156504	-	NaN	-	-	NaN
25866087	648.3319	2	44.53115, 44.544384, 44.555573, 44.55875	-	NaN	-	-	NaN
25866088	920.44885	4	55.764915, 55.770298, 55.770794, 55.772728, 55.77427, 55.7756, 55.77606, 55.77655	-	NaN	-	-	NaN
25866089	811.8516	2	26.872112, 26.880922, 26.888577	AESPEVC[160.0307]FNEESPK	1	AFAM_HUMAN	Afamin OS=Homo sapiens GN=AFM PE=1 SV=1	1
25866090	513.4728	5	44.42404, 44.42544, 44.425526, 44.427612, 44.429348, 44.429836, 44.43064, 44.484264	-	NaN	-	-	NaN
25866091	605.37537	1	26.894024, 26.932129	-	NaN	-	-	NaN
25866092	772.9052	2	31.081276, 31.082716, 31.083569, 31.086523	-	NaN	-	-	NaN
25866093	459.2523	2	22.581724, 22.58862, 22.601469, 22.601679	-	NaN	-	-	NaN
25866094	662.3362	3	35.1901, 35.191666, 35.201862, 35.202724, 35.20298, 35.208076	-	NaN	-	-	NaN
25866095	809.4373	2	48.3822, 48.386223, 48.388844, 48.391613, 48.391617	TSSFALN[115.0269]LPTLPEVK	1	APOB_HUMAN	Apolipoprotein B-100 OS=Homo sapiens GN=APOB PE=1 SV=1	1
25866096	801.8921	2	28.329214, 28.32942, 28.329521, 28.336693, 28.337427, 28.344517	-	NaN	-	-	NaN
25866097	678.70306	3	34.799652, 34.802696	-	NaN	-	-	NaN
25866098	704.8501	2	29.18474, 29.20033, 29.211168, 29.214066, 29.274906	-	NaN	-	-	NaN
25866099	802.37823	4	41.001305, 41.041317, 41.04653, 41.046814, 41.052116, 41.140156	-	NaN	-	-	NaN
25866100	797.39844	3	43.7799, 43.82157, 43.827183, 43.82795, 43.830223, 43.835644, 43.853153	DKDQEVLLQTFLDDASPGDKR	1	APOB_HUMAN	Apolipoprotein B-100 OS=Homo sapiens GN=APOB PE=1 SV=1	1
25866101	345.2219	1	28.69276, 28.699022	-	NaN	-	-	NaN
25866102	715.3478	2	29.386963, 29.387922, 29.401983	-	NaN	-	-	NaN
25866103	670.69507	3	60.098965, 60.099213, 60.099236, 60.10143, 60.101887, 60.102604, 60.105343	ENPAVIDFELAPIVDLVR	1	CO6_HUMAN	Complement component C6 OS=Homo sapiens GN=C6 PE=1 SV=3	1
25866104	763.436	3	55.468185, 55.469284, 55.469418, 55.469833, 55.47127, 55.4796, 55.480618	LDAHKVLSALQAVQGLLVAQ[129.0426]GR	1	ANGT_HUMAN	Angiotensinogen OS=Homo sapiens GN=AGT PE=1 SV=1	1
25866105	671.3278	2	39.054173, 39.079323, 39.090397, 39.097736, 39.109646	TSDQ[129.0426]IHFFFAK	1	ANT3_HUMAN	Antithrombin-III OS=Homo sapiens GN=SERPINC1 PE=1 SV=1	1
25866106	489.92758	3	33.322983, 33.33464, 33.334663, 33.336296, 33.341454, 33.345802	-	NaN	-	-	NaN
25866107	692.34357	2	38.859634, 38.89784, 38.926975, 38.93776	-	NaN	-	-	NaN
25866108	691.8687	2	26.548815, 26.555363, 26.559004, 26.563381, 26.56518	-	NaN	-	-	NaN
25866109	650.37976	2	43.12209, 43.13172, 43.134384, 43.154877, 43.171673	-	NaN	-	-	NaN
25866110	797.3632	2	28.755001, 28.760578, 28.762327, 28.764866, 28.797268	HPDEAAFFDTASTGK	1	FIBA_HUMAN	Fibrinogen alpha chain OS=Homo sapiens GN=FGA PE=1 SV=2	1
25866111	416.744	2	28.88061, 28.895632, 28.904737	-	NaN	-	-	NaN
25866112	658.3818	1	25.945219, 25.945679, 25.98797	-	NaN	-	-	NaN
25866113	543.2898	1	33.99795, 34.014	-	NaN	-	-	NaN
25866114	564.7762	2	23.303272, 23.322529	AGEVQ[129.0426]EPELR	1	ZA2G_HUMAN	Zinc-alpha-2-glycoprotein OS=Homo sapiens GN=AZGP1 PE=1 SV=1	1
25866115	844.4905	1	30.795584, 30.808973, 30.809858	SILENLR	1	FIBB_HUMAN	Fibrinogen beta chain OS=Homo sapiens GN=FGB PE=1 SV=2	1
25866116	844.50055	2	56.507587, 56.509094, 56.51636, 56.520084, 56.526443, 56.529675	-	NaN	-	-	NaN
25866117	717.3947	3	61.22148, 61.223305, 61.224293, 61.225105, 61.225224, 61.234814, 61.245758	-	NaN	-	-	NaN
25866118	1373.7144	1	43.264835, 43.305428, 43.311256, 43.337948, 43.358723	-	NaN	-	-	NaN
25866119	611.3595	2	36.25039, 36.27634, 36.295177, 36.299202	NLIILEEHLK	1	CFAH_HUMAN	Complement factor H OS=Homo sapiens GN=CFH PE=1 SV=4	1
25866120	717.12573	4	48.34468, 48.357216, 48.360294, 48.36157, 48.366676, 48.369614, 48.37372	GFPIKEDFLEQSEQLFGAKPVSLTGK	1	A2AP_HUMAN	Alpha-2-antiplasmin OS=Homo sapiens GN=SERPINF2 PE=1 SV=3	1
25866121	550.7981	2	42.567387, 42.581577, 42.588673	-	NaN	-	-	NaN
25866122	638.3382	2	34.433136, 34.439095	TLNIC[160.0307]EVGTIR	1	CO6_HUMAN	Complement component C6 OS=Homo sapiens GN=C6 PE=1 SV=3	1
25866123	823.41754	2	39.836952, 39.840683, 39.841103, 39.846622, 39.848335	SPQELLC[160.0307]GASLISDR	1	THRB_HUMAN	Prothrombin OS=Homo sapiens GN=F2 PE=1 SV=2	1
25866124	585.7981	2	20.723589, 20.7655, 20.772894, 20.77474, 20.785744	-	NaN	-	-	NaN
25866125	596.8102	2	33.668232, 33.691578, 33.715137, 33.72071	IAPANADFAFR	1	KAIN_HUMAN	Kallistatin OS=Homo sapiens GN=SERPINA4 PE=1 SV=3	1
25866126	602.618	3	37.788876, 37.7976, 37.824295, 37.83888	-	NaN	-	-	NaN
25866127	838.937	0	43.34051	GFSLDEATNLNGGLLR	1	ITIH1_HUMAN	Inter-alpha-trypsin inhibitor heavy chain H1 OS=Homo sapiens GN=ITIH1 PE=1 SV=3	1
25866128	1043.9531	2	35.10736, 35.125057, 35.135483, 35.166595, 35.17045, 35.18505, 35.18785, 35.19825	C[160.0307]SYTEDAQ[129.0426]C[160.0307]IDGTIEVPK	1	APOH_HUMAN	Beta-2-glycoprotein 1 OS=Homo sapiens GN=APOH PE=1 SV=3	1
25866129	713.315	3	25.711514, 25.713596, 25.716225, 25.73436, 25.76887	-	NaN	-	-	NaN
25866130	528.77045	2	27.188774, 27.190065, 27.19904, 27.19937	IC[160.0307]LDPDAPR	1	CXCL7_HUMAN	Platelet basic protein OS=Homo sapiens GN=PPBP PE=1 SV=3	1
25866131	435.2691	1	25.258295, 25.26921	-	NaN	-	-	NaN
25866132	772.8793	2	33.436615, 33.43877, 33.443264, 33.44783, 33.45322	SYTITGLQ[129.0426]PGTDYK	1	FINC_HUMAN	Fibronectin OS=Homo sapiens GN=FN1 PE=1 SV=3	1
25866133	857.38	3	36.265327, 36.26616, 36.267056, 36.269485, 36.270462, 36.29218	-	NaN	-	-	NaN
25866134	749.9091	2	28.878242, 28.888105, 28.898703, 28.900642, 28.900919	-	NaN	-	-	NaN
25866135	956.5372	1	38.65096, 38.658302, 38.667408, 38.680294	-	NaN	-	-	NaN
25866136	483.62244	3	35.23278, 35.266346, 35.26773, 35.26784, 35.271137	-	NaN	-	-	NaN
25866137	680.38446	2	34.495014, 34.524986, 34.532692	FQNSAILTIQPK	1	CO5_HUMAN	Complement C5 OS=Homo sapiens GN=C5 PE=1 SV=4	1
25866138	565.75464	4	23.57587, 23.591122, 23.59204, 23.595312, 23.595598, 23.651905	-	NaN	-	-	NaN
25866139	578.7621	2	26.953808, 27.070301, 27.080828, 27.083094, 27.083265	-	NaN	-	-	NaN
25866140	668.676	3	42.211918, 42.216644, 42.22604, 42.234478, 42.24253	GSLVQASEANLQAAQDFVR	1	ITIH1_HUMAN	Inter-alpha-trypsin inhibitor heavy chain H1 OS=Homo sapiens GN=ITIH1 PE=1 SV=3	1
25866141	1079.4583	4	25.577734, 25.608973, 25.610693, 25.611462, 25.61209, 25.613255, 25.61424, 25.615322, 25.616106	-	NaN	-	-	NaN
25866142	546.7857	2	19.160324, 19.183365, 19.195322, 19.204557, 19.210842	RFTVETPDK	0.97	THBG_HUMAN	Thyroxine-binding globulin OS=Homo sapiens GN=SERPINA7 PE=1 SV=2	1
25866143	447.88068	3	39.081444, 39.106018, 39.1062, 39.10646, 39.108425, 39.13205	-	NaN	-	-	NaN
25866144	920.0577	3	32.270092, 32.284653, 32.28485, 32.28655, 32.292065, 32.29264, 32.29396	-	NaN	-	-	NaN
25866145	509.24136	3	35.6654, 35.667183, 35.669018, 35.676373, 35.682003	AEPLAFTFSHDYK	1	APOB_HUMAN	Apolipoprotein B-100 OS=Homo sapiens GN=APOB PE=1 SV=1	1
25866146	715.4127	1	45.596966, 45.62439, 45.646683, 45.689022	PLPFGGK	1	APOB_HUMAN	Apolipoprotein B-100 OS=Homo sapiens GN=APOB PE=1 SV=1	1
25866147	588.79663	2	36.51514, 36.533005, 36.538006	-	NaN	-	-	NaN
25866148	736.9251	4	53.4005, 53.417397, 53.421753, 53.422707, 53.42281, 53.42485, 53.43009, 53.446438	-	NaN	-	-	NaN
25866149	837.96326	2	52.438866, 52.483696, 52.484394, 52.48529, 52.490536	VELEVPQLC[160.0307]SFILK	1	APOB_HUMAN	Apolipoprotein B-100 OS=Homo sapiens GN=APOB PE=1 SV=1	1
25866150	796.4093	2	24.710484, 24.71084, 24.718689, 24.72143	GDSPASSKPISINYR	1	FINC_HUMAN	Fibronectin OS=Homo sapiens GN=FN1 PE=1 SV=3	1
25866151	455.74985	2	35.91138, 35.923813, 35.940228, 35.947216	-	NaN	-	-	NaN
25866152	819.38806	2	22.139042, 22.166098, 22.176418, 22.17725, 22.178993, 22.17966	ESSSHHPGIAEFPSR	1	FIBA_HUMAN	Fibrinogen alpha chain OS=Homo sapiens GN=FGA PE=1 SV=2	1
25866153	660.7987	2	26.801798, 26.804277, 26.835268, 26.878393	-	NaN	-	-	NaN
25866154	507.78546	2	28.463678, 28.5007, 28.513792	-	NaN	-	-	NaN
25866155	542.7996	2	27.281847, 27.294506, 27.295307	-	NaN	-	-	NaN
25866156	1050.4918	3	41.193665, 41.23952, 41.24071, 41.241318, 41.24188, 41.242847, 41.24387, 41.24388, 41.245617	-	NaN	-	-	NaN
25866157	540.284	0	38.258457	-	NaN	-	-	NaN
25866158	617.313	0	32.190575	VHYTVC[160.0307]IWR	1	CO4A_HUMAN	Complement C4-A OS=Homo sapiens GN=C4A PE=1 SV=1	1
25866159	485.26172	2	24.117567, 24.173975, 24.174038, 24.177645	-	NaN	-	-	NaN
25866160	549.7928	2	25.66059, 25.68466, 25.694843	LPTDSELAPR	1	SEPP1_HUMAN	Selenoprotein P OS=Homo sapiens GN=SEPP1 PE=1 SV=3	1
25866161	467.91953	3	35.583214, 35.585144, 35.594757, 35.59731, 35.603725, 35.6402	-	NaN	-	-	NaN
25866162	564.29504	0	29.505249	-	NaN	-	-	NaN
25866163	401.24115	2	33.235043, 33.23776, 33.23777, 33.255543, 33.263233	FIIPSPK	1	APOB_HUMAN	Apolipoprotein B-100 OS=Homo sapiens GN=APOB PE=1 SV=1	1
25866164	553.28467	3	29.950325, 29.954517, 29.954706	-	NaN	-	-	NaN
25866165	625.8353	2	42.151115, 42.151615, 42.157448, 42.15879	DTDTGALLFIGK	1	PEDF_HUMAN	Pigment epithelium-derived factor OS=Homo sapiens GN=SERPINF1 PE=1 SV=3	1
25866166	498.32184	1	32.11395, 32.132538, 32.152016	-	NaN	-	-	NaN
25866167	582.2506	3	32.492565, 32.499428, 32.508743, 32.52457	SFDYHQFVDETNDK	1	APOB_HUMAN	Apolipoprotein B-100 OS=Homo sapiens GN=APOB PE=1 SV=1	1
25866168	655.66345	3	41.19431, 41.214413, 41.225533, 41.237278, 41.23844, 41.252373	-	NaN	-	-	NaN
25866169	534.33936	1	25.258343, 25.282904	-	NaN	-	-	NaN
25866170	776.84015	2	36.734478, 36.74709	-	NaN	-	-	NaN
25866171	643.2877	3	39.244183, 39.247246, 39.248383, 39.260723, 39.265087, 39.265823	-	NaN	-	-	NaN
25866172	706.31744	2	49.464436, 49.470715, 49.47342, 49.474354, 49.484657	-	NaN	-	-	NaN
25866173	1084.9696	2	32.91137, 32.912056, 32.913033, 32.927937	-	NaN	-	-	NaN
25866174	846.7464	3	50.13929, 50.142963, 50.173923, 50.195335, 50.19623, 50.19733, 50.200657	-	NaN	-	-	NaN
25866175	589.82635	2	25.034826, 25.037804, 25.041264, 25.043043, 25.043543	LKEDAVSAAFK	1	LUM_HUMAN	Lumican OS=Homo sapiens GN=LUM PE=1 SV=2	1
25866176	903.73376	3	40.926895, 40.930683, 40.941147, 40.951336, 40.956142, 40.98427, 41.011295, 41.03702	HQ[129.0426]PQEFPTYVEPTN[115.0269]DEIC[160.0307]EAFR	1	VTDB_HUMAN	Vitamin D-binding protein OS=Homo sapiens GN=GC PE=1 SV=1	1
25866177	765.471	1	35.646084, 35.657814, 35.66098	-	NaN	-	-	NaN
25866178	619.35394	0	33.47404	-	NaN	-	-	NaN
25866179	472.28558	1	29.121851, 29.138567, 29.143991	-	NaN	-	-	NaN
25866180	503.27917	3	35.753345, 35.753777, 35.75742, 35.75743, 35.757755, 35.789154	-	NaN	-	-	NaN
25866181	810.42816	2	45.07078, 45.077324, 45.089497, 45.095516, 45.09648	-	NaN	-	-	NaN
25866182	1330.2463	3	38.147884, 38.17351, 38.18163, 38.18171, 38.18225, 38.182987, 38.18317, 38.186886, 38.19237	-	NaN	-	-	NaN
25866183	522.0162	0	28.218836	-	NaN	-	-	NaN
25866184	621.86304	2	43.399155, 43.399952, 43.401314, 43.404327	-	NaN	-	-	NaN
25866185	957.9999	2	43.080196, 43.0802, 43.082474, 43.083355, 43.08347, 43.084454	-	NaN	-	-	NaN
25866186	576.3374	2	22.87143, 22.93024, 22.983324, 22.984537, 23.017967	-	NaN	-	-	NaN
25866187	820.4661	1	25.845531, 25.84639, 25.846653	VFALDQK	1	CO4A_HUMAN	Complement C4-A OS=Homo sapiens GN=C4A PE=1 SV=1	1
25866188	461.92014	3	29.196356, 29.203842, 29.208902, 29.224886	-	NaN	-	-	NaN
25866189	555.26874	2	28.64959, 28.65038, 28.652765, 28.656618	GSPSGEVSHPR	1	FETUA_HUMAN	Alpha-2-HS-glycoprotein OS=Homo sapiens GN=AHSG PE=1 SV=1	1
25866190	591.97473	1	36.190685, 36.19852	KSPQELLC[160.0307]GASLISDR	0.9	THRB_HUMAN	Prothrombin OS=Homo sapiens GN=F2 PE=1 SV=2	1
25866191	404.24573	2	27.762566, 27.764591, 27.77069, 27.780153	ITGYIIK	1	FINC_HUMAN	Fibronectin OS=Homo sapiens GN=FN1 PE=1 SV=3	1
25866192	733.3869	2	41.29939, 41.321404, 41.32808, 41.32829, 41.332165	-	NaN	-	-	NaN
25866193	564.80225	2	33.461872, 33.47154, 33.47412, 33.47779	-	NaN	-	-	NaN
25866194	846.7454	3	49.612938, 49.634724, 49.638042, 49.63883, 49.647945, 49.655952, 49.65954, 49.66315	-	NaN	-	-	NaN
25866195	725.8641	2	47.964687, 47.965805, 47.969536, 47.981617, 48.002514	-	NaN	-	-	NaN
25866196	732.7051	3	39.10005, 39.126183, 39.135544, 39.139816, 39.157097, 39.165634	-	NaN	-	-	NaN
25866197	788.3635	4	41.91632, 41.947105, 41.976234, 41.976624, 41.976933, 41.98466, 41.985287	-	NaN	-	-	NaN
25866198	708.35895	2	46.33263, 46.39098, 46.400017, 46.41889, 46.4195	-	NaN	-	-	NaN
25866199	595.29535	2	32.04936, 32.060543, 32.066048, 32.06766	-	NaN	-	-	NaN
25866200	801.43524	2	35.46164, 35.46557, 35.466206, 35.466858, 35.471703	VSALLTPAEQTGTWK	1	APOB_HUMAN	Apolipoprotein B-100 OS=Homo sapiens GN=APOB PE=1 SV=1	1
25866201	879.44586	3	48.527176, 48.539974, 48.59301, 48.65362, 48.674065, 48.67847, 48.693596, 48.78833	-	NaN	-	-	NaN
25866202	540.78	2	27.218851, 27.222095, 27.226784, 27.24595	-	NaN	-	-	NaN
25866203	987.4966	1	28.403368, 28.404938, 28.405607, 28.427807	-	NaN	-	-	NaN
25866204	499.25104	4	27.380901, 27.38397, 27.384022, 27.482748	DISEVVTPR	1	CFAB_HUMAN	Complement factor B OS=Homo sapiens GN=CFB PE=1 SV=2	1
25866205	741.39734	1	28.110981, 28.116982, 28.12071	-	NaN	-	-	NaN
25866206	533.2694	1	34.402515, 34.40501	-	NaN	-	-	NaN
25866207	812.3761	2	21.483091, 21.49337, 21.495974, 21.508286	-	NaN	-	-	NaN
25866208	641.3585	2	38.31697, 38.35609, 38.35628, 38.357338	TEVIPPLIEN[115.0269]R	1	APOB_HUMAN	Apolipoprotein B-100 OS=Homo sapiens GN=APOB PE=1 SV=1	1
25866209	512.57495	3	21.818642, 21.827927, 21.829823, 21.874926	-	NaN	-	-	NaN
25866210	928.4946	1	28.520632, 28.52715, 28.527704	-	NaN	-	-	NaN
25866211	534.3426	1	39.60054, 39.709995, 39.7146, 39.735397	-	NaN	-	-	NaN
25866212	710.7012	3	54.0525, 54.065815, 54.068638, 54.07065, 54.072193, 54.073982	-	NaN	-	-	NaN
25866213	528.9972	4	26.978859, 26.990862, 26.99148, 26.99326, 26.995438	-	NaN	-	-	NaN
25866214	696.36505	1	29.52386, 29.532063	-	NaN	-	-	NaN
25866215	1238.1615	2	44.28896, 44.301937, 44.30304, 44.30952, 44.31744, 44.31867	-	NaN	-	-	NaN
25866216	1251.5995	1	33.466743, 33.483437, 33.484814, 33.491245, 33.49194	-	NaN	-	-	NaN
25866217	713.68054	3	27.903357, 27.904423, 27.906782, 27.906971, 27.91095, 27.935894	-	NaN	-	-	NaN
25866218	773.9749	5	50.24514, 50.246273, 50.24646, 50.24653, 50.248707, 50.25205, 50.255642, 50.2622	-	NaN	-	-	NaN
25866219	565.96643	3	39.133038, 39.164883, 39.17975, 39.189926, 39.190716, 39.19507	-	NaN	-	-	NaN
25866220	909.729	3	25.843683, 25.853502, 25.85395, 25.856836, 25.857155, 25.86415, 25.877329	-	NaN	-	-	NaN
25866221	594.3014	1	20.716473, 20.718304	-	NaN	-	-	NaN
25866222	766.3987	3	45.25768, 45.266598, 45.267845, 45.269577, 45.2711, 45.275692, 45.280396	TPGAAAN[115.0269]LELIFVGPQHAGNYR	0.91	A1BG_HUMAN	Alpha-1B-glycoprotein OS=Homo sapiens GN=A1BG PE=1 SV=3	1
25866223	484.77386	2	27.441385, 27.444431, 27.446808	-	NaN	-	-	NaN
25866224	552.2729	2	19.70232, 19.70664, 19.709229, 19.728947	-	NaN	-	-	NaN
25866225	951.4217	2	26.56743, 26.568975, 26.570587, 26.580065, 26.682093	-	NaN	-	-	NaN
25866226	592.31134	2	35.162746, 35.16492, 35.165516, 35.16583	-	NaN	-	-	NaN
25866227	841.7441	3	34.08054, 34.080807, 34.085293, 34.10883, 34.133167, 34.18823	-	NaN	-	-	NaN
25866228	467.96362	4	24.027786, 24.033842, 24.039465, 24.042559, 24.043602	-	NaN	-	-	NaN
25866229	694.00214	3	34.361332, 34.40073, 34.40083, 34.408703, 34.411182, 34.41432, 34.446854	-	NaN	-	-	NaN
25866230	618.7947	2	26.397377, 26.452072, 26.520493, 26.53589, 26.550892	ENFAGEATLQ[129.0426]R	1	APOB_HUMAN	Apolipoprotein B-100 OS=Homo sapiens GN=APOB PE=1 SV=1	1
25866231	738.71405	3	68.490326, 68.492546, 68.49279, 68.49539	-	NaN	-	-	NaN
25866232	686.3518	0	23.434578	-	NaN	-	-	NaN
25866233	640.40796	1	31.283371, 31.34322	-	NaN	-	-	NaN
25866234	1035.9926	2	34.19034, 34.194504, 34.19552, 34.200443, 34.202377, 34.207653, 34.21242	SEGSSVNLSPPLEQC[160.0307]VPDR	1	THRB_HUMAN	Prothrombin OS=Homo sapiens GN=F2 PE=1 SV=2	1
25866235	762.357	2	27.57409, 27.585667, 27.587511, 27.602213	TEHYEEQIEAFK	1	CO9_HUMAN	Complement component C9 OS=Homo sapiens GN=C9 PE=1 SV=2	1
25866236	738.69995	3	31.691786, 31.697882, 31.699438, 31.73935, 31.742016	TLNQSSDELQ[129.0426]LSMGNAMFVK	1	AACT_HUMAN	Alpha-1-antichymotrypsin OS=Homo sapiens GN=SERPINA3 PE=1 SV=2	1
25866237	671.67334	3	44.757843, 44.759872, 44.760345, 44.761913, 44.762047, 44.775433	LLGLPGPPDVPDHAAYHPF	1	ITIH4_HUMAN	Inter-alpha-trypsin inhibitor heavy chain H4 OS=Homo sapiens GN=ITIH4 PE=1 SV=4	1
25866238	841.08545	3	38.818592, 38.818962, 38.839397, 38.84266, 38.856655, 38.8613, 38.877632	-	NaN	-	-	NaN
25866239	881.9195	2	26.103928, 26.120504, 26.123291, 26.135221, 26.135471, 26.14558	EILSVDC[160.0307]STNNPSQAK	1	CLUS_HUMAN	Clusterin OS=Homo sapiens GN=CLU PE=1 SV=1	1
25866240	611.26587	2	20.765358, 20.77277, 20.876045, 20.894075, 20.91489	TFYSC[160.0307]TTEGR	1	FINC_HUMAN	Fibronectin OS=Homo sapiens GN=FN1 PE=1 SV=3	1
25866241	791.07086	3	30.72694, 30.728792, 30.729143, 30.733519, 30.738186	LNHQLEGLTFQMKKNAEELK	0.86	APOA4_HUMAN	Apolipoprotein A-IV OS=Homo sapiens GN=APOA4 PE=1 SV=3	1
25866242	648.68207	5	41.698112, 41.706894, 41.71107, 41.71137, 41.71374, 41.717304, 41.717545	-	NaN	-	-	NaN
25866243	832.9545	2	35.221165, 35.229237, 35.230152, 35.246323	-	NaN	-	-	NaN
25866244	542.7817	2	28.03993, 28.04778	-	NaN	-	-	NaN
25866245	809.6844	3	24.203136, 24.20658, 24.207943, 24.211662, 24.212269	-	NaN	-	-	NaN
25866246	649.7995	2	32.32509, 32.334404, 32.335327, 32.336605, 32.345264	-	NaN	-	-	NaN
25866247	886.50653	2	49.50897, 49.539547, 49.54614, 49.554695, 49.560947	LYLVQGTQVYVFLTK	1	HEMO_HUMAN	Hemopexin OS=Homo sapiens GN=HPX PE=1 SV=2	1
25866248	1003.5102	2	29.376886, 29.378443, 29.381514, 29.387283, 29.388407, 29.389378	-	NaN	-	-	NaN
25866249	711.70715	3	52.141373, 52.1533, 52.154346, 52.155243, 52.157383, 52.158085	-	NaN	-	-	NaN
25866250	623.35626	2	29.296331, 29.299282, 29.300018, 29.301073, 29.308043	KTLLSNLEEAK	1	CLUS_HUMAN	Clusterin OS=Homo sapiens GN=CLU PE=1 SV=1	1
25866251	923.1272	3	49.845837, 49.851383, 49.86004, 49.86008, 49.86185, 49.87101	SAPVELILSDETLPAPEFSPEPESGR	0.98	A1BG_HUMAN	Alpha-1B-glycoprotein OS=Homo sapiens GN=A1BG PE=1 SV=3	1
25866252	695.3494	2	33.332645, 33.33695, 33.34895, 33.368767	LPLEYSYGEYR	1	CO8B_HUMAN	Complement component C8 beta chain OS=Homo sapiens GN=C8B PE=1 SV=3	1
25866253	830.40753	0	33.1777	-	NaN	-	-	NaN
25866254	1084.5339	2	35.691635, 35.69184, 35.698578, 35.705055, 35.705948, 35.71071	ITYGETGGNSPVQEFTVPGSK	1	FINC_HUMAN	Fibronectin OS=Homo sapiens GN=FN1 PE=1 SV=3	1
25866255	877.7776	3	47.59004, 47.599342, 47.601776, 47.607216, 47.609413, 47.61024	TILDDLRAEDHFSVIDFNQNIR	0.98	ITIH2_HUMAN	Inter-alpha-trypsin inhibitor heavy chain H2 OS=Homo sapiens GN=ITIH2 PE=1 SV=2	1
25866256	703.8773	2	37.735516, 37.745674, 37.763557, 37.76525, 37.77	YEITTIHNLFR	1	HEP2_HUMAN	Heparin cofactor 2 OS=Homo sapiens GN=SERPIND1 PE=1 SV=3	1
25866257	909.7576	3	55.73062, 55.73541, 55.736534, 55.738983, 55.73959	-	NaN	-	-	NaN
25866258	437.19946	3	30.021246, 30.024174, 30.024696, 30.048313, 30.05227, 30.054358	-	NaN	-	-	NaN
25866259	590.98346	3	63.267536, 63.270004, 63.272015, 63.27255, 63.273037, 63.27596	DFHINLFQ[129.0426]VLPWLK	1	CFAB_HUMAN	Complement factor B OS=Homo sapiens GN=CFB PE=1 SV=2	1
25866260	542.9401	3	22.157106, 22.161045, 22.165678, 22.171776	GKEGWIHTVC[160.0307]INGR	0.92	CFAH_HUMAN	Complement factor H OS=Homo sapiens GN=CFH PE=1 SV=4	1
25866261	628.3216	2	29.758139, 29.758446, 29.776314	-	NaN	-	-	NaN
25866262	487.76114	2	28.070364, 28.071041, 28.08062	GLLDEDGKK	1	CO4A_HUMAN	Complement C4-A OS=Homo sapiens GN=C4A PE=1 SV=1	1
25866263	617.01904	4	36.27505, 36.286064, 36.286503, 36.295513, 36.300365, 36.303722	-	NaN	-	-	NaN
25866264	583.30145	2	38.233383, 38.236748, 38.24864, 38.252716	-	NaN	-	-	NaN
25866265	876.4315	2	33.57125, 33.582184, 33.608887, 33.612198, 33.61959, 33.62035	VEKPTADAEAYVFTPN	1	C1S_HUMAN	Complement C1s subcomponent OS=Homo sapiens GN=C1S PE=1 SV=1	1
25866266	764.64886	4	51.50621, 51.522385, 51.522507, 51.52266, 51.52482, 51.52844, 51.537342	LLQLPLGFLYVHHTYVPAPPC[160.0307]TDFTR	1	PGRP2_HUMAN	N-acetylmuramoyl-L-alanine amidase OS=Homo sapiens GN=PGLYRP2 PE=1 SV=1	1
25866267	471.7543	2	24.696428, 24.71066, 24.716942, 24.730316	-	NaN	-	-	NaN
25866268	595.7616	2	28.215107, 28.238117, 28.239906	-	NaN	-	-	NaN
25866269	745.7083	3	39.154068, 39.16566, 39.168396, 39.169857, 39.180267, 39.184414, 39.186398	KLGQSLDC[160.0307]NAEVYVVPWEK	1	KNG1_HUMAN	Kininogen-1 OS=Homo sapiens GN=KNG1 PE=1 SV=2	1
25866270	806.3642	3	47.430397, 47.43383, 47.43439, 47.447807, 47.45068	-	NaN	-	-	NaN
25866271	444.73965	2	25.501957, 25.55863, 25.570414	TGAQ[129.0426]ELLR	1	GELS_HUMAN	Gelsolin OS=Homo sapiens GN=GSN PE=1 SV=1	1
25866272	621.82025	2	30.094652, 30.223867, 30.238907, 30.280159	-	NaN	-	-	NaN
25866273	551.26385	3	34.563526, 34.56589, 34.571957	LLC[160.0307]QC[160.0307]LGFGSGHFR	1	FINC_HUMAN	Fibronectin OS=Homo sapiens GN=FN1 PE=1 SV=3	1
25866274	625.5646	4	34.084496, 34.085125, 34.08902, 34.09196, 34.092064, 34.115772	-	NaN	-	-	NaN
25866275	612.2988	2	28.418304, 28.421865, 28.42396, 28.430676	-	NaN	-	-	NaN
25866276	625.8201	2	22.526052, 22.535086, 22.538967, 22.540422	-	NaN	-	-	NaN
25866277	946.77344	3	55.47976, 55.48346, 55.4941, 55.506218, 55.50988, 55.512028, 55.51558, 55.515724, 55.51646	-	NaN	-	-	NaN
25866278	438.54196	3	20.493319, 20.502008, 20.503754, 20.507198, 20.507982	INVGGGLSGDHC[160.0307]K	0.88	CO8A_HUMAN	Complement component C8 alpha chain OS=Homo sapiens GN=C8A PE=1 SV=2	1
25866279	421.19604	3	27.165634, 27.169498, 27.171543, 27.19483, 27.203268	AQWAN[115.0269]PFDPSK	0.94	THBG_HUMAN	Thyroxine-binding globulin OS=Homo sapiens GN=SERPINA7 PE=1 SV=2	1
25866280	543.3109	3	44.916042, 44.937695, 44.94631, 44.95514, 44.962795, 44.963207	PVAFSVVPTAAAAVSLK	1	CO4A_HUMAN	Complement C4-A OS=Homo sapiens GN=C4A PE=1 SV=1	1
25866281	540.6187	3	38.237236, 38.239628, 38.254852, 38.25659, 38.301342, 38.30801, 38.30998	-	NaN	-	-	NaN
25866282	533.2587	2	24.447546, 24.455706, 24.459475, 24.470747, 24.508276	AAFIC[160.0307]PGSSR	0.92	HEMO_HUMAN	Hemopexin OS=Homo sapiens GN=HPX PE=1 SV=2	1
25866283	442.28305	2	32.8625, 32.864227, 32.87139, 32.886375	-	NaN	-	-	NaN
25866284	579.77856	2	30.488928, 30.50015, 30.504612, 30.560705	-	NaN	-	-	NaN
25866285	763.3744	0	35.66048	AEPLAFTFSHDYK	1	APOB_HUMAN	Apolipoprotein B-100 OS=Homo sapiens GN=APOB PE=1 SV=1	1
25866286	653.0319	3	58.329586, 58.331505, 58.335823, 58.35239, 58.352932, 58.35374, 58.35446	LPSGLPVSLLTLYLDNNK	1	LUM_HUMAN	Lumican OS=Homo sapiens GN=LUM PE=1 SV=2	1
25866287	966.043	2	55.930878, 55.938572, 55.944283, 55.94703, 55.94818, 55.95356	-	NaN	-	-	NaN
25866288	731.3631	2	31.712742, 31.714165, 31.719332, 31.722242	-	NaN	-	-	NaN
25866289	1182.8397	3	35.45568, 35.459877, 35.460793, 35.460938, 35.461178, 35.461407, 35.46324, 35.46325	-	NaN	-	-	NaN
25866290	536.7877	2	27.47986, 27.485846	-	NaN	-	-	NaN
25866291	928.76404	3	53.977787, 54.033978, 54.0346, 54.040493, 54.041996, 54.082375, 54.082756	-	NaN	-	-	NaN
25866292	577.3729	1	38.538166, 38.538727, 38.54013	-	NaN	-	-	NaN
25866293	656.84106	2	19.761103, 19.761465, 19.763712, 19.770374, 19.775068	LGNQEPGGQTALK	1	A2AP_HUMAN	Alpha-2-antiplasmin OS=Homo sapiens GN=SERPINF2 PE=1 SV=3	1
25866294	693.14667	4	57.00857, 57.011086, 57.01355, 57.01444, 57.02008, 57.02075, 57.03772	LLLFSPSVVHLGVPLSVGVQLQDVPR	1	CO4A_HUMAN	Complement C4-A OS=Homo sapiens GN=C4A PE=1 SV=1	1
25866295	827.4093	3	49.389065, 49.414753, 49.421543, 49.42819, 49.432793, 49.43642, 49.451572	-	NaN	-	-	NaN
25866296	706.45746	1	33.489635, 33.501125, 33.501186	-	NaN	-	-	NaN
25866297	387.26984	1	25.888775, 25.894762	-	NaN	-	-	NaN
25866298	804.7206	3	44.030582, 44.09266, 44.108997, 44.120148, 44.12226, 44.130352, 44.144466	VSVLC[160.0307]QENYLIQEGEEITC[160.0307]K	1	CFAH_HUMAN	Complement factor H OS=Homo sapiens GN=CFH PE=1 SV=4	1
25866299	1089.5503	3	52.26436, 52.271454, 52.27372, 52.274616, 52.275017, 52.27506, 52.31767	-	NaN	-	-	NaN
25866300	439.2393	2	26.120863, 26.137802, 26.143875, 26.157446, 26.158804	-	NaN	-	-	NaN
25866301	623.7816	2	26.76845, 26.77869, 26.785429, 26.797247	-	NaN	-	-	NaN
25866302	681.9665	5	37.517593, 37.52709, 37.530926, 37.54703, 37.577988	-	NaN	-	-	NaN
25866303	1062.064	2	41.966564, 41.97332, 41.982998, 41.98558, 41.9867	VVNNSPQ[129.0426]PQNVVFDVQIPK	1	ITIH2_HUMAN	Inter-alpha-trypsin inhibitor heavy chain H2 OS=Homo sapiens GN=ITIH2 PE=1 SV=2	1
25866304	598.2954	4	43.8108, 43.82917, 43.832043, 43.832302, 43.832973, 43.8344	DKDQEVLLQTFLDDASPGDKR	1	APOB_HUMAN	Apolipoprotein B-100 OS=Homo sapiens GN=APOB PE=1 SV=1	1
25866305	579.96686	3	30.901964, 30.904833, 30.921625, 30.927498, 31.013119	TGEAVAEKDSEITFIK	0.98	CO5_HUMAN	Complement C5 OS=Homo sapiens GN=C5 PE=1 SV=4	1
25866306	862.9021	2	33.252407, 33.254898, 33.256565	-	NaN	-	-	NaN
25866307	626.88654	2	30.620457, 30.624176, 30.624754, 30.632109	-	NaN	-	-	NaN
25866308	513.0083	4	22.729065, 22.772835, 22.803585, 22.83895, 22.842207, 22.86337	-	NaN	-	-	NaN
25866309	714.38367	1	26.357218, 26.358616, 26.378103	-	NaN	-	-	NaN
25866310	594.99225	3	35.36051, 35.36212, 35.36246, 35.364212	LRAAMVGM[147.0354]LANFLGFR	1	ANGT_HUMAN	Angiotensinogen OS=Homo sapiens GN=AGT PE=1 SV=1	1
25866311	516.80414	2	34.10633, 34.12586, 34.139034	AIPVTQYLK	1	AFAM_HUMAN	Afamin OS=Homo sapiens GN=AFM PE=1 SV=1	1
25866312	554.2649	2	31.924232, 31.953083, 31.966465, 32.0042	-	NaN	-	-	NaN
25866313	634.17737	1	56.95656, 56.96214	-	NaN	-	-	NaN
25866315	688.31165	3	34.21159, 34.212093, 34.220222, 34.220955, 34.231236, 34.23819	NPDADKGPWC[160.0307]FTTDPSVR	1	PLMN_HUMAN	Plasminogen OS=Homo sapiens GN=PLG PE=1 SV=2	1
25866316	1046.4963	3	22.694996, 22.72397, 22.727695, 22.729189, 22.749311, 22.823956, 22.867231, 22.873291	-	NaN	-	-	NaN
25866317	663.3992	2	37.132782, 37.16423, 37.169376, 37.17744, 37.181892	-	NaN	-	-	NaN
25866318	542.80597	2	27.592205, 27.592705	-	NaN	-	-	NaN
25866319	1099.4856	4	43.475952, 43.52418, 43.529705, 43.53058, 43.53218, 43.535065, 43.537983, 43.541344, 43.555008	-	NaN	-	-	NaN
25866320	688.345	3	31.896402, 31.913483, 31.918947, 31.92336, 31.924623, 31.92533	-	NaN	-	-	NaN
25866321	678.3975	1	25.245499, 25.249277	-	NaN	-	-	NaN
25866322	906.97754	2	40.224277, 40.235184, 40.236526, 40.249073, 40.253548, 40.26166	-	NaN	-	-	NaN
25866323	603.3451	1	31.430433, 31.433125, 31.49129	-	NaN	-	-	NaN
25866324	906.97296	2	45.720375, 45.733006, 45.734165, 45.741825, 45.749836, 45.75344	-	NaN	-	-	NaN
25866325	1155.6338	1	31.102253, 31.103085, 31.112492, 31.112822	-	NaN	-	-	NaN
25866326	794.3737	2	26.335226, 26.386, 26.389366, 26.389793, 26.40911	RQSEDSTFYLGER	1	CERU_HUMAN	Ceruloplasmin OS=Homo sapiens GN=CP PE=1 SV=1	1
25866327	723.89404	1	38.38211, 38.462982	-	NaN	-	-	NaN
25866328	516.76996	2	20.22912, 20.240982, 20.248566	-	NaN	-	-	NaN
25866329	573.3077	2	31.097193, 31.107737	-	NaN	-	-	NaN
25866330	721.37476	2	28.41841, 28.43524, 28.441294, 28.45864, 28.461466, 28.565514	-	NaN	-	-	NaN
25866332	1137.8861	3	47.31044, 47.317184, 47.32875, 47.33382, 47.33679, 47.33698, 47.339394, 47.33998, 47.346024	-	NaN	-	-	NaN
25866333	450.71463	2	45.741962, 45.742172, 45.745594, 45.747757, 45.751003	PPETEEAK	1	APOB_HUMAN	Apolipoprotein B-100 OS=Homo sapiens GN=APOB PE=1 SV=1	1
25866334	640.2879	2	22.106625, 22.159557, 22.169266, 22.172766	ESSSHHPGIAEF	0.94	FIBA_HUMAN	Fibrinogen alpha chain OS=Homo sapiens GN=FGA PE=1 SV=2	1
25866335	468.23975	2	20.000135, 20.088976, 20.096027, 20.120546	-	NaN	-	-	NaN
25866336	684.30176	3	26.01923, 26.029543, 26.029587, 26.031368, 26.100157	-	NaN	-	-	NaN
25866337	725.30914	2	22.76281, 22.780237, 22.780798, 22.789019, 22.790092	PSC[160.0307]C[160.0307]SGALYYGSK	1	ITIH2_HUMAN	Inter-alpha-trypsin inhibitor heavy chain H2 OS=Homo sapiens GN=ITIH2 PE=1 SV=2	1
25866338	743.3864	2	44.42293, 44.429546, 44.437176, 44.444344	-	NaN	-	-	NaN
25866339	504.28934	2	24.86301, 24.86772, 24.887396, 24.892982	-	NaN	-	-	NaN
25866340	647.3379	2	39.491894, 39.502865, 39.52618, 39.56374	DLQ[129.0426]FVEVTDVK	1	FINC_HUMAN	Fibronectin OS=Homo sapiens GN=FN1 PE=1 SV=3	1
25866341	658.9923	3	37.954414, 37.957447, 37.977016, 37.979744, 37.980354, 37.999043	-	NaN	-	-	NaN
25866342	654.3201	2	41.871372, 41.871876	-	NaN	-	-	NaN
25866343	477.91553	3	26.614279, 26.617085, 26.618103, 26.62121	WSRPQAPITGYR	1	FINC_HUMAN	Fibronectin OS=Homo sapiens GN=FN1 PE=1 SV=3	1
25866344	1027.585	1	26.571896, 26.59668, 26.603153, 26.613762	-	NaN	-	-	NaN
25866345	925.1474	3	44.411385, 44.41895, 44.419563, 44.421642, 44.434216, 44.505226, 44.518745	-	NaN	-	-	NaN
25866346	540.27704	0	27.309437	LVDHFGYTK	1	APOB_HUMAN	Apolipoprotein B-100 OS=Homo sapiens GN=APOB PE=1 SV=1	1
25866347	761.67816	0	24.00886	KYTYN[115.0269]YEAESSSGVPGTADSR	1	APOB_HUMAN	Apolipoprotein B-100 OS=Homo sapiens GN=APOB PE=1 SV=1	1
25866348	611.8052	2	27.961428, 27.964174, 27.976862	YNALDLTNNGK	1	APOB_HUMAN	Apolipoprotein B-100 OS=Homo sapiens GN=APOB PE=1 SV=1	1
25866349	655.3309	2	24.883055, 24.91607	-	NaN	-	-	NaN
25866350	490.5896	3	20.990627, 20.991121	AHVSFKPTVAQ[129.0426]QR	1	ITIH2_HUMAN	Inter-alpha-trypsin inhibitor heavy chain H2 OS=Homo sapiens GN=ITIH2 PE=1 SV=2	1
25866351	781.45184	2	57.27871, 57.286613, 57.29164, 57.318634, 57.31943	LWAYLTIQELLAK	1	ITIH1_HUMAN	Inter-alpha-trypsin inhibitor heavy chain H1 OS=Homo sapiens GN=ITIH1 PE=1 SV=3	1
25866352	510.06534	5	45.434994, 45.436302, 45.4368, 45.436893, 45.437866, 45.437946, 45.438046	-	NaN	-	-	NaN
25866353	797.4152	2	46.6473, 46.657223, 46.660625, 46.67106	-	NaN	-	-	NaN
25866354	694.8624	2	37.560738, 37.562355, 37.565266	-	NaN	-	-	NaN
25866355	946.1359	3	58.345554, 58.405506, 58.427483, 58.450317, 58.45684, 58.472786, 58.476597, 58.48178	-	NaN	-	-	NaN
25866356	822.4166	1	30.130451, 30.206724, 30.217098	-	NaN	-	-	NaN
25866357	726.66437	3	28.547544, 28.549444, 28.549585, 28.550442, 28.550632, 28.556705, 28.561193	GDAVC[160.0307]TESGWRPLPSC[160.0307]EEK	1	CFAH_HUMAN	Complement factor H OS=Homo sapiens GN=CFH PE=1 SV=4	1
25866358	494.767	2	21.863111, 21.873795, 21.879402	IIGGSDADIK	0.93	C1S_HUMAN	Complement C1s subcomponent OS=Homo sapiens GN=C1S PE=1 SV=1	1
25866359	537.782	2	30.680147, 30.758083, 30.839933, 30.866648, 30.876125	Q[129.0426]DGVVVTIN[115.0269]K	0.94	ITIH1_HUMAN	Inter-alpha-trypsin inhibitor heavy chain H1 OS=Homo sapiens GN=ITIH1 PE=1 SV=3	1
25866360	792.4306	2	34.80741, 34.814137, 34.822987, 34.823418, 34.825573, 34.825985	IQPSGGTNIN[115.0269]EALLR	1	ITIH2_HUMAN	Inter-alpha-trypsin inhibitor heavy chain H2 OS=Homo sapiens GN=ITIH2 PE=1 SV=2	1
25866361	618.3339	2	19.24551, 19.25046, 19.251383, 19.29213	LLPHANEVSQK	0.81	APOA4_HUMAN	Apolipoprotein A-IV OS=Homo sapiens GN=APOA4 PE=1 SV=3	1
25866362	458.30865	1	26.889761, 26.906483, 26.919748	-	NaN	-	-	NaN
25866363	653.28687	3	23.26079, 23.265621, 23.266552, 23.272995, 23.273085, 23.273273	-	NaN	-	-	NaN
25866364	550.2825	3	24.751127, 24.755468, 24.757742, 24.75813, 24.77216	-	NaN	-	-	NaN
25866365	619.36224	1	39.36332, 39.37043, 39.374626	-	NaN	-	-	NaN
25866366	1275.6729	1	33.135235, 33.141834, 33.145573, 33.15886, 33.160076	-	NaN	-	-	NaN
25866367	725.0206	3	33.45443, 33.45859, 33.468674, 33.481514, 33.48651, 33.52564	-	NaN	-	-	NaN
25866368	708.6795	3	33.925003, 33.927166, 33.92808, 33.929268, 33.932983, 33.933434	EGYSN[115.0269]ISYIVVNHQGISSR	0.89	SEPP1_HUMAN	Selenoprotein P OS=Homo sapiens GN=SEPP1 PE=1 SV=3	1
25866369	1079.8035	3	19.81118, 19.829529, 19.832481, 19.832504, 19.833195, 19.834148, 19.83831, 19.861532	-	NaN	-	-	NaN
25866370	1061.5726	2	41.43877, 41.444065, 41.44841, 41.45018, 41.45076	VVNNSPQPQNVVFDVQIPK	1	ITIH2_HUMAN	Inter-alpha-trypsin inhibitor heavy chain H2 OS=Homo sapiens GN=ITIH2 PE=1 SV=2	1
25866371	589.3111	2	34.8511, 34.86157, 34.879383	VLTPDAFVC[160.0307]R	1	KLKB1_HUMAN	Plasma kallikrein OS=Homo sapiens GN=KLKB1 PE=1 SV=1	1
25866372	1410.2354	2	57.213413, 57.219746, 57.221226, 57.22259, 57.22948, 57.233513, 57.235157, 57.23779, 57.238834, 57.239487	-	NaN	-	-	NaN
25866373	1329.9208	3	37.497883, 37.504528, 37.504818, 37.50721, 37.526516, 37.528034, 37.53269, 37.534786, 37.536045	-	NaN	-	-	NaN
25866374	642.843	2	23.785086, 23.843353, 23.850084, 23.853834	LVN[115.0269]GQ[129.0426]SHISLSK	1	CO4A_HUMAN	Complement C4-A OS=Homo sapiens GN=C4A PE=1 SV=1	1
25866375	809.68555	3	24.3919, 24.396914, 24.397318, 24.397745, 24.405966, 24.417194	-	NaN	-	-	NaN
25866376	749.40625	0	28.909275	AATVGSLAGQPLQER	1	APOE_HUMAN	Apolipoprotein E OS=Homo sapiens GN=APOE PE=1 SV=1	1
25866377	763.9355	2	49.61072, 49.61756, 49.62991, 49.63, 49.638603, 49.64012	-	NaN	-	-	NaN
25866378	1152.9045	3	56.21189, 56.21569, 56.21806, 56.22039, 56.222363, 56.223858, 56.2255, 56.22941, 56.23066	ELLESYIDGRIVEGSDAEIGMSPWQVM[147.0354]LFR	0.95	THRB_HUMAN	Prothrombin OS=Homo sapiens GN=F2 PE=1 SV=2	1
25866379	674.86395	2	63.619972, 63.631428, 63.63295, 63.64564, 63.648293, 63.65032	-	NaN	-	-	NaN
25866380	885.4884	2	62.38396, 62.413364, 62.417957, 62.424194, 62.425274, 62.425922	DFHINLFQVLPWLK	1	CFAB_HUMAN	Complement factor B OS=Homo sapiens GN=CFB PE=1 SV=2	1
25866381	720.4089	1	41.263832, 41.26729, 41.31853	-	NaN	-	-	NaN
25866382	535.78174	4	36.34742, 36.349953, 36.354553, 36.366837, 36.38034, 36.39367	GFQHLLHTLNLPGHGLETR	1	KAIN_HUMAN	Kallistatin OS=Homo sapiens GN=SERPINA4 PE=1 SV=3	1
25866383	993.53174	1	30.83433, 30.865143, 30.880222, 30.883583	-	NaN	-	-	NaN
25866384	1215.7445	1	46.86434, 46.873238, 46.87458, 46.87866	-	NaN	-	-	NaN
25866385	916.9906	2	43.96166, 43.964348, 43.969173, 43.97382, 43.974205, 43.97597	PAAQ[129.0426]LPELPDVELPTNK	0.95	VTDB_HUMAN	Vitamin D-binding protein OS=Homo sapiens GN=GC PE=1 SV=1	1
25866386	729.35675	3	34.679695, 34.681355, 34.685154, 34.687046, 34.687683, 34.689285, 34.705017	SSNNPHSPIVEEFQVPYNK	1	C1S_HUMAN	Complement C1s subcomponent OS=Homo sapiens GN=C1S PE=1 SV=1	1
25866387	854.50574	1	40.73772, 40.78153, 40.793343	-	NaN	-	-	NaN
25866388	1331.3279	3	51.09992, 51.121902, 51.122528, 51.1287, 51.12968, 51.136566, 51.2092	-	NaN	-	-	NaN
25866389	753.88745	2	27.052635, 27.054277, 27.058537, 27.073072	IGQ[129.0426]DGISTSATTNLK	1	APOB_HUMAN	Apolipoprotein B-100 OS=Homo sapiens GN=APOB PE=1 SV=1	1
25866390	932.4564	2	24.186438, 24.189226, 24.18979, 24.214087, 24.242853, 24.24756	-	NaN	-	-	NaN
25866391	1043.0963	2	47.907955, 47.93037, 47.93545, 47.940487, 47.94077	-	NaN	-	-	NaN
25866392	494.75748	2	27.388638, 27.39017, 27.406357, 27.415598	ENADSLQASLRPHADELK	1	APOA4_HUMAN	Apolipoprotein A-IV OS=Homo sapiens GN=APOA4 PE=1 SV=3	1
25866393	453.2368	1	39.957058, 39.97582, 39.982872	-	NaN	-	-	NaN
25866394	613.80664	2	36.858944, 36.862064, 36.868435, 36.88072, 36.882515	SIEVFGQFN[115.0269]GK	1	CO9_HUMAN	Complement component C9 OS=Homo sapiens GN=C9 PE=1 SV=2	1
25866395	435.73682	2	26.487507, 26.492949, 26.509178	-	NaN	-	-	NaN
25866396	633.3219	2	33.717068, 33.732708, 33.734924, 33.755367	SGLSTGWTQ[129.0426]LSK	1	A1BG_HUMAN	Alpha-1B-glycoprotein OS=Homo sapiens GN=A1BG PE=1 SV=3	1
25866397	928.7646	3	53.83562, 53.836594, 53.838	-	NaN	-	-	NaN
25866398	485.56824	3	17.710947, 17.711811, 17.711885, 17.717962, 17.72017	-	NaN	-	-	NaN
25866399	974.95593	2	36.393875, 36.400654, 36.409344, 36.424416, 36.42824, 36.43843	C[160.0307]PFPSRPDN[115.0269]GFVNYPAK	1	APOH_HUMAN	Beta-2-glycoprotein 1 OS=Homo sapiens GN=APOH PE=1 SV=3	1
25866400	1189.0194	4	40.88724, 40.887608, 40.889256, 40.890755, 40.891315, 40.89136, 40.891716, 40.892242, 40.897903, 40.943302	-	NaN	-	-	NaN
25866401	693.81555	2	30.06081, 30.083199, 30.131004, 30.194191	-	NaN	-	-	NaN
25866402	429.60486	5	22.00593, 22.008984, 22.010136, 22.012194, 22.012703, 22.015518	-	NaN	-	-	NaN
25866403	733.33594	2	31.106512, 31.135008, 31.14191, 31.152271, 31.18282	DSGEGDFLAEGGGVR	1	FIBA_HUMAN	Fibrinogen alpha chain OS=Homo sapiens GN=FGA PE=1 SV=2	1
25866404	817.43176	1	37.441444, 37.45619, 37.465736	-	NaN	-	-	NaN
25866405	693.3245	4	29.64373, 29.697155, 29.734312, 29.749468	VAQ[129.0426]LEAQC[160.0307]Q[129.0426]EPC[160.0307]KDTVQIHDITGK	0.93	FIBG_HUMAN	Fibrinogen gamma chain OS=Homo sapiens GN=FGG PE=1 SV=3	1
25866406	1495.6921	1	36.503025, 36.505806, 36.50613, 36.512253, 36.523125, 36.523235	-	NaN	-	-	NaN
25866407	919.4453	2	38.691124, 38.69306, 38.697144, 38.704754	-	NaN	-	-	NaN
25866408	513.2808	1	33.293404, 33.36943, 33.386944	-	NaN	-	-	NaN
25866409	1087.5286	3	50.9825, 50.993446, 50.996407, 50.998566, 51.003666, 51.0045, 51.00511, 51.054173	-	NaN	-	-	NaN
25866410	521.766	0	28.221033	-	NaN	-	-	NaN
25866411	745.85443	2	40.177387, 40.185356, 40.19712, 40.210728	GGEGTGYFVDFSVR	1	HRG_HUMAN	Histidine-rich glycoprotein OS=Homo sapiens GN=HRG PE=1 SV=1	1
25866412	670.86206	2	23.980322, 23.992659, 24.00967, 24.024946	-	NaN	-	-	NaN
25866413	570.95	3	36.61407, 36.616116, 36.61648, 36.61657	EKN[115.0269]GIDIYSLTVDSR	0.99	ITIH4_HUMAN	Inter-alpha-trypsin inhibitor heavy chain H4 OS=Homo sapiens GN=ITIH4 PE=1 SV=4	1
25866414	490.26346	2	27.0188, 27.029383, 27.032787	-	NaN	-	-	NaN
25866415	371.24164	1	47.405033, 47.427773, 47.44085	-	NaN	-	-	NaN
25866416	1149.2877	4	47.614883, 47.63802, 47.643543, 47.65145, 47.65213, 47.657234, 47.66076, 47.69335	-	NaN	-	-	NaN
25866418	890.8111	3	67.4554, 67.45857, 67.46041, 67.460464, 67.46253, 67.466644, 67.47212	-	NaN	-	-	NaN
25866420	1070.7781	3	28.31971, 28.329365, 28.33245, 28.332636, 28.332724, 28.333582, 28.334194, 28.336273	-	NaN	-	-	NaN
25866421	726.8858	7	38.526405, 38.535583, 38.542404, 38.542625, 38.543274, 38.54593, 38.553127, 38.564426	-	NaN	-	-	NaN
25866422	764.05804	1	35.717495, 35.718006	EGAIHREELVYELNPLDHR	1	CO4A_HUMAN	Complement C4-A OS=Homo sapiens GN=C4A PE=1 SV=1	1
25866423	538.7708	2	38.422493, 38.457726, 38.458324, 38.461933, 38.483982	VNSFFSTFK	1	APOA4_HUMAN	Apolipoprotein A-IV OS=Homo sapiens GN=APOA4 PE=1 SV=3	1
25866424	802.37823	0	41.088383	-	NaN	-	-	NaN
25866425	607.51263	2	24.385012, 24.39303, 24.396439	-	NaN	-	-	NaN
25866426	595.28723	1	22.260233, 22.274576	-	NaN	-	-	NaN
25866427	780.9361	2	36.947758, 36.950024, 36.958485, 36.959724, 36.962265	-	NaN	-	-	NaN
25866428	484.9349	3	36.954853, 36.96093, 36.960964, 36.961624, 36.979836	-	NaN	-	-	NaN
25866429	708.3964	3	42.297256, 42.426464, 42.428974, 42.433804, 42.445892, 42.45287	VVNNSPQPQNVVFDVQ[129.0426]IPK	1	ITIH2_HUMAN	Inter-alpha-trypsin inhibitor heavy chain H2 OS=Homo sapiens GN=ITIH2 PE=1 SV=2	1
25866430	775.85803	2	33.511414, 33.53, 33.54477, 33.54683, 33.578102	TSTSEEVC[160.0307]SFYLK	1	CO5_HUMAN	Complement C5 OS=Homo sapiens GN=C5 PE=1 SV=4	1
25866431	892.4397	3	52.70397, 52.70599, 52.707268, 52.75807, 52.828056	VANYFDWISYHVGRPFISQYNV	1	CFAI_HUMAN	Complement factor I OS=Homo sapiens GN=CFI PE=1 SV=1	1
25866432	969.5108	1	28.109032, 28.117065, 28.121292, 28.124762	-	NaN	-	-	NaN
25866433	654.81134	2	33.757317, 33.765644, 33.7669, 33.775818	-	NaN	-	-	NaN
25866434	683.2805	3	23.413519, 23.420263, 23.420452, 23.42392, 23.433891, 23.436228, 23.441044, 23.444193	GFNC[160.0307]ESKPEAEETC[160.0307]FDK	1	FINC_HUMAN	Fibronectin OS=Homo sapiens GN=FN1 PE=1 SV=3	1
25866435	590.62646	3	36.049522, 36.05748, 36.059185, 36.061974	-	NaN	-	-	NaN
25866436	625.9508	3	18.952465, 19.087656, 19.09625, 19.097586, 19.10947	ATEDEGSEQ[129.0426]KIPEATNR	1	ANT3_HUMAN	Antithrombin-III OS=Homo sapiens GN=SERPINC1 PE=1 SV=1	1
25866437	1034.9393	2	31.99416, 32.009956, 32.02371, 32.058792, 32.209217, 32.209534, 32.211296	-	NaN	-	-	NaN
25866438	597.3212	3	44.50795, 44.53799, 44.574554, 44.58019, 44.584423, 44.587414	HLEVDVWVIEPQGLR	1	ITIH2_HUMAN	Inter-alpha-trypsin inhibitor heavy chain H2 OS=Homo sapiens GN=ITIH2 PE=1 SV=2	1
25866439	612.30035	2	27.41012, 27.4324, 27.44183	ESYSGVTLDPR	1	CO5_HUMAN	Complement C5 OS=Homo sapiens GN=C5 PE=1 SV=4	1
25866440	893.40405	2	40.334686, 40.3376, 40.34217, 40.34577, 40.34579	NYC[160.0307]GLPGEYWLGNDK	1	FIBB_HUMAN	Fibrinogen beta chain OS=Homo sapiens GN=FGB PE=1 SV=2	1
25866441	636.84314	2	36.93848, 36.962925, 36.968624	-	NaN	-	-	NaN
25866442	483.73886	2	24.09455, 24.095356, 24.102423	STGSWSTLK	1	CFAB_HUMAN	Complement factor B OS=Homo sapiens GN=CFB PE=1 SV=2	1
25866443	963.85944	3	49.498055, 49.498417, 49.500813, 49.504585, 49.50837, 49.50883	PRPGVTEATITGLEPGTEYTIYVIALK	0.89	FINC_HUMAN	Fibronectin OS=Homo sapiens GN=FN1 PE=1 SV=3	1
25866444	948.1307	3	49.306217, 49.317318, 49.322052, 49.323452, 49.325317, 49.326088	VPANLENVGFEVQTAEDDLKTDFYK	1	CO6_HUMAN	Complement component C6 OS=Homo sapiens GN=C6 PE=1 SV=3	1
25866445	688.0224	3	42.496838, 42.538986, 42.53908, 42.539673, 42.539825	-	NaN	-	-	NaN
25866446	872.42926	5	38.924732, 38.929924, 38.94588, 38.949295, 38.94985, 38.953304, 38.954918, 38.957787	-	NaN	-	-	NaN
25866447	677.8287	2	20.352713, 20.36179, 20.394957, 20.399132, 20.406538	-	NaN	-	-	NaN
25866448	697.1121	4	51.686066, 51.699986, 51.7063, 51.70751, 51.717533, 51.72395	-	NaN	-	-	NaN
25866449	753.0346	3	33.304398, 33.310833, 33.31458, 33.325935, 33.326607, 33.330025	-	NaN	-	-	NaN
25866450	552.2855	5	36.986107, 36.98848, 36.99276, 36.99675, 37.020924	-	NaN	-	-	NaN
25866451	919.4582	2	37.627556, 37.6322, 37.636356, 37.639275, 37.642998, 37.654076	TPSAAYLWVGTGASEAEK	1	GELS_HUMAN	Gelsolin OS=Homo sapiens GN=GSN PE=1 SV=1	1
25866452	1152.8219	3	19.65222, 19.65299, 19.653513, 19.653893, 19.655008, 19.656378, 19.660477, 19.668106, 19.669622	-	NaN	-	-	NaN
25866453	1073.191	3	58.89992, 58.906414, 58.91028, 58.911545, 58.912983, 58.913994, 58.914284, 58.916637	-	NaN	-	-	NaN
25866454	422.74246	2	30.794182, 30.804325, 30.80453, 30.812489, 30.821571	-	NaN	-	-	NaN
25866455	647.8202	2	34.822906, 34.836452, 34.898777, 34.90711	-	NaN	-	-	NaN
25866456	563.6588	3	58.028378, 58.03346, 58.033733, 58.035355, 58.035786, 58.036728	-	NaN	-	-	NaN
25866457	705.3776	2	53.540855, 53.545025, 53.5531, 53.554726, 53.56235	AFIQ[129.0426]LWAFDAVK	1	AMBP_HUMAN	Protein AMBP OS=Homo sapiens GN=AMBP PE=1 SV=1	1
25866458	489.22366	4	18.512587, 18.513, 18.539745, 18.540417, 18.540874, 18.544216	-	NaN	-	-	NaN
25866459	693.81683	2	29.812338, 29.815392, 29.829988, 29.834202, 29.856833	-	NaN	-	-	NaN
25866460	537.2861	0	28.532417	-	NaN	-	-	NaN
25866461	831.49005	1	46.435856, 46.467766, 46.480145, 46.49211	-	NaN	-	-	NaN
25866462	933.5011	3	63.7705, 63.77298, 63.779945, 63.784737, 63.78646, 63.788086, 63.788677, 63.78899, 63.79298	FQILTLWLPDSLTTWEIHGLSLSK	1	CO4A_HUMAN	Complement C4-A OS=Homo sapiens GN=C4A PE=1 SV=1	1
25866463	877.7436	3	52.10602, 52.10884, 52.108894, 52.109344, 52.11139, 52.15006, 52.151398, 52.192455	-	NaN	-	-	NaN
25866464	300.15714	1	24.679474, 24.702135, 24.735136	-	NaN	-	-	NaN
25866465	536.9342	3	39.957897, 39.97822, 39.980442, 39.98308	-	NaN	-	-	NaN
25866466	736.36224	2	30.36899, 30.369648, 30.37445, 30.379044	EVGPTN[115.0269]ADPVC[160.0307]LAK	1	CERU_HUMAN	Ceruloplasmin OS=Homo sapiens GN=CP PE=1 SV=1	1
25866467	591.89404	5	28.051073, 28.069809, 28.072487, 28.072592, 28.073488, 28.08321	-	NaN	-	-	NaN
25866468	560.2643	3	21.46129, 21.54681, 21.55011, 21.65378	FSYSSGHVHLSSENK	1	CO5_HUMAN	Complement C5 OS=Homo sapiens GN=C5 PE=1 SV=4	1
25866469	887.4676	2	36.160347, 36.171757, 36.193657, 36.20282, 36.204483, 36.20662	-	NaN	-	-	NaN
25866470	652.30615	2	30.09241, 30.105, 30.109467, 30.11667, 30.133486	TC[160.0307]N[115.0269]SGTQSRHR	0.86	CO6_HUMAN	Complement component C6 OS=Homo sapiens GN=C6 PE=1 SV=3	1
25866471	678.8516	2	31.717205, 31.723572, 31.744692	MYSNVIGTVTSGK	0.99	ANT3_HUMAN	Antithrombin-III OS=Homo sapiens GN=SERPINC1 PE=1 SV=1	1
25866472	510.25638	2	32.41368, 32.417446, 32.44772	TWYPEVPK	1	C4BPA_HUMAN	C4b-binding protein alpha chain OS=Homo sapiens GN=C4BPA PE=1 SV=2	1
25866473	712.8946	2	42.526314, 42.530525, 42.54517, 42.551544, 42.56682	-	NaN	-	-	NaN
25866474	447.56976	3	23.984406, 23.9873, 23.988132, 23.988447, 23.993002	-	NaN	-	-	NaN
25866475	748.4078	2	50.33804, 50.37558, 50.37645, 50.380558, 50.387012	-	NaN	-	-	NaN
25866476	657.3387	2	20.751345, 20.761139, 20.764446, 20.778593	-	NaN	-	-	NaN
25866477	614.27295	2	31.337366, 31.36132, 31.41539, 31.51288, 31.612497	-	NaN	-	-	NaN
25866478	721.4123	2	50.98132, 50.984383, 51.01751, 51.033997	IALGGLLFPASNLR	1	SHBG_HUMAN	Sex hormone-binding globulin OS=Homo sapiens GN=SHBG PE=1 SV=2	1
25866479	708.04333	3	53.03268, 53.040936, 53.045277, 53.04601, 53.05185, 53.051876, 53.072502	-	NaN	-	-	NaN
25866480	732.3538	3	27.56384, 27.579851, 27.588945, 27.591845, 27.603848, 27.61433, 27.617579	-	NaN	-	-	NaN
25866481	658.8229	0	31.271181	-	NaN	-	-	NaN
25866482	559.2902	3	30.018913, 30.02552, 30.026363, 30.026537, 30.02738	-	NaN	-	-	NaN
25866483	801.44183	2	40.497967, 40.510807, 40.513256, 40.519417, 40.521683	LSNNALSGLPQGVFGK	1	CPN2_HUMAN	Carboxypeptidase N subunit 2 OS=Homo sapiens GN=CPN2 PE=1 SV=2	1
25866484	651.86084	2	48.475437, 48.495846, 48.504013, 48.504353, 48.516838	-	NaN	-	-	NaN
25866485	763.4373	3	58.295776, 58.30324, 58.306915, 58.307716, 58.312016, 58.313602, 58.31472	LDAHKVLSALQAVQ[129.0426]GLLVAQGR	1	ANGT_HUMAN	Angiotensinogen OS=Homo sapiens GN=AGT PE=1 SV=1	1
25866486	523.2588	4	24.5658, 24.569536, 24.570162, 24.575212, 24.595274, 24.602844	-	NaN	-	-	NaN
25866487	563.7522	2	32.96469, 32.96612	DADPDTFFAK	1	AFAM_HUMAN	Afamin OS=Homo sapiens GN=AFM PE=1 SV=1	1
25866488	606.33923	0	41.42646	-	NaN	-	-	NaN
25866489	560.8043	2	29.593418, 29.603779, 29.610043	DLKM[147.0354]LETVR	0.91	APOB_HUMAN	Apolipoprotein B-100 OS=Homo sapiens GN=APOB PE=1 SV=1	1
25866490	1094.4944	5	40.45969, 40.463165, 40.463684, 40.464, 40.46612, 40.466515, 40.46652, 40.466873, 40.468918	-	NaN	-	-	NaN
25866491	733.3975	2	52.53185, 52.54526, 52.5542, 52.559814, 52.565628	-	NaN	-	-	NaN
25866492	737.59375	4	32.835815, 32.846462, 32.851288, 32.8562, 32.858063, 32.86927	-	NaN	-	-	NaN
25866494	844.3706	3	23.55721, 23.597284, 23.602612, 23.602863, 23.603249, 23.604723, 23.611975	-	NaN	-	-	NaN
25866495	1019.4881	3	60.40584, 60.41064, 60.41148, 60.412773, 60.415833, 60.41977, 60.421963, 60.42349	-	NaN	-	-	NaN
25866496	607.5133	2	24.194141, 24.195776, 24.197926	-	NaN	-	-	NaN
25866497	645.81934	2	31.014036, 31.026155, 31.037334, 31.05605, 31.074718	-	NaN	-	-	NaN
25866498	671.8456	2	27.692204, 27.692583, 27.701422, 27.729876, 27.75879	-	NaN	-	-	NaN
25866499	519.2826	3	35.874348, 35.875393, 35.879375	LLGEVDHYQLALGK	1	FCN3_HUMAN	Ficolin-3 OS=Homo sapiens GN=FCN3 PE=1 SV=2	1
25866500	668.09564	4	45.43076, 45.432877, 45.433342, 45.435055, 45.4374	-	NaN	-	-	NaN
25866501	652.3419	3	44.217144, 44.220093, 44.221058, 44.22175, 44.222816	YVRPGGGFVPNFQLFEK	1	GPX3_HUMAN	Glutathione peroxidase 3 OS=Homo sapiens GN=GPX3 PE=1 SV=2	1
25866502	654.8131	2	33.269405, 33.271996, 33.281902, 33.29882	-	NaN	-	-	NaN
25866503	512.7779	2	38.736786, 38.74649, 38.75554, 38.75847	FNALQYLR	1	LUM_HUMAN	Lumican OS=Homo sapiens GN=LUM PE=1 SV=2	1
25866504	665.6204	3	25.685795, 25.731718, 25.75191, 25.759567, 25.767336	FSPATHPSEGLEEN[115.0269]YC[160.0307]R	0.85	PLMN_HUMAN	Plasminogen OS=Homo sapiens GN=PLG PE=1 SV=2	1
25866505	553.31445	3	47.248913, 47.262283, 47.268364, 47.269863, 47.27001, 47.27272	DFALLSLQVPLKDAK	1	CO4A_HUMAN	Complement C4-A OS=Homo sapiens GN=C4A PE=1 SV=1	1
25866506	1193.5073	2	31.484806, 31.488207, 31.499155, 31.500277, 31.508863, 31.50943, 31.513979	-	NaN	-	-	NaN
25866507	684.8519	2	41.041363, 41.051468	DTGTYGFLLPER	1	CBPB2_HUMAN	Carboxypeptidase B2 OS=Homo sapiens GN=CPB2 PE=1 SV=1	0.99
25866508	920.205	4	60.138382, 60.16019, 60.17076, 60.17794, 60.1781, 60.18343, 60.183586, 60.185326	-	NaN	-	-	NaN
25866509	897.9071	2	25.529734, 25.554016, 25.567106, 25.57439, 25.584692, 25.585266, 25.603699	C[160.0307]TTPPPSSGPTYQ[129.0426]C[160.0307]LK	1	PLMN_HUMAN	Plasminogen OS=Homo sapiens GN=PLG PE=1 SV=2	1
25866510	857.16437	4	45.511944, 45.515377, 45.52023, 45.520386, 45.521545, 45.522522, 45.52375	FSC[160.0307]KPGFTIVGPNSVQC[160.0307]YHFGLSPDLPIC[160.0307]K	1	CFAH_HUMAN	Complement factor H OS=Homo sapiens GN=CFH PE=1 SV=4	1
25866511	805.86975	4	47.804832, 47.811905, 47.812042, 47.827335	-	NaN	-	-	NaN
25866512	710.02893	3	35.66949, 35.713127, 35.725243, 35.726517, 35.73547, 35.741215	HQLYIDETVNSN[115.0269]IPTNLR	1	FIBB_HUMAN	Fibrinogen beta chain OS=Homo sapiens GN=FGB PE=1 SV=2	1
25866513	352.18723	2	32.2357, 32.238754, 32.25199, 32.25841	-	NaN	-	-	NaN
25866514	678.84875	2	35.81442, 35.81507, 35.81861, 35.82259	-	NaN	-	-	NaN
25866515	898.4398	1	29.613316, 29.631992, 29.65705	-	NaN	-	-	NaN
25866516	518.7627	2	21.660295, 21.668367	RPC[160.0307]FESLK	1	AFAM_HUMAN	Afamin OS=Homo sapiens GN=AFM PE=1 SV=1	1
25866517	601.324	2	28.431278, 28.454136	-	NaN	-	-	NaN
25866518	714.35986	3	32.04772, 32.049343, 32.051346, 32.052418, 32.054424, 32.062447	-	NaN	-	-	NaN
25866519	732.4181	2	40.118023, 40.125202	LAELPADALGPLQR	1	ALS_HUMAN	Insulin-like growth factor-binding protein complex acid labile chain OS=Homo sapiens GN=IGFALS PE=1 SV=1	1
25866520	377.7098	2	27.41437, 27.427042, 27.428246, 27.435497	-	NaN	-	-	NaN
25866521	785.11896	4	22.045397, 22.062384, 22.10929, 22.124166, 22.12498, 22.12921, 22.129812	-	NaN	-	-	NaN
25866522	658.8272	4	48.09141, 48.098408, 48.10444, 48.112045, 48.120228, 48.12234	-	NaN	-	-	NaN
25866523	356.2194	1	45.63084, 45.639694, 45.643475	-	NaN	-	-	NaN
25866524	1027.0729	2	50.99682, 51.00032, 51.000927, 51.004208, 51.005764, 51.00742	-	NaN	-	-	NaN
25866525	683.33527	1	32.94436, 32.96364	DMPASEDLQ[129.0426]DLQKKLC[160.0307]R	0.84	SEPP1_HUMAN	Selenoprotein P OS=Homo sapiens GN=SEPP1 PE=1 SV=3	1
25866526	434.74023	2	24.229939, 24.249136, 24.280645	AVSQ[129.0426]VVHK	1	AACT_HUMAN	Alpha-1-antichymotrypsin OS=Homo sapiens GN=SERPINA3 PE=1 SV=2	1
25866527	362.6901	2	24.778807, 24.792543, 24.803009, 24.844833	-	NaN	-	-	NaN
25866528	676.8293	2	20.388573, 20.388609	RVEPYGENFNK	1	APOA4_HUMAN	Apolipoprotein A-IV OS=Homo sapiens GN=APOA4 PE=1 SV=3	1
25866529	450.72604	2	26.336067, 26.3368, 26.352242	-	NaN	-	-	NaN
25866530	805.62604	3	47.82403, 47.838295	DGWHSWPIAHQWPQGPSAVDAAFSWEEK	1	HEMO_HUMAN	Hemopexin OS=Homo sapiens GN=HPX PE=1 SV=2	1
25866531	563.67224	2	33.851654, 33.853275, 33.87987	-	NaN	-	-	NaN
25866532	695.3548	3	35.230778, 35.233788, 35.234386	SLAELGGHLDQQVEEFRR	1	APOA4_HUMAN	Apolipoprotein A-IV OS=Homo sapiens GN=APOA4 PE=1 SV=3	1
25866533	553.94196	3	29.023518, 29.03585, 29.052794, 29.062433	SGGQLPSLQ[129.0426]EETTRR	0.83	F1711_HUMAN	Protein FAM171A1 OS=Homo sapiens GN=FAM171A1 PE=1 SV=1	0.94
25866534	709.3251	3	25.99838, 26.013248, 26.020826, 26.02134, 26.040333	-	NaN	-	-	NaN
25866535	439.73312	6	27.332659, 27.382622	-	NaN	-	-	NaN
25866536	698.5674	5	41.698856, 41.700397, 41.70042, 41.701004, 41.701588, 41.702297, 41.70246, 41.711372	LKKPVAFSDYIHPVC[160.0307]LPDRETAASLLQ[129.0426]AGYK	1	THRB_HUMAN	Prothrombin OS=Homo sapiens GN=F2 PE=1 SV=2	1
25866537	911.7762	3	37.02521, 37.03515, 37.07574, 37.078945, 37.07943, 37.080334, 37.11331	-	NaN	-	-	NaN
25866538	607.3335	5	47.473076, 47.473923, 47.47418, 47.476784, 47.47848	-	NaN	-	-	NaN
25866539	1015.54974	1	27.558739, 27.5759, 27.58752	DISEVVTPR	1	CFAB_HUMAN	Complement factor B OS=Homo sapiens GN=CFB PE=1 SV=2	1
25866540	533.2972	2	39.347134, 39.35859, 39.376106, 39.377396	IHLISTQ[129.0426]SAI	1	FIBG_HUMAN	Fibrinogen gamma chain OS=Homo sapiens GN=FGG PE=1 SV=3	1
25866541	645.37866	2	39.98849, 40.00122, 40.005814, 40.02562	-	NaN	-	-	NaN
25866542	346.14435	1	28.398577, 28.429523	-	NaN	-	-	NaN
25866543	574.04456	4	40.342113, 40.36389, 40.3719, 40.374313, 40.380123, 40.382626	-	NaN	-	-	NaN
25866544	705.8156	2	42.46673, 42.475796, 42.47831, 42.47964, 42.47988	-	NaN	-	-	NaN
25866545	540.58716	3	25.377565, 25.389734, 25.392563, 25.39317, 25.413792	-	NaN	-	-	NaN
25866546	693.3259	4	30.3083, 30.346275, 30.353563	-	NaN	-	-	NaN
25866547	452.22455	4	33.061165, 33.06487, 33.086224, 33.09113, 33.09491, 33.0998, 33.11335	-	NaN	-	-	NaN
25866548	698.58813	2	36.943592, 36.956272	-	NaN	-	-	NaN
25866549	534.94226	3	34.202435, 34.218037, 34.222713, 34.2233	LALWGEHTGQLYSK	0.94	APOB_HUMAN	Apolipoprotein B-100 OS=Homo sapiens GN=APOB PE=1 SV=1	1
25866550	655.8552	1	32.662308, 32.69179	-	NaN	-	-	NaN
25866551	671.95905	3	23.289473, 23.309948, 23.322987, 23.324932, 23.327269, 23.328716	C[160.0307]HAGHLN[115.0269]GVYYQ[129.0426]GGTYSK	1	FIBG_HUMAN	Fibrinogen gamma chain OS=Homo sapiens GN=FGG PE=1 SV=3	1
25866552	546.3022	1	32.0786, 32.242077	-	NaN	-	-	NaN
25866553	843.7471	3	47.70743, 47.70833, 47.709454, 47.710476, 47.715595	NSLFFSAQPFEITASTNNEGNLK	1	APOB_HUMAN	Apolipoprotein B-100 OS=Homo sapiens GN=APOB PE=1 SV=1	1
25866554	529.3051	1	31.173046, 31.188932, 31.206507	-	NaN	-	-	NaN
25866555	1050.1201	3	20.374985, 20.381523, 20.383099, 20.384722, 20.385773, 20.388805, 20.390013, 20.390268	-	NaN	-	-	NaN
25866556	868.7626	3	55.51248, 55.52628, 55.5267, 55.531227, 55.532104, 55.53458, 55.545055	-	NaN	-	-	NaN
25866557	506.59872	3	34.36447, 34.38865, 34.40527, 34.405388, 34.41742	IDGQFRVSSFYAK	1	APOB_HUMAN	Apolipoprotein B-100 OS=Homo sapiens GN=APOB PE=1 SV=1	1
25866558	684.88715	2	23.018007, 23.018412, 23.021366, 23.021767	-	NaN	-	-	NaN
25866559	744.90466	2	43.86586, 43.866264	-	NaN	-	-	NaN
25866560	641.5913	4	46.16715, 46.17054, 46.171837, 46.173813, 46.176605, 46.182995, 46.183468	-	NaN	-	-	NaN
25866561	593.8286	2	40.81371, 40.855442, 40.855713, 40.85772, 40.863457	DLHLSDVFLK	1	CO6_HUMAN	Complement component C6 OS=Homo sapiens GN=C6 PE=1 SV=3	1
25866562	506.73038	2	27.126446, 27.127903	WEYC[160.0307]NLK	1	PLMN_HUMAN	Plasminogen OS=Homo sapiens GN=PLG PE=1 SV=2	1
25866563	569.30634	3	40.345184, 40.348076, 40.351673, 40.354313, 40.354923	-	NaN	-	-	NaN
25866564	519.81854	2	30.640055, 30.665709, 30.688158, 30.697556	LPVSKPEIR	1	CO5_HUMAN	Complement C5 OS=Homo sapiens GN=C5 PE=1 SV=4	1
25866565	827.4379	3	66.661, 66.68027, 66.68048, 66.68099, 66.68145, 66.68152, 66.68396	-	NaN	-	-	NaN
25866566	609.33844	0	21.046091	-	NaN	-	-	NaN
25866567	1052.9156	4	44.57882, 44.59134, 44.60963, 44.61607, 44.619877, 44.62421, 44.6278, 44.681843	-	NaN	-	-	NaN
25866568	521.76	4	35.224937, 35.228848, 35.2303, 35.23701, 35.24863, 35.27682	-	NaN	-	-	NaN
25866569	561.2752	2	19.21724, 19.267292, 19.285011, 19.331781	-	NaN	-	-	NaN
25866570	493.77155	2	41.327827, 41.35094, 41.356163, 41.426743	PFSTVVPLK	1	APOH_HUMAN	Beta-2-glycoprotein 1 OS=Homo sapiens GN=APOH PE=1 SV=3	1
25866571	841.4688	3	63.995834, 63.996475, 63.997158, 63.997284, 64.000916, 64.003296, 64.01216	-	NaN	-	-	NaN
25866572	807.73126	3	45.631245, 45.631653, 45.633728, 45.634308, 45.636696	-	NaN	-	-	NaN
25866573	409.54483	3	21.888876, 21.891993, 21.895117, 21.899624	-	NaN	-	-	NaN
25866575	646.3023	2	27.262663, 27.26426, 27.279028, 27.291788	-	NaN	-	-	NaN
25866576	524.8747	5	46.413757, 46.41503, 46.416134, 46.416393, 46.41675, 46.417118, 46.417614	-	NaN	-	-	NaN
25866577	662.3329	3	34.69171, 34.701508, 34.701637, 34.70361, 34.703632, 34.70609	-	NaN	-	-	NaN
25866578	357.17752	2	23.882847, 23.885544, 23.894651	-	NaN	-	-	NaN
25866579	677.8751	2	38.499126, 38.504917, 38.51778, 38.54906	-	NaN	-	-	NaN
25866580	347.22482	1	23.147074, 23.153587	-	NaN	-	-	NaN
25866581	729.0735	3	44.46529, 44.51452, 44.529873, 44.5463, 44.583027	-	NaN	-	-	NaN
25866582	714.36127	3	31.651232, 31.653921, 31.65426, 31.656658, 31.658342, 31.659828	-	NaN	-	-	NaN
25866583	502.254	2	53.799698, 53.80154, 53.80601, 53.808887	-	NaN	-	-	NaN
25866584	781.3694	3	38.42771, 38.447083, 38.448124, 38.461266, 38.503155	TETITGFQ[129.0426]VDAVPAN[115.0269]GQTPIQR	1	FINC_HUMAN	Fibronectin OS=Homo sapiens GN=FN1 PE=1 SV=3	1
25866585	523.7838	2	26.305573, 26.310614, 26.330849	-	NaN	-	-	NaN
25866586	487.7683	2	23.376554, 23.37974	-	NaN	-	-	NaN
25866587	668.6983	3	41.901596, 41.91369, 41.91647, 41.917923, 41.91881, 41.924126	-	NaN	-	-	NaN
25866588	588.34186	2	34.7991, 34.80408	-	NaN	-	-	NaN
25866589	540.74603	2	22.677147, 22.67789, 22.683979, 22.688171	SDYHQQFR	1	APOB_HUMAN	Apolipoprotein B-100 OS=Homo sapiens GN=APOB PE=1 SV=1	1
25866590	745.409	3	47.019093, 47.023174, 47.024536, 47.026443, 47.031723, 47.048573, 47.060165	-	NaN	-	-	NaN
25866591	425.23618	2	35.000042, 35.01757, 35.02881, 35.0302	PVTQ[129.0426]YLK	1	AFAM_HUMAN	Afamin OS=Homo sapiens GN=AFM PE=1 SV=1	1
25866592	810.6129	4	41.644188, 41.698246, 41.70135, 41.708763, 41.70949, 41.71116, 41.71302, 41.714954, 41.716713	-	NaN	-	-	NaN
25866593	432.21835	0	24.660124	-	NaN	-	-	NaN
25866594	738.0341	3	38.53058, 38.539474, 38.547318, 38.553215, 38.555374, 38.576496	-	NaN	-	-	NaN
25866595	589.7843	2	32.605873, 32.654205, 32.662468, 32.662506	-	NaN	-	-	NaN
25866596	525.298	2	22.525787, 22.528408, 22.551481	-	NaN	-	-	NaN
25866597	436.2321	1	41.412064, 41.423103	-	NaN	-	-	NaN
25866598	794.3849	2	36.54533, 36.639164, 36.64321, 36.6471, 36.665314	ELSYYSLEDLNNK	1	CO5_HUMAN	Complement C5 OS=Homo sapiens GN=C5 PE=1 SV=4	1
25866599	523.2563	4	30.167265, 30.171335, 30.176016, 30.17628, 30.183464	-	NaN	-	-	NaN
25866600	645.3151	2	39.767876, 39.78157, 39.792988, 39.79501	DYIFGNYIER	0.84	ITIH3_HUMAN	Inter-alpha-trypsin inhibitor heavy chain H3 OS=Homo sapiens GN=ITIH3 PE=1 SV=2	1
25866601	479.23523	2	26.483372, 26.499844	-	NaN	-	-	NaN
25866602	473.2639	2	29.825558, 29.826405	LTLDIQN[115.0269]K	1	APOB_HUMAN	Apolipoprotein B-100 OS=Homo sapiens GN=APOB PE=1 SV=1	1
25866603	378.94577	2	20.277533, 20.283794, 20.288637	-	NaN	-	-	NaN
25866604	630.8845	5	41.801857, 41.81334, 41.813885, 41.816364, 41.816517, 41.855133	-	NaN	-	-	NaN
25866605	538.22974	1	22.495, 22.495895, 22.506247	-	NaN	-	-	NaN
25866606	366.13907	1	32.893982, 32.89899, 32.913273, 32.94441	-	NaN	-	-	NaN
25866607	640.8279	2	36.82759, 36.860825, 36.86896, 36.87393, 36.875916	-	NaN	-	-	NaN
25866608	546.2857	2	21.600708, 21.614025, 21.633562, 21.639696	YSPGGTPTAIK	1	KLKB1_HUMAN	Plasma kallikrein OS=Homo sapiens GN=KLKB1 PE=1 SV=1	1
25866609	694.86273	2	30.381002, 30.408197, 30.420723, 30.429089, 30.43237	-	NaN	-	-	NaN
25866610	411.23306	2	35.4047, 35.41513, 35.420235, 35.42435	-	NaN	-	-	NaN
25866611	852.42554	3	44.998222, 45.00048, 45.002163, 45.005558, 45.0057, 45.00665	-	NaN	-	-	NaN
25866612	702.7034	3	33.856403, 33.86296, 33.86491, 33.868973, 33.871506	-	NaN	-	-	NaN
25866613	697.1115	4	51.491898, 51.49548, 51.501034, 51.512497, 51.519287, 51.51977	-	NaN	-	-	NaN
25866614	850.66626	4	56.355614, 56.36362, 56.365734, 56.366085, 56.36792, 56.369083, 56.370968, 56.37574	-	NaN	-	-	NaN
25866615	551.78015	2	24.171394, 24.250795, 24.27162	IDQTVEELR	1	APOA4_HUMAN	Apolipoprotein A-IV OS=Homo sapiens GN=APOA4 PE=1 SV=3	1
25866616	633.6843	3	41.907726, 41.915344, 41.92015, 41.924706, 41.927784, 41.927975	-	NaN	-	-	NaN
25866617	671.3455	2	48.927593, 48.96411, 48.977947, 49.00954	-	NaN	-	-	NaN
25866618	532.76587	4	32.916927, 32.918903, 32.92201, 32.92311, 32.929417	AEEEHLGILGPQLHADVGDK	0.95	CERU_HUMAN	Ceruloplasmin OS=Homo sapiens GN=CP PE=1 SV=1	1
25866619	1680.2375	2	38.585243, 38.58833, 38.588497, 38.588837, 38.589165	-	NaN	-	-	NaN
25866620	738.38434	1	34.492332, 34.524822, 34.533916	-	NaN	-	-	NaN
25866621	726.049	3	27.92709, 27.928059, 27.931995, 27.9337	LEIQSQVDSQHVGHSVLTAK	1	APOB_HUMAN	Apolipoprotein B-100 OS=Homo sapiens GN=APOB PE=1 SV=1	1
25866622	631.34607	1	34.22798, 34.253162, 34.278748	-	NaN	-	-	NaN
25866623	446.25436	3	25.927502, 25.983515, 25.983627	-	NaN	-	-	NaN
25866624	1044.4475	2	36.001297, 36.022396, 36.024643, 36.052784, 36.052937, 36.061447, 36.063736	-	NaN	-	-	NaN
25866625	796.3453	3	32.686768, 32.70792, 32.713863, 32.71406, 32.725933, 32.726513	-	NaN	-	-	NaN
25866626	917.98694	2	53.308064, 53.325348, 53.32574, 53.331043, 53.369263, 53.39251	ATFQ[129.0426]TPDFIVPLTDLR	1	APOB_HUMAN	Apolipoprotein B-100 OS=Homo sapiens GN=APOB PE=1 SV=1	1
25866627	1068.979	2	25.390772, 25.394733, 25.4008, 25.40162, 25.41995, 25.500908	-	NaN	-	-	NaN
25866628	523.77686	2	22.076107, 22.078018, 22.082026, 22.176828	-	NaN	-	-	NaN
25866629	562.321	3	45.903847, 45.9343, 45.941517, 45.94864, 45.950665, 45.95258	-	NaN	-	-	NaN
25866630	513.88855	3	17.771866, 17.840708, 17.841864, 17.84554, 17.849531, 17.852873	-	NaN	-	-	NaN
25866631	908.42664	2	27.65809, 27.688345, 27.690542, 27.702044, 27.730131	LGYVTADGETSGSITC[160.0307]GK	1	CFAH_HUMAN	Complement factor H OS=Homo sapiens GN=CFH PE=1 SV=4	1
25866632	375.22543	1	29.526138, 29.540968, 29.544167	-	NaN	-	-	NaN
25866633	656.34827	1	32.65199, 32.678505	LVPFATELHER	1	APOA4_HUMAN	Apolipoprotein A-IV OS=Homo sapiens GN=APOA4 PE=1 SV=3	1
25866634	1054.5071	3	59.19481, 59.21192, 59.212505, 59.214268, 59.218975, 59.232914, 59.236046	DVDKEFYLFPTVFDEN[115.0269]ESLLLEDNIR	1	CERU_HUMAN	Ceruloplasmin OS=Homo sapiens GN=CP PE=1 SV=1	1
25866635	570.7816	0	30.023119	-	NaN	-	-	NaN
25866636	555.2781	2	27.911964, 27.917023, 27.918955	-	NaN	-	-	NaN
25866637	682.60815	4	50.03028, 50.03412, 50.037518, 50.057007, 50.071415	-	NaN	-	-	NaN
25866638	952.41455	2	23.967909, 23.968323, 23.969465, 23.97038, 23.978739, 23.987803	NNEGTYYSPNYNPQSR	1	CERU_HUMAN	Ceruloplasmin OS=Homo sapiens GN=CP PE=1 SV=1	1
25866639	838.92426	2	32.39872, 32.401146, 32.40222, 32.403076	EVVSLTEAC[160.0307]C[160.0307]AEGADPDC[160.0307]YDTR	1	VTDB_HUMAN	Vitamin D-binding protein OS=Homo sapiens GN=GC PE=1 SV=1	1
25866640	785.1788	4	47.473484, 47.475456, 47.47558, 47.47611, 47.49368	-	NaN	-	-	NaN
25866641	600.27484	4	42.244064, 42.2501, 42.253197, 42.270214, 42.27025, 42.270695, 42.277256	-	NaN	-	-	NaN
25866642	774.8732	2	28.253954, 28.266556, 28.30341, 28.311052, 28.311077	-	NaN	-	-	NaN
25866643	1245.6125	3	60.3633, 60.365562, 60.36648, 60.36654, 60.367626, 60.368675, 60.369698	-	NaN	-	-	NaN
25866644	721.6776	3	41.993855, 41.996964, 42.030655, 42.042236, 42.047638, 42.057056, 42.05854	AVYTC[160.0307]NEGYQLLGEINYR	1	CFAH_HUMAN	Complement factor H OS=Homo sapiens GN=CFH PE=1 SV=4	1
25866645	850.8886	2	36.559414, 36.565105, 36.575462, 36.57572, 36.590973	-	NaN	-	-	NaN
25866646	811.4112	2	41.295795, 41.30405, 41.30626, 41.313396, 41.31896	SLPVSDSVLSGFEQ[129.0426]R	1	CO8G_HUMAN	Complement component C8 gamma chain OS=Homo sapiens GN=C8G PE=1 SV=3	1
25866647	999.1693	0	68.61659	-	NaN	-	-	NaN
25866648	404.4385	2	24.57962, 24.593992, 24.64888	-	NaN	-	-	NaN
25866649	861.9258	2	48.539253, 48.549446, 48.551746, 48.589, 48.596317, 48.605843, 48.644665	EVQGFESATFLGYFK	1	GELS_HUMAN	Gelsolin OS=Homo sapiens GN=GSN PE=1 SV=1	1
25866650	763.7625	3	45.268085, 45.271336, 45.271427, 45.27219, 45.28291	-	NaN	-	-	NaN
25866651	558.77844	2	38.195972, 38.20417	-	NaN	-	-	NaN
25866652	452.7331	1	24.005146, 24.11937, 24.157187	-	NaN	-	-	NaN
25866653	821.63184	4	43.395878, 43.40016, 43.403244, 43.40335, 43.40342, 43.407257, 43.407543	-	NaN	-	-	NaN
25866654	785.4012	3	46.727833, 46.73833, 46.75569, 46.75811, 46.774326, 46.776966, 46.778336	-	NaN	-	-	NaN
25866655	353.18356	1	31.446592, 31.459576, 31.461863	-	NaN	-	-	NaN
25866656	584.64795	3	38.263103, 38.297596, 38.332718, 38.349663, 38.36496	-	NaN	-	-	NaN
25866657	531.7844	2	38.25471, 38.25502	AFDIC[160.0307]PLVK	0.89	CO5_HUMAN	Complement C5 OS=Homo sapiens GN=C5 PE=1 SV=4	1
25866658	563.3195	0	34.538883	-	NaN	-	-	NaN
25866659	728.31067	2	32.33132, 32.343178, 32.34802, 32.352097, 32.36894	-	NaN	-	-	NaN
25866660	673.3488	3	34.947987, 34.954052, 34.963562, 34.978508, 34.982742, 34.997677	-	NaN	-	-	NaN
25866661	561.03107	4	41.78509, 41.785263, 41.78699, 41.78735, 41.787827, 41.79891	FLHVPDTFEGHFDGVPVISK	1	ITIH2_HUMAN	Inter-alpha-trypsin inhibitor heavy chain H2 OS=Homo sapiens GN=ITIH2 PE=1 SV=2	1
25866662	420.19922	2	19.313965, 19.327517, 19.338305, 19.372139	FDTISEK	1	ANT3_HUMAN	Antithrombin-III OS=Homo sapiens GN=SERPINC1 PE=1 SV=1	1
25866663	652.8395	2	18.92441, 18.937172, 18.939367, 18.941551	KGNVATEISTER	1	APOB_HUMAN	Apolipoprotein B-100 OS=Homo sapiens GN=APOB PE=1 SV=1	1
25866664	484.31323	0	26.317148	-	NaN	-	-	NaN
25866665	685.98126	3	41.306576, 41.308495, 41.31355, 41.313824, 41.32617, 41.32696	-	NaN	-	-	NaN
25866666	728.84235	2	33.94124, 33.956978, 33.979317, 33.989685, 33.99228	-	NaN	-	-	NaN
25866667	523.31116	2	51.834583, 51.83795, 51.84011, 51.844135, 51.844975	HLVPGAPFLL	1	CO4A_HUMAN	Complement C4-A OS=Homo sapiens GN=C4A PE=1 SV=1	1
25866668	988.1682	4	25.729803, 25.740408, 25.746052, 25.74655, 25.747498, 25.748095, 25.749285, 25.749899, 25.756556	-	NaN	-	-	NaN
25866669	588.7657	2	23.663883, 23.672876, 23.696012	LYC[160.0307]YSDVEK	0.99	HEMO_HUMAN	Hemopexin OS=Homo sapiens GN=HPX PE=1 SV=2	1
25866670	732.4354	2	46.93186, 46.940502, 46.950787, 46.95479, 46.95803	LEALPNSLLAPLGR	1	ALS_HUMAN	Insulin-like growth factor-binding protein complex acid labile chain OS=Homo sapiens GN=IGFALS PE=1 SV=1	1
25866671	606.9847	3	39.43697, 39.442028, 39.45015, 39.456455	-	NaN	-	-	NaN
25866672	515.5823	3	20.826094, 20.861982, 20.86564, 20.878685	-	NaN	-	-	NaN
25866673	1068.4862	2	24.965324, 24.975101, 24.977669	-	NaN	-	-	NaN
25866674	503.7927	0	25.102783	-	NaN	-	-	NaN
25866675	629.3463	2	26.560606, 26.562351, 26.563625, 26.56762	TNQVNSGGVLLR	1	C1QC_HUMAN	Complement C1q subcomponent subunit C OS=Homo sapiens GN=C1QC PE=1 SV=3	1
25866676	1182.8434	3	35.6569, 35.663303, 35.66404, 35.67002, 35.67205, 35.674034, 35.6742, 35.67572	-	NaN	-	-	NaN
25866677	538.32294	2	41.152042, 41.165203, 41.166946, 41.175194	LTPLYELVK	1	CO7_HUMAN	Complement component C7 OS=Homo sapiens GN=C7 PE=1 SV=2	1
25866678	710.86206	2	31.515194, 31.527359, 31.528118, 31.5708, 31.578396	-	NaN	-	-	NaN
25866679	488.20294	2	31.666597, 31.688837	-	NaN	-	-	NaN
25866680	572.37854	1	38.057465, 38.06097	-	NaN	-	-	NaN
25866681	471.56668	3	27.765995, 27.78513, 27.859499	-	NaN	-	-	NaN
25866682	668.8776	2	28.706608, 28.706665, 28.720268, 28.722803, 28.7246	YGKPVQGVAYVR	1	CO4A_HUMAN	Complement C4-A OS=Homo sapiens GN=C4A PE=1 SV=1	1
25866683	781.8792	4	45.110733, 45.13137, 45.132023, 45.15099, 45.167522, 45.174847	FSSHVGGTLGQFYQEVLWGSPAASDDGRR	1	ITIH4_HUMAN	Inter-alpha-trypsin inhibitor heavy chain H4 OS=Homo sapiens GN=ITIH4 PE=1 SV=4	1
25866684	619.5647	4	43.175377, 43.183792, 43.193066, 43.193764, 43.202435, 43.23798	LFHTNFYDTVGTIQLINDHVK	1	KAIN_HUMAN	Kallistatin OS=Homo sapiens GN=SERPINA4 PE=1 SV=3	1
25866685	462.75092	2	24.792992, 24.85709	-	NaN	-	-	NaN
[truncated: 35,805 more rows]
