# Supplementary material for: Metaprotein expression modeling for label-free quantitative proteomics
Source: BMC Bioinformatics. 2012 May 4;13:74. doi: 10.1186/1471-2105-13-74 (PMC3436780; doi:10.1186/1471-2105-13-74)
Supplement: Additional file 5 — Shotgun proteomics data and Matlab code for analysis. Raw expression levels from the various shotgun proteomics experiments and Matlab code for performing the analysis described in this paper. [file 1471-2105-13-74-S5.zip › codeA/data/batch2_41/key.txt]

sids	responder
ID02334	1
ID02312	0
ID02327	1
ID02318	1
ID02323	1
ID02315	1
ID02316	0
ID02309	1
ID02332	1
ID02313	0
ID02320	1
ID02311	1
ID02333	1
ID02328	1
ID02326	0
ID02321	0
ID02336	0
ID02331	0
ID02330	1
ID02319	1
ID02322	0
ID02338	1
ID02339	1
ID02329	1
ID02337	1
ID02325	1
ID02335	1
ID02340	1
ID02342	0
ID02341	0
ID02345	1
ID02314	0
ID02343	0
ID02305	1
ID02307	1
ID02306	0
ID02310	1
ID02317	1
