# Supplementary material for: Metaprotein expression modeling for label-free quantitative proteomics
Source: BMC Bioinformatics. 2012 May 4;13:74. doi: 10.1186/1471-2105-13-74 (PMC3436780; doi:10.1186/1471-2105-13-74)
Supplement: Additional file 5 — Shotgun proteomics data and Matlab code for analysis. Raw expression levels from the various shotgun proteomics experiments and Matlab code for performing the analysis described in this paper. [file 1471-2105-13-74-S5.zip › codeA/data/batch2_41/xpr.txt]

pids	ID02305	ID02306	ID02307	ID02309	ID02310	ID02311	ID02312	ID02313	ID02314	ID02315	ID02316	ID02317	ID02318	ID02319	ID02320	ID02321	ID02322	ID02323	ID02325	ID02326	ID02327	ID02328	ID02329	ID02330	ID02331	ID02332	ID02333	ID02334	ID02335	ID02336	ID02337	ID02338	ID02339	ID02340	ID02341	ID02342	ID02343	ID02345	ID02346	ID02346_02	ID02346_03
25864674	519540.8125	495131.875	518048.1875	521066.875	525231.9375	497012.625	504745.125	504413.8125	501122.0625	535210	492537.125	502743.25	517323.5938	487612.9375	491104.4375	478270.1875	493602.4375	523829.0625	459694.4375	483773.8125	503192.9375	512297.4375	476664.2812	508571.5312	496804	415814.125	504068.2812	454341	483221.6875	456730.625	459196.9375	471867.75	515077.5312	517062.5	441601	418312.75	487011.25	395398.6562	481942.6875	448112.0625	474725.875
25864675	381402.0625	322430.2188	374216.5312	325452	374516.9062	334598.875	348565.4375	336229.4062	341732.3438	396746.9375	320506.125	346412.1875	360026.1562	318713.75	345420.5625	338675.875	362061.125	377915.875	359196.6875	325315.4375	334646.6875	353307	303302.375	308857.875	257781.9062	277868.8125	347339.2812	319614.4688	330449.125	273813.0312	305218.25	338524.5625	368531.2812	379095.8125	275478.625	269103.6875	323542.0625	232224.7344	283711.625	289909.5	284733.6562
25864676	422610.2188	402930.0938	548376.125	489577.875	477601.4688	496384.1562	472894.8125	542575.9375	459792.0312	426436.5	468602.1875	386188	479401.3125	401222.9375	456578.9375	409497.2812	449858.5312	462461.3125	501242.4375	516455.2188	422909.5312	420383.7812	396300.125	438138.1562	454691.2812	385646.9375	463208.25	426529.25	371557.75	425015.375	547551.9375	400609.2812	521513.375	558298.875	392782.9375	447231.1562	424614.9375	469643.5625	439000.6562	407563.4688	388205.625
25864677	360398.8125	365759.7188	388864.8438	301313.5	425219.0625	487940.75	396032.7812	413279.5625	484946.625	409101.5625	513981.9062	336362.875	397346.2812	433103.0938	400375.4688	404832.5	490207.7188	480067.5938	348258.375	460119.6875	390493.0625	520053.25	465476.7812	383887.125	363477.8125	476380.5625	344078.125	448950.1562	333647.1562	397962.8438	332240.3125	447015.1875	367676.4062	387854.9375	450943.5	391370.5938	501872.25	417396.5	320258.4062	281112.5938	222203.1406
25864678	365866.1875	335546.7812	463822.7812	398384.2188	489252.2812	392280.25	452501.2188	387355.7812	442873.5312	353925.4375	405713.2188	475489.5625	373335.0312	373558.9375	366600.8438	443221.9062	413036.5312	417287.5	393260.5	432037.5938	438851.5312	382059.1875	400475.0625	384165.4688	384629.3438	414395.4688	436637.8438	476294.4688	382280.8125	418588.4062	388536.4062	421942.5938	498726.7812	456741.125	392936.3125	438309.9375	455399.5938	437690.6875	319953.625	304022.1562	325383.9375
25864679	233634.9531	203622.5156	215927.2188	219678.0625	233721.9219	201090.0156	219989.6406	210533.6875	223695.1875	246675.5781	193800.6562	208817.4688	231371.5156	207439.1719	190144.0781	200530.1094	218155.8906	238293.2344	219202.8281	198026.7188	210929.2344	220381.75	197691.9375	213803.25	170602.625	179576.6406	222180.3438	194304.8281	218544.3281	179301.6875	192061.7031	214918.1406	222613.1406	232328.9531	183685.4062	162365.2656	199816.0938	159669.9531	178712.1875	174092.4062	170299.9531
25864680	196069.3594	143157.2969	207783.4531	209494.4844	210317.0781	217829.25	186737.0469	204931.3125	157944.2344	157152.625	170085.25	160342.4062	199298.8281	196434.8438	214803.9219	149313.625	151608.3906	188123.8281	141225.6406	156269.8594	188704.8438	168192.5781	154417.9531	187981.8906	139018.3125	135801.2969	150212.125	169819.375	151705.25	197448.2969	180185.1406	149962.7031	200532.2969	221923.8906	121079.7656	142485.9375	180873.6875	172662.25	181799.4219	179330.1094	178895.875
25864681	277573.25	151747.9219	367104.7188	368930.0938	378746.5625	366614.4062	364148.5312	356657.6875	372508.9688	200503.4688	337160.2812	169180.2656	356010.1562	357814.5938	374653.625	73391.8125	192489.6562	383107.2188	92704.9375	334445.625	352920.625	292346.875	178073	335840	306913.9062	54373.1445	83235.8672	101962.2031	199746.5	332742.9375	339088.5938	74176.7422	355126.5938	371490.5	77077.9141	48399.918	345549.4062	281841.0312	317543.625	304080.1562	288661.75
25864682	284619.625	190147.9844	327014.0625	310984.4375	331599.5625	355975.375	346822.2188	299706.6875	334653.1562	251668.0781	336270.2188	175058.0781	346236	344337.6875	338363.9062	126892.1641	217641.6875	367533.8125	127273.6094	283373.375	385839.375	291139.4375	236259.8594	329602.0625	282796.3438	109914.4688	149814.2031	129280.0469	237861.375	322649.0938	300595.6875	128468.8359	294249.375	331303.9375	101554.2656	81411.625	319808.0625	269123.0312	274474.9375	270177.4688	274659.875
25864683	128739.0781	149905.1562	152452.7031	121840.625	162701.4531	173567.2812	155834.7344	157262.7031	208032.1094	141543.3594	170665	129634.6641	158770.2969	159148.4844	147423.375	154368.8281	196134.25	186892.4375	125635.3281	171950.4688	142945.9531	193580.3594	172063.3594	120374.7266	120728.6562	179812.6094	128472.3672	204208.2812	144927.8281	133471.2969	113361.5703	188494.0156	178971.4844	170258.1719	200278.6875	187811.4688	200917.1719	168257.8438	176179.5781	139383.125	113647.8594
25864684	286445.75	196264.7344	345327.7188	331711.0625	356346.1875	332685.6562	354053.6875	332295.9062	358762.3438	252700.3594	303069.8438	217232.2188	339637.0312	315369.8125	346299	148696.9531	236008.3906	347575.7188	175079.5938	290196.625	320800.625	276937.75	187293.7031	304572.8438	255476.6875	120091.9062	159658.1562	146874.3906	238463.8281	283556.5312	302932.8125	144815.75	336804.0312	360311.9062	127610.9844	105890.1406	317133.3438	247295.7656	269012.2188	252349.2656	249668.4062
25864685	294068.6875	283933.4688	289181.25	244071.0938	309154.4375	297863.75	326861.5	273165.7188	302429.1875	306179.75	333964.1562	269285.8125	311534.75	294392.3125	305269.75	285902.875	289587.875	289463.4375	260736.6875	316020.4375	323482.1875	302350.4688	269265.1562	264321.5312	249823.1562	284581.7812	267385.9688	265635.8125	285682.125	319800.2188	311484.75	295633.1875	283709	292450.9062	304284.6875	282571.1562	329383.6562	319655.625	257703.8906	259655.1875	240221.4219
25864686	257632.6094	250028.2656	293981.5312	199788.7344	204771.5	308246	317845.0312	277985.0625	316916.625	290300.8438	348545.5938	278359.5	281531.1875	276583.5312	320398.1562	333515.6562	343193.2188	302891.375	303272.25	338178.0938	269503.8125	301977.3438	172445.1719	183853.8906	186003.2969	308204.8125	269606.75	317438.9375	252705.0781	307442.375	270864	322160.4375	321009.4688	317367.2812	191293.8125	335556.7188	365363.875	228658.6719	223603.25	219615.3281	213149.5938
25864687	371887.5	317005.5	348587.3438	344789.4375	388724.6562	337431.125	352602.2812	343979.1875	363928.8438	404336.6875	284155.5625	327849.7812	384355.875	329161.1875	312164.875	310295.875	352560.875	390917.6875	362331.9375	303523.5312	336293.875	351538.875	310443.375	347211.6875	259782.8594	259788.0625	349472.6875	296409.3125	343527.7188	274835.7812	299176.2188	327520.7188	360230.0625	383365.375	263906	231423.75	298861.125	239839.9531	282476.5938	273656.7188	262330.1875
25864688	189979.8594	178857.2812	230496.9688	235405.5625	209235.3125	228723.0625	212907.6094	239878	199331.7812	184438.3125	228863.2969	171944.5625	208818.9219	184286.6562	210756.6719	180649.75	194861	212969.5938	225485.0938	230603.9375	203446.7344	196026.1562	195690.8125	201531.9531	223185.5312	178230.0469	208675.9688	197327.1875	167740.5	213313.9688	230309.9062	171797.0938	220039.25	240067.0625	164837.0938	207833.6875	211322.8438	207211.9844	197036.7188	185558.5938	192668.3438
25864689	378889.0625	228375.5469	325805.2188	377465.9375	232399.0312	419374.2188	342726.0312	331674.1875	369420.6562	288407.8125	278644.75	247752.7656	390954.0938	426637.5625	384955.9062	82981.2812	239885.1719	313302.9375	160793.625	290613.5312	402492.0312	342601.5625	280573.125	354097.0625	208389.1094	83359.2109	145882.375	197988.9375	296809.0625	328609.9062	317248.4062	134189.375	348213.0625	373743	137770.4219	88986.0234	295603.5938	257407.2188	341382.7188	301232.4688	338553.5
25864690	335084.125	289041.875	367546.4062	377909.2812	307700.0938	347476.3438	322360.8125	324188.3125	340861.9062	312419.1562	367371	377966.5312	304481.25	246127.1875	343336.9062	316317.4688	321106.0938	259781.8438	250909.0938	344923.2812	217668.5469	357653.3438	318042.6562	294529.3125	433608.4062	244025.5469	265496.5938	262352.3125	285632.9375	339682.5625	275622.25	162510.9688	347365.75	287695.5938	329706.8438	334503.9688	363995.2812	230097.5938	355772.75	311486.4688	325740.5312
25864691	213062.75	227242.7344	323981.4375	254615.0781	285955.0312	252102.5469	282872.4375	259765.75	261828.6875	213125.2344	292997.0938	209630.875	222485.4844	242667.2656	281427	276987.7812	287205.625	242789.25	210025.1562	308974.3125	229039.6094	210166.125	232857.8281	239612.1406	218808.3125	209218.4844	201810.625	187222.2188	212809.9531	263312.4688	273060.5	214441.2656	266930.1875	259181.2812	225590.2969	279589.4375	249515.9844	325268.9688	213165.7656	209885.2344	202229.8281
25864692	336171.9062	298646.0938	383603.4375	344515.8125	329272.0312	325905.6562	365251.2188	415261.1562	386765.5	318613.9062	344071.125	286497.2812	376298.7188	389493.7188	375355.25	324738.125	380078.875	374030.4375	275621.8438	370100.8125	345538.0625	323357.3438	295354.4375	323372.4688	347480.5312	239607.7656	301925.8438	250606.6406	296187.0312	330366.6875	308643.625	298666.1562	395220.0625	350514.9375	313342.75	254703.1406	347800.5	353923.1562	254191.0312	229894.8594	220047.4688
25864693	294420.5	209558.0156	276315.0938	300742.1562	213254	207413.0625	204811.125	239331.1875	237158.3438	247985.7656	348580.5	320488.1562	189777.7656	173795.6094	228289.2969	207291.9062	287981.9688	165130.1406	167291.1094	295823.2188	119652.7266	298746.5625	197891.875	167279.8438	313109.4688	131506.3281	142531.4375	147219.7188	182036.9688	228499.6406	190898.5781	87646.4531	248870.1875	167414.2344	220593.2656	221883.3125	347875.125	129764.3281	219081.9531	213863.8438	211048.3438
25864694	219197.8906	158440.7188	248395.4062	238369.2812	255908.7969	243760.1719	252599.4219	243776.0156	259709.4062	195398.3125	225153.3594	170553.2656	247026.2812	228480.6562	248432.1406	125220.1875	185897.25	246399.0938	143402.6406	216425.7031	229177.8906	208143.7812	149773.6406	224571.9688	197775.7344	102986.6016	132445.5469	123960.2656	183237.3281	211545.5156	222304.9531	120928.3125	247248.8125	254689.6406	108467.9766	93464.5547	234652.6875	187101.7656	206608.9688	190374.5469	190276.0781
25864695	289517.5625	226872.5781	527367.375	448382.5312	501512.0938	485514.0625	555441.3125	505721.75	559621	280195.2812	527121.3125	266304.0938	433877.0625	479874.3125	509449.5312	225019.0156	379196.6562	501132.1875	217515.8906	532197.3125	492280.5625	397577.9688	279317.1875	400249.9688	401103.25	208904.5469	169530.2031	288639.7812	323240.3125	473084.1875	454135.75	215690.0625	530979.4375	560850.25	239613.8281	237441.5938	634198.9375	538073.875	451341.2188	426345.2812	411257.4688
25864696	372194.6562	296829.625	323479.7188	370372.9375	299770	306328.9688	285230.625	336476.75	315496.1875	329644.1562	405156.9688	342496.8438	328640.375	268597.1875	322035.5	278708.8125	311370.125	241759.9375	210003.0625	352030.5	161979.2812	337853.6875	273424.8438	237015.5156	389782.4375	160749.5938	214952.125	188370.3906	206719.7031	326724.0625	310623.7188	119085.6641	300747.75	236493.1562	291363.375	234425.1562	373750.75	199902.4688	256124.2031	231729.6562	224314.5156
25864697	176980.8281	95512.6016	309548.6875	305376.9375	315784.0312	270890.2188	292226.1875	297472.2812	304072.0312	128199.6016	223110.6562	109630.9297	273245.6562	287147.8438	301879.9688	36609.7266	125813.7578	318487.3438	57414.2344	257516.6875	288018.5625	217694.9062	112164.4375	244210.2188	207591.4062	26226.0586	42349.1523	67758.0859	148504.0156	230488.3594	254445.5	39912.2461	303002.6562	333360.8438	48387.0234	28345.2734	267632.4062	201629.3906	287318.25	264206.125	253296.0312
25864698	276185.1875	136273.4844	439323.3125	421680.5	448353.0938	407941.2812	425765.375	365139.4062	454467.125	169484.9375	386084.2812	223145.6875	338285.5938	390142.4375	405010.7188	106403.5312	237939.4219	397896.2188	100235.9297	395238	438705.4375	298992.125	244719.8281	372804.4375	365053.0312	79403.7422	114539.3906	194625.0938	234680.9844	433767.7188	389215.7812	91694.1562	430906.625	426764.5	134758.7969	84034.3516	443143.375	449014.1875	324246.3125	304997.9688	287339.7188
25864699	258674.0781	254666.4062	356378.125	296239.25	293934.2812	362795.1562	298672	376189.75	319110.5312	282348.1562	315560.5938	250682.8438	320733.0938	238689.3438	287159.4062	280808.9375	275090.5312	324265.2188	315799.9375	344466.7812	314587.75	261035.9844	270604.5625	249697.0938	325314.9062	264380.0625	299522.9375	271719.9062	234219.8438	279353.2188	362857.4062	267694.7188	328710.625	356384	266011.0625	257911.3438	289203.2812	308715.0625	325607.1562	298564.5312	315774.6562
25864700	117360.9375	72118.5781	159435.9219	158581.1719	162569.7656	145511.5312	155435.4531	156826.4531	153648.0781	92937.9531	135023.4844	79382.9062	148991.3906	159749.125	156426.4844	28222.4551	92475.8828	159372.1875	44769.0273	149418.4688	155843.2812	136870.0312	82908.9219	147142.1406	127804.5078	20395.4551	33143.3008	51998.8203	104152.7344	138190.7344	149257.6406	31559.7695	152279.2656	161966.8438	37855.5039	21761.1543	146584.25	127796.9609	170817.6406	156726.6719	155432.5625
25864701	106517.1719	87967.3516	111047.0781	111635.1094	111630.3906	113198.0938	106313.6484	106601.8516	109020.6953	92340.6562	103421.9844	96572.3125	108669.9922	111770.9062	112867.875	52200.3594	85571.9609	109901.5234	66565.6875	106263.2266	102539.0234	104792.625	85886.7188	117596.0391	107601.625	34983.7188	58920.7188	66176.8047	96846.3594	109578.8281	111117.9219	48888.5703	110736.9219	107840.3984	48277.5117	33832.8398	103423.0391	105223.7891	117809.2109	102559.6953	109022.5078
25864702	266965.2188	193708.1719	265043.3438	304282	200611.6719	205045.7969	186900.6875	218388.9844	212536.375	198710.3438	297909.9062	316835.5312	167654.9688	156656.7969	224891.0312	202838.5156	250510.5625	124384.125	152589.1875	247306.125	96976.7656	261387.5156	199425.4062	166058.3906	347978.0938	122008.7422	141964.3125	148353.1719	166099.5625	179889.0625	175094.5938	72219.5703	235550.8125	157445.9844	231393.3906	219314.3906	343214.2188	121195.875	234608.3125	219704.1562	230991.8438
25864703	224441.7969	168683.6406	185415.5312	159768.3594	187742.7656	190147.1875	135220.2812	176313.0156	129960.7656	178273.9062	131637.1094	174249.7969	181341.9531	162974.4375	207599.375	150508.1562	132542.3281	159365.8281	173209.0781	139000.125	146467.2656	156727.4375	165091.3906	161435.9062	118411.5938	113892.4844	173875.875	168140.625	150062.3125	150306.6719	144042.4062	138468.6562	221229.2188	187652.7031	121223.1484	110816.2031	118628.9219	113864.1953	167090.625	146699.9375	163182.3438
25864704	280527.4688	242495.1406	342554.5312	327628.9062	281437.6875	295418.7188	347059.9688	399288.4062	307412.9062	271227.5625	358970.9688	196966.7969	323610.9688	368755.75	335268.9688	217281.2812	314184.0312	343447.8125	161785.3438	346925.5938	365740.7188	273851.4062	221953.9219	251168.5312	316277.1875	139979.375	193165.7031	179696.2188	285212.5312	320667.1562	277781.6562	180690.4531	317355.3438	292017	226812.2812	151181.5469	322572.625	346810.8438	218104.9844	199150.0469	221275.8438
25864705	182145.6719	171444.8438	273090.5	238706.7031	203095.2344	206922.1719	217881.5156	262321.25	185384.5	184902.7969	214899.7812	155232	193333.8906	141182.5938	219429.2031	164517.1875	209163.6719	191583.0312	221277.5938	222179.3906	158849.3594	164416.3438	163310.6562	197646.4844	174843.75	139318.9688	187220.4062	171973.4688	157417.2812	173091.5156	253296.8594	180012.4219	235495.1406	244010.8281	157802.9688	188474.1406	178330.0156	213754.6719	179075.5156	167191.4531	164740.375
25864706	160341.1562	167351.8438	247337.6719	188822.8438	219125.4844	198311.0156	210718.7656	180455.3594	189264.4062	169235.4531	226317.3125	174683.9688	170953.6094	184408.5938	228496.7344	255791.4375	219140.4062	193360.625	170379.9062	225685.6562	182538.7812	167739.5938	196218.7031	193264.3281	183387.1719	187278.0781	179071.5156	154101.7656	168342.3594	199911.2344	213174.4531	176788.0938	192080.5781	204359.375	189437.7031	221024.4531	190793.1562	259829.5469	153356.6406	145341.3125	142118.7656
25864707	207481.25	147670.8906	330707.5	322631.6875	345479.8438	297030.75	308800.9688	307303.4688	324325.625	189677.7656	252778.5938	152686.7812	310927.0312	278568.0938	309299.5625	81049.6641	166255.0312	337966.3125	101181.1953	240540.3438	314289.25	247013.8438	166479	264849.75	219322.2344	61382.7031	103575.8359	109833.2344	201787.2969	249490.1719	246063.7969	88995.7969	313392.4375	354938.2188	76656.7266	59776.6992	301165.2188	185091.4688	295570.8438	264410.2812	280980.0312
25864708	236830.3281	219992.5156	265929.8125	244602.1406	239559.4062	233353.9688	253679.3281	277996.6875	264669.4375	231539.5312	243985.7031	212896.3438	261975.9844	268694.7188	259691.6875	230639.7344	262512.5312	259655.2812	205317.9688	257659.3594	246905.5469	230252.1094	219018.2969	226397.0938	247362.4219	187054.1094	222129.0312	192727.7656	222299.5156	238154.1406	226851.8281	219257.0156	268860.8438	248257.3906	228492.3594	194104.3438	245954.1406	249822.5938	199463.2188	183845.5625	177856.125
25864709	274823.6562	255587.7812	264609.7812	235881.4688	293848.75	302738.25	282205.7812	281622.875	257314.9844	277887.4688	377659.625	236902.2344	299368.875	326090.625	260515.3125	271321.1875	388969.0312	355540.1562	223428.1406	321618.5	254572.7031	372813.7188	308191.0312	221780.1719	201404.2969	325643.1875	256985.3438	323247.75	220879.2031	288395.5938	227103.7656	328733.8438	179820.8438	314273.4375	300656.6562	287980.9375	376422.6562	249532.0625	192503.0781	160675.8125	162176.875
25864710	216242.5938	177843.0469	198703.0938	184447.5156	201985.8281	182005.9062	193943.2344	194581.0938	192009.7031	241097.9219	182495.9844	178389.1562	198701.9375	179123.2656	180414.7656	172223.1875	206247.7188	233017.2031	184723.5312	184639.5312	195675.4375	205279.5781	158365.2969	166766.1562	140898.125	127673.1641	183565.9531	149609.1406	188605.5938	148874.0469	158022.1875	176709.5	184816.8281	194904.5938	138563.6875	124561.4609	177504.4531	115616.9453	142479.6094	142414.6406	138857.4062
25864711	151058.7812	127767.5234	144942.125	148449.0469	162974.375	147310.7656	154561.4531	152303.6406	156758.3125	151524.6719	121639.6562	144230.6094	149195.1562	139521.3906	144085.9219	114713.7656	132448.75	176016.3906	140448.8125	137090.5938	141033.0156	151292.5781	131228.6406	144989.875	112937.6953	93658.1719	126821.2266	140519.6406	142585.3594	117051.8984	109617.6562	121469.7031	162696.0469	165659.2969	108928.8047	104470.3281	149850.625	94273.0625	139500.4219	129264.4375	134718.6562
25864712	236981.5	232444.75	302474.0312	261162.9219	325226.75	283711.9688	301410.5	240011.375	307059.5	230984.3594	278106.5312	313654.4375	260042.875	250088.3438	256524.2031	314604	252372.1094	282800	264148.125	251921.3281	281459.625	250811.1406	285133.875	303808.0625	267631.3125	307195.4375	292603.1562	308501	253293.2656	316194.5312	255267.2188	284871	298456.4062	294773.7188	237866.5938	291435.625	314642.5	315524.5938	326747.9062	271176.0938	307980.1875
25864713	142408.5312	151195.8125	122359.6016	136137.2812	123840.7344	147404.625	148222.9531	145356.375	131459.2188	152604.2188	134007.6719	131952.6562	166923.9219	141846.625	144715.7344	148733.7656	133464.8594	168949.625	153473.5	124517.0703	153213.2344	146900.0938	162694.1875	151980.2969	125853.6562	144820.625	163986.7969	126029.0234	163833.7969	166528.6406	140116.6719	129141.3203	145303.5938	130781.4688	64972.0273	172469.1406	127307.1172	148948.7812	158077.9219	131983.625	150973.7812
25864714	144252.75	124540.8438	160185.2656	160880.875	138543.2344	144594.125	126641.3906	143317.2656	135984.2188	140631.7344	132260.8594	146941.75	133567.0938	127379.6797	127489.4688	127069.0312	137825.7188	101994.0859	136716.7188	139590.3125	108074.4453	130457.6172	118649.2812	129552.6406	80845.7031	113644.0547	145981.7031	154330.8125	122197.6797	119939.9375	125518.7188	117342.3438	150302.125	148369.625	105506.3594	142350.8125	120231.5859	130284.5469	125476.0469	105100.3203	121130.3906
25864715	168334.8438	150796.6562	185797.5938	164575.1875	175506.0781	152950.8281	168926.2188	177744.2031	163746.3906	172039.3594	204503.9062	149264.0938	179743.75	166009.4219	167448.9375	143575.5312	213512.9219	189598.1562	133380.1875	198378.25	150327.7656	176379.0781	152935.0938	127670.3906	127970.4609	154571.8125	158287.4375	174497.8438	121403.4688	162513.4531	154314.4531	162626.75	145183.8281	200941.3281	145873.7344	169365.3594	194112.4844	146034.1875	107806.3281	99100.625	101548.4141
25864716	130236.1797	98234.9219	139829.5938	131642.0781	139401.2969	134581.3281	136596.9375	136428.6094	143980.0312	116062.0156	129888.5625	105134.7422	136467.0625	124735.1172	136041.625	79308.0781	115037.1719	130777.9609	89977.3125	125649.8438	122849.9062	121914.5703	92007.3594	129305.6484	119789.4062	66050.0156	83957.5547	77894.2578	109682.1719	123482.9922	125886.7188	76826.2578	143364.4062	138083.9844	69194.0312	59637.1562	134967.3906	112174.2031	121603.4219	113121.8438	114328.7891
25864717	305126.5312	236961.2344	276212.8438	261113.5312	264833.9688	271820.5	221186.0312	254325.4531	221936.9219	254421.9219	174469.5781	277074.4375	257342.2344	255707.1875	297401.2812	236027.6875	241569.2188	255638.5469	251595.8281	216737.9062	240777.8281	255639.8438	255799.75	256768.6719	195529.9688	204863.4062	254964.7031	272933.9688	245813.5625	255644.4844	221468.5156	232238.875	284382.625	284197.75	191137.375	215690.0156	205537.2656	203904.2344	228626.2656	212062.0469	201601.2969
25864718	250820.2344	122705.4297	329018.3438	320581.125	337047.5	347623.7812	336469.5625	324801.3438	319633.3125	170694.2656	345742.2812	132510.7812	322888.875	327689.6875	339030.2188	46186.4102	151276.4219	328705.5312	59194.168	315809.8438	327990.0625	269442.0938	138441.2344	331858.1562	296389.3438	33232.9258	53888.2852	70562.5625	165592.9062	283905.625	326548.4062	45583.7891	306240.4375	327107.5	50592.8633	27954.7637	309502.3125	268400.9062	270261.6562	234313.875	224191.4688
25864719	220151.9844	181643.25	300812.9375	263894.1875	235282.9219	225405.9844	230764.2656	281871.375	247691.7031	213589.1719	268571.7812	198656.3906	244167	195254.5312	229176.7344	191560.6719	272670.3125	254232.375	219369.5625	280576.4375	183646.0312	214807.2344	190092.3438	191482.1094	176696.7188	170725	219971.6719	218278.1875	172471.4688	216991.6875	261215.5781	190705.8438	266091.3125	300717.3125	174670.1562	193823.8906	241150.875	209618.4688	207829.4219	198007.1875	197529.5781
25864720	209850.9688	249968.4219	212432.7031	279677.9688	235697.5312	204465.3594	185430.4375	265137.8125	174834.9375	288388.1562	266926.9062	174977.5625	285999.9375	205476.1406	254859.4062	207482.4688	190082.5938	231809.7188	130365.8438	277554.9688	150154.3125	154748.0469	209381.8125	132281.125	232599.875	109210.8438	182586.6406	145794.1875	158782.2969	292985.8125	258123.9688	134984.8281	239043.9375	179825.6094	209025.6094	141176.5938	109779.9609	224721.4219	168261.0625	162850.9688	162703.7344
25864721	159265.5	179086.375	214828.5938	117366.0078	154996.2188	227495.9219	194786.8281	242244.2812	130419.4766	183196.1875	158805.9375	222090.875	219528.3281	203475.3281	207685.0312	149448.9531	207189	156488.1562	166590.7188	164165.2969	219314.0781	160244.3125	154289.0469	179893.7812	183884.0938	143003.8438	144973.0469	125579.1953	162481.2344	185306.1719	198594.375	163475.2656	165436.875	168767.1406	170148.4844	123103.9141	167340.4844	156272.1406	192918.3281	182007.3438	161663.9844
25864722	414737.1875	376395.75	379663.9375	369482.6875	417153.875	382279.5625	401848.75	373593.0625	416771.9062	462631.4062	352446.2188	388277.2812	413834.9375	364860.9688	408789.9062	350905.0625	382899.9688	440965	404661.0938	358223.9375	363946.7188	406617.0312	335743.375	381615.5625	274427.4375	259774.2812	427622.9062	327138.8438	393671.875	325543.8125	322936.9688	379852	383052.0312	414757.5938	299147.8125	227328.7969	351237.5312	229015.8125	158672.2656	155773.3125	174391.9219
25864723	264773.4375	203204.7812	186623.0156	198720.3594	200137.8594	226100.8438	177816.5	203661.1875	151855.9688	224230.4531	138210.875	213176.4531	198248.9844	193760.2656	197668.1562	191933.8594	192464.6875	198504.1094	190548.5938	156192.4375	193832.5938	204909.75	197958.5781	200459.3125	168417.7656	171098.4688	207675.3281	216326.75	195851.9531	186613	175755.5469	196854.25	209041.2031	200958.4219	132235.5312	182926.7812	151587.7031	146491.4688	153895.9062	147327.5469	149799.3125
25864724	291491.5	297721.3125	307967.2188	364312.7188	396011.2188	333077.1562	394005.2812	343291.4375	371137.4375	279120.5312	417383.9062	268948.625	305750.5625	346854.8125	401969.625	367851.625	386326.9062	324893.0938	271338.9062	427190.2812	312100.0938	289080.0938	310529.7188	326211.3438	289670.875	269622.2812	280175.25	254293.5469	272925.0312	342252.4688	241752.5469	278659.25	376505.3125	391976.0938	309746.1562	361820	263281.0312	302073.2188	295256.0938	273973.0312	246715.3906
25864725	2198.7935	1023.7184	3808.4861	4211.0425	5171.4033	6149.8042	9183.0596	3589.718	7641.5908	2007.2397	10749.2051	1446.4873	3249.1438	5264.1699	10181.7793	1615.2179	1560.0931	4374.6016	1658.4797	3240.2798	7850.3359	2547.9229	1549.0094	3452.6167	2678.5493	935.437	1407.1948	1862.0181	1094.272	8797.7803	3515.7991	1682.825	2856.3022	4122.8535	1361.8936	1038.0514	9014.4521	10521.6816	212004.9688	211292.2812	198702.0781
25864726	160731.2344	97094.7031	221273.5469	199741.3281	233096.7031	196397.4531	230854.1875	183770.125	214960.4062	116859.0547	215877.7031	167083.375	172358.125	167189.8125	192869.4062	92465.4062	169653.6094	194494.0156	76528.6953	203740.7031	213050.4844	163925.5625	157586.4062	203152.7812	159926.9844	82641.7031	92867.7812	129461.2422	142236.8125	234904.8125	194605.75	82530.0078	224930.5156	207403.6094	95538.6016	82608.6484	230294.3438	235237.1719	152126.2969	143366.5312	144278.375
25864727	187224.0156	183195	252143.1406	217365.4531	220699.6406	229508.5312	219256.375	260173.4219	208176.0312	180337.3281	236996.4688	150971.3906	228787.4219	173531.125	202217.6406	178374.4531	192693.5938	213683.3438	193909.0938	238823.6562	181926.2031	170783.4844	155279.4375	196131.3594	214094.5	158049.5625	185782.2188	173705.25	144011.6406	166116.3125	248833.2656	155243.8906	229919.7344	261273.0156	157203.625	169304.7031	190725.1875	219930.6719	188705.875	168189.75	160337.8906
25864728	35474.9883	9358.0498	43267.4648	44762.7188	42661.6875	41629.1211	43408.5	42430.3281	42493.293	20953.9883	43596.2422	10568.3857	42289.5469	44634.293	43013.7891	3108.271	27342.1855	40960.4766	1731.722	44829.75	37605.5898	36904.8164	20826.5801	37679.6445	41554.8086	4562.5103	2143.0801	4695.7129	19149.1797	42714.9766	43756.6719	4317.0078	44072.0625	43015.625	7249.1338	2568.8279	45046.9492	34814.2773	43173.2812	49208.6445	35795.9219
25864729	148029.75	89210.1875	157603.625	182757.9219	123054.5312	141960.7812	122553.2266	143342.1875	142914.4688	111841.3594	201353.8594	146228.5625	109040.5156	101755.0547	146369.6875	19991.8203	141172.2031	100715.1562	28891.3281	170625	80789.2188	172666.3594	111458.3047	117116.1875	204814.7188	11564.5596	21603.0957	56553.1562	95354.3281	146861.5625	122819.8672	9822.793	131901.4688	89499.1797	83685.3672	21833.6523	219642.0469	86705.9609	124206.0625	120813.8984	123334.25
25864730	240664.3438	185931.0469	289799.5625	278555.8125	310800.9375	308870.625	269187.5	289058.875	306231.25	223163.5	265111.4688	198574.9375	295371.7188	248157.9531	292678.0625	148589.75	206218.6562	315763.875	150912.2188	244997.4062	255359.5938	261791.3438	193270.6875	263591.3125	180753	106666.4375	143906.5625	151436.0938	213366.6562	209542.1719	246477.5312	137777.1875	275264.3438	279394.8438	131314.0781	99556.625	273387.2812	206591.0312	235573.25	205747.7812	184025.375
25864731	234747.3438	202929.1875	289096.5938	228995.6562	311339.625	231233.6094	282034.5625	234964.5312	267160.3438	209856.8125	270740.3125	293963.6562	232416.0781	218206.2969	213367.0312	274841.875	243829.0781	258405.7812	230759.9688	269788.6562	254770.5	223854.1406	240057.4375	235056.2031	243135.625	259698.8125	262616.75	303458	221239.6562	220256.2812	228358	254509.1562	313512.4062	281788.7188	240018.25	269681.6562	278102.5312	279206.0625	173031.6719	165730.4688	178894.7344
25864732	425012.1562	316312.9688	378169.8438	303311.5	357490.7812	367419.625	332170.6562	346307.5938	391154.2188	367931.1875	280795.0938	345197.625	420527.8438	323582.5938	362663.9062	382818.0312	315906.6875	362200.5938	327008.9062	276395.1562	335532.5312	370908.1562	366873.75	351060.5625	339893.6562	336133.125	392254.9375	424558.9062	319001.4375	361358.5938	271140.2812	361348.2188	437903.4688	388263.3438	346674.2812	395424.8438	272029.1875	203848.4062	254029.8594	236084.8281	218790.7188
25864733	236676.7031	227085.25	194085.5312	217258.6094	191363.4688	217957.7031	215730.7969	212038.7031	211399.4375	250869.7656	191749.125	229806.8125	245433.8594	193352.1875	203454	229585.9062	224107.2031	258203.8438	227257.0781	193740.9219	226723.6562	221289.0625	225626.8281	193692.8438	182401.8594	193179.5781	250951.3438	174981.9375	226452.125	243419.7812	227704.0469	204670.8125	227044.875	194821.6406	105192.25	220414.0156	179751	215729.375	247106.375	229073.4062	217882.9219
25864734	557330.0625	462036.5312	503747.9688	523684.875	441228.5	434353.6562	432249.5312	468558.8125	493613.5312	454132.5312	526631.3125	589924.5625	419924.8125	377750.5938	449568.0938	431071.7188	534062.4375	314519.4375	352702.4062	495102.7188	227171.8906	553888.75	394681	400307.4375	592889.5625	284900.3125	312913.5312	319687.875	343978.7812	430552.5	415161.9375	187327.3594	459531.9062	372444.4375	471445.5625	445661.3125	609744.4375	312064.3438	315919.7188	252965.1406	247050.4844
25864735	323994.0312	185450.9844	528199.375	462626.7812	529967.25	443389.8438	517607.375	432354.125	538002.1875	225519.2812	481492.0312	296347.7812	398942.125	448368.75	464532.3438	89784.7656	339196.5312	459356.7188	99312.9219	478523.5312	497040.875	364520.25	306880.2188	428031.4375	393100.1562	70230.2812	108657.5391	256221.2656	305780.5312	496130.6875	455241.0625	80283.8203	533992	526424.125	172091.5938	79498.4766	545634.3125	519249.125	344738.4375	330422.2812	314336.6875
25864736	153817.375	152165.7969	212590.875	165387.9219	178862.3906	175250.2031	182048.9688	173078.875	180382.6562	131328	192767.8594	132866.8281	157863.9375	152637.2969	178092.6875	183889.0625	165632.375	174447.4375	143065.9688	184470.9062	140695.7656	149328.1406	166398.6094	182035.125	161499.5156	153011.2969	125367.4766	139758.9375	140125.5625	162972.4688	155980.3594	127768.9766	190280.7031	182730.4531	161205.4062	199017.2656	178680.9844	207273.3594	145461.1094	137154.0625	141644.3906
25864737	505552.3438	405760.0938	646032.125	548316.1875	667492.9375	549039.375	628164.9375	523512.3438	624565.1875	446555.5938	560559.8125	613755.1875	484328.2812	498044.8125	545973.4375	588844	573770.625	568190.75	494004.5625	575296	536235.3125	491464.5938	511139.0625	568489.6875	498902.7812	531990.125	569917.625	612429.1875	472715.3438	587679.4375	526132.75	555027.125	696335.1875	633842.75	505184.3125	545185.375	625602.6875	579071.5625	331955.4375	299397.3125	286922.5625
25864738	397581.1562	386302.2812	391761.9062	324741.5	415501.6875	418078.0625	456087.3125	378549.5	418684.0625	417721.375	449746.375	367576.125	442903.0938	403446.4375	432558.4688	390231.5938	400958.5625	383843.7812	392618.9375	425253.3438	420443.625	414332.4375	362251.0312	357526.4375	354181	376008.4375	353346.6875	370495.1562	374098.0625	435555.1875	387684.5625	381321.0938	374996.5	402931.0312	390557.8125	398633.625	448558.4375	399695.0625	310036.7812	284023.8125	299069.9062
25864739	177834.9219	161866.4062	175373.5781	169013	179817.6875	163062.5	168961.5625	166333.8125	163001.9219	192404.5938	154996.9531	164269.7812	180015.5	152312.4531	163253.8125	150799.6875	163794.4531	180791.7656	159566.6094	149060.6719	165584.6562	163709.375	149239.8125	169507.4219	146042.5781	118809.0156	170574.4219	143828.5	160496.9219	139941.2656	140078.5625	154302.4688	173967.3281	179273.375	131462.4844	120256.8438	154158.625	111059.5625	144079.5625	131733.0938	140849
25864740	315471.7188	241220.3438	218910.3438	241312.0781	236201.6406	271266.8438	199813.375	229033.1719	184549.6094	239704.5312	186314.0781	247557.4688	236559.4688	244415.2812	249112.7188	232237.2188	200422.1406	227868.4844	235059.1406	180366.6562	216594.5	266182.875	269480.25	254508.7344	190421.875	222955.0312	243619.9375	255495.9375	231034.7344	236250.9688	200066.3281	204728.8906	241634.4844	240008.5469	156509.6094	215012.8281	194777.0312	169797.4062	170725.2344	165409.7969	170090.25
25864741	98317	56514.0938	140054.4688	139088.0625	141622.2188	125852.7656	136291.1719	137695.7969	134591.4688	74793.5703	115114.7109	63892.1406	129996.0703	138760.125	137511.0469	22273.4434	74826.7734	140390.2188	34543.3281	128698.5312	136165.2969	115856.8594	65977.7266	127000.625	110278.0781	16396.2656	25858.5215	41932.1758	85789.1094	119107.0469	128026.0938	24775.8965	135439.5	140657.8906	29752.6797	18208.8086	129458.2578	108827.5938	146781.3438	134903.5938	132150.5312
25864742	71295.0156	33933.1094	91297.9609	93243.9453	99338.875	94970.5078	98460.0938	93914.7266	93048.2344	48523.3711	100508.6016	35835.0625	93214.2422	95876.7578	97671.0391	13005.7432	43068.7266	99613.4297	17041.6172	91149.7188	96102.2344	75970.2578	39310.0312	92735.1719	83953.1719	9808.0439	15190.2178	19746.9785	45994.3047	78401.8438	92025.2578	13461.0078	84752.2734	96440.8594	14695.1855	8223.0615	89615.8438	75799.9297	75341.9766	68644.6094	62121.75
25864743	139689.0469	96034.6953	136954.875	163745.0156	113270.5	116675.7031	99361.9766	114590.0938	114582.4844	108350.4922	158809.6094	163291.2812	103115.7266	92624.9609	124174.6406	111247.3359	129668.8359	74478.7344	105175.9453	137734.8125	61791.7031	142495.8906	113247.1719	87191.3125	192527.0938	72376.8906	72190.9766	80562.1641	95132.9375	124178.5156	94834.1484	44062.0117	119676.625	78607.375	131406.0469	124753.4531	182741.6875	63984.5391	127050.6953	113931.4141	126284.6094
25864744	194786.875	140817.0625	158483.9688	120179.7188	149403.2344	145513.8438	134094.4688	139755.6875	157602.7656	145184.8594	115750.625	145196.0625	190549.3125	121281.7344	147449.875	166866.8281	118771.0938	144835.3594	123690.7734	96068.4531	133173.5312	150301.6719	174863.1562	149830.5938	159864.9219	149861.7344	179114.7812	190717.0938	131950.5312	167060.4219	102226.9297	151073.3125	199892.5781	153712.6094	146439.7344	177864.0781	103898.6172	132213.5625	114513.6094	105957.8125	113182.0859
25864745	651384.5	582043.875	776889.5625	681836.75	686187.375	632203.3125	734347.375	871726	761808.8125	628110.5625	706802.3125	562106.625	770960.875	803614.625	759339.5625	590455	767513.125	739704.1875	505663.9062	761917.5625	684764.5625	629368.4375	549422.8125	595177.375	686238.25	442477.5625	598703.875	477603.375	559667.6875	622463.25	606008.75	588498.4375	819665.375	721445.4375	605602.75	449182.375	670512.125	706696.25	454915.5938	425131.1562	385957.3438
25864746	195472.1875	183513.6094	199368.1406	163273.2969	208032.7344	193342.5938	225145.5781	186580.4062	206334.9062	209151.2812	213663.1562	168643.2969	201967.8594	188808.1094	205560.75	184741.8594	190709.0312	181983.8906	182188.4375	211663.375	206918.4844	190992.7812	166716.6562	177849.2188	166922.7656	175213.8906	183980.125	172727.1406	173610.5781	201277.4219	198103.0156	189503.9375	190669.4375	202583.6562	189940.2188	165968.3906	217030.6562	201664.8906	157342.0938	139989.5469	152735.2812
25864747	89938.1953	72560.6484	91928.5312	93559.5625	91858.2578	91600.0312	88534.9922	88303.2734	89582.0938	78401.9609	86835.0938	79924.9688	89815.4844	93613.6484	93192.3594	40854.4492	71874.4375	90642.1094	51975.3633	88389.4688	84986.3516	88288.7031	71973.6562	99226.8438	89660.8594	26648.9258	46009.1758	52710.7852	81113.4922	92176.8047	93152.5938	37648.5195	91615.0156	88292.4844	37554.6875	26201.7656	84302.5547	89623.1562	98155.9922	84902.5938	91351.6797
25864748	193635.4531	169215.7656	198424.4844	159534.4375	173064.2812	177645.4375	216640.8125	229153.7969	154126.0469	207185.6719	227461.9844	183398.8438	183479.9375	181787.0781	172629.2812	171052.7344	203384.875	169537.8125	153408.0469	205579.3594	156734.6406	161691.8594	156546.375	149378.8438	142127.4688	155396.8125	143227.9844	183941.3125	177152.7812	206786.8438	219357.4531	136675.1406	165234.4375	188712.5312	205968.9844	194967	224016.3125	203037.3125	135663.9688	115918.4297	121469.2891
25864749	214562.75	202592.875	254561.9219	226289.0625	247821.8125	260620.6562	264298.3125	235674.625	242532.7344	220339.5	277078.3438	219907.5312	218106.6406	229127.875	260118.2656	264519.4062	272083.9375	222728.5938	228194.2812	258731.9062	221620.4688	230631.3594	212269.2344	230210.8281	229586.7031	264792.0938	211145.0312	242455.0312	192093.8594	245234.9531	225417.8438	246523.2344	268067.75	255782.6406	232678.625	281041.625	286728.5938	295581.2188	236089.7812	201080.0938	158143.75
25864750	220186.9688	172857.875	240906.25	223269.7656	224186.5938	205182.2656	203034.4219	210559.3125	217692.5938	220240.2812	198704.5938	208161.2656	220932.4844	182069.2969	206348.0312	177720.9688	192909.4688	162935.2031	204231.3125	202367.25	167652.0469	192745.1406	158598.9219	177421.125	125137.3594	151404.6406	203380.7812	217384.7812	168778.7969	155994.3594	191142.0469	159806.2344	234825.7344	234797.2188	141411.1406	161890.9531	181729.8438	177195.3125	163804.3281	152736.8125	144043.7031
25864751	148769.5312	127290.7188	151953.1094	151222.0625	142175.1719	137107.9219	127266.9297	137949	134239.4062	147244.0469	149341.2188	150444.1406	139348.25	123277.375	124798.3594	128766.8828	130273.8281	108865.0938	124754.7188	139764.0156	104181.2109	129950.6016	115947.0703	129633.8438	79598.1875	119512.2266	143996	156619.4531	114923.0391	104778.6641	122599.5859	117291.125	146547.5469	145484.4844	103496.9531	137065.7969	119534.375	136605.4219	113716.8203	100400.9609	111861.2891
25864752	298238.2812	196333.1875	254073.4531	191191.9219	237185.0156	229278.4375	212684.2188	215585.4219	261795.4375	227975.4844	170776.2812	224554.8281	286585.7188	189493.6719	243752.0938	248788.0781	191010.1875	238281.5625	209090.2656	164113.0469	209325.1875	241164.125	236383.1562	230772.3281	220963.2812	210682.1875	250510.0469	271724.3125	197842.3281	237036.0156	153829.1406	223317.8438	327811.9062	258289.5781	214159.3438	259623.9062	162006.2812	194059.5469	172978.5469	163823.2344	141780.5469
25864753	102321.8359	46897.6328	233291.4062	205877.9219	222157.3281	236053.2656	257497.8594	220701.5156	237379.625	65194.0195	250817.4062	58372.9062	196324.9844	245558.4688	267494.9062	18974.5547	66395.1719	193322.7344	21109.959	221359.1875	258170.8281	121190.3828	57684.3203	150714.2031	198075.625	17347.0801	18572.0625	31320.2617	59898.6836	267033.5	239256.2969	20001.834	192111.0781	239620.3125	31590.3516	18434.1328	267736.3125	242494.2188	176721.6719	164500.6875	164603.3281
25864754	140648.1719	136472.0469	158615.3125	147627.0781	146767.0938	141054.3906	150611.6719	161596.5	150772.4375	141157.5	144919.5312	132052.1406	155524.2656	157509.0469	153335.2969	136297.8281	155478.2812	151927.3281	130114.4375	151911.7969	148071.7031	137664.5938	134886.8281	136441.0469	149371.1719	119865.2656	138142.5625	122026.5	139787.2812	145495.0312	139577.375	134971.1562	156332.0625	148603.3906	140135.7031	122857.7891	147857.2969	150506.4062	128080.3438	117964.1719	115557.0078
25864755	144034.375	146703.7344	4161.1606	234047.8281	2578.4524	3588.5444	2824.6643	7468.6104	169161.4844	1318.8159	237001.8906	685.9752	2211.2	2291.9927	164669.7812	533.8446	186474.2812	1361.9683	1513.712	234769.0781	156990.4844	1555.7373	140611.5781	144898.3125	128433.9219	886.2698	851.584	1883.6134	973.5629	148127.2656	191686.9531	901.933	6518.2559	2589.6758	234740.2344	174632	128291.9766	4121.0254	137584.6875	126820.6406	124949.3047
25864756	209195.7031	137024.4219	181230.8125	205850.9062	142973.0938	157410.8281	141386.1562	149776.7031	151976.6562	155334.2812	219602.125	232857.9062	131711.4531	118397.0625	169661.7656	164298.1094	185700.7969	100521.0781	135423.9062	193811.1406	76730.4375	186722.2344	145287.2812	124162.5469	261135.7969	103019.9844	108725.5312	100875.1016	130431.5469	153719.1562	139177.8438	59841.9609	159762.1094	114349.5156	172755.7812	155719.9062	250467.2969	94029.875	164832.3125	149449.875	152067.7188
25864757	209350.9688	217902.8438	213709.0156	163236.5156	234564.7969	257608.9688	248277.1719	254069.6406	304878.5	205221.4062	293447.0938	159633.3281	226419.1562	238141.3125	219130.8438	197456.125	288259.125	289525.625	185284.4219	275361.5	181934.1406	321908.6875	240180.6719	194689.9062	155096.9219	259847.3594	211346.3125	267519.0625	195990.2344	250656.8594	192698.5469	312459.375	241205.0469	254976.2812	245461.875	198824.625	315719.2188	206375.4688	166921.5312	157628.9062	152051.0312
25864758	206140.7812	172531.7656	179267.5625	185466.8281	206800.2188	201192.0156	198771.5156	181558.3906	201345.625	227586.5312	175723.4375	180195.7344	212602.6094	187368.5	189421.0625	173775.6406	193397.2969	208050.6406	198654.6406	169155.2188	184858.8906	199031.4062	185903.4844	196005.6094	154463.0625	147581.1406	201387.0156	163514.6094	181402.625	156346.7812	149987.8906	171560.5781	178392.1562	203478.3125	138861.6094	133406.9688	182024.9219	119914.0312	147006.3438	136037.875	146014.5312
25864759	155050.2188	156495.875	196742	178385.875	165386.0625	166857.6875	177858.4531	186318.4844	164520.8281	206724.7656	198695.0312	152206.8281	189986.7656	176721.8281	204874.375	126491.6094	157887.4688	136485.2656	150420.4375	180232	147447.8906	191353.25	149876.5625	139132.0156	88718.7578	120035.1953	165082.0625	111929.8438	125232.375	168883.9531	173104.6406	141522.375	186895.4375	194771.2031	107174.4844	133049.9375	140976.4375	159515.2969	143272.25	129814.0703	129077.1953
25864760	177099.2188	139481.7812	137714.8438	132380.2812	138498.1562	155560.9219	80631.1172	147070.0156	100059.2812	124844.0234	97362.9766	149856.8906	143687.9062	105935.4219	145525.8594	120342.7031	104529.1484	121676.2656	139018.5781	99447.9609	94270.1406	119576.9453	123882.3828	131768.1875	74883.7344	90510.6484	125510.5781	125150.4375	115771.4062	116684.6875	115286.7656	86574.4141	154046.5312	138052.375	82162.7188	82822.6562	93553.9297	84654.1875	128040.6797	117773.1484	87097.1406
25864761	125935.5078	81354.6016	210771.1719	139165.3125	170618.0781	143466.7812	136056.6562	162640.6875	150287.2031	132998.7969	150222.7188	137104.7344	165692.5625	127386.3672	152236.2031	141728.125	141153.0625	134079.6875	166569.7969	177545.8594	139157.1562	125484.9297	128421.5781	112669.7812	139496.8594	104075.1094	159188.3594	142276.9531	128198.9609	147658.625	148798.2812	94866.9219	186917.8281	204827.4375	112525.5078	92516.0781	135145.4688	141464.7188	114366.6016	115393.7344	114232.9062
25864762	201954.5938	183719.8906	268207.6562	255852.4219	296624.6875	298856.5938	275315.5312	232596.0781	296263.875	194119.2812	248223.3281	300092.7812	216758.4219	227691.3125	242381.2344	311318.7188	260102.0312	269860.9688	250577.4844	264300.9688	271384.6875	227007.5	259997.0156	251807.3125	247082.1406	258584.2031	274202.875	254268.4844	224042.875	297270.9062	264028.1562	247072.0469	283899	266577.6875	243686.9688	240915.7188	280619.1875	310587.7812	235252.8906	211461.2188	190797.2656
25864763	624342.625	534230	696869.5	602877.5625	596046.5625	568665.375	673241.625	792164.25	702568.9375	558818.625	669128.5	492020.5	714432.125	715010.4375	679865.125	582266.6875	657962.5625	699017.75	456067.4062	686401.4375	598128.0625	553899.5625	511173.5	589038.0625	642310.3125	423146.9688	531361.5625	430065.875	498901.9062	520786.7188	538447.625	523138.5312	725208.875	629641.75	562585.75	408261.4062	617550.5625	662303.5625	410916.25	370178.6562	357921.5
25864764	193699.6719	190009.0312	254671.0938	236764.9219	218261.8906	237435.7656	231772.9219	275785.3438	217235.2031	204141.0469	226748.7969	174485.2344	228283.5469	185901.6094	212394.75	186572.4375	221950.7656	214280.5781	223946.3281	249210.625	223301.9375	194878.1406	190996.9062	201287.4062	241177.9219	186775.6875	206768.3906	203926.5938	183112.7188	216830.5781	251851.9062	191653.1562	241796.1719	254655.6875	192700.8281	215998.9531	201222.75	241961.875	220827.8594	211238.625	212593.8125
25864765	255392.4531	217332.5469	206215.9375	226512.0781	230724.1562	221039.2812	176182.3438	211334.6875	188881.9844	223467.9688	155997.1719	228347.3906	220549.4531	217761.375	219885.7812	198052.9219	197715.2188	208417.0781	207411.5938	174026.2188	159108.4375	235636.4688	209083.8281	197426.3438	117958.7344	162054.4219	210243.3438	216817.2031	198718.5625	192043.0938	179601.625	186442.2969	235477.2344	234970.4062	136665.3125	179231.4844	165301.3125	156886.4062	160741.7344	156315.4062	158561.625
25864766	422593.6562	354900.75	355144.125	349143	419726.1562	362321	372067.1562	357426.875	389355.5938	437109.875	324941.375	334241.5625	447494.25	333880.0938	294509.1562	324829.375	339907.8125	429869.6562	363055.3125	330013.5312	315395.9688	369047.25	317540.9062	382051.875	291730.3125	256709.5	363883.3125	320966.6875	325713.8125	248394.1562	305153.1562	322624.375	383341.1875	394435.375	267611.4062	223723.5469	301067.0312	254528.5156	248471.3438	240456.0938	230500.6719
25864767	158890.5	111200.5547	257302.4844	232000.2812	267431.4375	283438.4688	291343.0938	250802.6875	287464.875	151197.8438	318237.875	121783.9375	229883.6094	254209.4844	272979.5938	116278.3203	196093.8125	263714.75	95245.3594	290249.0625	282691.9375	222818.1562	141387.6875	217476.4375	212822.4531	109109.6172	88826.5625	128416.75	145794.5469	265007.9375	255754.1719	108422.4219	245299.125	271383.7812	107058.8047	111769.5781	316944.75	303774.875	222135.7031	204147.8438	210633.9688
25864768	203497.875	94599.6172	287309.125	295511.1875	160017.5156	336975.375	273282.2812	268480.9062	269335.7188	115716.375	179482.625	114784.5234	275539.4062	342374.625	326058.7812	31312.2695	116062.8438	238898.875	59407.2344	199804	295366.9688	196978.6406	141820.2344	239349.3125	111597.4141	37359.4922	54943.0977	77369.9688	149440.4688	237314.1875	237817.2812	55825.6133	310729.9688	340085.8438	48700.0547	41369.2617	213362.5156	176706.25	299666.5625	277751.6562	262198.7188
25864769	343725	177741.7031	315394.4375	332711.2812	175828.6562	259984.9531	227139.6875	295159.6562	145838.8281	246785.4531	291729.25	345261.5625	237125.9062	180163.5156	297298.6562	226697.25	198369.9844	151656.4844	185786.125	314287.5312	103086.3984	197951.8125	217938.0781	176310.4844	347624.9375	162488.7656	97133.9844	103150.6172	206560.875	235526.5312	236565.5156	56306.4805	272567.6875	218291.4062	263400.3125	163065.9844	424121.2188	161216.5312	218550.875	198744.0781	165816.3594
25864770	123668.2422	119030.9375	103006.6875	97130.4141	102401.5312	207937.4531	171103.3594	176010.8906	86902.1797	107948.8047	116091.6016	148696	118766.875	167217.25	146988.9844	36283.5508	78075.1875	102324.375	58598.1562	85718.3359	88543.3359	92968.7344	76475.8047	96786.3594	91970.9375	15429.7432	49551.5234	63464.5156	61653.5312	114669.9062	157329.3906	22803.5117	120917.2344	75518.6562	49876.6328	17036.834	89714	87943.0078	165486.8594	139999.4219	156456.75
25864771	528526.3125	479072.4062	512913.7812	466342.125	547504.125	568007	493337.0938	506593.7188	577313.625	559911.375	318614.3438	571079.3125	568828.25	425555.5312	512606.5625	518671.0312	496288.7188	607796.25	475422.5	424991	476977.5938	552065.4375	498520.6562	498180.5938	363978.3438	415817.3438	470231	485582.3438	501453.4688	379713.5312	239965.875	468759.875	550992	501973.6562	409125.6562	356194.25	476559.0938	379785.5312	485873.25	392106.4375	354379.3438
25864772	180716.3438	159558.625	173068.3281	138700.5156	156714.9375	175045.2188	168489.6562	175549.7344	160296.5469	182143.625	175441.3594	177617.7656	183579.4531	159643.8906	163292.4688	185810.7344	179068.2031	181432.9531	152009	166438.125	177334.4375	174140.4375	182948.0938	170460.2031	163090.1562	182219.3125	183349.7656	180929.9375	165656.8125	186163.9219	152636.7188	166116.3906	163169.8594	168189.4219	160025.5781	158323.7188	175133.9844	169555.1875	149996.0625	131831.75	139913.4219
25864773	149818.7344	149539.2344	192268.6719	186706.4531	162519.125	194994.375	172470.6719	199605.7812	157349.6875	166748.0312	174824.9375	147750.2656	175379.7969	139486.7344	171775.9688	175865.1406	180844.5312	173362.3281	175593.4844	196379.4219	171210.6562	152258.6562	161291.2656	161899.8281	195123.1875	151156.8125	184985.625	159167.8281	142483.7031	173288.6875	207337.0469	161597.0781	171962.3281	200075.5156	156969.875	174514.1875	152056.3438	181918.4219	161898.7656	151536.8438	150023.8906
25864774	211980.6094	153405.3594	198731.4375	225909.7812	173873.9219	166440.0312	161027.2812	179968.4219	167860.1562	165713.8125	222163.0312	237531.5	145181.8594	130987.9453	173291.7656	155108.1875	200029.7969	117605.0859	130771.5078	200757.4062	87468	198340.9531	161243.2969	140315.0156	244947.7344	103219.9688	111258.3047	108140.7734	137883.3125	178216.9688	151412.4844	63070.4414	191392.0156	130745.3984	180338.4062	165064.9375	247784.5469	109612.1328	174476.4062	165574.2969	168335.0938
25864775	299374.7812	209335.4375	251621.4531	185232.7812	229554.2812	244458.8906	217569.0625	221345.375	269269.9375	239672.2188	176127.3906	228479.5625	290256.5	199097.3281	236695.4062	251393.2188	197350.75	240841.75	205813.5	170922.0156	212941.7344	247390.9531	251952.9219	235874.4688	228738.2656	222421.8125	252780.2344	278801.0312	190898.3906	240634.7656	166780.5	227074.2188	293990.5312	247724.1719	223220.9844	262918.6562	165164.5312	202859.9062	158531.875	145745.8281	139198.2031
25864776	125444.0859	101962.5078	215796.7812	220700.7812	240215.3594	348738.5938	298963.375	283471.4062	349746.625	125700.4219	369307.5938	77075.2969	237398.1875	372208.75	225088.8125	70912.5234	184236.9844	336047.6562	52632.918	259525.625	361450.5938	253918	121565.6094	168954.5	271563.25	89044.7734	67886.5078	97379.0078	106348.7812	347445.9062	216722.0938	108413.0781	246177.9688	290512.0312	117733.1406	86565.2188	371144.3438	251293.375	193378.6094	172054.1875	205299.9219
25864777	169677.4844	128867.0781	152708.2969	115285.3594	133241.2031	154572.8438	132478	123473.0234	156525.8906	135109.8594	113489.4844	129659.4688	175261.4062	120954.5547	147639.9531	144120.2812	113186.7734	144417.6719	118379.4297	96252.4766	129625.9531	136264.2656	161102.1562	147425.7812	142712.75	143150.2031	150679.0156	163835.5312	126797.6016	160516.375	89040.4297	126453.1562	182121.3906	153087.9219	123297.6953	161968.4531	107628.0078	135500.4062	109694.0547	106590.4453	107482.0781
25864778	373116.0312	332789.5312	321764.5	326067.0938	370808.4375	334956.8125	352078.4062	338389.1562	359080.0938	383523.2812	350327.25	342397.1562	367605.125	310145.5625	358173.25	307152.7188	325945.8438	360459.125	348342.4688	313349.875	305081.0312	346966.5	284286.0625	352520.9688	232861.4531	228795.7344	349973.5625	275598.0312	329631.4062	253542.375	288830.6875	304352.375	323567.1562	358220.0625	255021.8438	181599.7031	311808.125	219085.7812	153519.375	144780.0156	132904.6562
25864779	189358.4375	254925.4844	209900.6406	310196.8125	206996.2188	90911.2969	197909.125	160810.625	247772.9531	220413.7188	188164.2031	270739.3438	205623.1562	111948.2969	320483.7812	171610.25	213204.8125	189327.0938	228497.5469	192481.2344	167992.375	213185.0156	183224.75	165317.3906	158222.9219	138659.7812	236624.9062	151719.1719	203392.2656	240566.7344	140547.9062	193303.1562	285750.7188	233525.375	172518.7031	140365.8438	143567.5469	157033.1719	179562.9688	169443.9688	159408.3125
25864780	143572.0625	136427.4531	162671.0312	148991.4375	173634.4219	186653.6719	198004.3438	166205.9375	179157.9375	177602.2812	204925.9688	168693.2969	163078.3438	144365.4844	179586.2812	215552.8594	211249.1562	178715.6562	159932.2656	206378.5938	169224.6719	172769.2344	148321.7188	146518.5625	145412.3594	187337.75	155558.8281	186566.9688	143003.7031	180997.4062	154312.1875	189169.9062	168963.6094	181713.5938	158413.9062	202557.3438	223005.7188	190564.6406	145718.7656	129883.4609	123781.4453
25864781	220810.125	158645.4219	154429.6406	146931.4219	173002.3281	185204.4062	127310.5703	160523.8906	107518.9531	172991.4688	113408.0156	174347.1562	165229.1875	158608.4688	173085.3594	131621.4531	130383.0312	143363.1562	149196.7188	114207.1953	137065.3906	138985.5156	142853.8594	150004.7969	112030.2188	103724.9531	152148.8281	144479.1094	139895.0156	138629.8438	137827.9375	127151.6484	185369.8906	154574.2031	99279.8594	109113.4141	101216.1172	96448.625	139371.3125	130228.1641	128418.2656
25864782	208183.0938	159593.6562	236842.2344	230592.25	244780.4219	238143.8125	221786.3281	228003.6875	243554.0938	185738.6719	175283.7812	184748.3594	231122.4844	216543.8906	231975.2344	148949	171674.8906	232003.8125	154400.7031	194705.7031	203567.0938	201096.2656	171107.3594	219990.7969	169549.4375	119297.8516	153204.7656	167650.9688	201065.2812	193776.2969	205389.4219	143867.7812	246046.8906	249481.375	137726.6719	133310.9062	206011.5781	182058.4844	213833.2656	194770.375	162941.9844
25864783	53654.5938	41002.875	76017.8672	78967.2656	80847.8125	75623.2969	74397.4844	75775.7891	79219.1484	50815.9609	55810.4727	46937.8125	68926.7891	73619.2656	75822.3516	29057.0918	47762.8203	80392.4766	35181.4844	63769.1914	70154.7031	58734.2695	41976.9688	65414.9766	50125.7266	23435.6836	29280.3398	34265.8203	58757.0195	58463.1523	65881.2109	32381.7051	73721.2969	85856.2891	29713.7207	23466.9043	70556.0781	52874.7539	66015.3047	63440.3984	49105.0781
25864784	273864.1562	173966.9844	238988.5156	172443.4531	202569.7812	207837.1406	190206.2656	198237.5156	241189.0156	203750.8906	149875.2656	192572.1094	266638.8438	173910.2656	220579.5	221578.8594	175692	211194.8594	183243.8281	151333	184684.9219	218895.5312	216777.9531	201478.0312	205525.4062	185996.8594	229236.8906	260967.3438	167162.2031	219248.8281	131726.75	207938.375	302037.8438	233726.7656	200920.4531	234967.8125	142858.6094	176235.4531	151513.2969	139581.3438	135476.8438
25864785	198164.7188	180186.25	167223.3594	127337.5781	187922.8438	210885.8906	188295.1406	185010.8125	214826.125	168902.2656	256164.2812	145501.2969	184125.375	192149.2969	163219.5781	182825.9219	202747.9219	222179.3125	153129.4219	214146.9062	168440.2656	238149.9844	203763.8281	172565.1406	153130.875	215387.2188	175603.875	198685.2812	154605.4688	178004.9219	159480.9062	209416.7969	177520.4375	191828.4844	187024.125	163290.125	229600.1719	183465.1562	122519.4844	109000.3203	98437.0703
25864786	137640.875	125256.7656	143643.7656	138642.9844	130642.1094	265450.7812	140739.7031	145164.5156	180189.6406	152961.8438	185113.3906	134823.6875	164820.6562	130881.0547	119313.9453	207875.7656	149536.5469	188826.3594	162680.1875	165487.0469	186944.1562	150619.9688	191547.4844	150312.8594	175235.3281	181405.9062	183163.1562	146814.9375	139004.8906	155531.875	177966.1406	146367.3125	129893.8047	158369.4375	134072.0469	154701.7812	163741.5938	169728.2188	283919.3438	187514.125	181628.125
25864787	381211.6562	363372.7188	416133.4375	385401.8438	398673.4688	368311.5	434263.4688	411560.5938	371378.9688	451973.0625	463021.8125	335983.2812	399168.8125	370226.6875	397253.5625	293366.875	408567.125	344744.0938	292885.25	406699.5625	325190.8125	387335.3438	283357.8125	287534.125	262133.9688	230603.3906	356753.0312	330103	281180.7188	367709.4688	350013.2188	278226.3438	395726.9062	400608.375	243285.3594	251448.375	357732.2188	430685.1562	222208.1875	251371.7656	256733.0781
25864788	103621.9062	83678.8438	179267	170730.0781	210571.2656	309091.6562	230391.2812	218337.2969	310057.375	102279.0078	315451.1562	79124.5	205224.5156	284483.9062	194171.8125	73409.1094	147640.1406	292292.8438	65037.6055	254231.6562	276642.125	226705.8281	128582.5547	162260.8594	197006.6094	93881.3594	75706.5	95320.7891	85682.7031	264160.375	192135.2344	97922.5703	204491.6562	223099.4062	91051.6406	70764.5312	320877.0625	226122.8594	184694.4688	173459.4844	161899.7656
25864789	144632.0938	124530.0391	128908.7812	111667.7656	141704.2656	154210.6406	129428.3047	125956.0391	152280.1406	160016.2656	74461.3984	158121.0625	152674.625	106792.125	133937.0625	139287.8906	132866.5	169118.1406	117391.3438	108154.6719	123472.875	150155.625	132409.8438	131852.5312	89315.75	102304.1641	120390.2969	119351.8281	127393.6641	92298.0938	51566.9961	120443.0859	137949.6094	125194.1562	99187.6797	83326.2969	118457.5469	90637.6328	118263.4844	90416.4531	80674.625
25864790	291833.25	139317.2656	254801.3281	322527.5	138662.0625	246415.2188	193891.1875	247875.3594	121266.7891	227464.1094	280985.375	314218.5938	209020.5781	155023.2656	265298.1562	228868.0781	170304.4688	127389.4219	199857.9062	299557.2812	92766.4141	173556.6406	218111.9531	180201	379743.1875	153539.3594	92684.9453	90876.1484	191632.0312	238601.8438	220053.6562	46350.3008	224726.9531	167034.25	251694.9688	168436.5469	342728.625	150785.2656	214470.8438	191193.6875	195789.125
25864791	131835.0625	146271.7656	76816.8359	116313.2344	131473.6094	131430.8438	117246.3125	106955.4141	129865.3516	119932.9688	141785.4844	138467.4219	114738.2344	120765.6641	94793.5312	136290.3281	109587.5234	139660.0312	123456.6641	133820.4375	134841.75	145588.5312	136802.9375	139247.0156	132023.9062	123669.8828	136323.7969	119676.5312	144344.375	119085.0781	124487.6953	139320.2031	51389.5391	68563.7266	121443.25	116846.5312	131159.9844	108358.1016	118735.9766	125474.2656	117587.9141
25864792	97914.4922	97094.5859	122724.1328	77491.0547	129875.1562	140973.0469	157704.0625	104577.2188	143026.6094	119519.8125	144187.2031	121788.9453	141962.1719	101939.9609	126856.7109	136479.2656	88424.875	118977.4609	109800.9609	101135.875	102990.5547	143331.625	110798.25	88891.9219	77013.8281	118799.0156	76884.1875	93364.0625	122673.9609	109567.6484	99357.7188	101236.6484	110378.8906	118638.0078	121931.875	95274.5391	150352.7188	126289.7109	113916.7266	73065.6328	75102.7891
25864793	27161.2441	6394.0332	34186.6133	35202.0898	33248.7734	31532.8926	34250.5898	33702.3164	32930.6211	15906.7422	34920.8164	7104.6714	33236.6992	34731.3516	33531.5352	1769.4222	20091.0117	31830.8691	780.8322	35095.6562	28934.8457	28704.1738	15473.1875	29362.7734	32423.6309	2895.2637	1336.4619	3159.8203	13640.9512	33664.0586	34325.5039	2622.4402	34977.0859	33829.7734	4941.0767	1732.3444	34605.957	26721.7773	32655.8301	38430.6992	26889.5
25864794	157555.6875	121159.5156	158888.6406	120100.4297	140862.1719	127315.3203	138770.9531	147497.8125	117500.4766	183841.1875	131917.9688	103206.2344	173757.1406	119272.3438	148761.5625	94190.2969	144125.2188	145057.4531	114604.6953	122658.3203	112772.0234	123635.5391	88608.0938	110130.2812	84415.5156	71123.8594	109310.4844	87482.9922	108360.4375	82356.5391	98783.5234	106190.0391	171206.7969	171413.5938	78285.8594	61320.3047	99279.3359	72672.2891	94497.9844	81711.6172	83965.0156
25864795	136498.8438	112316.5547	163351.9375	126839.4062	159476.2812	180934.25	132417.625	160168.25	155629.1875	140326.2812	145674.25	171481.375	141777.6719	122167.125	154288.2188	180113.2031	153579.25	159623.2812	127241.9375	124136.4141	131036.1016	158354.9531	159948.0469	122694.7969	120179.5156	158683.1719	129548.9531	161317.8438	139359.125	131527.5	145459.0156	137698.2188	153527.4219	145431.7656	150552.8438	140383.5781	157846.2188	148931.7188	127830.1797	117229.2031	111372.1406
25864796	208742.4375	201979.6719	181652.8594	183834.25	209676.5938	182794.9375	187597.3906	177391.9375	188050.2344	229340.9844	195110.8125	185472.4688	227866.4531	180051.4375	177913.4688	182564.7969	166494.2188	216292.3594	186621.5781	166748.5625	172278.8281	197993.1875	175004.9688	208174.6094	160818.5312	139297.0625	191191.8281	168266.7969	177555.625	139919.875	154033.9062	185563.25	181761.7656	194888	139138.1719	135666.5781	169748.625	128514.25	137993.9219	120000.9375	138202.7656
25864797	144774.7969	76407.4062	298066.9062	274189.9688	301629.625	247245.7031	276075.5	281235	282585.1562	96524.3047	204374.7812	83291.3516	255470.4375	265168.5938	272668.9062	25505.3535	89805.0938	306375.25	38165.3555	238148.3906	262597.4062	175065.4844	84729.1641	222621.2344	183261.6719	20349.9336	29799.3809	50810.2188	118859.7266	178534.1719	231484.8438	28608.6035	278894.125	324099.4375	35247.8594	19350.6113	233500.4375	182339.1562	256167.0625	236543.7812	248850.2344
25864798	162912.7031	190651.4375	204156.7656	107651.4922	151112.3594	225508.6406	209291.4844	228663.2188	119957.4609	185197.5781	170236.8281	216134.2656	223249.7031	179852.5469	189353.8281	135481.2969	208013.1875	145302.1094	151256.6406	157186.8594	197493.3438	167419.9688	144073.2188	153562.2188	167630.5312	126203.5703	132238.25	115342.6328	152676.8594	146017.7031	191595.5	140305.1719	168952	163698.3906	152705.3906	109732.5234	152463.25	150161.625	144481.75	129063.8906	141095.1406
25864799	87485.2109	101324.9531	131908.3281	76675.8125	78481.4766	115751.125	135053.5312	115946.5859	136373.2031	109878.7578	111801.5625	114221.5	108636.6328	110499.7344	131597.0312	144005.6406	139379	129369.2812	142485.2812	137720.9531	119501.1016	109322.6016	63605.3281	63925.25	60893.2305	131385.3125	103130.0781	152105.1562	128662.0234	125048.4766	101007.5703	140637.5938	155194.0469	143338.8906	80993.2188	161250	158550.6406	90401.3203	118496.4375	117761.6562	117179.4531
25864800	133230.625	133961.7188	178505.5781	158173.7031	148026.9219	217610.5781	150275.1094	190417.8594	173297.0469	152920.8281	167995.1719	149358.1406	162515.7031	119080.1484	143741.1719	172926.2656	153536.6875	179137.5156	195326.9219	182918.5781	167196.5781	142713.2344	160994.375	138150.5938	178768.6875	155783.0781	174231.0469	155698.6719	140941.2656	153282.5156	194615.4062	149530.0156	164792.8281	171885.8594	149654.6719	140344.0938	154418.9688	169859.4375	202125.6562	169449.4531	185590.4375
25864801	284093.5938	242928.5469	288954.5312	203878.75	264037.9062	248651.6875	304277.8125	353382.1875	260649.6094	304611.4375	344082.0312	242544.2188	323505.7188	257604.875	246543.8594	216474.4531	252954.4062	238940.5312	214696.8438	325907.5312	259166.9219	221965.2656	220125.5938	199630.6562	290762.5	190074.3125	167349.7969	263059.6875	234758.5625	276062.8438	302030.3125	146229.6875	268405.8125	276417.5312	296159.3438	215641.0156	343753.75	290749.3125	164678.5781	144439.4375	164632.75
25864802	237104.3906	243829.5312	313489.0625	273813.9062	299173.4688	267405.9375	302034.2188	264135.1875	287129.3438	226091.6406	334130.4375	231091.6562	245370.0156	263941.0625	281186.2812	292751.6875	303541.5312	268019	216311.1562	318875.9062	247503.8906	237905.1406	252984.2969	289736.2812	211830.5469	223694.125	227748.125	201924.8281	229676.8281	280513.375	312770.375	228100.2031	250473.625	274776.5625	247255.6875	300604.7188	280031.7188	358604.1875	202628.6719	194692.2344	200072.875
25864803	550987.25	410164.2812	678274.125	544519.5625	694822.4375	564513.8125	668464.9375	533582.625	659340.25	482373.4375	587376.75	639106.4375	531784.625	532617.25	551707.3125	592033.5625	605628.8125	591255.3125	505009.9688	596271.75	580421.6875	509529.4688	533528.4375	589927.3125	520497.7188	530611.4375	585499.5	606234.9375	482930.875	613109.5625	575354.6875	550780.1875	687900.875	655625.375	501041.4375	541022.4375	647262.875	629138.4375	342407.6562	315108.5312	301834.5
25864804	187961.625	117621.9453	153398.1719	130852.0703	135249.5156	159751.0469	131884.1094	141695.7031	157482.5469	134657.3906	146344.3438	136498.7344	162214.1562	121338.3984	147333.3906	139454.7188	127351.7891	145109	110804.3906	121138.6562	125218.1562	164246.4531	162433.7031	152178.2812	165771.5156	111319.8828	130429.5078	162973.9844	112571.9766	157131.9844	96762.8281	111689.0781	183446.5625	133239.2344	125493.9766	146197.2188	138511.3594	125649.4297	105682.3516	103142.2656	106385.4922
25864805	183300.9688	120354.7656	159068.5781	125651.1875	136247.7812	143619.9062	128925.5234	131224.375	161963.3438	140902.8281	108068.2578	142993.1094	173664	112726.3828	153786.8906	155034.8438	122315	137594.4688	128339.5547	103035.5938	124259.6797	145838.6094	144456.25	134748.4062	128564.5859	128512.5078	155028.0469	165396.0469	124654.0938	147230.2344	92667.9453	135616.2344	208834.4688	158456.8906	131492.4688	156621.5938	103575.6641	121116.7578	108771.3359	103743.7891	85848.6719
25864806	150738.8281	158807.9219	181590.3281	177753.4531	203708.6094	156509.2344	171966.7031	184341.625	185626.875	187221.7031	115711.0078	159738.9062	187672.5312	165699.875	159532.1094	129907.7188	147539.6094	205101.6406	183150.9219	150434.5781	163353.4375	158109.9688	132923.6562	146992	114375.3047	96119.8516	135265.1562	170393.75	182974.1406	116366.5391	125419.4141	150585.1094	201631.4688	221995.7031	129866.8516	121177.2344	153155.3281	89884.2578	197135.375	174737.1094	194253.8594
25864807	191569.3281	160102.4219	201265.9844	141610.5625	168815.9844	159352.3438	218257	235565.6719	157830.5469	217219.5625	250134.125	166786.6562	192024.8906	169155.1562	190067.0312	158279.5625	188760.2188	166049.7188	158993.4531	244057.6406	183702.2656	147329.4062	149832.9062	153160.0312	204963.7188	149299.5781	134700.9375	169963.7188	157932.6719	214692.5781	235882.8281	123163.4766	164303.2969	184354.5156	208082.7344	183277.0312	235505.4531	210978.9844	98406.6484	96843.2812	93204.2812
25864808	118773.3906	90217.3203	296599.1875	278862.0312	286681.6875	273503.6875	217710.1875	267975.625	270673.5625	93701.8047	241814.7656	92374.2422	202530.6875	245250.8281	288935.25	75689.5781	101439.6797	222521.6406	86511.9531	234224.6562	203793.6875	166705.2188	98704.5391	143335.4531	182186.4688	65562.1094	87062.5859	103043.7812	102917.0234	250768.6562	256111.3438	68713.3359	264988.7188	257537.875	87223.1875	68524.7344	220163.8594	260881.5	200454.8125	177719.3281	199342.125
25864809	216790.1875	161791.0156	185819.8281	147386.5156	169746.0781	182432.1875	158568.875	162991.9844	187964.4375	173447.7031	129402.0781	171590.4219	206968.6406	152152.9375	179610.3438	202798.7188	148064.7344	173884.875	167389.7812	131829.8594	162004.5625	181489.9531	190073.4844	184247.5938	178115.4844	176101	205313.4844	227375.6406	155299.1406	181811.1094	123962.5469	186605.9844	219415.875	178996.9219	183572.3438	211388.4844	122500.9297	159323.6875	133797.5625	120867	127859.6406
25864810	57970.0391	113798.6172	75457.2812	132176.5938	69547.2422	1948.8323	64106.5977	40128.5039	90418.6719	68566.9531	66544.7031	111412.2344	61959.3398	24903.0117	134851.125	59295.6641	67874.2422	51023.8359	84459.5703	69348.8125	45725.7383	78932.75	69962.7812	54904.1133	58784.207	56621.7109	93810.2188	55378.6445	80488.8594	107506.0938	47508.1406	80283.4688	106006.6406	77631.2188	71508.25	58491.75	46357.9375	69407.6484	104921.2969	95861.9531	91798.1328
25864811	176555.6406	122973.6172	136326.0781	105490.2969	133012.875	139468.25	119616.0312	125010.8281	142744.2969	140582.6562	88467.1016	140021.5	169366.8438	107551.0625	139833.5938	162463.5469	114048.8906	139121.5	118227.7266	92037.625	122641.1797	140351.5469	152035.7031	140262.0156	142202.1875	132961.3438	165365.0312	177595.9219	121675.7578	149241.5156	87628.8594	142221	171266.4062	144497.1562	138920.9375	162476.2812	87708.3672	118398.3203	99780.875	97548.25	93920.3594
25864812	287938.1875	253822.9844	353318.6562	309168.7188	383801.4062	331155.7812	362876.9688	312955	361752	264591.1875	301884.9375	362286.3125	293155.9688	289252.75	300108.375	351088.5938	323641.2188	352017.5312	295582.1562	317348.1562	322855.9375	280240.75	292425.2812	338170.375	314282.8125	318359.0312	324825.1562	339589.3438	279999.5625	334623.0312	320722.875	311410.6562	372833.6562	359992.125	294419.5	309600	356340.4688	346410.6562	221838.0625	213149.2031	193024.4531
25864813	139426.875	123258.5547	139885.4844	123677.4453	132015.4062	141463.2344	167168.1406	136279.4844	143977.8438	151889.2031	179436.375	129802.1094	123317.1797	128335.4453	143071.4688	172836.9375	182664.3125	128158.5703	154525.3594	173052.6719	109263.0156	135271.7656	108264.3047	131956.4062	101102.2188	136976.875	135013.1094	131613.9688	123897.8281	147525.8281	133768.375	155200.6562	126699.1406	141913.5469	131888.875	170025.5312	172887.1406	149533.6719	96046.3984	99997.8359	100653.7266
25864814	99714.4297	56876.3047	126347.5156	128221.8438	65180.7305	122483.7109	99070.3828	111792.0469	112617.7109	66550.9688	56896.6992	67230.1484	106498.5	142479.2188	148241.4219	19335.6426	58740.7188	86677.7656	40396.2344	75170.9141	113043.1875	88864.8828	73750.7109	87520.0859	49095.8711	31140.1582	33615.6836	58261.0078	85572.5547	88263.5	78341.2031	33811.0195	148037.7031	155816.5625	36347.3281	26202.4395	88981.8125	67158.6875	145594.2656	131821.9219	119733.6953
25864815	182880.625	130417.2109	144635.5469	119800.7734	135402.1562	156296.9375	135295.2812	140265.8125	158184.5625	138700.9688	114510.5469	144461.5156	167800.0781	114712.3828	148791.7188	170870.6094	118984.2734	154035.6562	132415.1562	102606.1094	133687.8438	155059.3125	178926.1562	154030.25	147789.1562	137309.6406	154402.4531	179626.2188	121572.8281	164085.125	88108.4922	135650.9531	187315.375	128384.4531	144789.4531	183034.6406	114451.9453	125103.8125	104441.7734	97235.3672	97694.8984
25864816	64078.0391	43280.5117	200125.4531	184418.7031	190696.9531	149958	166977.6094	183063.2969	189770.9531	46296.1836	81156.4531	42114.9922	142269.75	161179.7031	180904.875	16680.582	44556.5039	189558.9219	23765.209	125177.0625	150390.1875	90984.3828	45233.6172	108247.6641	83723.8594	11870.7363	18753.0605	33868.4766	72840.7266	101292.7422	122661.2734	16702.5723	207402.375	233872.6719	21927.2168	11985.7305	144737.625	89059.5625	198892.4844	180447.5469	176458.0156
25864817	159027.2812	111277.9609	177993.2031	191240.5469	141380.5938	130027.2656	126438.4219	159645.6562	149697.9062	116758.2344	145274.1094	174636.625	109589.6484	113372.9375	145566.6875	106733.6641	143114.1875	88485.7812	101841.2812	153807.5312	58914.957	156392.6406	108790.625	100627.4609	185242.1094	65775.2656	70167.1328	90123.5938	101528.4062	118656.1484	113551.625	43138	162219.6719	122683.7344	141126.4062	121675.7656	217555.1562	65682.6484	147977.5	130003.3438	123211.6719
25864818	82243.3984	71621.7188	91581.75	95002.8125	83385.8047	96662.0391	83943.7422	105152.1953	89315.2969	87525.1641	98667.9688	64983.5547	90733.7656	73819.3516	78460.8672	53391.1836	81313.9062	94230.5703	73706.5625	91452.9766	86229.1016	83361.2578	73242.5547	64914.1875	81017.4375	24301.6113	73136.9844	73261.4844	63821.5391	80940.7812	98966.3828	45773.8633	79842.4297	84609.6406	62108.5352	27241.5	85653.2969	89053.7734	80806.4609	85749.7656	85794.9141
25864819	170717.8281	114160.5469	158544.125	173703.8125	112870.9453	122481.7266	117440.0391	134163.875	122739.9531	113655.8594	201514.7812	192374.0781	107224.1406	100986.8047	131390.7344	117073.9219	141917.625	75857.4844	79004.9062	150486.4844	57272.3086	149613.5156	111448.6406	105730.875	215494.2812	70623.8984	74774.2578	76010.4141	91686.3906	90696.0234	107592.1406	37893.5664	133898.3594	98820.4453	140078.5312	122219.1484	212057.2969	75872.75	136546.7344	127037.9688	131656.2812
25864820	122889.7344	109116.2969	129599.4688	100193.3672	118578.2656	108208.2109	115903.5547	116135.3047	101989.1172	134398.4219	128295.9375	119671.9688	119283.2969	101368.7656	115204.7422	122467.0391	115577.1875	113991.8203	113621.5156	118066.3359	117491.7188	125813.0938	112075.4922	101484.6016	111031.2969	114618.3672	114049.0547	132368.6406	108912.6562	101887.2734	98481.1641	118193.9062	127460.4375	124725.0547	112963.7344	112543.9609	116533.4062	96743.375	103616.3828	94365.4844	102440.0312
25864821	193884.9375	126545.8438	171031.5938	111724.5078	147203.9375	146826.375	134901.0625	144074.2969	169640.9375	154699.4688	105361.5312	138620.4375	188646.2188	116286.7422	159366.4062	159858.3438	124957.7422	143083.5938	148986.3438	104632.3125	138739.75	151282.2031	157443.5781	137248.5625	149014.5938	136566.1719	171972.7344	186027.125	119718.0156	163901.8438	94001.2656	151953.125	206874.9375	163288.7969	152541.5	174191.8281	101017.5391	125814.0859	94112.6328	94262.6406	87841.2188
25864822	129700.5078	91182.6797	119764.4375	145794.6875	100852.7031	110071.5625	105897.7422	114837.0781	110464.0859	101313.1953	137028.0312	147236.5	90552.3594	86628.4062	116694.8984	81501.5	123947.8672	77009.1719	80054.0547	114049.1328	52312.4258	130381.1484	87274.9297	84768.2109	122465.1016	48689.1133	65760.8281	68624.6484	81300.7188	104383.625	93838.3125	35970.3906	113288.7969	86304.2969	94278.4844	79526.7656	159643.4844	64365.4102	101163.2734	97030.0703	98583.5312
25864823	96287.9688	81542.0859	141508.1562	126627.4062	133058.8438	141538.8125	151354.4688	140351.0156	145688.625	95512.9766	152818.3438	92399.4297	122531.625	128234.3125	140497.6562	67176.7812	130398.6875	138359.4375	62300.2969	146384.4375	131917.375	121702.6484	93339.3906	114953.7031	95759.1562	60580.6836	50657.8516	94736.9062	105451.3906	137871.8125	120573.6875	63648.5898	148147.7344	145934.0312	77850.3828	71873.3203	168646.5312	161810.5938	149549.875	130631.8125	139256.6875
25864824	146748.1562	136172.0625	117272.6172	118382.6953	116593.1484	119235.0781	134693.7031	134443.4375	138509.3438	156932.9531	118290.9375	100504.3672	169671.4531	122318.8672	138726.3594	126242.6562	142906.9844	162798.5938	129225.0547	112853.2812	148002.2031	136837.7188	133368.5625	131848.0625	84479.4844	107286.0312	163213.7188	111167.7188	132059.0938	141111.7031	149231.6094	127174.6562	142903.8438	118697.2266	43984.7266	135183.875	94330.7969	137921.6094	140848.2812	135345.4531	120528.4453
25864825	96736.25	112927.0469	120208.875	66586.0156	94864.1484	144782.8125	129611.8359	145473.7344	82036.4922	108831.3516	93516.6016	133256.5469	135635.5469	107579.5312	111304.1641	90547.1406	132620.8594	89326.1641	82964.6172	91749.5703	119822.4375	89874.3047	92423.5859	98154.0234	75992.4609	84386.6406	82009.1562	74550.7578	91791.8359	100495.6016	129122.9609	88895.6406	102765.9688	105983.3906	93730.2109	68827.4766	90110.3438	86887.1953	112984.1719	103871.1094	99059.2422
25864826	5874.3071	6564.3223	6437.6924	5494.3379	4725.8564	6329.8423	6488.752	6705.1685	5197.8125	7883.6895	5935.1577	5128.2349	6499.7065	6911.4028	7094.7295	5471.2515	7608.3535	7959.5898	5994.7041	5408.3213	7091.4189	6550.3428	5469.0913	6677.2578	4179.1909	5072.7021	5484.6538	5363.7383	6000.23	6608.0073	5848.522	7773.7061	6633.1631	4969.9233	6107.7363	4230.6553	4497.0356	6867.4858	159637.8594	141534.7188	141765.4375
25864827	169033.4062	118508.6016	121623.2891	97372.9141	115788.7422	124077.1094	108505.4062	101867	132859.1719	128525.3672	87370.3438	130955.0234	154623.0156	99840.25	122028.0391	158365.75	98527.8047	122644.8672	121803.9531	86545.5	122116.3672	131217.8438	148243.5156	129035.3516	137341.3906	131193.625	156630.1875	169442.6406	119518.9375	147177.625	80613.1172	136925.9531	160475.2031	119186.8828	130837.2578	155514.5625	83377.8438	113592.6094	88718.8125	90938.0391	90940.3906
25864828	221079.2031	172570.9688	222394.9531	172880.75	193712.4844	199024.1094	248656.8594	286827.1875	205063.5469	245918.125	282608.8125	185225.0469	248338.2344	193010.6094	211539.5781	163315.8125	209463.7031	188066.4688	172622.7344	275810.0312	201402.375	164157.375	163892.2812	162219.5625	224668.7188	151714.8906	151307.6094	195348.9531	182943.6719	242260.7188	270080.25	132612.7344	193838.5156	201671.6406	221543.1562	189290.2656	272173.8125	237801.1875	122101.6094	103917.1562	118380.4453
25864829	101219.5625	111932.8125	136954.375	117702.4922	108433.375	123722.9766	119943.7891	118245.375	112342.5859	141848.7344	142168.5938	98923.8672	117253.9219	118075.5312	126208.5859	91573	105443.6328	83493.9141	98604.0469	112858.0625	109477.2266	134492.0781	102863.5781	110222.5859	71284.8125	87974.3594	118864.3984	73056.3125	91223.6328	119518.9062	121154.5938	109292.5078	132062.9375	129288.0938	88374.7656	94633.7812	89840.6875	122520.8438	92647.2812	84102.0547	87319.8359
25864830	135874.6719	100888.4688	124042.4766	159155.4531	96989.4609	97242.7266	105216.4375	117856.8516	103796.7734	109138.2266	139334.125	149904.1719	80636.3047	83292.4141	122175.3281	86361.1328	140885.8594	62551.3945	72138.8281	122403.6719	48023.082	126890.6328	82655.9688	86113.1875	133694.9844	48937.8242	68232.8594	66606.1172	85453.0469	112611.5547	95348.0781	36097.7344	96667.1797	84853.2031	114051.4922	113872.8906	168429.3594	57734.7891	99550.2812	96996.8359	102094.4297
25864831	71437.3516	84520.5234	75503.5156	70584.8125	94171.625	104529.0078	71617.6562	89933.7969	119461.7734	75881.5469	106269.3828	71990.6797	97451.625	92303.7812	78917	88555.2969	108306.2109	120050.5312	71695.1562	80343.9453	80818.4844	127984.3672	103816.3672	76579.3281	60291.6133	126320.9062	75837.1484	123498.2109	86252.8984	71174.1484	73656.125	122806.4531	96294.5156	86793.9375	111066.5938	86525.2812	130569.5	92309.8906	78895.6328	60868.2422	59606.9688
25864832	166996.9062	110838.2969	139620.3906	104914.6875	129422.6484	134708.4375	113365.0625	127507.75	149704.8906	131870.7344	95338.4609	125061.875	159440.2031	111463.6562	137246.2188	131221.5312	108601.3594	124598.5312	122889.1172	96789.5703	116575.5703	132633.75	132451.5781	130650.5859	123438.75	112115.1797	137739.6875	158853.75	105773.5938	142746.0469	83516.5469	124050.3047	155785.9844	143658.0781	120033.8672	138413.0156	87256.8672	111270.7266	93643.4375	89431.0938	76985.6562
25864833	408547.5938	319614.6562	319538.1562	382064.6875	315439	250697.9844	379267.9062	377487.4062	296677.4062	454613.6875	219641.4844	245733.9062	308493.0625	334655.3125	307055.3125	211425.6719	380811.25	309844.0312	247814.6562	239502.6719	308246.9688	265391.5625	208907.1406	287109.4688	245827.4531	152630.625	287276.3438	219301.4844	325717.0312	269343.7188	282972.4375	323244.9375	333171.5938	448137.4688	252011.8594	221561.0156	227470.9219	142302.2188	187432.1875	172348.2344	235312.2656
25864834	52067.6562	101452.2266	71891.3438	120540.0156	63097.1836	10134.083	66184.7109	44063.168	81825.7188	66244.1875	65520.6992	103315.4453	56481.75	25386.9902	117297.2734	51698.3281	70367.2031	44415.5469	78474.7734	68318.8047	52715.2969	69957.4688	62329.3867	48724.8203	52541.7383	51711.3047	83646.9453	51701.7734	78676.5234	96131.2891	42104.5508	73350.1406	109859.6953	66817.8672	61522.8984	57044.8047	44194.1367	61607	94604.5	91118.5859	91695.5938
25864835	164803.7031	151580.4375	195699.7344	170009.5625	152151.7031	200498.4844	184915.1406	188003.7031	166945.8125	226961.5625	235863.4219	144609.6719	185761.5938	181127.3906	207238.1875	144538.7188	168894.7188	161164.3906	132933.6875	199158.2031	194248.3438	200163.3125	154634.7031	146509.6719	145357.2656	127263.2266	182327.5	96758.6875	131508.4062	185556.7031	164802.1719	147620.9688	179981.6094	142308.8906	122477.1562	131222.2656	155860.9219	169364.5625	128219.7422	116716.1094	114419.5
25864836	139735.9062	60014.0234	108625.9219	118269.125	56515.0391	100408.0234	81226.625	101711.4062	52006.7422	96893.7188	120674.2969	135479.0312	90862.5	60801.1484	110488.0156	100273.3281	70023.3203	53524.8438	73280.7656	122013.8438	38116.6719	73005.6406	91385.4453	73482.9219	139502.6406	70525.0156	47788.9141	36729.9062	83552.0156	100110.625	86244.5703	19888.4531	100225.7188	83598.9375	108693.1094	67264.75	116922.8438	81340.5938	65526.0469	55025.3281	61223.0312
25864837	206269.8281	142430.625	192376.3125	195659.0938	159531.4844	171578.1875	139357.2031	169313.0625	182497.1406	163613	244406.2344	242341.75	135510.2656	121460.2812	175763.0469	156539.0469	191889.8594	108203.9062	130144.4219	222887.1875	75903.4141	214134.8125	155101.8594	128375.7578	257106.4375	88591.375	106560.4609	100922.3359	117872.6016	168391.6562	138185.9844	56022.5234	158898.5938	112770.3984	178920.625	133930.2969	290825.2812	84703.9688	173202.2344	135713.5	150575.4062
25864838	355639.5625	269753	264128.375	272802.3438	307051.5312	469491.2812	406372.625	313939.875	470405.8125	339221.625	538255.125	256871.8438	405336.875	407266.3125	325406.7188	131798.6719	415577.5938	371431.25	127142.1953	367159.6875	407169.3438	498859.0312	353889.375	331242.8438	154076	179030.4531	146938.7344	362146.25	271262.1875	407402.4375	281370.1875	195612.7656	372206.5312	315979.4375	258119.25	115321.5156	455180.0625	372827.0312	280178.125	261424.9062	233594.5312
25864839	307699	185179	252412.1562	181714.4844	215700.0469	233238.2812	207981.1406	212024.7969	261005	232353.5625	172239.1719	215945.2031	287858.5938	186725.625	241071.1094	251575.3125	192190.0156	229391.8438	197575.9219	164179.7031	206797.6094	239736.7812	236083.4531	231767.0469	235042.8438	207174.2188	251415.7656	267531.6875	181445.4062	241618.5	153883.7969	220790.875	310920.7188	235549.0156	205970.0312	252897.0625	156049	206186.6094	158538.9219	148003.0469	138013.3594
25864840	117402.125	92639.3516	176295.125	142302.6719	172467.7031	135161.8438	191130.5469	151785.3438	177651.5469	87424.9375	67786.8281	119296	82982.8281	134584.875	142405.8125	99898.875	130043.7891	137434.5625	94903.9609	153010.6875	167323.3906	120298.4688	114619.0625	139092.0469	150124.0156	89742.0391	106964.0547	142276.9219	103739.5938	181488.125	124185.4297	96338.4297	217593.2969	172429.6875	47901.4258	138813.5938	171068.2344	142645.1094	98925.2109	102248.2812	117270.0312
25864841	199678.5469	193068.875	208660.8125	183910.75	175919.0156	206695	238883.6875	240762.0938	245374.9844	203684.5	242458.3594	116390.9453	182408.5156	264935.5625	209644.0156	147806.6406	327190.7812	225628.0938	166290.9531	268372.4375	156392.7344	253745.9219	186764.3438	181893.5781	126947.125	197453.2812	174973.9375	198604.4531	171046.5781	239945.6719	178757.4062	243444.5938	200151.125	259487.7188	217699.8125	224300.8125	257622.4062	166337.5	128366.4297	137814.25	142619.9219
25864842	170882.4062	193752.3125	163220.0469	145822.1406	154267.0312	197946.2969	167927.125	195570.0625	163797.2344	200631.25	197224.375	154869.5625	203813.0469	223658.2031	189026.75	144104.3906	200795.125	236696.0625	204062.4219	173200.2344	221015.7656	162279.9844	193098.7344	161779.8906	166066.4688	154196.3906	166320.3906	146909.7812	178055.3438	136691.25	145551.3906	186613.8594	175181.5781	185612.8125	177635.3906	142268.5781	185558.3594	163030.1094	173878.1406	149407.2656	171284.0312
25864843	12922.7002	14945.6602	19821.4629	9879.2373	10297.8867	19083.1367	19174.8203	19805.7617	7369.7861	12357.0664	12602.2588	13233.3008	17516.459	15129.5762	17267.0117	11742.9893	12890.9238	12073.5518	11312.5244	10654.1309	19515.7227	13535.2041	15401.7959	18685.5508	18222.8262	13146.0127	7035.2432	10472.373	14291.9736	17631.75	13765.9219	11001.5713	16365.4834	8810.1758	13265.6592	9790.7734	10238.6943	14281.4404	120746.0859	118221.7344	119443.3125
25864844	53652.7891	49469.7461	81921.6484	95098.2266	70235.0547	75748.9922	67317.9844	84512.5703	70445.7344	42513.6797	75981.3438	61676.2578	54233.1719	54381.0547	82544.8047	13902.2246	50512.7188	41652.3125	25764.3906	80372.6016	36332.6758	62846.9336	50760.2461	39534.1172	86228.9062	15557.2949	21339.8945	25920.0137	46047.2734	63071.6875	53272.7656	15384.7178	67065.6562	66711.5781	35338.4922	29710.8125	103987.4766	35974.8984	78303.3047	73757.8672	74562.7891
25864845	232407.625	152925.0156	211815.8438	177619.5781	182636.875	132316.8438	207142.4688	157473.0781	185672.1406	256385.9688	248792.3125	188752.4531	244357.4531	252471.6094	256893.4531	105839.7031	271659.8125	256775.6875	230979.3281	201272.5312	143324.4531	194894.375	197418.2344	215384.0625	188067.9375	183501.2344	136425.2344	156734.0312	118082.7031	109463.3047	208069.5625	158520.9375	211078.2344	222914.3594	122631.7969	187229.4375	209958.4219	191593.9375	143111.4688	126421.3438	118352.8516
25864846	116803.8438	150866.4375	143118.375	94389.6797	103106.3594	155935.3594	165723.5469	191900.0312	84701.5703	138327.1719	98196.6172	162533.5469	153895.5312	157102.9688	145478.75	97669.2344	163754.125	109841.3125	105219.875	103522.8438	165393.1094	102438.6875	95596.5312	120011.0547	138110.7656	89377.1016	105903.7188	81486.6641	141087.1406	127606.4062	169575.625	125533.1797	110935.8359	129853.6172	134914.0156	94685.4062	108497.875	99217.0312	140232.4062	123630.8984	148495.0625
25864847	221555.25	145596.7188	293348.375	246338.5781	253635.8125	295393.1875	279272.75	317918.1875	303614.7812	176844.6406	340938	160491.5156	307927.1562	333933.5625	318596.25	77196.5078	231108.5469	314430.5	79012.8984	322454.8438	336070.625	246944.9531	193398.4219	243250.75	331090.1562	49698.0742	72548.6875	91640.5234	195431.0781	307201.2812	222467.6406	68261.2656	268618.2812	243345.8906	123090.8125	45281.8281	287255.9375	325974.625	204913.3125	179698.5625	186205.7188
25864848	151039.625	100086.0703	137662.5781	153697.125	116258.8984	118607.8984	111191.7891	120645.7812	121954.6797	114625.4141	167753.5469	159092.5938	107371.1406	89966.6797	125678.375	110125.5312	143395.0781	87131.5	81815.6641	143188.3281	59813.3164	148308.2188	110226.3828	92420.6797	136832.8281	76080.1328	83203.3125	87158.1641	87396.0859	118989.4609	97543.3906	50569.7188	130501.5078	97597.5625	115697.4766	117372.6797	187635.5	77274.8984	113244.4922	99841.5156	102709.7109
25864849	135407.4844	87628.4297	232923.8594	213574.8906	228766.3906	223757.6719	167859.4688	191122.7969	200656.75	90260.1562	213548.1406	91735.9219	185871.9688	200021.1562	207228.9062	58579.1953	110599.4219	186826.9531	60344.6055	183625.0469	138346.7344	186271.25	103472.7109	141792.1094	137889.6406	53387.3438	66392.0625	80922.2891	101855.0312	203726.1719	211190.6562	49558.6523	225088.3438	197944.2188	61429.3789	57195.3789	169259.0469	213128.25	132317.125	123508.0859	123741.1719
25864850	150298.8438	47745.4648	316069.5625	344108.1562	346249.3438	365658.8125	339644.8438	319573.3125	351519.0938	80793.4453	317723.375	61232.1836	308100.2188	356948.7188	360124.3125	8239.3623	78637.4375	365649.3438	11791.7158	304787.5312	368208.9688	214743.1719	79161.2344	267271.6875	271629.7188	6595.0166	12162.7363	23023.2969	90906.4062	315310.4688	302116.1562	8999.0967	265964.4062	343539.2188	14736.0566	4574.4194	321606.9688	237774.125	289664.0625	275678.4062	227241.5625
25864851	122045.7031	109980.2656	126985.3125	116744.2734	131260.3125	138706.625	116736.375	143316.2969	116506.375	116338.2734	171564.9375	103798.6406	137103.2656	135082.1094	113072.2266	120617.9688	153558.7188	156074.0938	105760.2891	148919.0938	105007.0859	156365.9688	130405.8125	101393.75	88464.3125	135205.9688	117975.8906	138129.4531	94571.0781	119849.4922	126561.5469	135689.125	95205.5938	140956.5469	121098.7422	122766.3359	159149.9531	123010.125	87728.7109	80569.625	82452.4375
25864852	104729.4375	138366.9688	66151.2969	64123.5078	77898.4062	184800.9062	145940.3125	172770.8906	62322.2734	89167.5469	83507.1016	156662.2656	87852.5469	143035.6719	120958.7734	68524.7188	70454.8516	76534.6016	76374.75	64456.9727	64707.3242	71268.8828	62412.582	76126.9844	74630.9062	44072.7109	58753.0469	55704.5664	51955.2227	78145.2188	136164.1094	44905.1719	78951.9062	47420.9922	48439.1016	47418.4922	70037.3594	68310.0234	144621.2812	136070.2656	140549.8281
25864853	116209.1484	108287.4297	130775.2578	125484.8516	143372.4844	145192.5156	110625.8438	112645.4609	130618.7422	111345.9375	140045.8594	104459.0391	122015.8594	129961.2031	129248.2031	122999.0391	111165.2188	112420.2734	112300.1484	111962.9766	100279.7812	136503.9844	117283.2969	99179.5625	101937.6562	118012.7656	128480.1641	125571.9766	103414.0625	126897.0938	118503	95171.3359	134051.125	125119.5703	97580.8281	116672.2812	118514.125	125321.7031	98113	79813.0078	87052.7812
25864854	101332.1094	207298.5469	130933.9453	242839.0469	107327.75	4560.1357	115663.3828	59752.793	157348.125	117078.1719	120883.5	227873.1406	103382.8906	36542.6172	262790.7188	110975.7734	136093.4531	80709.6953	155688.7969	123145.5547	90628.1406	133507.4844	118447.0312	88080.3359	83602.6953	98532.9531	169799.25	97229.7969	156073.5156	188903.625	71943	146097.1875	208767.4844	133345.1094	122259.0625	106435.2656	73607.375	121139.3516	177204.0625	174278.0469	173351.0938
25864855	213921.4375	133300.3906	187967.0156	179030.75	98836.3672	197844.625	174560.5156	176670.4531	167560.3438	174629.7344	125250.3047	137434.6719	189283.4375	221699.3281	215548.7656	70628.1172	134607.5625	133830.1719	127028.2656	130211.7266	191771.75	179025.2188	158692.3125	160975.9531	91116.8438	82803.4688	134745.8594	126108.5	160339.75	150079.5938	143475.2656	132156.1406	196689.6406	211823.6562	92858.9375	82258.7734	124901.0938	105698.8203	161590.9531	163335.25	158815.5312
25864856	148782.3438	102774.7734	129595.3438	99647.8047	93308.1641	118608.7969	116553.1641	147752.0312	112122.3906	118980.7891	150716.5781	87662.8672	124803.3125	143105.3281	116686.7656	106580.1719	151179.0312	157589.7812	113039.125	126196.0781	156767.8281	135195.9219	135285.3125	105892.25	113718.9609	172497.9688	94072.875	180046.7812	141857.0469	135547.2188	144193.4219	179538.2031	135541.4531	124860.5234	145813.4844	141224.7031	155808.3594	130917.1719	90857.0781	91825.8438	90260.4297
25864857	123041.7109	58911.4258	115392.9609	126820.1016	58536.793	89939.0547	67354.4297	102072.625	43757.4531	77628.3516	116797.0781	144487.9688	78346.6172	45960.2148	107083.3438	85259.5859	64175.9297	46968.6055	57861.1992	119080.4531	33279.3516	67602.1953	74917.3203	63733.1016	119987.6094	52900.3945	28476.498	33150.2148	73823.3594	81890.3828	78712.9766	14070.1699	94973.375	63127.8516	98162.3438	60039.2227	151588.4375	52238.6719	76798.5547	67811.3594	57215.332
25864858	69719.8672	72621.1875	68025.3672	68645.8281	64923.9453	76025.0547	55689.5352	58696.1211	52632.4453	61277.4062	35115.4844	69018.0312	65974.8281	71080.8281	77196.7109	60805.5547	60004.75	72217.0391	67715.8672	50677.0391	57954.0898	59000.8711	70088.3828	66643.4688	47201.5117	55321.9023	66192.9141	86125.8203	77173.1953	60858.9258	48687.8242	60515.5273	79561.3125	83773.8906	55186.9141	65686.0078	47535.8086	46238.5508	76790.7344	71427.8516	74827.5781
25864859	194993.7969	139341.5	167804.8125	159442.9531	165232.1562	180952.0312	141504.4531	170732.375	134841.8594	161722.5781	91854.0547	164533.5312	155575.4688	162096.1406	195027.7188	134595.7656	144628.2188	162934.8125	156988.4688	125660.9375	164403.1562	159822.4688	156339.0469	157867.0312	128553.6328	112557.0547	156004.5781	160232.1875	147275.9062	153687.8438	137471.7656	143552.6094	183060.9531	199395.5469	99056.5859	128918.5859	117730.5391	117188.5469	137650.2812	132798.4531	139362.9688
25864860	236309.4062	193357.4375	165081.7656	172608.8906	192824.125	217184.8438	160366.1406	184715.0938	176177.7344	184239.4531	155333.7344	176703.5	212994.9688	184041.4219	186057.5625	177163.7188	168080.4844	184553.25	153851.7344	132951.8281	157068.4062	204753	172531.1406	176143.4375	105627.4141	155126.0469	174454.7812	194793.1094	152023.5625	169087.7812	158577.3906	155971.8438	181100.6094	204986.875	121656.3047	119140.3359	159279.4375	122503.7812	105338.7891	92140.3047	85719.0234
25864861	418150.0625	314683.2188	308724.0938	328672.5938	343578.625	499658.8125	489191.7812	397161.9062	507127.1875	408108.125	593356.125	251518	465761.5625	483559.6875	379940.3438	117395.0781	487866.0625	394119.6875	112802.2031	399715.9375	477415.3438	521755.6875	335908.4062	324810.7188	183354.6719	151022.5	144516.9531	391031.5	312874.2188	475700.25	312919.5625	208363.9531	453481.4062	398153.375	304129.625	128369	480231.9375	387620.8438	255774.5469	233368.1094	257109.8594
25864862	302866.3125	273728	296747.8125	241651.7344	399305	395150.4062	302908.0312	335539.7812	381394.875	288211.4688	472865.2812	197503.2969	300071.5312	427853.6562	275995.9688	167002.625	457612.1562	408237.4375	157069.4844	438525.1562	368788.3438	478727.5312	405168.375	289474.25	181711.1719	190212.2031	161674.8594	227893.8594	232790.1875	359559.2188	333864.1562	202914.4688	270663.625	339744.0938	292643.8125	151145.2969	504873.0625	354329.0625	225699.3906	202294.2969	173958.9062
25864863	55259.4648	37092.0664	103054.6953	104145.2031	88967.4297	88223.4688	75397.8438	101201.9375	77795.25	38982.3828	51417.6445	43920.7031	71486.9766	96966.1484	100003.7656	41636.1992	40610.9062	92316.8594	37605.7148	65127.4766	77344.4531	58791.3828	34568.3906	51499.6133	41409.1133	32433.6367	31673.7207	60007.4609	52382.4961	73985.1406	63656.2852	35700.8906	101177.4609	116547.5	28671.1992	38642.3633	87158.7109	68653.875	87519.2031	91524.5859	89528.9766
25864864	92851.4297	51859.3711	234268.5469	209110.5	232481.0312	176988.6719	214427.5312	190029.125	229418.3906	58935.1797	143989.0625	94786.1094	148670.8906	187465.3438	203292.625	29562.9141	97419.6172	191104.1875	36094	183304.4531	194190.5156	115936.1406	89572.7656	156192.1719	137563.1562	24691.9688	35362.832	94220.3203	109558.3047	190066.2969	177272.6406	32120.2227	243922.4062	245866.875	54289.9531	33128.3438	218100.6719	201507.8438	158252.75	151197.9844	145542.1562
25864865	109690.1953	105788.0625	113695.5938	65105.4297	71434.6094	137428.1562	144181.7656	115393.2734	133066.2188	124929.0234	175878.7344	116089.5312	120800.0469	113410.4375	131088.1094	162347.0938	144185.25	129546.3438	133766.7031	156267.4219	128145.4453	126536.2734	63740.3828	69724.6875	70680.2812	142841.2031	108482.2891	142638.625	110070.2266	125574.9219	113575.5781	142427.7656	130082.1172	123062.0703	70706.5625	154073.1875	167429.5781	98679.4531	85527.9297	84288.3359	85818.125
25864866	82639.5781	80073.5859	130105.3203	115789.2188	102698.4609	109918.9531	79573.2812	129067.2812	99033.7188	79593.4609	98213.9531	79699.7266	100938.0625	62348.5273	105082.8672	83460.9375	99103.6016	101071.8828	98398.1484	103414.1875	73993.2188	88898.7812	81009.9531	87330.4375	73213.625	68492.0781	90152.7891	90899.5	77373.1875	79050.0156	120322.2734	75725.1094	122552.8047	111781.5078	82330.2812	88420.4297	88605.0391	99888.8594	92127.0312	76925.1172	80401.0156
25864867	79213.1641	15992.5605	304325.9375	305366.3438	148299.1406	300759.0625	293038.9062	199414.0938	291233.6875	26763	123836.0391	21864.877	120866.1953	253540.9844	357535.875	2475.9106	28310.9141	141144.6562	4856.8306	174776.8281	323856.5625	740.4917	35348.0039	163026.4531	171216.6875	3289.5388	3901.2456	5529.5454	38654.8438	267186.0312	248611.4062	3716.1123	156139.5781	314052.5938	4926.5073	713.3136	140655.4688	190068.6719	175848.6406	154647.4844	145609.0156
25864868	56782.3555	109102.9766	71406.7656	121604.2578	56848.4531	4255.978	64727.7227	39231.3555	92541.3047	61481.6953	80038.5938	109749.2422	57109.4883	21421.7559	130703.2578	58926.0781	78447.5156	53367.1914	76282.5	71568.0859	51175.2734	86233.8828	74948.2969	59069.0938	55200.5781	56477.3281	85351.9844	50911	72259.625	107545.1406	43873.0156	69663.0703	94433.5703	61973.0039	63146.7031	58896.7031	51378.5312	66198.7734	85373.4219	80005	78365.75
25864869	67052.3047	101706.0781	130568.6484	95581.8594	93802.0859	114472.8203	120999.9453	126051.7422	91056.3047	117066.9922	111210.2031	88891.3672	113400.4453	91480.25	125520.5156	75608.8281	78642.4844	77700.4609	106023.4922	115150.9141	84548.6953	106597.5703	85594.9219	103535.8906	55310.1328	68585.8047	109790.0859	60145.0859	55152.7852	109228.1875	102810.625	97504.9766	116295.7031	119558.5156	65110.2969	87070.9453	77873.6172	95862.9609	82898.5469	82759.2578	56805.5117
25864870	236294.4688	160025.0781	137740.1875	133625.6875	166302.625	181227.1094	122391.2188	145150.9062	100410.6016	170661.375	119697.5547	167322.6719	160764.6406	152419.6562	159892	131398.5938	130059.4297	135926.125	136731.3594	102888.6953	124088.6875	139991.7188	143250.2188	150891.9062	87424.2578	99710.4062	143018.0312	127844.2266	130295.0469	141316.8438	135661.8594	118856.5859	150458.875	153959.2812	94539.1172	102882.2969	95115.375	96794.1719	128811.7422	113752.4297	115157.7812
25864871	129745.7109	88708.0312	214198.25	210894.9844	225301.6875	219687.4062	156453.4531	196950	196076.7344	93324.4531	210145.7969	99737.6094	175211.4531	206153.7031	211511.4688	52658.293	101320.5781	173034.375	64138.207	171910.9688	144941.125	173350.6719	103636.6406	127008.9688	108860.9141	47228.5703	64390.8203	85034.6016	102340.1562	200588.0625	209341.0781	40992.4688	198053.8906	185259.7656	51256.4219	52835.0352	170077.5156	201539.125	138699.2969	124466.8516	124977.2656
25864872	84792.2266	43540.1094	133981.7656	153272.8125	106683.5234	107145.8984	92825.6172	120440.2031	119448.5859	54275.1719	161799.8594	94467.3125	78946.5	88220.8047	120312.0625	32017.3887	76111.5234	74065.5781	29255.334	132994.6719	47649.8672	104057.9844	56834.8203	68311.4531	134213.875	17152.9316	22091.6895	31174.25	45591.875	117482.5469	98569.4453	10688.4062	108118.9141	83812.6328	38868.4883	32618.2559	197260.0938	60413.6836	117821.4766	105323.8828	105229.4141
25864873	120959.6641	124638.7266	107912.6953	115009.2188	104470.0938	106292.8438	119492.4688	152765.6719	111205.7734	123105.9922	116195.3594	85551.4062	130457.3594	139378.8281	126827.7188	100606.8516	136936.1562	120068.0078	71346.8125	120865.6094	130772.1875	98229.625	91489.9922	86220.6406	125084.0938	77388.1406	96964.2188	83789.5156	115221.25	113039.625	88576.4688	99795.7891	121109.9844	99681.9531	122347.7734	76479.0391	101445.1172	111547.7031	86875.75	71040.4375	87250.9297
25864874	90081.3516	84119.3828	92704.1641	96593.8672	80164.5547	81611.0391	88015.3125	106346.9922	90329.6953	89633.6797	91379.5938	83157.8828	99144.3125	99129.1328	92586.2656	91367.1719	103768.0625	96003.0469	84516.8672	101130.9375	88318.3828	81129.4766	86808.7188	88676.8906	100439.5156	71669.875	85940.0547	69401.8594	87411.7188	85868.7578	81252.7422	85542.8438	97916.1562	91967.1172	95179.6328	68394.7734	81171.6641	93976.4219	76134.7734	73548.3438	70391.3438
25864875	118982.0547	90622.5	135421.3438	150869.2188	105901.7578	100792.6328	95820.3281	114173.3359	115621.4062	92546.9609	125709.9766	160771.9219	80629.8203	79240.875	113851.0391	95667.5938	117791.2812	69812.6641	87639.3906	127480.6406	46976.5117	121709.4688	88408.3047	77707.8906	152504.6406	56390.4336	65372.6211	72715.5547	88264.3906	95429.8594	85028.5703	36636.3789	120765.3516	88308.7188	115056.8438	107073.1328	171776.7031	56858.1289	122893.6484	113105.4922	103050.5312
25864876	223082.8125	110018.3594	206096.25	248556.75	112101.4766	168807.6094	138744.6562	182515.6406	92672.4766	157195.2969	205330.3438	266596.5625	148025.8906	100610.5547	193927.4062	172596.5312	129294.7266	99801.6875	137185.9219	219376.8125	58773.1836	114537.8672	141137.125	116161.5312	270447.2188	105760.4375	61085.2891	65643.2188	145631.875	165992.7812	150535.125	28548.9668	186412.0781	137830.1562	191551.5469	137665.7344	272492.5	97906.7188	129540.5625	113297.2578	110600.8125
25864877	154989.5938	122882.3984	149146.75	128217.5234	155129.9688	147657.125	201683.625	164752.0938	159407.3906	155074.2031	175996.5625	112242.5547	168749.4375	146499.3594	162819.8125	122939.4922	130528.3359	131525.2969	115556.3672	166163.5312	166796.9375	139045.1719	107296.5312	132529.7188	133206.0781	108258.0156	121386.7969	106876.4922	108619.2812	154896.1719	158371.7656	120566.0547	137689.5156	162821.9062	124747.6875	115631	169224.6406	143527.9375	100432.0469	96702.125	110684.4141
25864878	95154.9844	113255.7031	137933.0156	128625.8125	145558.8594	152099.9375	160775.6875	135436.2656	165738.625	120945.8359	149355	129347.625	119347.3359	127861.8828	143109.2344	162546.9219	150591.3906	147432.6875	145946.5469	160219.1719	141008.4531	133622.6406	113981.3906	121586.0625	111305.6641	144861.6094	110555.1953	156312.6406	127078.75	143661.2656	124882.6328	148915.6406	152880.9531	144769.4219	133639.9844	171190.8125	201960.2031	164467.9531	135142.7188	121526.6406	118654.3594
25864879	14082.7363	10739.2188	17033.6719	14979.6953	23183.2578	20661.5488	19520.084	21038.8105	27922.5703	11994.6904	30335.7676	8672.7451	13329.5352	22460.7051	23285.3652	12406.9482	18430.666	26577.2129	7813.6475	21243.5957	15707.249	26550.8379	18352.6758	14756.8965	9754.4492	12291.7324	9340.4883	19454.2129	13374.168	17386.8066	12640.2041	14422.8008	18294.1523	19654.4883	10245.8945	8450.7871	27351.1797	24078.8828	131599.7188	107082.7266	106108.6797
25864880	97017.7969	59022.7578	190844.9844	236750.8438	146731.6719	169371.7031	150157.375	175697.3906	192472.2656	60361.3438	213285.0156	121706.5781	107649.9844	122482.625	174682.5312	45413.8281	91751.6328	102063.8047	38558.9062	190138.1094	74133.7188	134837.6562	70407.0547	85205.3203	177799.2969	21212.9316	29637.9453	46976.5508	60924.375	175814.2031	141823.3438	14513.4639	154097.1406	123321.2656	61609.1797	46548.8125	312066.5	99965.9688	181950.1719	163199.2188	167793.5469
25864881	187617.4062	166550	266463.0625	195741.5	270474.1875	260730.625	232839.9688	177935.0312	273248.125	165853.4375	225507.25	288592.6875	189780.5781	191269.4531	217937.6719	284231.7188	236454.8125	251564.5312	189935.6562	214169.4062	201857.2188	201633.3594	224086.5469	214304.625	166479.4375	242976.0625	203631.8281	260761.75	182734.8438	216415.4531	221489.7656	219497.5156	274628.5938	220133.4531	203951.5625	241522.1406	258542.7969	258420.4375	223362.2812	152821.6094	120321.7578
25864882	51794.8008	48521.332	71818.9766	70137.0547	57233.8984	70440.8359	63209.6289	79031.4531	56151.6602	53607.4023	68865.4375	46915.2305	58010.8711	50179.418	60001.9844	51807.4727	60260.5078	60663.9414	68105.9922	69234.3203	58304.5977	54732.6484	56494.2578	52418.4102	65523.1953	52306.0703	61537.2891	52879.875	45628.8477	59781.0312	72978.9375	47586.6055	65303.793	74233.9609	43898.5859	59578.3711	61602.3359	60053.9766	57591.5703	53537.6523	56861.4023
25864883	190691.6875	112722.1719	311514	295792.5312	328177.125	354677.75	317730.7188	337885.5312	357080	165875.2969	278148.7812	135886.7188	295008.5625	286057.1562	299338.1875	56304.5977	137916.4531	339966.7188	81321.4531	267150.5	310046.7188	236263.3125	138660.5781	240163.875	206920.0469	34775.1562	69760.0156	89241.3438	154581.3438	252069.2656	228931.75	60147.293	294972.0625	314058	72422.6016	25455.8516	289128.375	182389.4531	189601.4375	157709.0312	169943.8594
25864884	194106.0781	130131.1875	171521.9062	201997.2969	143997.1406	147831.4688	135194.25	148732.7969	152923.2656	138617.5156	218509.3125	233327.3438	124755.1875	109816.3438	150871.1562	151529.4375	186042.7969	99789.4531	123702.4844	186689.5	61179.9102	185393.3281	140052.3906	122319.9297	200355.0312	90902.9297	97803.5391	96331	114490.3438	146627.25	130870.4219	54238.0859	152503.0469	106807.0781	149165.8906	146048.9688	243212.4062	88403.3984	148678.6719	134945.8125	135979.5156
25864885	242193.0469	193526.1406	277810.375	261001.9688	233727.7031	254280.4531	257642	260750.0625	235350.0781	243084.0469	280221.9062	210769.6875	249197.0938	183022.5469	251115.6875	223103.2812	259994.5	242816.2969	259880.5781	275343.375	211624.5	222671.7969	202063.1094	215046.7656	239597.0156	185953.0312	241952.0469	199501.2969	188640.3125	215463.625	272481.0625	204689.8906	256048.8438	286095.1875	188322.8281	216416.2031	219456	245032.6875	145349.375	130010.5078	147607.9844
25864886	158678.3906	178403.6719	211489.7344	112885.6406	141683.0625	221797.8281	213786.1406	238653.8438	125875.5312	168475	152406.8594	204061.6562	226928.6094	195076.2344	195921.9688	126613.0469	201357.7969	140406	132856.7188	144190.0312	194997.7031	145668.5781	136526.6406	158814.4531	152878	119511.2734	121746.3672	113912.4766	147115.375	154426.875	209088.8906	138425.9531	167286.3281	165161.8281	149896.5781	93168.5547	148163.6406	141341.8281	155078.9062	142053.6094	139706.1719
25864887	63825.0859	125072.8203	80805.6328	142413.9688	66335.3984	16734.4922	68874.7578	50964.3789	98573.9219	75771.9141	92847.3594	122543.8047	63117.1602	33285.25	139993.0156	66732.5391	82364.0078	56444.7344	79647.125	88666.0781	60146.0508	95855.7344	77265.6797	59649.0156	69621.1484	65061.293	90197.7578	62537.7812	93890.8203	116722.8125	52587.9141	75580.5312	118101.3984	69898.5625	75101.3672	73904.7969	71510.0859	76385.1328	94383.4844	98960.0781	99989.6562
25864888	227783.8906	205389.9219	286964.5625	252732.9688	340698.3438	276157.4375	278253	234107.1562	318602.2188	213456.8906	276257.6562	346774.875	240497.2969	217471.5781	248804.4062	319356.4375	278623.3125	296284	245794.3906	263877.9375	260946.2031	252601.4375	273155.125	276949.7812	223476.5	280799.25	275738.5625	324860.4375	245664.625	273073.625	252655.8125	273037.9375	302332.125	268286.5625	243631.2812	286715.6562	321574.4375	330994.1562	209651.4219	180762.5469	165851.5156
25864889	85973.6172	54784.9336	208916.9688	195506.2812	177445.2969	201460.7812	173472.875	194613.5	183722.6562	80291.1094	229007.0938	76069.4062	181141.3281	199665.7031	232393.3594	18869.0273	68363.5156	154779.4844	29532.332	188131.7812	161523.2031	147204.1875	73181.5156	132757.75	95275.4531	18395.3145	25258.3301	30694.8027	62013.7031	199561.9688	195953.875	21317.4102	188821.125	190370.1406	25568.248	21422.6719	168347.8125	196526.0312	148594.9531	124938.7422	129857.4219
25864890	87137.0547	73748.7734	100361.6328	95182.3438	95621.8281	91096.7188	87396.1406	87626.3516	87043.1719	91135.3047	91642.3047	87651.8906	90837.6641	82624.9062	84343.9531	75422.1016	94497.2188	74588.6016	93784.8047	84706.2812	76633.3047	90545.5156	74017.8281	81850.3906	50805.8125	80945.5078	88063.5312	105069.0859	76425.25	78306.9219	82381.5312	82509.2422	103311.9688	99797.9375	72341.5391	90541.1641	83188.0078	90670.4766	72166.25	64922.9531	66330.0156
25864891	101137.3672	30437.6211	158354.1094	173640.6719	89167.5859	217721.6094	162104.6875	160302.125	171287.4062	42850.1836	107734.1328	46503.7891	174168.0469	201844.3281	215461.2344	9064.1963	42836.207	148987.5312	11415.7695	116751.5312	183626.2656	104851.5859	58599.7305	142929.8125	104197.2891	9061.6025	10814.2578	20598.4922	59442.7656	153402.75	146538.0625	9635.9814	174458.5156	193217.2812	12081.3525	7355.1279	128209.5156	107644.1953	179153.3906	159486.5156	145317.9219
25864892	72109.375	122820.0469	87373.1797	139879.0938	71771.3203	7307.3262	67191.0078	39909.9727	104218.75	74189.1797	92735.2031	135169.4531	72906.7812	25918.9121	139354.5469	65358.875	96831.0312	64383.4414	92387.7578	83360.0078	45054.0195	99744.625	79524.3984	49336.582	43519.2539	70645.4453	100349.5625	70126.2422	84094.9688	108515.6562	41320.0391	86872.9922	124756.6094	81774.3516	68857.1328	66892.9844	61267.7969	66267.9766	116049.3594	102020.5781	79616.8125
25864893	179688.7031	153199.6562	169249.1406	176972.5	178415.9688	180596.9844	147835.0312	162658.7969	187363.6094	178152.8438	195551.9844	157543.3438	183673.1562	134196.3281	143671.0469	151107.6562	144738.8281	137501.1406	134293.9688	157123.6875	133503.3594	164105.6719	138073.0312	145241.4531	109902.9375	124824.9453	162380.5625	176087.1562	111036.2969	139399.7188	145604.6406	116699.5469	176272.5781	175229.0469	117581.8594	120235.4766	141175.3438	125332.0078	113693.2891	97067.8125	83912.1719
25864894	128777.1875	87710.5938	117132.4141	69232.5859	97653.7344	134904.4375	82162.7656	136696.8906	112966.3516	133580.7188	77689.1328	127185.9219	153003.6719	109211.3516	114420.6172	87289.5781	110982.5078	121092.125	120057.6016	73072.4219	88968.7969	108289.1641	115356.0156	121428.0156	51543.1211	106459.5781	73413.3203	145413.8281	129699.8516	58844.8047	71039.5312	94900.7812	122662.1875	95690.75	92341.2656	83543.7969	91487.2891	76224.375	130034.6875	88017.0625	71343.1016
25864895	42422.3711	68527.9375	85200.0156	51027.6602	57499.1953	86910.5391	78329.3672	99251.4844	44806.0508	53356.6289	39573.0898	85183.2891	77661.1953	80654.5703	85478.3828	48668.4492	67151.3672	60050.9766	62328.1445	54549.3398	70637	49867.1172	50834.2578	60847.2266	61025.8711	50028.5	46187.7656	50404.8203	70092.9688	58586.2148	75897.4688	57732.6016	66185.3203	71879.6953	69935.8438	50598.0625	61644.8711	56577.8359	100645.3906	96948.8125	89563.9453
25864896	386313.5	244983.3438	308129.1562	204839.9062	273001.9375	260732.8906	251114.3594	274881.2812	336092.3125	288108.2812	194426.1406	233456.8906	361294.0938	232650.6406	279433.9062	293282.625	228285.6094	271351.3125	231906.3125	163506.4062	216702.1719	290880.8438	258954.3281	278903.9062	254954.4688	242513.5625	296025.7812	330953.1875	206160.9219	253444.3281	169347.6562	256291.2031	385338.6562	303311.9375	252129.125	322032.3438	184187.7344	214646.9219	142879.8281	126386.8125	118033.875
25864897	112269.4219	132156.625	102045.0391	133785.7969	130077.2578	110616.5078	114411.8828	148678.5156	107273.4062	138292.4375	119545.9766	111075.9844	118482.4375	110342.4219	119925.2031	104057.9375	103070.9219	94068.7812	107475.2578	117241.3203	90214.7891	100849.4609	98314.6641	95816.7969	78812.5938	51978.8438	117075.7188	72670.2656	79592.9531	101525.8359	88896.5547	71296.3438	146409.2344	106470.7109	83768.9609	54786.543	83363.8359	122192.2344	71822.8125	66320.1016	66391.0938
25864898	228357.0469	131635.1562	195578.8594	209556.125	149252.6719	154669.2188	145957.4219	165251.6562	164980.5	163988.7656	227785.0156	235093.9062	133932.4688	122730.8359	176917.1719	146869.8906	197592.1406	94013.5234	117840.0781	194261.3281	69885.8359	206542.7344	132487.4531	122462.8281	233839.4688	83200.1328	97407.2422	95408.1562	107957.4766	145657.7812	132844.1094	51829.7344	170272.1562	119444.0156	156063.5469	148519.9375	250442.375	76070.5859	144184.9219	121188.9219	118469.0469
25864899	41838.3594	54400.1016	61187.7227	30457.6289	44319.7969	71606.1328	65336.9336	73118.9531	34072.0273	51163.0859	45678.7891	68979.8516	65358.0469	59058.4922	55725.1094	39856.5625	63455.7188	44349.5195	43376.9297	41235.1523	61926.4844	44753.3672	44585.8711	51099.0859	43668.6953	44731.4141	41461.7773	34678.4453	48921.5234	47461.5391	64443.7852	46227.2852	45388.9414	49764.5234	44552.2734	33672.4961	45731.5234	43282.0273	61843.4883	57544.8555	54375.2539
25864900	90670.6953	95366.8984	81177.1797	69687.5156	62805.3672	92603.9609	85601.25	92897.6484	62650.0938	99641.0078	102360.5781	78981.4141	94771.7344	96258.7969	97803.25	70566.7344	106533.6406	98665.3594	82193.3125	78023.8203	104480.5703	73527.1797	88665.4219	85232.8516	91944.5781	74160.9375	93683.0469	59234.1016	80897.9453	80433.5547	78156.4531	99445.7344	77343.3516	78114.7422	86263.7344	75858.2734	88656.3281	81322.4531	75203.3906	66564.625	71804.625
25864901	59709.375	64172.3867	81216.625	62564.5938	79916.4844	82939.5547	96090.0156	78981.5547	85976	72385.2578	112411.3438	65384.0273	72999.4688	63419.5781	77059.0078	88801.2812	92425.6172	70786.625	65413.4844	93881.5	76945.1953	78308.9297	66585.75	66746.8359	73861.6719	78073.4062	62098.168	88088.9844	63094.1289	86009.9453	62422.9688	71064.7109	86899.375	80816.8203	73029.9141	87754.0234	117618.5156	108615.7578	70636.9141	63298.5547	66033.7812
25864902	138158.375	100932.6641	114567.9453	86352.8438	107281.6641	113578.3125	97174.6016	91216.0547	119978.2266	118193.4844	73819.4922	122161.8438	141061.0938	84362.2031	121653.9375	133292.3438	94042.7031	111390.5781	103577.9141	62036.6484	102725.1953	126854.2891	130525.8828	100313.4297	99838.375	111506.4766	141352.8438	152438.8125	102322.8906	127177.1328	67530.3828	122622.4688	156933	116533.5938	118771.7344	141111.5625	68789.9375	87502.9141	78352.9688	78445.0625	74373.6328
25864903	152902.1875	154983.8125	152018.9844	149135.9688	175052.1719	194572.375	199223.2656	176473.1719	196322.4844	186765.5938	242179.4688	178934.75	171162.8125	141286.3281	159076.7656	223553.4062	214089.7656	183348.5781	188013.8906	204577.8438	177271.5312	194337.4688	170090.8438	174026.1875	173908.1719	218235.2969	182968.9688	202260.1094	154745.5625	189256.9688	167206.1875	207750.0781	181038.5469	141162.5625	162789.5625	207509.4844	228594.8906	198694	50948.8867	48742.3398	48066.4492
25864904	264844.3125	240653.7656	260977.1719	240423.4688	273431.0938	258395.8125	220539.7656	239888.3125	274096.6562	274498.8125	224281.4062	244775.9531	272253.6562	204609.8906	193179.5312	228720.2812	229718.1719	207041.0781	199186.2188	235085.2344	180739.7969	247958.9688	208078.2656	234046.9375	170779.4062	215544.0312	228993.4375	267112.75	165911.8281	186912.9062	246300.0625	178740.3438	244571.9219	271465.5625	177743.8594	211230.2969	202274.7969	195551.3125	147019.0469	118912.7734	105428.7578
25864905	130108.4141	115210.0625	152437.2969	149850.0938	150178.1875	156721.4844	136134.375	133510.2656	133711.6094	120518.4688	151036.4062	87987.5781	134943.2812	155603.8906	154979.2031	103163.5703	118430.3672	110774.9219	108870.6641	120998.3906	127779.0625	140039.1406	119632.0312	107724.1797	120199.1719	111827.0938	128028.9922	110217.5312	114799.6875	148557.9219	135678.3906	95672.6484	149356.4844	151310.125	99461.6562	130336.4609	125067.9922	135514.5625	101112.0625	92701.1797	105122.0547
25864906	558800.625	437708.0625	695621.6875	486512.5	751917.1875	650663.25	687934.875	558449.9375	753421.375	488370.625	673577.875	741697.4375	578076.4375	536429.6875	652231.3125	669996.125	634290.75	672132.6875	602364.75	629590.3125	571457.3125	596691.5625	604657.875	603801.6875	511415.5312	631924.4375	624941.375	743680.4375	558271.5	689683.5625	413439.9375	613831.5625	788376.375	664028.625	563962.5	594957.625	724453.4375	609364.875	243788.0156	216953.3594	230729.2812
25864907	1667.0947	126136.2812	133934.5625	2808.3687	114200.3125	215538.0312	154218.8281	233229.7188	2473.2261	149293.8594	2508.9214	153032.5469	184023.4062	213483.4375	149415.625	194512.8594	417.2309	161616.0625	114652.9062	3297.5747	1267.9436	1122.1541	115874.1406	125189.0703	106353.5234	100874.0938	203888.3281	139572.8125	199416.7969	1160.922	3211.2629	186917.8906	176039.1875	125828.5625	2005.6244	483.3933	112566.8281	219570.6094	63554.1992	57832.0117	57991.2617
25864908	275069.5	157605.2812	226127.7188	157696.2188	202804.6875	195644.6719	182106.4062	186420.625	225467.4844	204322.8438	149247.5625	184743.9219	258800.2656	170805.7812	203356.5	209838.5	158742.5469	202252	161951.2344	145912.6406	175843.6875	210875.1562	204576.6094	195212.2031	196923.3125	176417.7656	221065.9844	235686.4219	156698.5938	193287.4688	135764.8438	197841.7344	279544.0625	224605.1719	186375.875	208495.4219	141840.8906	167439.3125	123180.4531	117591.4453	109537.3203
25864909	71757.7656	70080.0312	99622.9219	105940.9531	121447.2031	110499.2656	105249.4844	91349.8047	119906.9062	67604.8594	72447.7656	130932.6172	82301.8672	89967.5234	90584.2812	122783.3984	94819.6094	113604.8438	94167.4922	96205.7031	100264.4375	77064.7656	94950.4922	96091.3047	76906.4141	109644.0156	104264.4531	124670.4531	101150.0391	100509.8984	89479.4375	105972.2812	111099.4062	116430.9062	95719.5234	115898.7422	118387.8984	110502.1797	115512.0547	99704.5938	84104.2109
25864910	94884.25	78654.7188	130135.0234	124412.0938	115279.5703	127711.4609	112900.6406	149778.5156	108978.9375	106158.5859	108447.2812	89396.4922	131819.9531	84267.3047	101072.3281	90800.3359	108062.0391	122718.5391	134354.8281	130991.4609	112226.3047	91996.0625	85175.5234	102392.5078	127788.4609	82820.3984	98979.9531	98058.8594	79883.2422	107629.375	138831.0156	93843.6953	113635.7891	143536.2969	93617.0859	108524.0703	106306.6406	120454.1953	92797.625	83893.7031	79559.1719
25864911	269074.6562	271723.0938	294385.5312	266379.8125	304436.2188	223886.3906	317865.0625	290510.4375	238530.375	358648.9375	213978.9531	212846.7656	315337.3438	218314.5	246795.4219	187225.0469	266946	268759.1562	250733.375	233556.8125	300970.375	224376.9062	189220.9219	240518.4531	235493.7969	131170.4375	253839.625	200999.8594	285805.9375	218275.5938	194536.3125	234296.75	288506.6875	301725.6875	168534	155411.75	216650.125	148566.1875	168777.2812	167769.5781	190866
25864912	266522.0625	149711.0156	171021.5469	117430.1484	140620.4531	166826.7969	149267.3906	189172.5625	147626.1719	230782.875	114279.125	165095.8125	242293.4375	209364.5781	172212.3906	101482.1875	165392	158160.9531	167092.9219	94446.1797	153816.1875	151589.0312	154129.2031	181692.4062	101790.3516	130255.4609	138304.5312	209368.7031	168466.8438	105147.2031	141344.0156	153662.0781	205204.6719	173393.75	114791.9531	140717.0938	114391.7734	102765.9297	155268.3438	135036.3438	129453.8984
25864913	183443.3594	123105.9609	196673.8906	183492.0469	144944.9531	161177.6719	125522.5781	150177.4531	177084.375	164339.9844	138533.1719	140754.7969	175745.8281	150128.8125	148930.7344	119120.0312	127832.3047	138193.125	157573.3594	128217.5234	116994.8984	144958.9219	140510	129365.3203	111609.2656	100016.2109	134842.0938	155341.2969	112886.7422	124235	144931.9531	136402.5	211666.7344	200066.4688	104431.6719	131602.1875	123916	115699.4922	90504.2656	81891.5781	80710.1406
25864914	433005.375	415116.5938	403055.375	423370.5938	460200	452971.125	465390.3125	409130.25	450944.0938	496932.9688	524576.75	433341.0938	464378.75	425487.2188	457216.5	415356.6875	417930.25	351515.7812	346777.7812	431631.0625	371324.9375	465552.7188	387913.2812	392039.3438	318929.2812	356529.2188	468563.3125	382055.8438	325722.75	439044.5	363580	362292.5312	417525	434810.375	319634.8438	313658.4375	396808.875	469077.7812	154539.625	145194.7812	138507.7656
25864915	184561.8594	134131.0312	168584.0781	207348.5781	150150.8125	153931.8594	138983.1719	155273.1719	154777.0469	137133.625	221309.3906	226295.1094	118960.4766	117876.7266	154407.5938	139830.1406	172512.7031	96964.4375	110615.8906	196440.2969	71785.0859	185292.9531	133740.5	119939.5234	252908.5938	88324.3516	93395.5234	87151.25	114378.8438	150240.7031	145813	49512.2188	129853.1641	105504.8438	166906.2188	135824.1562	260133.1406	80542.9688	175054.9062	165387.9062	168639.3906
25864916	106759.1094	33689.25	183567.7969	165018	200609.9844	251484.0781	199869.375	195795.4375	233692.0469	69533.4609	189389.5	48354.0273	220145.9375	205129.2344	201592.3281	29455.3574	53178.4883	262942.5	31724.8691	157962.4375	207542.3594	141262.6719	55912.832	145623.3438	167704.8125	19998.584	24519.4102	26630.8301	58948.6562	186140.75	162858.4844	26045.3477	148448.6406	180139.2812	21415.8672	15629.2832	196964.0312	105370.5703	183477.6094	151484.5938	179409.1094
25864917	86944.0703	61320.7109	143318.0781	128156.1328	146096.1719	173702.6406	172986.6562	144000.7031	177882.6562	89771.3984	199192.4062	68402.4141	130284.6328	145712.9219	164379.7188	71277.3828	111567.0078	155108.9375	54694.7148	162741.7812	169465.8906	125021.1172	81897.8359	134009.7344	127336.0625	61156.2852	47166.9492	66523.4297	85570.7109	168217.25	140556.2656	54728.6133	140602.0781	141845.9844	53952.4062	64717.9414	195333.5625	192658.4531	134750.8438	114623.3125	116861.3594
25864918	140021.5469	116752.25	140255.0469	133860.3438	129146.4922	129477.3203	123048.1016	129011.2344	125885.2969	138182.2344	116505.0156	127439.7422	133767.0469	109541.9688	124693.8906	123111.8906	120329.5547	101814.8125	118633.0078	120502.7656	98231.0625	121636.9688	115439.1875	121930.2578	82005.75	111866.8672	139107.7656	150014.6406	107311.4922	112435.5	116883.0391	107144.6406	134615.3438	136922.1719	103441.9922	135549.7812	98565.3906	122610.7109	109293.75	96880.125	102094.1875
25864919	130020.7422	53811.4883	76468.3203	133764.6562	106334.8125	19714.3398	39471.4922	54782.0625	84492.2812	141448.6094	130441.7188	61933.1953	144817.6875	27308.0117	80516.4297	80003.6875	77000.0469	101047.4375	106209.0078	105177.0859	122564.2109	89548.7578	97044.5625	104770.875	65647.3438	67564.5859	122963.8359	130577.2969	106361.7344	77159.6094	56712.0508	102591.0625	136727.8281	108150.4219	98696.2344	83370.6016	52071.7656	118749.6016	126330.8359	93035.9453	88107.4688
25864920	395740.0312	244190.5938	312874.2812	208036.8594	280458.7812	271985.1562	256337.9062	276737.625	348111.4375	294398.3125	198010.9688	239697.0625	371987.625	237951.9531	278605.2188	305889.25	227836.125	279374.4062	229709.5156	166508.3281	222826.875	297172.4688	265799.375	277665.3125	252825.375	249716.5781	303447.4062	338404.0312	207831.1875	256106.2031	172817.7656	263680.8438	395636.25	310484.5	257039.7656	326175.75	188559.9844	213321	153068.75	130738.625	120190.8906
25864921	188589	128247.7656	140844.2969	89755.8516	121997.9219	118882.1172	116292.0078	155830.0312	121915.3281	174150.7188	80894.3047	125776.9609	190757.9531	149748.3594	124130.5781	75440.3672	115111.6562	122025.4609	129709.3359	75078.7969	119818.6484	118710.6797	115201.6172	108230.0547	72863.1875	90993.4141	106909.1562	175408.3594	133448.9688	70378.7891	91306.4688	115315.375	178410.3906	150354.9219	90791.5547	120119.6562	84189.0938	70235.3359	115571.3125	106439.0391	115858.6953
25864922	206467.2188	94847.8203	198472.4219	247470.3438	98194.3438	155837.75	127677.6641	175128.1406	74732.5625	136451.2031	191114.5625	242693.7656	139744.7656	96311.6719	179300.8438	154937.625	99118.1562	83323.1328	116712.4609	219398.375	47010.582	104804.6641	130344.75	104663.4766	261598.6094	94447.3828	45608.4609	53194.3867	124941.1562	147389.5156	141938.6406	22273.4746	175471.6406	134538.5938	192790.0625	105154.6953	269443.8438	87679.8594	120803.7188	111057	112804.2891
25864923	302384.1875	191941.9219	230664.8906	163436.8281	215025.7031	215494.8594	200065.8125	209080.6406	247085.9844	218464.7031	161335.1719	196071.7188	293182.9062	176280.0938	200488.3594	237195.4375	165484.0156	217087.375	174408.5625	150221.2031	166955.9844	217170.375	210256.75	218835.0938	212726.1406	191858.6562	231977.8906	281097.1875	160862	185889.4062	136448.1094	202991.5156	303560.6875	236777.0938	202009.2656	241744.9219	132522.2656	104086.7969	110886.6406	101483.7266	93663.2422
25864924	146704.1094	84841.7578	116947.8828	194125.1719	105674.4297	142010.7969	148537.2344	181462.9062	129965.6016	113383.0312	123868.6953	63718.9648	174626.6094	171641.2656	172108.0625	25234.5605	130129.4844	189806.6875	29218.4473	166344.0312	129391.7109	134412.0781	97462.9531	139086.5781	109541.0703	16381.749	37430.1641	31147.4512	81879.8047	169419.8906	146895.5469	28723.2402	122995.25	103559.6719	39821.668	14269.5498	99396.4375	103685.5469	113369.3125	109325.1953	110786.5547
25864925	86621.2188	107712.4531	114740.125	74925.6719	84051.8359	121196.7422	132591.5312	139697.1875	67246.4453	99773.8828	99802.3672	105933.6562	132078.5781	116013.3906	122305.5156	60749.8477	113960.2266	82456.2812	73081.0625	73919.2109	122327.25	91379.4688	77819.2344	87825.7422	100543.75	93274.7344	58509.4062	52848.0586	87558.4531	107558.5312	106204.9688	83331.4141	87438.4062	95192.0156	77526.5	58072.9141	90215.2734	83471.625	95980.2891	92139.0234	102404.7266
25864926	131868.9375	94209.4688	215188.7031	187845.9219	210202.6406	224428.0156	204289.4375	219261.5312	224200.8438	125612.8203	199420.8594	112802.3359	199088.3438	186826.625	188384.8594	60694.6602	111447.7656	216617.4375	81151.0469	192097.9688	195564.1719	165933.9062	114210.3047	166293.2812	158306.5938	42161.625	69018.8438	87274.6875	129657.7031	172521.1719	159785.5625	59438.5039	209566.125	200023.1875	73244.3438	30806.6016	204929.75	149676.6719	153732.7812	126006.3125	133770.7344
25864927	111182.6719	108265.3359	158282.9844	118730.1797	138024.5781	125848.3984	131583.9531	110247.7812	136122.6406	114524.1172	153906.9844	104011.0312	113541.0938	114203.6328	130621.4922	159645.4219	138463.5938	123175.0156	108947.6641	157371.3594	117153.4141	114537.1797	128360.5781	117842.8828	109080.8125	113430.4375	110892.8359	97572.5703	102498.0469	119977.6953	129644.1094	113627.0625	132241.7812	124294.8594	115224.625	127417.2344	127051.3672	162155.9531	97511.8359	87835.8281	94105.3125
25864928	87363.6562	66684.3828	74074.5156	58211.4844	59540.7383	73571.9766	64041.0781	67013.5	69663.6953	65840.6641	47235.6953	67233.625	80777.2031	57283.4062	72102.5859	83409.125	57857.7969	63167.582	55913.625	45258.1836	56146.3984	69539.9766	77092.5078	68462.0938	52943.5234	71543.2188	85562.7109	88372.5625	60705.3711	79619.1641	45232.8906	69962.8203	87505.0938	72101.1484	69306.8516	91022.2109	42188.543	62760.4844	55419.6094	45213.5156	48540.0625
25864929	169274.3438	182353.625	202032.6562	192271.3438	217551.1562	235928.0781	235076.6719	205943.8438	229471.3125	215326.9844	263400.9062	212351.1094	197531.2656	195248.1406	227549.7969	272731.1562	259694.7031	225987.9062	219776.1094	233300.0156	211789.8125	222856.1406	197589.4531	190302.3594	198207.6406	250358.0156	209262.0938	241033.4062	191607.6406	233203.4531	200594.7188	244481.3281	209415.4062	217778.4062	219739.4375	247009.6406	274193.3438	246860.4844	74180.1641	68009.9453	65655.3203
25864930	71493.1484	97613.5078	126646.25	64311.1484	78824.8438	112857.6875	112320.7109	133830.5781	62664.3359	84729.6953	63118.0664	124491.9688	110450.6094	97169.8672	113805.4375	64784.1992	105664	74224	86653.0547	78458.125	119251.5156	73007.0312	70602.3047	74701.7656	75176.0859	66343.3281	68345.6953	70011.1328	94014.8203	75432.0078	100828.1484	85996.7734	105490.5156	100993.5	90316.8125	57099.8438	81229.9688	71659.5469	115129.3672	100182.4062	111037.7344
25864931	268747.4062	180272.4531	353431.7812	337497.5312	457579.25	586230.5625	449300.5312	413960.5625	603634.6875	235495.4688	633636.625	162241.125	433767.8125	567057.25	409095.2812	180627.4375	333046.4375	602756.25	153493.5625	502694.6875	534664.0625	501136.3125	273117.0312	357615.4375	474278.25	214065.2344	161234.4062	202858.9062	214137.1719	496927.125	402150.5312	226162	389648.2812	455519.0625	228491.9844	163201.2969	627095.0625	458177.5312	377818.7812	278802.125	242889.4844
25864932	30676.7539	29369.1523	28427.5391	30539.5352	25953.9668	28035.2715	29044.1875	42048.0234	40172.6719	30173.873	29604.4531	27510.873	38413.1875	33702.7812	31002.373	31428.0059	38471.8281	33725.0859	26594.5625	34871.7031	30613.5664	28496.3145	29976.8926	28574.7656	33401.7695	22993.8574	29204.6836	21398.9277	30065.1094	26393.7715	23662.2832	29422.9277	32386.207	27689.4746	34487.6758	20770.5449	25960.9707	34488.125	159905.5938	150955.3125	137602.7031
25864933	119230.3281	112672.4062	84570.1328	102120.5	83447.3281	95446.4766	94215.5547	93498.2578	90231.3828	125096.9297	95365.0938	108455.6953	121379.3594	91435.1797	103630.3984	120199.125	100555.6016	109734.7109	127830.0547	94712.1953	114092.2422	104716.9062	123059.1016	102856.1641	86944.9453	96582.6016	134572.1094	95726.9766	120878.8516	126959.3906	115824.375	104992.6797	97360.0703	86825.9297	40780.1875	112159.7656	80137.9844	122225.6719	122879.3672	114039.3594	119499.3359
25864934	174725.9219	183019.1406	151642.3281	148080.0625	191466.3438	266383.2812	205897.6875	198417.1719	154569.8438	174306.25	265879.5625	137431.7344	216575.0156	246033.4531	164791.4375	180674.9219	224156.25	245258.0938	137243	201481.4219	182254.375	263629.8438	211214.4844	164958.8281	155512.7812	227021.1406	167717.625	220129.7969	145908.3906	185698	162784.1094	226571.7031	108460.3281	197096.1875	221516.6875	187032.2656	255376.2031	217517.4062	132877.6406	115052.0312	117515.1641
25864935	127393.2031	91462.125	90287.9531	100124.1016	90246.3906	108841.7344	74155.2969	90139.3594	75493.8984	99272.6797	66238.7734	107206.2266	97259.3359	95823.5703	105505.0859	90874.1094	85775.8672	90578.125	92221.2031	70626.0156	84907.4219	96943.2109	93528.8203	94765.9297	66629.7734	76753.4062	90828.6094	99566.3516	94519.8125	81571.3516	81435.2188	82406.3672	109953.3594	103497.0547	63061.8555	74791.875	74145.5312	70088.25	84807.1484	72605.6797	59886.9688
25864936	54016.4219	43070.4375	134917.4844	117381.6562	125966.1797	120034.1797	139377.4375	128421.6016	142206.9219	55011.9336	125721.7422	50505.5078	97115.7188	117163.1484	134285.5	46726.8164	79730.3516	118813.8438	40357.6484	137937.4062	116796.0234	86959.6172	54703.1055	85713.9609	90209.4531	39945.1484	31450.8828	57834.0117	68288.0703	115067.1484	104727.5	42470.5469	140500.5781	148698.0781	46326.8203	49429.9844	174683.25	140818.8906	123993.3594	113504.5312	96036.5312
25864937	76902.5156	46439.7969	75676.7891	82682.4219	60144.6328	72709.1406	62534.6055	73781.5547	66312.1094	52223.3516	106176.125	66918.2344	54525.168	46760.8398	69180.3203	17695.2969	61260.6406	50601.8125	17083.9492	78846.5156	39716.9141	80696.2266	56748.8281	66594.25	111695.3125	15367.4766	19446.293	33783.1484	46232.2109	68036.1719	56189.043	13701.8193	64858.0547	46213.8281	41510.5664	20984.9746	108748.5781	42790.6016	60557.4062	59240.9648	59725.4023
25864938	212063.8906	215003.375	200894.1562	140455.8125	217577.2969	237641.6094	239229.8125	234121.8906	262957.0938	189987.9375	297370.4688	153382.5938	214070.8438	208353.75	198928.5156	185015.1562	251591.1875	262946.0312	167697.4375	259875.3125	151877.8125	286673.875	209828.7344	188976.3281	137658.4062	234745.7656	197220.4375	237133.9375	174458.8281	209055.1875	181881.7188	279258.7812	225391.375	237380.5	221022.0938	168080.9062	278629.0312	198206.5156	136486.4531	129520.4609	121391.5938
25864939	259619.9531	193142.625	160837.1562	146904.5781	186874.4375	195087.3438	132108.7344	157516.75	129220.4062	189123.9531	118259.8594	178346.3594	188370.9219	174282.5469	175374.9219	140792.4062	130059.6953	160410.6562	142346.9062	112029.2891	127251.0938	159552.4844	160066.0312	168494.7969	110899.7656	109737.4062	160419.5938	151687.6406	125978.7812	136411.4219	157401.2812	120995.5156	177760.6562	181916.9062	105229.6719	104047.4141	100215.7109	98616.8438	122200.6406	96366.625	94764.125
25864940	31089.3379	88005.2734	40644.6875	94965.4844	43361.8945	1691.7565	39878.2734	20145.7285	71873.3359	41103.5	59229.3164	92028.2891	42763.8906	13277.7012	97905.7812	51295.1719	39678.1289	36435.2617	66677.7578	45061.7695	41410.1914	61011.8164	62191.7383	37511.043	41476.8281	49562.3711	63044.6211	38876.1992	66420.4609	91108.2266	30036.8066	54568.7773	50858.5547	36166.0391	52104.2188	40131.668	33353.375	51274.7031	93135	88052.6953	89444.1797
25864941	91700.9062	99072	146864.3594	101846.1328	128946.4297	122757.8438	90386.6484	109856.4062	129764.3281	83084.2188	132534.3438	94778.5703	107379.7578	78198.1172	122084.0469	142077.4688	111926.2812	116907.6406	95584.6719	99651.8438	83348.7812	106739.5547	121542.2422	107362.9297	69677.4062	108508.9453	91764.5859	99597.5938	89967.0938	79560.0234	116273.6797	98806.8906	120436.5312	98739.5312	101242.9688	111371.4297	111565.8594	144754.6719	107080.5703	71640.6797	85404.4219
25864942	60935.0391	128844.375	76373.1797	126088.7656	62057.082	2802.5972	65561.4141	39728.2383	88067.1875	72531.3984	80170.2422	116716.8828	64808.5586	18141.6094	135165.3125	60669.25	70513.7109	43527.5234	87181.1406	71938.375	53364.4844	78921.7891	72671.9688	47232.0039	63285.2148	58926.5703	99186.9219	54370.8789	79334.0703	111365.3203	45998.5234	84557.5312	115400.7812	69162.1562	72134.4844	55499.6445	42009.8438	72197.6875	89405.25	87207.9766	92644.7734
25864943	67457.5078	46406	50795.4609	38799.5078	44105.9375	69639.2188	47373.5703	45757.3711	55316.1133	54836.8906	39801.7734	53142.9102	64865.4258	41088.5859	50773.2812	65558.1953	39217.3555	55535.832	46541.5742	32872.9414	46879.6016	48970.0469	60306.6992	59924.125	54458.0586	49138.9531	64700.8594	55080.2812	41841.8008	54924.0234	27945.6152	44586.4414	59800.4258	46529.6719	46816.1641	56654.0312	33942.2188	39477.0156	53013.043	32935.7734	33198.5781
25864944	139559.0312	96701.0547	109557.7734	81103.6953	101304.4766	106707.2031	93779.0547	101756.9062	110865.3984	113945.5703	86217.8828	110815.125	143604.125	84551.0078	90420.4375	117698.8047	83524.1562	111835.2422	96634.7266	80230.0625	97371.9531	117638.8828	126942.5	106253.0469	121667	101641.6797	112879.1562	136270.75	89929.0391	101798.3203	57664.7695	94908.2969	149777.8594	104388.9531	106661.9375	125113.7188	73639.8125	95921.5156	68688.6875	60634.5625	69499.9297
25864945	107286.8438	69010.6797	179188.6094	113391.7578	170706.5938	209491.0312	211278.7656	183557.7188	208975.7031	91501.1172	223601.125	87894.4766	155206.0469	164946.2656	184140.5469	75478.5625	122618.8125	173799.2031	66880.5078	176722.375	117758.4375	147279.7969	89533.1094	120617.4219	132588.6719	65954.2969	56328.3125	85639.4141	96225.9531	180457.5	135551.2344	54209.4023	164316.1094	166934.2969	64231.5898	61761.8086	235730.1562	169879.0938	135078.5312	104325.5625	112341.6406
25864946	153174.6406	165551.125	133397.1562	187005.125	146859.9844	144219.4844	96638.5625	169704.8125	118419.5703	183763.0781	181073.9531	130367.3906	194629.9219	113547.5703	166244.7812	161032.2188	127059.7578	154886.7812	91573.8984	171233.9375	78512.0547	108913.6641	161897.0625	93499.5078	118643.7734	74473.7188	138948.4531	88268.8438	96165.8516	206026.6875	187707.5625	83619.7109	141800.7812	97593.4844	121719.1797	85830.25	73162.2031	138806.3125	111284.0547	97760.8047	75604.6641
25864947	43921.4492	19199.252	233575.2031	173559.8906	190041.5	188588.7188	213367.5938	173877.4531	186443.2812	22494.5293	256795.8281	37731.2812	121046.6641	178364.8438	194881.9531	4576.9126	48606.0703	157414.2969	4151.6392	205190.8281	170783.1719	75770.9922	38457.2656	121517.6562	89829.9688	3849.9783	3193.1772	9542.8516	32213.1836	188378.9375	208871.4375	2771.8059	150973.75	187545.6875	7974.6831	6951.3374	194076.3438	228861.9375	103671.8672	105836.375	100102.9297
25864948	276620.375	235964.8906	335259.25	288376.5938	360301.2812	320301.3438	347098.4688	288105.8125	365242.4375	249115	312048.1562	345006.0625	272870.4375	278503.5625	301007.6875	334996.8438	319691.0938	320042.9375	273003.625	309347.5938	296067.9062	288630.6562	291887.4062	327029.7188	265904.0938	305109.75	325516.9062	326858.8125	259580.6719	339118.5625	291755.9375	300470.375	364314.4688	334622.6562	278472.2812	287915.8125	345003.4375	307065.5312	136767.125	119418	111786.0703
25864949	44436.4102	70344.2969	14220.1748	40090.3281	75114.0859	83334.5078	61572.4297	33739.6641	62610.9648	62942.7305	54923.5938	122908.6484	48356.5039	59373.3008	47936.1992	140560.1562	41857.0508	74222.5547	139226.0938	66776.3828	95810.6797	73370.5156	143322.4219	105164.8672	89653.4375	176569.3594	132138.8594	130061.6797	104795.1016	91416.7266	95683	110553.6797	21259.7812	22660.7148	112843.3359	105746.2031	84575.3359	110431.8984	98978.5156	94870.2109	77486.5781
25864950	107426.5859	130669.6875	96833.2188	134655.7656	114339.5078	100972.0625	112831.0781	133139.2344	98201.5469	125080.6797	114063.2109	104973.3359	107589.9688	108438	121352.125	106632.4219	109059.3984	90303.0391	106347.0547	111548.7188	70693.3359	98316.7656	99377.2422	99505.4922	57560.9766	55088.6367	119757.9531	65630.6641	72514.625	98484.5703	90246.0469	75601.8438	120305.2109	109000.9922	78970.2188	59767.9375	75522.0625	125081.9375	67087.4609	58963.4492	59977.875
25864951	118265.1875	59009.1992	166363.4219	152017.7969	189750.8438	199455.7969	218598.1719	172250.4062	200686.0938	86697.7656	225913.6094	69076.75	193100.5938	189972.875	195127.8125	36922.4961	80096.5859	171267.9219	35379.5352	194135.2344	210336.4375	128806.5156	71743.7812	142224.0469	164415.625	33792.5703	36971.8867	38731.2695	68055.5859	218393.25	200088.6094	32405.1094	141579.3594	178075.7969	45820.918	31967.4922	220182.625	209277.6094	123837.8125	118502.2344	111069.1641
25864952	221034.4375	138053.5781	265276.2188	250593.8438	306217.5312	280880.5625	288253.1562	270968.0938	285834.8125	187162.4531	285483.875	141905.2188	285101.625	269937.2188	272664.3438	98283.0703	152769.25	319368.5938	102082.9922	234351.2969	275803.5625	213359.0625	128957.3906	253233.25	216629.4219	71903.5234	105979.4531	89576.4297	152516.0312	195019.25	249766.8594	89145.3203	229711.6875	277250.4375	76860.75	61799.2852	244281.3906	184708.9844	189228.7344	168699.9062	168119.6875
25864953	122763.4609	88493.1328	190030.1875	141893.3594	176729.5938	159160.1719	173258.0625	141464.75	184033.9531	109286.9297	143610.6562	153871.1875	127649.25	103698.2656	104950.8125	152205.5312	168528.25	159167	82677.4922	148568.125	133456.9219	106323.3984	84478.1797	130324.9922	121014	97774.875	126164.5938	125754.4219	103383.0625	131445.625	115403.5625	126778.1953	205210.4375	151796.5	79335.8359	140694.4062	161630.1875	139909.3594	94573.3203	78848.9219	79758.2656
25864954	52599.1562	28020.2266	82847.9766	78251.2969	85729.6875	92570.6562	80453.6328	84452.9531	95882.125	43407.9805	70464.4922	37891.1367	76040.1328	68060.7656	84481.8359	19113.2793	38697.332	91496.8594	25222.4199	65336.0391	77669.2109	62891.7734	36539.1523	60250.6641	49376.3555	13740.3848	22205.1699	26035.1348	40220.9023	60178.2812	54454.8984	18507.1055	80902.6328	87680.6797	20635.2109	10350.835	75467.1328	44046.3672	48654.2227	36929.3828	41359.2422
25864955	110433.3594	91004.0156	150523.8281	142419.5625	117459.0938	120305.0156	142376.0625	167043.4531	100092.6641	112530.5703	131438.2969	68881.3516	119406.3594	88361.8281	121683.3203	70832.2109	117073.6328	102020.375	106788.8828	135761.75	135679.5312	96548.2812	92071.4922	86700.6719	149610.7188	76498.0938	100935.9688	102935.1641	85398.3125	114689.8281	130572.9297	78796.7969	147952.2656	147854.375	73201.5547	130131.1562	111442.5234	107888.0469	85055.7891	69468.5625	103378.1406
25864956	70038.0156	68205.0078	86519.5781	85363.7422	77322.2656	75224.2578	65645.7812	73753.4141	69008.1094	66704.25	68399.5859	55828.4766	64522.4219	76341.7656	70855.9219	57994.7539	68934.6875	63325.3203	54473.0586	62111.4844	48490.7734	70740.4688	51791.0391	56822.2344	46584.5938	53603.8984	73470.3516	66012.0078	62507.1875	71887.4297	76619.7109	57592.0898	81933.4922	79323.4219	68064.5	71159.4453	53618.0273	62992.8828	52087.293	45095.9766	52131.5625
25864957	173155.5938	182316.8125	174620.2969	182219.0938	184756.9688	183616	204377.6094	183338.1406	158914.875	225993.7344	186944.8594	198802.1094	200914.75	170165.5	168206.3125	153002.4688	145018.25	133383.5469	142243.9688	143564.7969	159348.8125	167347.0625	134729.1094	148320.3438	110882.5	130584.3281	184814.4062	136134.0938	151803.5781	167182.9531	151316.0312	126540.875	166573.7344	191839.7188	121035.0391	121675.4219	141202.4844	193047.125	132632.1094	122697.3906	131135.25
25864958	95910.7266	94725.3906	100214.0469	97775.75	90841.6016	85059.4219	77287.7969	127520.6328	101299.2344	94100.6953	99840.4141	92784.25	111669.0781	104798.6953	98233.1328	99819	124581.7656	109959.7969	88860.0547	105902.3594	86056.8203	95865.9219	97184.1406	86295.2812	75830.4609	72556.5	87739.5547	78886.7266	96604.6016	88492.5312	78595.7109	88814.1094	109753.1562	86212.5	89028.3438	70710.1328	91228.7266	102654.5156	84731.375	67435.4297	67339.2891
25864959	29814.1367	13288.4873	113471.3516	111455.7109	103403.8281	118646.1797	91241.6484	108363.125	107300.1875	15873.2666	95598.9609	16697.3359	73112.4297	104598.1016	119546.375	7008.458	22629.6543	83691.2656	7909.2769	76631.4922	74850.6484	51666.832	18536.6367	44185.9766	37224.1406	11273.416	7973.5859	19701.2207	22747.7324	106377.125	102351.5	9450.6104	107770.4453	106107.9922	8965.291	13035.583	96576.7031	110893.7891	86993.0234	73382.5781	74907.2188
25864960	110022.5547	74054.7812	95533.1719	116529.1875	75287.0469	87682.8125	78930.5547	89898.9062	87570.5859	79230.0234	129799.3516	136527.4375	63143.0859	69890.125	88634.3984	77202.3984	109804.7109	52643.4648	55960.8711	107038.6953	40072.3398	114250.5703	80535.6406	64743.082	93754.4375	46533.7109	52794.1797	49857.7734	64017.8594	87158.9219	71879.0078	28670.0527	67977.3281	59454.1562	83854.9688	84633.1016	146441.9219	50041.75	87165.7109	74428.875	78936.6016
25864961	227779.4531	203228.5938	219296.3281	186286.8125	171191.7656	205352.2969	206300.125	235135.1406	180004.9844	254485.7969	243705.2031	183183.9062	239193.4062	258817.5938	263777.5625	160352.7656	266092.8125	268818.4375	222995.1719	217898.9219	250642.9531	189832.9688	198928.4062	200704.3438	185050.125	169692.8281	229058.2031	155855.6875	192493.2812	172861.7188	197692.2188	269015.6875	222189.3125	227552.0625	199305.8125	181363.7344	211354.1875	193837.3594	161049.0312	151341.3125	145440.7031
25864962	67415.2578	89249.9219	86649.0781	56196.3516	67966.6562	88695.125	84356.9922	100978.3438	55343.2812	68142.3906	57319.1406	92279.2266	80367.7578	86186.9688	83596.7969	61739.418	77652.7734	63137.8594	81980.7266	62981.6992	79390.4531	57598.1719	66484.6094	88645.9609	56279.9805	62978.8203	73795.7266	56058.6797	88645.375	75492.7812	101167.2656	68109.3984	74399.8203	68597.5312	72203.6875	60885.8438	63482.7383	63203.168	87225.1719	90878.6328	94456.3359
25864963	117495.4375	100974.2578	114547.3125	101193.6406	107241.1406	104470.6875	113846.8672	140609.4844	114878.7266	99897.2266	108287.2344	98336.7656	123124.75	123558.2344	113795.2891	108464.8516	136644.75	116689.0938	89712.5234	116537.4062	107437.0859	103206.3516	105633.1406	105295.8828	94885.125	85442.8984	96582.7109	90251.5	112072.2578	102297.8906	95252.4609	99072.6484	111268.2812	116159.0234	110123.0469	86941.7734	92736.1875	123129.1719	81741.5859	76248.6172	75187.5703
25864964	107868.2578	79982.1484	112208.5078	99309.6953	77797.2578	92770.2812	85827.4531	95581.3828	97768.7891	90052.4688	124654.8125	128689.75	78488.7891	68266.2031	94129.7422	95581.1094	107952.8281	63440.0703	74084.7266	106806.1406	48076.6211	111752.5234	91561.3828	77506.9609	134287.9531	54038.1055	64786.9258	62941.8008	72966.5391	100893.7109	77469.5547	38557.2852	98000.3984	69234.8281	84954.8906	77412.6641	136370.4062	49452.0664	51154.5547	42830.3516	47241.1289
25864965	68993.875	57249.5195	70750.1719	68002.8281	64655.3047	61706.4258	60640.2031	66700.9531	61052.6094	68781.9453	61187.6211	63280.8438	64222.4961	56991.1367	62251.5977	54743.2773	62980.5664	50571.2891	61427.9492	63125.293	52580.793	60240.1641	53165.9102	58988.832	35884.6992	52893.8281	64931.4023	71886.2031	54803.082	52696.1211	57169.1406	52306.0352	66448.9531	67856.0156	47263.4219	62196.3203	53361.1484	61684.582	58843.7344	52209.3398	56765.2383
25864966	127510.3906	150591.4844	110032.8438	169007.6875	120448.0078	147265.5938	106819.1875	155834.8438	95117.3438	178229.5	190101.2031	99417.3594	161512.0938	123041.3516	159085.7656	132749.8281	107087.4062	152481.2344	63888.1523	174097.875	87413.1484	95305.75	148302.9688	86126.3203	153896.5312	52023.9766	105979.1797	68119.9141	81964.1016	205041.3594	174086.9062	60917.8555	112546.8828	85320.9375	126361.0391	68373.8828	66382.5156	140957.625	91149.4766	91289.0312	89436.0781
25864967	78267.8984	51469	71981.5469	70013.3672	58131.5664	57624.6602	53771.6953	65249.2891	63369.3516	60025.3555	89781.8125	88303.8984	48984.543	41113.1914	66244.375	54185.9062	72174.6797	37035.7812	48453.207	80751.9062	27386.4219	77214.1953	54234.3867	45832.4453	100640.7891	29824.6855	38314.8633	35881.3164	40604.8477	59907.4727	50404.2461	19651.6738	62187.5273	42969.1211	64814.0625	51391.1797	104753.6641	30282.9844	55135.9492	42951.4336	53426.9648
25864968	53871.582	56530.1602	85552.3594	78076.6094	65423.6484	64317.6055	54316.1914	92514.8516	65820.5625	42475.8477	54558.5742	47973.8203	58915.7734	47078.5742	58554.7578	47377.6719	64025.1445	61864.0898	78899.9531	74548.9219	44852.0391	49179.3594	46357.0117	58184.2578	44880.5625	40281.3359	64441.9062	66032.9922	57215.2969	58629.9922	76999.2969	53892.918	80892.2656	94612.8047	49138.9688	59416.7266	59025.2969	57652.4922	72776.9297	75185.2656	60621.7383
25864969	88030	81353.7812	78426.3828	74981.0469	68237.6328	96243.4375	85500.1719	89919.1484	69100.6094	93942.2578	98717.9844	71405.8359	93658.4531	101485.5859	96884.3125	64710.1914	95552.3594	103795.8281	88403.4297	78982.6328	92402.1484	79337.375	85712.1406	86444.1641	73945.3984	75248.6875	83963.6484	59893.9023	74071.6953	74156.7266	72329.9688	89065.1875	85310.1797	89914.0312	76730.375	76654.4688	86665.3047	74049.9375	67026.2188	59022.2969	67333.3281
25864970	28203.4102	21469.3594	61359.3984	35722.9062	53111.0664	44514.3477	44932.1289	45966.7422	50420.3203	31833.6113	48742.7969	49317.9375	50397.3164	30205.1465	44105.8438	48207.4961	36603.0234	49553.8086	43043.3164	40839.2227	35373.7422	42467.9492	43829.7695	27940.8691	33285.7188	39133.0508	35886.2891	37414.5117	40735.1836	36167.7852	38190.0312	25598.4336	56597.082	50470.4258	36809.418	25593.7422	46884.8242	47676.1719	55076.8125	56251.5195	61227.0781
25864971	98630.4375	117611.6797	171739.75	133220.75	147457.75	129742.2969	113951.0469	129762.2422	134571.125	90643.9062	150253.6875	99828.0469	107369.6875	100155.7812	150085.3906	139881.3906	138553.7188	119436.6719	110284.3594	138649.25	79584.1328	102354.7812	112724.3438	130611.9609	75540.6562	95948.8438	100456.9062	88146.6172	109072.8203	104160.5938	150243.9531	105529.5391	130295.8281	122859.6484	118614.6719	136995.7812	123669.8906	164445.8594	99807.0469	79888.0156	100535.1172
25864972	119053.7812	141915.2969	173877.6875	144566.5156	237230.1875	227341.0625	171368.7344	208356.4375	236712.7656	121262.1406	223998	94119.6641	145103.6094	262840.625	145574.2188	71640.2969	223921.6719	247554.0781	92359.1172	260610.3906	213731.4844	260270.4844	215644.7812	156145.4531	91630.5547	94114.3828	68414.8125	127601.7422	146586.9531	189384.3438	185137.3125	99700.7578	153931	208451.3594	177112.5938	79751.0859	331666.4688	200469.5469	186808.375	168312.8281	149912.1719
25864973	57642.3359	36243.4258	128271.8594	119440.8516	114644.8828	131165.75	97208.3906	114520.7266	112280.8828	37717.5117	113392.7422	39125.5547	82657.8203	113829.2266	114769.4531	25516.0195	47725.5234	93092.75	23875.6016	88233.7188	77315.2344	77996.75	43410.1328	60243.3477	54022.6328	22900.168	28037.4609	35786.9141	43245.6172	115020.5234	110410.7891	22916.998	108585.5625	109046.7344	26859.6406	24978.8223	93408.7734	111805.7656	89257.5391	74839.5938	78075.5547
25864974	94199.4688	96458.6172	100086.2109	100177.5781	94749.9844	99260.5078	103395.3672	125364.0234	104932.5078	93432.3047	101249.7812	91030.7266	111535.2109	115090.8672	98159.2266	104086.0312	125537.7031	107008.2422	84299.1406	109079.125	105593.7109	94678.6172	101295.9375	95414.3203	103091.0469	77083.4688	92502.5078	77213.5234	104190.8438	99156.5859	88469.9141	89120.7734	112441.8828	94417.1406	104886.3047	70161.8203	97672.7969	122319.9375	87196.4141	84399.6562	81945.1094
25864975	57107.6289	34412.2188	174277.1719	153942.9062	124746.3047	153333.9844	152974.375	146395.2969	131614.9531	60775.2852	175937.9062	36368.8281	124250.7422	163946.7344	193496.0312	16140.25	40360.9531	90708.6406	22197.6289	124670.1328	154995.5625	97615.0781	49926.6445	87028.0391	94821.2891	15884.6299	23339.2969	17785.7363	43164.207	164145.8906	146502.2188	21836.3262	140587.1562	143624.6875	22358.7559	18722.4629	118549.5	137024.0469	126554.5391	121900.9062	131337.125
25864976	147628.8594	86531.5234	138995.2031	153680.9531	99655.9297	118844.7578	99730.4531	125082.5938	89176.8203	110332.3672	154886.1719	170532.1094	104706.3438	86607.0625	118338.5156	108059.2656	125814.8125	75106.4688	91142.7578	151061.1719	55378.5039	136234.3594	109928.8984	81771.3906	201290.0625	65539.0391	57015.2422	76588.3672	85584.3281	105208.5938	85527.7734	30519.2871	129959.125	89685.5156	124168.7188	106809	196335.7656	55157.9219	96447.8594	78979.5859	91680.9375
25864977	60189.2891	49697.1953	61605.6328	52689.4141	51788.5078	52424.082	58030.5547	69322.9922	55573.9062	49567.2305	53720.8945	50037.3633	61480.8203	61315.1016	57717.3359	54394.8555	68074.9609	56565.5312	45514.2656	57205.0898	53662.8125	50918.0977	52708.3984	53797.4492	54267.6602	46852.457	48836.7852	46270.582	56108.668	53226.1719	48284.3164	50122.5078	61413.8086	58870.1211	55673.0508	46704.2188	47232.0195	62115.2109	46388.2812	44311.9883	43474.9258
25864978	104918.5938	93032.25	104633.4453	94626.1328	138820.9219	130457.0547	128290.4766	98495.3203	153658.8281	100106.1328	122017.2031	161288.5156	101393.9609	96892.7578	97422.2969	174487.8281	131612.5156	127200.7891	112980.5703	123170.5938	132719.5312	106018.1328	133290.6719	131540.5781	89704.375	161177.5781	147709.8438	137548.1406	112905.3047	136807.6719	115061.3281	137113.8438	152616.7812	111390.375	113739.1875	141362.2812	142284.5312	142195.1719	92967.5547	83331.9141	76103.9688
25864979	61258.1016	56569.0703	60176.7031	63856.1289	54008.9844	54718.7305	58432.7578	71378.1875	59581.7773	60712.0859	59370.6055	55807.5664	66737.1406	64977.0742	61117.2891	60961.7734	69478.6016	64941.5664	55932.8633	66293.125	58936.125	54269.332	57811.3125	58735.2266	64562.8555	47338.3594	57806.7539	45593.1445	58105.1211	55369.043	51836.5625	56688.8711	64701.1094	60508.3281	62297.1758	44254.9375	53102.8789	60195.8633	46955.3281	45412.9844	43241.6719
25864980	55459.4141	53944.9531	62435.543	74551.7031	68942.8984	68580.9219	57909.8477	74040.2578	50177.957	59649.9766	62561.3281	42376.6445	73721.3984	67415.2109	75108.3984	45498.7852	42623.8398	66408.1953	32171.0312	64910.9062	51636.1328	45917.8789	45057.5391	42854.8359	50404.4844	29045.791	39634.3711	40079.5781	43663.2344	68978.2656	63330.4102	32768.8594	65165.875	67440.3125	43367.332	33324.6953	45682.6602	56322.082	64375.6758	60666.9062	58331.1953
25864981	77102.8438	142574.25	71967.4141	43168.4766	63762.1836	194648.1875	159646.6875	188115.6406	49985.3438	66698.3438	51406.9219	157846.1719	68483.4531	147156.4062	125308.3359	42661.918	61770.1836	65255.0117	43547.9062	44177.5	64875.3477	53996.1406	48421.1523	42579.5117	55270.418	34631.4492	46189.8047	61172.0469	34111.7812	50525.6953	145927.4375	35145.9336	74427.6641	45123.0586	37602.8906	55614.7734	58248.0898	44417.6211	124036.25	122976.4375	124764.4375
25864982	57143.7578	25671.0566	86182.3984	85764.4531	91101.4062	87217.9141	86733.7344	83646.3828	91380.7344	37207.625	77793.1328	28968.75	84278.5469	83896.5938	88552	11266.9463	34598.875	94622.1328	14190.5566	75456.2422	87471.8203	62554.2148	31673.3965	73267.9453	65803.1875	7913.0703	13028.3516	16003.7393	36216.1406	74029.8594	75973.7812	10951.6523	81313.0547	90013.8516	11588.4619	7290.3027	80250.3047	58681.7031	67501.4375	64585.9492	59909.0977
25864983	141330.0469	104719.2578	159737.1875	162859.9688	119828.3203	132019.9375	125842.625	140763.9531	128443.8906	127384.2969	216793.0781	202722.5312	115832.4297	74348.2422	134832.4844	127498.5547	127755.4609	81548.9062	93790.7188	164254.5625	58690.4961	155197.7969	112956.0938	110104.0469	229082.9062	71813.0703	83034.3828	84761.8516	96909.5469	122664.6953	104491.2422	42374.2383	133404.75	95001.4375	135999.9844	126012.5391	178181.2344	77606.9141	124344.1484	107294.9844	113984.6094
25864984	590597.4375	411552.1562	485283.8125	375393.9375	537147.125	571841.4375	513167.6875	507775.5625	590468.0625	604487.0625	594120.9375	514409.6875	596038.5	441970.5938	551115.625	484097.5938	515836.4688	586847.5	509328.2812	472679.7188	299391.5938	583964.1875	469351.875	462530.8125	383860.4062	357032.4062	526895	434766.6875	421320.0312	470662.4688	355238.0938	430219.7812	514469.5	486602.6562	385098.7188	276803.1875	471742.25	282163.5938	91053.4922	76925.6641	85922.9141
25864985	63189.6445	77952.7188	56634.7578	65888.6406	82873.7578	112433.9922	85954.9844	81415.0938	72029.2188	71600.6641	104804.2109	60735.6641	83593.9453	104224.3281	68773.6094	81310.125	110931.7344	109616.2734	58126.5859	95639.3203	85430.8047	117796.6797	96652.5547	59191.4609	50283.3711	106009.0938	72589.1328	103061.1172	67382.2812	94608.3828	67826.5469	95631.0391	39158.0742	84384.1172	101990.3828	95978.7891	117083.6016	91622.8594	101807.4375	84519.4922	86305.9297
25864986	61634.7969	56357.6875	67078.2891	70816.9062	68021.9688	59480.8359	71070.4453	70905.5078	64037.9297	79759.4453	58607.3203	52937.4062	73263.0234	69916.4688	61930.4766	42194.8906	59072.1758	57435.4922	64203.2422	60919.9766	62281.4922	69364.0312	49064.4766	57046.3281	36896.7695	43194.9219	61460.7656	45870.5078	53701.7344	53318.6641	59147.3594	55815.6797	70935.9922	85032.3281	43467.457	45414.6406	53182.2188	53296.7539	63228.8789	57955.7227	54135.2109
25864987	96942.375	64272.5938	78817.6016	60723.1016	73578.7734	72939.3906	66124.5234	68819.0391	83227.5547	71975.9922	53419.0039	74426.1016	94057.6562	59398.3711	75015.5469	81003.875	62395.7422	75882.8984	65790.8828	49157.7227	55386.8086	80643.6562	80891.3672	68210.3281	48983.1875	70275.4922	79155.7422	97608.5234	60993.3594	79997.7812	47193.9883	72163.9062	104222.6016	76130.4375	66599.0156	88647.7266	50881.0547	67288.8828	46987.6992	43409.9375	44292.3711
25864988	51256.6719	50583.2891	60372.1836	55963.4062	63255.6914	64239.6523	69168.5781	62084.8242	64141.2148	62349.3516	70609.7734	56187.9922	59299.2734	54596.7031	64394.8086	68769.4531	73655.5156	63884.6797	63665.6523	70543.5391	57957.5234	59483.7734	52948.707	53513.6641	54894.4805	62857.0352	55350.5039	63124.7578	51621.9883	61355.4062	56188.4023	62125.5547	61322.1055	64779.7539	58070.8281	70204.5312	73991.5469	67767.3594	48139.5391	47151.9883	45353.3555
25864989	361172.6875	201399.7969	281174.5938	180708.1406	258612.8125	246619.8438	253149.125	260211.0312	307737.25	252599.3594	185882.4844	209517.3125	340710.4688	226799.6562	259283.0625	143828.4531	210358.6406	234724.8125	147880.2656	147561.9375	218161.5312	245107.8594	253503.4531	242878.9688	198151.9531	18572.5469	196371.6406	275293.5312	172867.8125	250998.6875	177606.5	107888.1328	344744.25	281582.625	200974.9844	29408.4922	168347.1406	198321.9844	136295.4062	123571.5391	113358.7109
25864990	205214.1406	162141.2031	321330.8438	217075.7969	289088.5312	283314.625	281857.7812	281472.5625	255144.9531	191919.9062	302681.75	286237.8438	190480.4375	188570.4219	239355.4062	291424.3125	246832.0312	290835.75	201435.7812	200267.5156	208473.9531	241007.2188	267112.3438	208902.25	112020.3203	233358.2031	177462.0156	182856.9219	165168.5938	204875.7812	212340.6719	161651.625	285470.9688	233679.0781	192298.125	133066.2656	319612.125	327864.9375	127875.9766	109556.6484	93899.8594
25864991	486037.3125	393470.4375	459558	368938.6562	458821.6562	436652.9062	428636	422913.2812	458636	502104.625	203884.6875	450986.125	484186.5938	325395.625	453011.7188	341460.8438	450308.4062	509290.3125	342380.9688	360270.6562	340556.0938	427664.1562	323398.7812	392413.1562	225713.5469	236268.4062	380304.1562	343158.8438	403751.6875	264761.1562	158727.2969	382404.4062	489259.6875	436498.1875	283915.625	255082.2656	342989.4688	218594.6719	286974.25	254911.1094	232217.1875
25864992	214128.6562	108295.6094	278543.9688	263787.4062	322203.4688	284422.3125	281191.6875	262399.8438	299381.0625	179313.6094	228967.3438	140993.3594	293044.7812	242323.4688	276230.0938	87050.0547	136022.1406	318845.0625	92773.4141	220311.4219	258351.7188	212409.4062	115157.1328	198172.8906	171656.7344	58386.8672	89505.5469	80673.2656	149275.7031	194321.4062	226727.7969	78771.7109	271404.1562	326867.7812	64342.6445	51803.0664	242071.3906	149694.9531	193114.9219	176443.875	208197.2344
25864993	345927.5938	353462.7812	284453.9688	280095.0312	357123.8125	413331.3125	349570.0625	355257.0938	442882.3125	344619.3125	469931.7812	249740.8125	364796.2188	397508.625	328629	289674.6875	433141.75	427335.6875	247036.9062	371051.4375	351610.875	464067.1562	365821.2812	323657.25	370748.1875	371104.625	297857.1562	353905.2188	268679.6875	387163.9688	313791.4062	380817.3125	342720.0312	361554.375	377057.9375	278410.625	433433.9688	313742.5312	126318.7188	131514.125	127234.7344
25864994	94395.6562	70272.2031	78880.9766	56598.8438	71486.125	76741.8984	67310.4062	70908.1406	79812.5391	78782.6562	55191.2695	80259.8594	99178.2344	60114.0508	72414.9531	88441.8438	63010.1992	76270.0859	64617.0273	49833.875	65544.7812	76872.4766	85581.4531	74504.6719	65071.3438	160683.3125	85905.0312	96388.0938	65994.0703	76587.6016	47535.5586	100035.6328	94995.3281	79856.2812	69812.7891	88411.5859	48555.0586	63197.8164	51341.3984	47005.5391	41819.0469
25864995	355098	301361.75	412566.1562	334956.1875	362964.2812	324991.5938	387166.5312	497018.4062	391358.6562	316584.75	414955.375	281004.8125	432290.0938	431186.7812	397228.9062	292027.7812	380864.5312	401352.7188	226466.1562	413873.4375	333211.7188	310750.8125	259760.75	305275.0312	373642	206713.1094	294347.0625	229227.0469	258839.875	273517.4688	293126.75	286725.1875	438479.4062	371473.9375	306441.1562	198826.8125	341681.2188	388746.9062	205712.3594	184749.7344	166741.0938
25864996	75152.4688	61604.457	165852.2188	52791.3477	117737.6328	170893.5938	139871.4219	179036.2969	127024.6094	73594.7891	153693.9062	104256.0078	135391.7656	105744.3594	149891.6719	25870.1719	98856.3359	141770.1875	37079	86292.3984	124303.2656	104674.1094	79656.4297	115740.125	92142.0938	29814.5625	27969.2695	35938.7148	86768.75	145386.9531	139536.3594	31530.8086	113080.2969	105416.75	40456.5156	18047.2148	137282.8438	130186.7031	136223.875	100138.2031	79690.8047
25864997	96720.5938	69158.8828	63610.457	75602.4219	33143.6914	90778.1562	68619.0547	71633.8594	62075.1992	76031.1875	32020.5605	65942.2266	80672.7266	92571.7812	84423.4453	37023.9609	53690.5898	54073.4766	71723.9453	37853.7969	68627.9297	72823.8125	76428.6484	77162.5	26006.8789	39417.1289	62883.6641	60757.8633	78414.7344	54709.793	56010.4609	61337.5391	70814.3047	83854.7188	43321.2969	39632.8906	44086.7695	39604.2852	85074.75	75502.5312	77066.9844
25864998	35566.3086	20410.3164	50955.168	61740.9844	40202.6797	41570.1445	40870.1172	43966.7695	44569.3555	24178.6406	55208.8984	44116.043	30502.6172	34973.25	46819.582	1976.3051	35061.5703	24440.7637	6219.2158	43572.2539	17464.8398	46792.2031	31326.8555	29893.7383	68268.5938	1353.1326	2810.7678	11200.9746	29137.0742	43730.9492	27823.043	417.4962	47377.4727	34335.5898	18202.5508	3427.405	84281.5391	19784.4121	52389.9648	42986.9297	45930.6445
25864999	33341.7109	35184.3789	67272.5938	89033.7891	93887.2656	155357.2344	110660.1562	111068.5859	147165.8906	35387.7031	114293.875	26497.7422	82363.0234	154262.0781	83696.1484	28163.4922	54230.8633	140833.2812	20989.5781	105040.2188	153943.9844	89863.2344	51263.9531	66187.8047	129692.7812	37807.2812	22803.7012	42557.0117	47601.1406	131467.4219	81253.3828	44970.9023	88674.9375	107399.6719	51705.7266	33147.9062	154844.25	102875.8594	106406.4453	93052.9141	111327.5391
25865000	167280.3125	102546.3203	114162.3594	89472.2266	98237.3594	120546.7344	100701.5859	139967.75	103063.5312	139917.7031	71340.0312	102147.0625	167870.8125	149276.4219	112193.3438	31486.334	102725	111463.5	70788.8906	59966.0234	106595.4688	103577.0938	103156.5312	128607.8516	52659.5195	32972.3945	56656.332	133086.7031	130463.2344	79358.9922	97391.4141	49006.1797	142162.0781	127967.0078	70750.25	46345.9805	79091.3125	77308.0781	116683.2422	108193.7969	110708.0781
25865001	304188.1875	152076.0625	236672.5781	289718.4375	125298.2031	228452.2188	176453.0625	233307.8594	106154.3906	202667.9062	288951.2812	332002.3125	191929.6562	123626.5625	229756.2188	203694.0156	155055.7812	107967.8125	153835.7344	254856.8281	67246.0156	161283.4375	186724.375	154430.5781	343936.5312	127559.8672	73256.5781	73112.2031	160475.7969	220228.6094	196098.125	36084.6992	199644.8125	151284.0469	224797.9062	125166.1172	343871.375	107905.1328	143192.2344	122145.8984	121738.4375
25865002	85382.7812	51112.7461	92197.2891	79014.8281	101381.3672	108097.8047	103122.6562	96680.0391	98028.3203	67831.6406	115212.0625	42398.1875	117449.4062	90777.9531	84778.8047	32591.1484	50984.2305	107740.1641	29749.4375	83833.8203	97912.2266	78277.875	49576.1992	100642.0312	73003.1641	25805.3164	36504.4492	35001.5195	54044.2773	74390.6172	83277.5234	33860.6289	82025.4062	96152.4844	26990.9453	17794.3555	78214.2969	73667.8281	73658.9062	81912.2109	87620.6484
25865003	203959.0625	179188.9375	303940.0938	250691.9844	236311	189536.7344	257542.5469	341291.2188	307369.0938	186295.0781	202245.7188	177240.4219	247427.5625	288203.25	269609.0938	206012.5938	255237.7188	269366.4688	160000.5625	266459.3125	214496.9688	194888.8906	169816.9375	181723.2031	216978.7656	120283.1172	176741.4062	152389.75	192333.3125	193592.7188	190548.8125	181013.4062	326358.125	270956.5625	209484.9688	144426.6875	231119.0781	229579.1875	181643.125	154787.3438	143084.5312
25865004	56622.6094	65843.2031	121651.5625	82509.6953	97284.8828	83547.6562	95858.0781	85395.7266	89243.4531	58831.6133	79548.4141	71609.4531	69759.3516	79411.7109	83242.2734	92741.2578	81085.5	83054.6797	70825.4297	92524.7891	73067.9297	60913.207	72566.7656	81607.6641	58351.9922	78779.9531	63296.7461	71134.2109	78390.0312	74742.2031	85519.0312	72895.8828	97709.3125	103664.6641	76976.625	101840.9219	87270.5312	105030.8828	120390.7188	100115.3984	95850.8438
25865005	6107.6475	2844.8018	6519.5347	4971.6245	6894.3135	4805.7949	5224.6206	4740.9092	6739.5	4754.498	7187.9639	2600.3281	4344.085	4498.0918	6885.0322	5375.4414	4740.2266	6484.3066	3990.4041	7501.2637	5821.9375	8792.7637	5530.5947	4853.6689	3059.542	4936.7002	4340.6108	8183.1611	3886.5156	4679.0078	3471.1797	6046.9707	5964.5073	5640.9668	4030.9082	3751.8738	6113.7173	6419.8501	80150.1875	63326.9062	61533.25
25865006	174338.4844	189874.5312	158338.4219	165534.6406	179813.9531	168752	205401.5469	168929.2812	142600.0312	238864.9688	192518.125	166715.4219	174360.7656	180742.4844	177165.9375	155129.4844	194057.2969	126123.7656	120025.9844	163035.7812	158933.75	162323.0625	135390.8438	136108.9531	126333.9531	129969.2969	179947.3906	142047.5312	145091.0938	175522.0625	144724.5625	160214.9688	130094.2422	187968.0469	132205.1719	140924.5469	138345.4375	183553.0938	111927.9141	105401.875	120249.6719
25865007	92886.2656	101794.2812	98815.4922	96608.4688	106422.9766	116093.1016	108243.75	104053.5312	124658.7266	104868.8281	126120.9531	88116.0469	105478.7188	121655.9766	97819.1562	99846.4219	131336.1719	115813.3359	92913.1875	119788.2656	102471.9609	131882.4375	111931.25	94605.9141	86344.9609	115217.7344	97394.125	115052.2812	93834.2031	111550.5703	96248.3047	119220.5391	104187.4922	112432.4844	112979.3203	105107.3672	130396.8906	110087.625	88056.9141	85848.5469	86638.2734
25865008	150698.8594	109650.8438	93156.6875	106453.1875	115795.6328	132387.7344	72375.5156	94937.9844	67608.8906	108133.25	69688.6406	119429.6875	111950.6797	119640.2812	130786.6641	94116.0156	70763.9297	96898.2891	105744.3125	75737.0547	89383.9688	97900.25	108662.4844	107253.8672	76653.9844	66829.6953	112261.4688	105979.2891	93635.625	93947.1797	91451.75	85912.8281	100404.5234	103865.8828	72585.6406	70221.9297	61234.4961	63580.8789	108541.4141	103433.9062	82135.8906
25865009	104527.4922	90817.375	121106.0078	97464.4844	116750.8672	78364.5078	110596.7656	105802.1484	109469.8047	126399.3203	116804.5938	97050.4453	95840.1484	113415.5312	118156.2656	103660.4844	154407.8594	102454.1562	83304.6406	133521.625	76948.2734	109243.2266	87399.5	80108.6953	90388.5156	89726.1094	90978.9688	99619.4219	82665.6953	115448.2031	89918.7578	106069.5312	115019.8203	136645.3438	94078.3906	94323.4375	130636.7031	106541.2109	66307.4141	66280.1016	61990.3203
25865010	212883.5	129858.1875	191391.9062	201308.1875	155490.1406	173805.8125	143899.4844	153781.5781	181996.5625	158832.5156	223324.1875	245848.7031	142385.2656	111640.1562	160611.9531	163944.75	190061.8438	104512.9219	117297.9375	177110.8594	69367.6484	202610.6406	137097.3438	110227.3516	184140.1094	95784.2969	94225	102361.4844	117835.6328	131905.0625	118754.9531	56636.7852	175713.75	126163.0859	155443.5781	137003.875	246979.8438	82549.7344	145442.7188	97727.6562	97493.8828
25865011	72158.2422	46498.1172	104055.0859	114569.4453	126835.6172	100235.7109	106048.4766	86863.4453	112956.3516	64231.6875	85116.4219	52780.9844	107314.1094	110977.9844	96173.5391	28128.9199	46807.4648	126366.2734	36736.9062	95364.1797	120478.6797	92063.4609	62793.2812	81096.0859	76601.6641	18755.7227	27371.4531	38825.918	66738.0078	90698.0938	85805	28520.4844	96468.7031	106098.4141	29172.625	21434.5527	104482.6094	66562.7891	111158	113503.2344	108545.0469
25865012	206887.4062	141771.8125	182316.8594	109725.6328	79509.8906	209637.9219	145866.2812	88426.2734	165920.5	151615.7188	62967.5117	199401.0938	121978.8125	116171.5781	165997.9219	122131.8281	145177.1719	107114.6641	146709.3438	92762.7109	136135.9688	18528.6172	204533.5	146228.1094	80352.3125	121273.2344	131159.9688	94526	182555.5	110219.2969	105171	137384.4219	135572.1562	186710.0938	140303.6562	44470.0586	63287.3633	105439.1953	171920.8906	107734.0234	86362.5859
25865013	14856.8555	34115.207	7185.9722	16874.6035	22733.5918	46880.3867	19479.4102	12301.8877	26434.1582	28233.6523	45236.875	49894.5117	19862.0137	24057.3457	10350.875	74259.6562	11521.4648	34460.6016	30425.9492	28917.2207	47963.6445	44270.1367	64955.7422	26764.1289	39579.1016	72380.5156	47151.375	28197.9688	35450.1055	37400.4414	29849.6582	31690.4199	6385.0601	10595.5254	43550.3086	28611.5156	34407.8398	45039.1055	95595.625	83330.4375	68936.9375
25865014	74693.7578	58935.6445	86109.0078	70965.8906	75559.3516	64554.8242	61931.5625	73402.6641	68184.1875	78600.2266	70417.5703	59180.4609	70188.1641	59226.7344	65459.6133	51182.8594	68001.125	53923.3672	62971.4102	69577.9375	57014.1875	66022.9453	50772.8711	53857.957	41776.3633	68446.9297	60659.2227	71919.7344	52305.5547	50157.7578	57801.7578	56046.4883	80343.9453	72923.5391	43730.6562	58534.7227	57258.918	55329.5234	56042.6211	53124.375	50874.5352
25865015	128528.8359	107017.2656	110985.1484	107483.5234	88789.8047	117071.6172	170854.9062	133466.3906	114974.1953	122469.5547	115305.5781	115845.6406	156588.0781	160913.2969	115213.3672	117437.8359	136601.3906	118911.7344	117641.4531	97690.6953	134338.4531	162402.0781	100025.7578	143486.6719	55143.9648	194720.2031	81249.3672	168620.5156	170585.4688	121140.6953	109123.8906	143076.8438	137358.6562	173047.625	120450.875	159091.5156	159240.1562	100084.3359	50599.9766	47264.5	48260.3711
25865016	74595.6172	83903.8047	80948.4844	69955.5469	94632.3906	89567.7188	75194.7578	95638.9844	117040.4531	75557.2344	113902.8984	63497.2148	94745.2344	113535.4922	76352.4766	72720.9688	118937.0625	120336.7344	72128.2734	106286.8438	71581.7266	119280.0938	94691.4531	68995.9844	55331.8672	107848.9531	75425.1953	125453.75	76764.1172	74610.6562	63914.9414	116960.9609	109663.3516	108506.125	103011.0781	94012.4766	131676.8281	81977.4531	68757.1797	63264.1133	64896.0156
25865017	87011.4688	89316.9531	114282.7031	105193.75	100361.0859	97670.3672	91563.3906	101657.6719	101283.6875	99069.8359	85081.0547	108873.3359	105091.5156	87751.8516	105067.6172	110037.5859	87842.2578	109182.9453	99613.3359	82716.2891	99660.5547	106209.1562	115756.4922	95842.1875	90158.4688	113266.2734	102955.3125	113963.9531	108943.9922	108099.8984	78529.8828	106771.6719	107601.4922	115979.9375	99554.3828	109729.2578	120550.1406	88927.0625	114289.9844	90830.0156	103970.5547
25865018	236184.4375	203739.0469	270319.25	237291.5781	272790.75	298387.9375	325875.4688	277354.375	313078.8438	259652.1406	340708.2188	240103.7188	260663.2812	246475.75	286723.6562	302122.6562	327677.375	281056.8125	262817.9375	312521.8125	252351.75	273065.875	223732.1562	254164.0781	246499.6562	275966.2812	233811.2969	280205.7812	206871.3125	286137.2812	248210.5625	268239.1562	295128.75	265800.2812	224308.2031	289368.75	342237.9375	313005.2812	111388.9609	106633.8672	102638.8906
25865019	48051.3984	32210.4727	87432.7188	63380.1953	75205.9141	63656.0508	59304.4336	67507.0859	60388.7188	54709.1953	69395.4922	65056.7617	73007.4141	56100.2227	58062.3477	71318.8203	61718.1992	61989.5273	63119.2539	75456.7188	61281.1445	52429.8359	57703.1484	46773.4922	59223.9219	47837.5391	74993.9062	59115.8359	57102.8828	59884.8984	72582.9922	39027.5391	76321.7109	96474.5469	48461.2148	36115.1406	60209.9023	62012.3672	56934.8633	49161.7031	45600.9375
25865020	141896.9844	132969.1406	192170.4531	148503.3281	220714.0312	184383.0312	203130.5781	163241.1719	213644.75	140646.5469	190208.8125	208144.0469	142118.7031	138444.9219	174528.9375	196086.375	180369.2812	186342.4062	161834.8438	177579.3281	179427.25	153734.1094	165372.5312	174139.875	155405.5469	175061.3281	196027.375	186692.9375	146154.1875	202134.0312	154277.9375	180645.8594	199384.2812	206904.3438	163255.0312	134080.0625	208736.8594	172839.9531	83268.4453	85498.2812	81319.2188
25865021	246142.4062	236563.2969	207608.2188	205851.3594	211837.7188	269277.5	237866.7188	281747.3125	188213.9688	226465.5469	298997.1875	161854.75	245622.4375	300195.2812	209955.4688	205552.1094	320010.1875	269117.875	186129.7969	286686.9688	196778.125	299925.8438	231857.4062	220956.0625	179204.1562	235407	240531.9688	218339.9062	214542.2344	273312.3438	235001.3906	282191.2812	114001.3906	239772.8281	276443.9062	233673.0938	286288.875	203119.375	155029.9219	154071.125	161977.5156
25865022	159960.3594	104646.6094	134210.0156	153674.75	99995.9922	119951.7188	103400.6484	124958.6016	119865.625	133894.7656	194042.6719	182624.2812	95632.1562	85714.3359	110399.5078	117345.3281	152589.875	89391.7031	71588.6484	156267.8281	61141.1406	162753.4062	108449.5547	81158.9453	205865.4219	72340.3516	72284.8125	62120.0781	90680.75	124669.8438	95797.5391	37342.1211	117274.7734	72059.6562	120863.1406	120085.0469	209920.4688	57109.9883	94927.7266	92892.5859	87991.6875
25865023	162184.2969	151215.7188	133672.2969	101174.4688	152620.8281	146734.0938	169571.5938	131930.8594	142183.9844	164045.5312	175367.5312	128626.1328	171397.1406	144824.0625	131626.3906	149004.0469	130203.5625	133430.0938	132076.75	153900.0625	146517.7344	148130.1406	120636.9375	126464.5938	129366.7031	134712.5	123982.7266	128309.6328	125714.4062	125413.7812	140351.0312	129919.9922	121352.1406	140992.6719	150510.4219	128139.8906	154281.8125	144581.6406	100831.1797	88133.4453	97376.9219
25865024	93891.3516	86430.125	109565.5156	106198.3438	91626.3594	109155.9609	106847.7578	126923.3672	90919.0391	83881.8281	109977.4531	82814.5625	102333.9922	89367.4141	100069.8906	71392.1016	95766.2891	99428.1562	102189.1406	105900.7266	102655.6719	95796.5781	88111.3984	94309.9531	102537.6094	77158.9844	93107.2812	81909.2656	79161.7891	97153.6094	115145.3672	70840.2734	103417.0547	117853.2656	64916.7852	82436.7656	102777.9531	94453.6406	89073.2891	85577.8125	89153.6953
25865025	1122.1122	852.9056	2488.7468	1510.4607	1100.2305	729.4698	1007.2754	729.3851	1174.1466	1415.0583	1510.4703	1257.92	429.6032	380.6833	1506.1583	1550.8057	2293.4905	1437.5034	1092.0615	785.0042	1042.4452	1846.2552	1066.2159	348.9116	1611.9353	2526.2366	1492.2025	2520.5654	1300.9587	1336.6764	480.1137	1968.5028	2806.5237	1623.5498	1780.0115	4690.5283	3055.6753	843.4935	143049	133306.2812	129445.1562
25865026	82524.3359	179349.9531	114442.1172	194613.5	102488.2578	11442.8242	104643.3359	65729.375	132710.2188	99471.6875	110408.9531	180697.7812	93650.3438	31301.668	180168.9219	92670.7188	109462.6328	76792.2578	123747.9453	106905.3438	78964.3125	113334.3516	99479.6328	81033.5156	90442.8828	86745.7422	146866.6406	85389.0156	126461.8906	151152.8594	74692.7734	120672.1797	170209.2344	103961.2578	90564.1016	89848.8906	68441.2578	100126.9688	78107.9766	76816.7266	73494.6562
25865027	53549.1133	128063.7109	74955.25	146315.5781	63510.9648	1650.256	65046.5586	31250.0859	91425.6484	65393.9805	80141.5234	125250.3594	61672.082	18402.3281	148995.9375	63425.0234	61823.0273	46249.0195	84612.7891	69145.3594	53047.5078	85020.9844	78007.1094	57048.1055	62389.4297	58056.9023	92276.9531	56261.5156	83125.9375	124218.5781	41473.7773	74822.7969	108521.5781	71122.3047	67394.0156	64737.3047	42121.0977	71010.4922	117221.5312	105417.0078	112860.4688
25865028	115827.7422	143019.25	106472.0625	137758.0938	133328.4844	118140.0391	127804.1797	152819.8906	112369.7422	141161.75	130786.3828	124736.6406	123237.8359	131505.2344	135193.4062	125339.1641	121390.9531	109981.7969	125959.8906	122520.4688	84134.1172	118786.7344	115945.2734	113762.6641	67576.9844	73100.5	140612.2969	87732.6484	92130.1016	114492.3125	106143.7578	95403.9375	126086.4297	119280.3125	92879.4766	71562.0234	99739.5703	144861.3125	72695.9531	70001.1328	71773.5703
25865029	226198.4375	239191.9844	302832.25	218132.4531	289592.1875	262501.7812	308511.9375	260964.0938	325868.6875	200339.75	317506.4062	198941.3594	254153.9688	257974.5312	260806.8906	294676.125	276493.7812	245107.4219	165259.5469	286037.9062	193801.375	226681.3438	221454.8906	284585.625	201493.9844	203130.1406	203642.5469	164868.4375	166340.4375	244212.3438	300950.875	181669.7969	262498.6562	260399.8594	218636.9062	249053.3125	257152.0625	301387.0625	70025.4609	49906.0508	40671.0117
25865030	114766.5703	113585.0469	101839.1094	92670.8906	79173.4844	118862.8125	101963.2344	115418.3984	84651.1562	122160.3438	120225.2578	104151.1328	117589.3594	126314.7031	119574.4062	101045.75	133909.7188	139353	122987.2891	111698.1562	122832.4062	92961.5078	117654.7109	108486.5391	94966.3984	104952.5156	110578.9219	83891.8281	112126.1016	93738.4141	97649.8203	136190.2812	104450.2109	109704.25	115341.8438	102934.375	109467.1953	109489.8047	100335.0938	97711.8438	101857.0312
25865031	183859.9688	117425.3516	177432.5781	184747.3438	137972.4219	139807.0781	140799.8281	178048.3906	158707.3906	138946.5938	210914.0312	210268.4844	115985.9375	104089.5156	163032.0625	115486.0156	167479.3125	87980.2969	111035.4375	197371.5625	74725.9141	174224.4844	120576.2109	116224.0547	282955.5	65534.6992	86167.9922	77382.5703	84085.9141	149509.6094	125530.2891	44955.2422	151294.6094	106905.1406	142524.1562	128099.5312	249140.9062	66411.9453	143597.7031	110260.6406	153638.1094
25865032	126933.5703	40420.4453	403459.5625	391248.7188	390931.0625	378027.1562	389676.8125	364838.5312	413116.5938	61175.793	264410.25	56352.8867	307774.2812	365059.75	416853.5312	5551.4854	67977.3516	414925.125	10903.5234	303915.625	383091.4062	189608.5312	63571.6289	258833.7344	228417.8125	3725.6965	7266.5928	20943.3672	102135.8047	306820.5625	300824.8438	6127.4795	355418.9375	438601.5625	11110.3838	2695.7261	344545.75	220572.7344	343006.9375	322820.5938	319678.25
25865033	243512.6875	154742.4219	146855.2188	154319.1562	124760.7891	172245.5781	232773.25	181874.9062	154566.1719	216319.625	185337.3594	157764.2188	214443.0625	226904.8281	185938.2031	174753.7812	193047.1094	164779.4375	175025.25	133591.8125	214934.4375	222643.9531	151476.7812	209088.0938	83623.2188	278990.7188	183267.2656	210870.7031	236110.5156	191144.7031	164784.75	209534.2969	190397.625	224350.4844	169297.8906	202466.3594	214961.3281	156587.3281	57219.2227	54671.0391	55607.6602
25865034	109877.25	105492.5703	145732.6875	101667.7031	146752.0312	155782.2344	102152.6797	118017.7812	144341.4375	99313.2891	154470	118886.9375	90994.3516	113595.3984	127261.1875	130661.3281	115021.75	126528.0781	66148.2734	88434.5938	70891.8984	151322.9219	119643.0078	70594.2734	68970.3672	120876.5	92305.9688	129495.4375	90453.3125	110135.9141	95301.0547	78575.4531	136329.1719	104541.2969	97848.4062	116057.5312	112561.2109	125536.8438	89773.4297	61902.0078	48675.0664
25865035	109102.3828	61019.5117	284590.9375	232631.2031	275780.7812	191659.0469	250756.4062	215053.2031	268168.3125	65578.6094	163211.0781	110644.8984	155862.9688	206213.625	222075.4844	20753.3223	120621.2891	216331.7344	30396.7012	204701.5	211771.7344	134091.9219	103219.2344	172527.2969	144984.5	16500.3418	27215.6094	105342.0078	129810.0938	206719.125	193892.6719	22120.6504	300183.9062	291851.5312	58281.6055	23985.7715	262875.5312	227356.3594	161860.25	146589.875	144224.125
25865036	136650.0781	103232.0625	101225.0703	106704.0391	102519.5703	125869.7344	83656.4922	97938.1875	83631.8438	111231.5625	67857.5547	114055.7891	107169.6484	105046.0391	111624.7422	103877.5781	99705.3281	109069.3984	104748.7656	75772.3594	90174.9531	107402.2969	114279.1562	100943.8594	80873.9922	86258.4141	107725.5781	100740.5938	92332.1797	102381.3438	90477.6016	87653.1797	105539.3203	109369.1172	73842.6641	82805.8125	78565.7344	76689.6719	89199.25	79780.8594	73419.9141
25865037	298212.0938	298948.8125	296271.8438	255861.5781	328292.2188	345467.7812	313994.3125	293829.75	376881.5938	311778.75	384266.7188	239502.6406	319819.6562	369803.2188	293621.2188	292806.9375	369925.25	363740.1875	275474.25	337676.875	306975.3438	393464.1562	347638.0625	268224.25	300728.5312	373827.6562	262430.9375	343384.0938	266397	324568.7812	263899.7812	373418.0312	326904.9688	331648.875	374263.1875	343737.3438	386711.5312	292750	218732.1094	218218.8594	205500.2031
25865038	151545.3594	141227.875	137440.4844	158292.1719	104429.5781	113384.5938	152854.5312	200671.2969	125502.4297	154587.0156	115431.0938	95459.8672	132034.3125	167508.3594	151201.375	115121.9062	188644.125	123558.6875	86604.8281	132050.75	144656.5781	97734.8984	94038.75	98097.6875	162040.7344	67163.1641	108561.7891	78940.4297	138568.0938	136775.2188	112774.2109	130765.1641	146929.3125	152942.4688	154637.7031	104535.4531	97247.0312	112655.1641	79951.6328	73044.7656	102976.9531
25865039	441838.7812	398256.6875	429531.5312	370319.5312	476923.0312	519474	435432.6875	420205.8125	525400.0625	534658.3125	203235.2188	538204.3125	555638.3125	346204.25	403601.7812	442745.4375	380369.75	613722.6875	417455.4062	326169.1562	374910.0938	465184.2812	411156.2812	382231.375	267467.5	342199.2188	384110.4688	347154.4688	451736.3125	304574.3125	165748.1406	394887.5625	453915.6562	464858.2188	362042.7188	250346.4531	389271.3438	259766.7344	393438.5	277056.3438	233707.2344
25865040	3509.8103	3521.075	2018.395	2657.9641	1533.1411	2794.3167	2319.5759	2063.8235	2873.1821	3622.6187	3048.7739	3482.9258	2758.6177	2361.4321	3029.0017	3143.0283	3967.3372	2145.6611	3722.9939	2463.6025	2247.9753	4894.4971	3782.854	3010.2607	1589.5129	2335.3818	2733.9387	3833.1943	3153.9504	3538.0012	2430.9197	3339.5913	2533.9084	2360.1587	4099.9111	2956.6428	2551.7971	1901.1909	102395.8828	116159.8359	114701.6172
25865041	323659.125	267519.9375	260171.3281	239109.1719	314089.5938	321834.7188	255664.9062	255656.7344	328635.8125	339145.0625	158836.9062	342166.5938	347575.3438	199135.3594	268106.3438	290920	258773.2344	369909.5625	278943.6875	208731.0625	231804.0781	306963.8438	265552.5625	292309.5312	174900.625	212603.0156	269138.375	267500.1875	260409.5312	150251.0938	114205.5234	262087.2969	292031.0625	260175.4219	193024.9062	161043.0156	244263.7031	175858.2188	237481.4531	169454.4688	165054.6094
25865042	125463.5234	122887.0391	115106.1484	138694.9531	90071.5938	94939.7109	134759.7812	173208.2969	108252.8125	122791.1016	99371.5938	80980.1016	112793.0156	153546.5156	127691.8203	85695.6172	161978.6719	104549.6484	71999.8906	109332.4844	135820.5156	87399.9062	83629	125332.0156	139536.7188	52174.7227	84645.5781	66583.75	134142.1719	127040.8047	103821.5859	110734.1406	125921.7188	126443.0703	136105.9219	82141.8672	89894.0078	101971.8047	67299.3281	59662.6523	89942.8281
25865043	59346.9453	136690.75	72111.9453	137356.0312	70791.375	6708.0605	68449.8359	38080.8672	87972.8594	70682.1484	84229.3438	137110.1094	66690.2891	21736.9688	143426.5156	66652.3203	85747.0234	52788.5664	87467.9141	75282.8594	57295.7109	87361.5547	70493.1016	56983.7383	53292.9922	59149.8125	110413.5469	59190.5586	87283.6094	117908.1406	49502.2695	90511.2891	115705.8281	74481.1406	71527.8984	67039	46969.7852	75158.2109	96016.3594	88647.7422	90183.3828
25865044	51136.0859	66590.1719	70988.0078	41811.8438	52759.8359	81342.3438	72429.6719	80717.3594	40679.0547	57095.1328	50824.5	76512.3281	71475.125	67467.6953	62156.957	49904.6328	72999.0234	52922.4766	53614.668	50091.4141	69804.3672	54477.1992	51168.418	62056.8711	48923.2305	50485.9727	45453.8359	43454.4062	62654.75	58715.1797	71007.2266	55595.4961	56320.3164	60279.7188	58713.8633	45152.6484	55980.5898	52876.7227	72720.4453	57984.3086	58867.6523
25865045	117397.9688	119316.5469	79522.7109	116784.9609	91977.7578	132667.5469	117693.8438	120376.0391	115895.0391	133175.0469	111121.0781	109729.2656	136305.4844	110344.125	112935.7891	123745.75	115978.1016	149336.3125	112763.9922	102310.6953	123761.25	117389.1797	123323.7266	113500.8984	77540.2031	93883.9375	131056.9688	85751.6797	124513.3125	141278.4375	136077.1562	97350.3281	93253.7266	87716.6797	42392.7656	114437.2344	94028.6016	125019.8594	112263.3906	112874.7734	114000.6094
25865046	96293.625	61202.1641	79802.2109	65673.1484	78751.2344	95832.3203	64960.5859	58946.1406	64764.4062	77319.3359	57384.4805	93993.5469	69232.9453	55668.332	77278.4844	76900.2969	65692.1016	76396.5469	50660.0859	44463.7695	52612.1445	82355.2344	88959.9219	55066.7031	38527.7227	58124.9414	60308.0391	66452.5234	60995.2305	69053.0156	52599.582	64894.5469	88418.9688	60377.4141	52996.6875	42514.2148	60994.7656	54453.3555	59439.8789	35521.3281	41585.0234
25865047	75499.1719	66061.7812	40163.5078	42355.0117	45937.5195	100954.9375	78063.0781	92388.4922	42232.1914	70675.5391	50907.0117	73852.6641	71037.0234	67478.2188	61188.1719	37552.3359	35862.5	69907.7891	36428.418	40568.7344	43358.7578	38283.1133	37427.2227	44793.4414	31534.9824	22175.9453	34318.8203	32137.7617	27596.373	53106.1055	80909.6484	22142.1562	58951.3789	31200.7637	28387.9336	19732.2852	33315.5234	46015.1797	69977.8984	64056.2344	61134.5273
25865048	167107.2188	56811.207	289424.2188	277323.2188	308863.4062	283033.5	290497.9375	271191.7188	300606.5938	99464.5547	249782.4062	67264.6484	298829.0625	260417.8125	288082.3125	22168.8379	86232.7266	318567.8438	27698.9668	246697.9688	284139.0312	176829.8281	74847.8125	209164.1094	194241.0625	16885.5586	27529.8359	34828.3281	88359.5234	208271.4844	226389.7656	23392.3418	271981.8125	324431.3438	24112.084	14401.9775	256242.5781	158346.6094	201946.0781	185883.1094	211032.0469
25865049	142370.2656	124235.4141	174312.0781	152158.3594	200294.8281	163262.0156	183910.375	141073.8281	189114.5469	127863.9375	158134.5	180106.2188	135849.5	148500.2344	142523.4062	170739.1094	165812.2969	166058.7656	137404.9688	159063.5156	151691.0625	141132.25	150076.8125	166043.25	143667.3438	157798.75	174382.8438	172048.0312	134957.375	163371.625	167447.9062	156211.2812	178278.9844	181676.2969	138256.6406	150816.625	167856.1719	167637.2656	104140.7734	95815.1641	88403.8828
25865050	56884.3398	23807.1367	113840.3594	108262.3047	114029.2031	105132.2734	100544.5	107252.8594	110306.9219	39764.5391	89577.1719	30868.6895	103522.6953	97661.0547	101694.625	16894.3594	28670.8867	125589.1484	15815.0527	89887.4766	121230.0156	70560.6094	42859.5586	78332.4375	80348.1172	16548.4746	17971.7773	15059.0117	44120.1094	86752.5469	90462.2031	14161.2715	104956.7344	114529.1953	17493.7109	3970.8643	98469.6562	62250.2383	95214.5469	88543.6953	89748.3438
25865051	114217.9453	110015.6719	131546.5469	129393.1172	124833.6875	121677.1953	105655.2656	121455.1797	102160.5156	105610.2656	111306.6484	90075.0625	100220.875	120224.7344	125438.1641	99260.2656	110267.3125	93938.5938	95244.125	100572.5938	93723.4219	106313.9531	90409.3281	98880.1719	97828.1875	92588	112303.1953	111898.3516	106249.5859	127057.9766	127562.5234	102917.3672	125478.5625	120323.0391	114083.8906	126762.2656	87956.6016	114656.2422	85179.7969	79268.5859	92531.8047
25865052	83459.4062	73961.0156	95130.1953	83473.5859	79829.6953	85332.7266	83105.9219	84814.5859	77277.6406	86779.9922	94190.125	86397.8828	100103.1094	65757.3828	93107.3672	92920.8203	91182.0312	87479.0234	71101.3203	67451.1719	91647.6328	89257.8359	95108.2422	80518.6953	76669.4297	93965.7031	93371.9453	89383.3047	84425.8047	96250.9219	63990.4805	86698.6875	89036.8438	90545.7109	69589.8438	86136.2891	95738.5	72454.0625	71217.5859	56878.9961	59580.7695
25865053	108362.3359	88910.8438	219448.6875	201990.875	186464.125	215333.4844	196428.3906	274928.4688	234030.9062	99187.9844	202581.1719	99613.5312	202957.7656	239409.5312	235597.7344	40375.6328	145603.0469	229282.5156	45971.0117	219896.125	208547.6562	147714.7188	115939.6562	143471.7188	209514.2188	24940.7227	34496.7891	61860.3594	137320.3125	185937.2969	141563.0938	30799.3828	227082.6406	194112.6719	81016.1484	27978.8086	202428.875	216977.5625	183410.0156	138725.125	166237
25865054	82909.6875	91756.1953	115238.4375	68103.5938	87490.0938	108423.2656	118732.0781	138739.5625	80712.5	96965.9609	98999.0781	101452.1016	103375.4922	114043.9531	111112.1094	35059.2617	124301.7969	88144.6641	51073.6719	79604.3281	106405.3672	94698.3047	73997.0781	83176.6484	82891.1562	22336.25	46548.1484	48669	80038.25	81013.375	137726.0625	42911.3438	81662.6875	84266.6641	56970.9727	16300.7119	89847.7344	94441.0391	68894.8984	66009.7422	63269.8477
25865055	22865.1738	9194.4863	144829.2344	159151.4844	103613.2344	180943.2031	156399.0625	212048.4688	187529.5469	11339.5781	204156.4375	12204.5146	95477.4297	185390.6875	192362.8438	4546.9199	17582.502	136031.7656	6231.5708	111146.5234	206047.6875	42533.1562	14980.7148	58219.7969	118348.5781	5038.7798	5806.8574	6929.5835	15824.624	218571.1406	122405.4609	6926.8188	99619.7188	109271.9609	7469.625	7103.252	205658.7812	208118.4531	125747.4453	109111.8203	109697.6016
25865056	110562.6172	115540.5625	95251.1719	95536.6406	122936.0547	147890.9531	111722.1562	126358.1172	113049.1406	108486.625	160050.8281	96026.6328	121366.2344	153959.125	103142.1406	124708.9766	153799.3438	152317	105202.2578	127851.875	109730.3047	173341.5156	144859.0469	102011.9453	86764.6406	157503.4844	115432.4844	140364.25	107257.7812	125735.9219	102029.8359	159271.2656	75165.1875	129575.2812	143165.4375	124582.4609	158129.2656	115062.8125	92227.6875	81528.7812	83067.7031
25865057	58768.5117	60756.3633	62874.0469	60454.6211	55023.418	56235.5156	62194.7969	72162.1797	59569.2617	57188.8672	67120.7891	56319.1602	68445	66160.4922	63094.2227	62846.707	69263.2031	64481.457	56410.4805	67442.3984	48748.9609	56581.2578	55549.0508	61559.2656	51563.7734	46522.1016	54332.7461	45742.8164	58594.7969	50454.2227	52449.2656	56096.4727	61214.7969	60038.418	58354.6914	44396.8242	57939.8672	68014.2109	43541.9492	40352.7852	42583.0664
25865058	79840.8516	47204.8789	226625.5938	211494.6719	200605.7969	233646.4375	195160.4531	224600.9062	170101.7656	44325.9531	151619.4688	70128.3359	184631.5312	222914.5312	198313.8281	29348.4316	62026.1836	216870.2812	30960.3555	182205.4688	219590.1719	123918.5078	58359.6758	155023.9375	185101.3438	25761.5605	19717.6797	60867.0859	73766.1562	204876.75	184508.2656	27326.7109	199554.2812	236213.4062	27626.7793	32724.5195	214282.3594	176830.5156	176361.5156	168429.875	173935.7656
25865059	49974.6719	55466.1914	77213.6406	65273.6016	78561.7812	78078.7188	82643.5078	73959.4141	103134.7422	66363.9453	75297.6875	71443.8984	64637.0977	65511.4414	71133.8359	88045.2578	84741.5859	80021.4922	80384.5781	85083.3516	72230.4141	68459.5469	61883.1562	58622.6836	45661.875	83445.9297	61036.3164	91156.6953	67109.6484	67865.0703	60471.4258	83203.0234	93538.875	86441.2734	69735.6875	98257.2969	100443.9375	81736.4375	79843.8125	75263.4531	71225.7734
25865060	64503.5859	37356.2734	95893.4062	109932.2188	106795.125	104743.8516	97358.7188	97199.1953	109522.2656	51857.4297	67995.0859	43446.3555	96019.4062	94971.1094	99862.4531	21814.043	45881.1406	113196.7969	29689.5977	79347	109938.8203	70906.5938	43130.0859	84222.1484	66404.7969	12644.3027	23136.4727	30646.0879	61384.5234	81202.2188	84474.875	19579.7207	92113.3281	113185.6797	25796.0762	12640.0166	91597.8125	71139.0547	100618.3359	89924.6562	90248
25865061	100197.8438	73103.6484	85408.5312	74747.9531	109053.6094	70446.3906	84825.7031	77134.1875	84575.4297	136337.1875	59318.0391	75826.9375	112339.9297	60736.3828	77147.3359	61101.9961	76164.8594	107005.2734	90606.625	56769.3906	77596.625	75651.0234	59577.6133	84579.0078	38604.4531	32965.6523	89285.1328	63842.6484	79702.7422	48942.1289	48600.6055	73027.3281	86831.5703	105248.0312	39829.7852	33497.3477	66337.6328	30804.1836	43702.5352	41943.4258	44841.3594
25865062	15103.4658	12855.5361	39125.2812	20375.0938	26493.2305	46673.6406	38374.875	44686.957	40748.2734	10982.0156	34250.332	17498.0371	42646.2383	27605.8711	40780.0039	4585.418	12359.623	34001.0039	5291.2598	23351.668	30373.5859	23533.5781	11588.417	18669.4453	21556.9668	4113.9966	3022.5703	5709.1802	14941.7744	32196.0117	24077.4336	3317.0286	28237.3789	29250.9785	7573.4609	3383.1289	51860.125	34118.6484	91945.9219	68711.4375	55656.3789
25865063	55187.1094	51255.5273	69644.4062	66782.3047	57458.8516	61931.2031	60257.8828	73978.5938	58316.3359	54236.8633	66232.9688	54900.707	62342.4961	50090.875	55304.8828	54803.8633	57274.5703	57603.3945	64821.207	68543.4219	52027.6289	50408.5898	53907.6367	55141.1172	50277.8672	47547.4531	55899.625	54634.4062	48883.1211	59895.4688	75426.9766	46231.7969	65976.9922	63729.0977	53018.1133	47726.1562	56338.6094	61431.7148	62966.0742	60057.4805	59584.3477
25865064	95414.0312	92070.9062	103178.5625	111843.1094	110609.8828	108088.1562	119029.3203	118764.9609	128915.9375	110155.1562	145094.7188	69041.6953	99344.7031	138478.1719	131522.3125	86696.3594	153713.7344	122714.9766	66665.2344	118739.7578	92832.9297	125871.1484	113185.3438	99088.8984	63680.0273	95063.9375	95268.7969	84785.3984	80694.0156	129022.9375	112228.2891	90830.6719	95824.2969	109478.0938	63731.0977	80960.6328	130541.8672	113550.8203	59796.2148	54598.7188	54773.957
25865065	189607.25	165793.0625	164373.5	184180.5781	135161.7031	130001.6172	197235.25	241856.0156	151185.7656	172474.1094	142519.1875	129319.5234	153800.8594	201087.0938	200278.9062	133514.7656	241450.3438	158112.3438	103254.5156	162714.4219	162649.1094	125784.4062	121319.6562	178314.3281	138128.875	83456.0312	147649.4219	103830.7344	187460.0469	166828.2969	139082.2969	168774.8438	125439.5703	190701.0625	184334.3281	136549.4219	122494.8047	150003.3438	70927.2656	66536.9766	98271.4453
25865066	128106.5703	42023.9727	113613.5703	142179.3906	69702.3047	104030.1172	85235.5625	72743.5078	108094.8906	43278.8398	123213.3047	146992.9375	61525.8047	69172.8984	81000.375	94006.0391	102703.2109	63572.6445	69623.8984	118438.5625	45976.375	120842.25	41318.5469	65495.6602	145451.4531	49934.0703	54392.5547	35578.6562	67207.6172	91515.1875	76031.7734	27677.5801	116109.2578	73776.4688	75254.7734	80803.5703	152557.6719	51308.082	108391.3438	87975.4297	88957.6094
25865067	171796.9219	117568.1094	116694.6719	113025.7422	117176.1484	114566.6562	164830.2031	130786.2031	136022.7656	155660.4375	131627.5312	117879.3828	151758.5156	160904.875	117121.6719	123012.2734	140059.9688	122388.9531	127075.5938	95434.4609	128662.6094	172944.2656	101140.5703	147462.4531	55613.8867	202968.4688	133222.4062	165350.5625	169045.5625	121887.1016	107840.0781	160405.2344	143371.3906	170570	118937.3359	161777.8438	149570.0312	98938.5312	53018.1055	46021.7734	48275.0234
25865068	87439.5938	125811.5391	121173.7656	62894.4141	80010.2188	135009.2812	158344.2969	167659.7812	65214.5	88400.4141	90951.9844	108028.0547	143014.2656	120489.4219	109022.5	65277.0742	126588.2109	75958.9844	60600.4609	77458.7344	123290.5312	83662.6719	74875.9219	89095.1562	124453.5859	67766.9531	51890.1953	65643.1328	80459.2656	106891.3203	119820.2344	82852.9609	100178.8906	97846.7656	83990.0547	81692.1406	83357.6484	90181.1719	105604.2344	96198.6484	123155
25865069	73836.2812	80949.4297	65114.5547	71835.8438	76204.5781	82356.8672	78684.2344	82572.3984	84549.0938	78167.5391	98993.9062	63570.9062	79553.5156	86151.9609	73548.0547	72874.6016	91515.2656	83522.7969	59941.1406	85041.4375	67673.0781	90847.5156	79282.5156	67222.4141	54855.3398	78145.0391	77107.1016	79778.0938	61869.8867	71397.4688	64796.1992	80162.3984	79613.0703	80226.6875	79033.4688	66144.5781	88198.3438	85906.1406	57838.9414	51821.3047	54240.8867
25865070	137445.2188	92320.9766	128725.6406	96493.125	98763.7734	127285.9219	141664.6406	138797.3594	128800.6953	123292.2656	129184.2344	134410.5781	154964.8594	129151.8125	121458.4922	142632.25	144906.7344	134115.5	116205.8125	83936.8594	129048.2266	168406.6406	119747.4688	129470.2031	69306.5469	215441.1406	77268.0391	170006.2188	145720.5469	102652.8672	116173.6875	155828	158949.0938	159132.7656	117993.9375	155082.75	159902.5156	101323.2422	62118.9922	47086.2773	38805.9805
25865071	19394.3945	23552.1719	59795.0508	16298.1201	39373.0742	57781.5234	40723.4922	46240.5625	44774.4219	15228.8936	37113.4531	31165.1035	45279.6641	43614.5625	57551.8281	4234.5811	28741.4805	49312.8555	7329.2759	28035.125	34947.5195	31968.8711	20084.9727	23236.168	18547.5508	6075.8843	5863.8682	13495.4404	18776.2227	30945.7539	42981.2188	9888.501	44967.2148	40411.4023	15891.8994	5258.5693	43910.3164	39388.6602	63992.1094	53691.7188	37810.125
25865072	46808.2773	38574.6328	52227.4219	46961.6797	48565.75	43876.4844	37972.1094	48307.0898	43442.7656	50268.8281	48022.5703	38817.9258	46227.6328	37906.4766	42151.5859	34006.707	40103.0703	32578.7969	42079.3438	45901.4766	39245.5156	41189.2305	34488.9961	35864.8008	25689.1855	35507.5664	40181.8438	50414.7188	34502.4297	32678.9258	38709.0078	34233.6836	49135.793	45180	29212.4746	37947.1797	35708.8633	39468.2266	40895.5742	38973.7617	36588.1406
25865073	101333.4688	58915.2734	77792.9531	77111.2188	39174.1719	79752.3203	70124.9219	75153.7578	67781.2891	79610.2812	50379.5312	59425.7461	79700.5312	95528.8984	98466.5234	30035.4766	61537.1016	53972.8945	56324.9062	52948.3672	78812.5078	74596.2031	64389.2422	66762.8359	38993.2461	33673.7344	55378.9141	56014.1875	64512.8281	62831.0312	58080.9453	56484.7383	82821.1406	99361.5781	41010.1172	37340.1797	54042.3008	40033.1094	64961.4688	63963.1562	62737.0078
25865074	126436.2891	110571.9141	109003.1484	117187.8125	111310.0859	114381.2656	82906.6484	114587.9375	79982.3516	97657.7266	49079.1641	116089.3047	102421.2109	109223.0391	122937.3594	85730.1094	91528.7109	108679.3906	99603.1172	80590.0781	96076.4375	104024.2656	105050.7188	92979.1172	69549.8828	82427.3125	94956.8047	127869.9141	124115.6172	98479.75	83495.5469	97440.2422	133089.3125	130013.1094	78563.5	102870.5625	73984.7109	69132.7969	110313.8594	108260.0703	108236.625
25865075	92198.3125	84062.7734	96381.6328	62656.7891	99010.7188	90107.5938	111728.3828	88371.375	93956.2578	91455.25	114676.7266	68432.3047	102868.0469	92247.7891	98433.0859	77535.7344	80074.5	82654.2812	77310	103544.5312	91219.4297	80255.8906	66758.4219	81680.2969	79288.7656	71574.4609	74934.7656	67293.2812	69281.4375	82966.9453	100251.6719	74937.1797	82632.4766	104844.25	80092.7969	70941.625	100750.8672	98222.8594	61775.6445	57051.7188	50426.9922
25865076	98092.0391	54593.9492	137009.5312	146932.5625	163310.0156	155967.6406	127226.4766	136734.1094	162109.5469	52153.8672	181815.4062	61052.7617	143623.5938	153420.7031	158106.0469	37716.7383	64646.7109	142269.8438	26791.7754	133863.625	132992.2188	138674.7031	82610.1484	109763.3125	143709.4844	39377.1602	38660.2188	47970.3828	67161.25	170388.7656	127482.25	22006.584	146655.6719	136876.5938	34409.3789	29545.4824	143046.5	144629.5781	41546.582	41052.2344	40199.5508
25865077	190770.7812	138472.1562	213346.7344	174155.5312	233285.7031	183210.6406	216500.6719	180524.6562	225830.8438	148652.7656	216998.5938	215738.6094	174677.5781	160846.7031	177581.7656	208073.9844	184351.4688	192688.8906	157459.7188	196655.3906	170317.8438	160101.4844	160884.0625	194895.2344	158339.1875	181780.6875	195077.4688	210877.6094	148549.8438	172810.4531	175875.4375	178996.75	227311.7812	204877.375	164232.5156	170578.4688	212593.4219	205750.4375	83735.0547	74184.0078	70663.8984
25865078	110718.8984	99874.4688	24472.0469	145853.375	27154.0801	29005.332	19942.5254	20277.625	112873.5156	26346.3301	150250.0781	30318.5645	34121.1289	19587.8652	95481.2734	35281.2305	114151.7031	30242.1523	24058.7207	162165.1094	102746.7422	32925.8164	121099.3594	92802.2188	77190.5	27183.5801	28876.9824	37731.1641	21716.666	98092.5625	143838.2969	23893.4043	35168.2266	23352.6484	149333.9688	112312.3125	93506.9609	22047.8125	103853.2969	94281.0156	67001.4922
25865079	100433.3984	50060.6211	138269.5312	129330.875	59595.5117	149686.5469	116809.1641	117054.6641	125049.7734	50987.6758	76945.2812	51504.5977	123448.1484	159326.7344	151974.5312	15030.1797	48275.6719	98081.1953	24977.2754	74210.5703	127858.6094	89472.2344	68960.7656	105401.1172	57937.1562	18772.4551	23861.2031	38181.8789	73813.7812	112535.0312	94048.4375	24383.0391	142259.5781	162162.125	21963.7324	17894.8027	90403.7812	77256.9219	145648.0625	125021.2812	126755.9375
25865080	103242.3359	58818.8281	141315.3281	146110.3125	167623.7344	179096.5938	187040.1094	137089.2812	165308.7969	83458.9922	203933.0469	73267.1406	157970.7656	153209.2969	177863.625	23769.7871	79105.7656	119718.1875	19617.6953	142875.3281	131690.8594	133247.3438	65191.1094	118998.6875	93400.8125	20491.5547	28544.4102	34378.3555	67666.7969	167963.7031	129066.4688	18053.9551	143143.5938	159049.8281	23138.7266	15168.875	141883.3594	181189.4688	69666.5547	66486.5938	69526.3984
25865081	6116.9355	5076.2905	5690.875	6609.8081	8244.3242	4470.1519	3220.3335	2886.2766	3434.7336	2134.2986	11383.7119	6355.4214	4865.1572	8292.124	3888.9895	12074.2979	6369.1562	1670.1365	3147.3005	4597.6558	2718.8557	10791.0947	6549.5972	11515.5811	3441.2244	5456.8496	3197.324	15227.1406	6800.5405	4955.9487	2676.9121	8618.0186	4943.9609	4217.4092	3343.4084	4121.1753	2445.0254	4853.4536	155354.9375	143934.7031	137820.5938
25865082	175496	105162.7734	136164.125	91516.9766	117966.2656	118602.7109	110234.7969	113204.6953	135728.0469	119997.75	91768.0938	113444.1562	164215.0625	94955.1172	122583.2578	128741.2578	93520.0781	122637.5312	101199.1484	86722.7109	97260.8281	121228.6719	122503.1328	123061	128405.8984	110489.7109	133103.2031	155012.8125	89753.3594	111201.1875	73516.5703	116398.7734	177359.0469	131831.5	116822.0312	136014.5156	77288.8281	104955.2266	74595.5469	69840.5469	67703.8984
25865083	94535.6172	68903.8203	101748.6172	116942.9062	61473.8555	68996.0703	74085.8672	93091.8203	66478.7188	81642.8594	117849.2969	101672.6406	52448.543	57024.4688	80046.9219	64512.2305	101303.4453	47513.4531	45728.1836	99372.0625	37191.3672	98813.9453	56435.3516	51533.75	139910.375	31349.2969	40085.8242	40822.3594	64227.9844	88394.375	64712.6602	21231.1641	68983.5938	52708.3828	76598.2812	79482.7266	136636.3125	35955.0938	65346.0508	63192.4766	75377.1016
25865084	77935.5859	54204.6602	224079.7031	197670.4688	212553.0781	158535.125	164460.7969	190854.5	190363.0938	55219.7617	164919.0156	53422.7578	146309.75	176281.7188	198731.8125	28873.0195	70070.1562	163661.75	42636.6094	156478.3125	107688.2891	120410.9375	50856.9727	81455.9609	84515.7344	24386.2324	44021.0977	66595.7891	54774.4297	156977.5625	178411.8594	28093.3809	192389.9062	196983.4375	38426.2734	40638.7383	157375.4844	156018.7656	62600.6523	72627.1719	73979.3906
25865085	190092.8906	149871.4375	358571.6562	329583.4688	421864.3125	523186.4375	425748.5625	420830.625	611505.1875	161382.3594	524997.3125	130319.8828	379141.5938	552751.5625	401151.75	119261.6328	274786.9375	570332.875	118319.9453	442271.0312	444676.0312	428793.4688	216341.1406	302966.1875	407707.2188	153567.1719	115034.7266	176112.3125	185508.375	437361.1875	346401.9688	174767.0781	423634.4688	476783.6875	203113.0156	130487.7734	622635.9375	413657.0312	356719.3438	274517.8438	257452.2656
25865086	161827.4375	108357.3594	158531.8438	112264.3047	190149.1875	170055	172532.7656	129240.2344	178337.1875	117921.6797	182737.0781	222302.75	141147.2344	103825.0234	136183.6562	207136.8281	141381.1094	164291.3281	143746.8438	155295.5156	135681.3438	155506.4375	171494.2031	159564.4688	110232.5	178758.9844	168125.5938	181946.8438	129785.3125	162778.7344	141601.5	160468.125	168394.9531	133958.2344	118465.0625	132162.7969	183959.5938	174224.4688	89552.0078	72509.7344	61342.9766
25865087	94653.2656	122673.6641	100031.6406	139890.7969	113795.625	107510.3438	91533.3203	119523.3125	84804.5625	138596.1719	127076.2969	89117.1328	134551.2812	104782.6953	137395.1875	108734.0234	93177.75	117077.3438	65742.5234	128489.2344	69277.7188	73910.0312	106545.3672	62369.4375	113717.8359	49999.3477	100371.4609	69967.375	70842.9297	155462.8281	141772.375	64092.9609	107122.9609	92945.1797	108976.2656	65337.8984	55928.3867	114163.6953	85756.5781	83929.8125	78440.125
25865088	253930.0781	88140.1641	192973.9531	247369.7656	94961.4922	173581.5469	130958.3047	173127.6094	81455.7969	154834.6562	213845.8594	247900.0781	150462.1094	97033.0625	184743.8125	155605.3906	110555.5859	79244.2109	108415.1719	224995.6094	51397.4492	115789.1406	137052.6562	102229.9531	288022.6875	80938.4766	52257.9141	52014.8906	113022.6719	157526.6875	142837.8281	23649.0547	173610.5781	119123.6484	169170.2344	98063.3594	278717.75	86139.8438	115639.8594	104356.9688	97047.0781
25865089	74833.8359	70101.4688	87841.4453	79740.4062	74265.2266	82166.6797	57513.832	100591.3594	72687.3594	58353.3398	87784.5703	59945.375	80895.5469	45837.8633	65313.6445	69009.5469	75693.1328	77197.6484	81795.7031	91147.9844	54771.2266	65538.8438	65513.1367	69966.3359	59473.1914	62820.4023	76448.5312	71775.6953	58432.1836	61204.1172	93603.0469	57759.6836	80950.7812	93692.8672	55802.8398	58053.7305	66108.1484	79500.0859	67569.2422	63690.3438	41538.9727
25865090	184942.3438	155944.0625	180882.2656	106985.1875	188035.3906	173160.9219	151289.5	176126.4062	172813.0938	189972.1406	21329.1895	164634.1406	180902.2031	134892.2188	124044.9062	151292.8906	161409.9688	134690.0938	126780.3047	109374.6875	149283.5	181972.7344	149179.9375	128118.5859	72203.2734	139169.875	149799.5781	196855.9844	136134	85640.3828	125211.1094	140904.2188	190410.625	153471.2344	77361.4453	95884.7734	94016.75	145176.6094	63019.9688	66725.2422	66098.2188
25865091	100717.4688	83080.3203	88315.7031	84638.0391	68149.3984	87471.7344	135722.0781	106111.2031	89098.625	96363.9219	89110.8359	90959.1719	123783.75	124117.3281	92182.6875	91684.0859	108548.1875	91977.5703	91965.8516	74244.0859	101183.9609	127820.8281	77549.9062	112099.9688	41692.6328	151398.8125	61940.4922	132626.1406	132461.4219	92727.0859	82739.9688	111027.7188	110092.6016	138205.8125	92393.8516	125416.4844	125839.2188	75834.1875	33954.1445	31660.3711	33090.6484
25865092	56852.9336	40768.1172	62512.8516	62483.6641	51902.3828	49279.0078	38203.7109	51157.8398	54971.8125	42479.8516	75404.8281	77402.1953	41603.5273	27146.4375	54250.5859	50269.6094	60874.1953	34664.9336	34888.7031	44592.7266	20134.5039	68205.0234	47412.4922	34761.3047	49560.2422	30258.5625	27493.6543	32075.8906	34464.0938	40277.8555	42048.9219	18780.6797	53963.7578	33211.0078	48484.2617	44432.3164	88910.6406	31686.8672	53042.1484	33735.0078	40406.4375
25865093	126416.3672	89378.4922	127486.6328	164422.7656	105015.9375	107298.125	112119.7891	109860.8203	107637.6797	117576.5156	177921.6562	159342.6562	92554.7734	61067.6797	123573.4219	88803.8516	114755.8438	61736.5312	77537.0234	131458.7344	55383.1992	145972.6562	108420.2031	88515.1875	234202.125	59938.3125	69773.4844	59204.5078	96867.6406	127113.0938	88007.0703	32827.875	108266.7734	82297.2422	118083.8438	131098.2031	171191.5312	58788.4258	104222.1484	110258.2969	121036.1875
25865094	151508.2031	104715.5391	127283.9453	95177.2812	111376.3984	136099.2031	103211.5156	114960.6875	139467.4531	116582.8203	94188.7344	121515.5625	138512.6562	101657.8359	120835.5	145918.875	94904.0938	136161.7344	106003.9375	95019.1484	112426.9297	125907.25	138940.5625	127303.5234	121419.4219	123803.0391	129457.4375	154207.6719	104708.7969	132912.4844	79705.1406	113944.0781	153003.7969	114171.75	114815.8984	150803.6562	95896.2266	115905.6328	86823.7031	86565.7891	86338.3828
25865095	235294.2031	217656.0938	260429.0156	247715.2344	237746.4844	334357.0312	348103.625	305038.3438	400247.5312	243480.2812	385693.5	161879.9062	305714.4062	351745.9688	281825.9375	76801.9609	322169.625	313546.7188	73786.8438	287043.75	329153.1562	385924.25	215797.9688	192739.8125	101885.4688	96747.7031	80819.1406	300107.75	250724.6719	307408.25	205482.2188	125569.1406	370592.9375	336009.125	223431.7188	91544.9375	397127.9688	260982.8594	227549.0781	221961.3125	242443.125
25865096	177913.4688	155808.5469	274182.25	180017.7188	264888.875	211179.0156	222042	164210.8438	242212.8438	143141.3125	200414.2969	247534.3438	160368.1719	179900.9844	215247.9062	215573.1562	234309.3906	217044.0625	148689.3438	211935.4375	149483.3438	168132.1719	175054.3438	176799.4531	117657.9141	187266.75	178389.2188	240777.0469	145012.875	184643.6562	219109.5469	190395.9688	293128.9688	213826.5781	161156.6719	234053.375	234377.4844	221486.6406	120389.8984	109727.1016	80857.0156
25865097	34871.5781	29546.1973	35855.207	34959.6914	32812.0469	32845.7578	31546.5391	34490.3398	31509.2715	35569.4883	30638.832	32304.9414	33343.7695	29691.2559	30917.1504	28304.2363	32106.6875	25089.0234	32173.2637	32145.2617	26785.9531	31646.2871	27546.9453	30418.0039	17497.9043	27530.4883	34303.125	38037.8594	28563.2227	26903.6055	29511.3145	26973.9824	30761.1543	34683.2266	24649.2559	31700.2031	26859.9395	32974.8555	31071.75	25837.7852	29240.1719
25865098	128639.3203	85373.5234	104945.8672	142803.75	76366.5	106861.3984	87738.5391	92965.9062	75084.9531	85565.5625	150889.1406	168640.5938	65035.8945	75306.9531	103015.7891	99230.2734	121153.5391	55184.3125	79373.4297	124440.0938	36553.3438	134965.2188	105990.4375	75562.3516	174931.7812	63802.9414	54135.293	56562.043	81604.7812	102317.7734	82046.9766	26174.293	86820.7891	60888.7266	99435.8438	100821.5312	186881.5312	44125.3828	75724.8828	70862.3672	71682.4609
25865099	136090.6719	62095.5703	118675.3828	140556.8438	62466.0508	143677.9531	145549.2812	150878.9844	120463.6328	87448.0312	77383.1875	69270.9688	131865.75	150821.7188	148460.8594	17424.5469	66749.9766	90534.8672	39442.1914	86186.9297	169783.3906	105184.7578	82522.1719	105989.2578	78654.0547	20119.3848	32369.9785	50539.5352	83030.5391	107774.5234	106790.9531	33239.2617	131540.5625	141803.8281	34532.5234	27787.4668	82646.0781	72253.2969	106655.2422	99876.1562	132951.4219
25865100	176861.8125	176466.7031	173009.2812	154969.9219	192398.0625	183304.1719	155056.5469	176425.9844	169048.2656	201744.2812	217991.7812	186097.7656	179895.0781	142347.4219	170182.0312	176247	162177.875	143519.0156	144761.6719	165482.3281	128081.4062	182565.5	153329.7969	160199.4531	75361.7891	150678.3906	190701.5312	150245.2031	136142.6406	172448.0781	147099.25	113782.2188	162468.3906	174736.0938	119658.5234	101097.0156	162086.1875	191083.5469	55066.2188	51585.7305	30463.7754
25865101	146894.9375	108719.0859	130055.5625	129593.5156	100104.2266	119375.3359	104237.4375	115403	120696.0859	108299.2266	183788	164104.2969	100100.0703	82521.0391	115154.4141	114950.4062	124688.9531	76665.3984	80682.1016	135059.4062	56184.4102	142288.7812	112013.0312	100168.3203	174579	64765.9102	73491.1406	76202.9141	87835.3828	116797.0078	82287.3047	40319.1406	113009.4844	79750.1875	106391.3359	90958.0469	173990.8125	63177.6797	63398.082	51448.2852	59292.5312
25865102	50929.5664	36112.7539	110870.0781	93686.375	112442.7969	106922.5703	113364.7578	109569.4531	122194.6484	45025.7695	103262.4688	45478.7891	82039.8125	101033.125	108863.9844	34745.6797	64917.3789	99578.2578	33518.8789	115542	95651.2266	77541.2344	47159.8828	67729.9297	72751.2266	33151.7891	24111.584	48051.4766	55543.4414	91943.3203	91100.1406	38780.5156	115299.1172	127477.3281	36634.0898	38985.4336	143685.4062	110028.7031	92696.2891	86200.9531	80532.2812
25865103	72049.9219	68625.7578	67084.3359	61204.5586	70809.2891	67840.4766	94969.2422	57785.9922	72378.125	74493.8516	78335.7266	52040.3203	81582.6719	74847.3438	75242.9531	57275.1016	61002.5156	60933.4609	50969.5273	65622.0859	76409.7344	61190.6016	58997.0508	63115.7891	59637.0586	57633.0352	63322.5508	54980.7773	64987.3711	81866.6797	63514.4922	55613.4141	52702.4922	76532.4453	61973.7109	65718.4688	76343.8203	65171.1758	47362.1055	44669.5312	50105.6406
25865104	21620.3457	19327.0605	58859.4961	57167.832	67327.7344	93703.9219	68138.1953	70785.2344	101044.0469	20109.6582	71465.0547	17981.4863	53277.1211	91981.1953	56973.2852	17684.2852	34664.5234	94764.7578	16425.4434	76501.4297	85570.3516	57980.3008	32596.9238	41457.1719	68886.2969	25505.7871	16843.3496	28306.0215	26396.4648	75352.2266	50663.8984	27592.1406	70864.1953	71292.8672	28535.0117	20551.707	106537.2734	64624.5703	77550.9297	69113.8203	66048.8438
25865105	187463.2812	129635.7656	131031.5469	129385.0078	138982.1719	151771.6562	110729.2109	129925.7969	101149.0312	139809.2812	91004.1406	137434.9531	146694.6562	135132.6875	139604.9219	122403.6719	119178.3828	136238.6094	120452.7656	97769.7734	115237.0156	142740.8906	133210.6719	144955.875	110561.5156	104526.8516	122776.9922	129877.9141	118678.625	116807.7969	119340.2734	113163.5547	140685.6719	147127.0156	92791.6719	101462.3828	103097.125	90137.3047	85491.1172	74308.625	72495.4062
25865106	73076.1797	64527.6328	69744.5312	45426.7188	57934.1367	75016.1328	61664.0898	69001.9297	55755.957	60139.8242	77248.9297	48902.2266	79043.3984	80069.9062	62802.7266	54983.4258	64810.6758	88992.7734	50934.1406	66318.5703	73514.4297	72569.625	77129.75	63443.4609	69672	101168.125	46734.9453	100477.3828	56955.9766	65272.0859	91581.5859	85098.6484	66177.5703	67579	89554.0547	84959.0156	82762.0703	76180.5	64240.9492	49462.3789	37312.9492
25865107	74594.7188	88037	107739.8672	61935.8125	72422.2344	106256.9844	99740.3281	110835.0859	61923.2969	83539.2891	82001.3203	100316.2656	107312.7812	92920.6875	99526.8984	64047.0938	94592.8906	74788.9453	72457.2656	68757.4844	88420.9219	78625.8594	70706.7031	78686.625	77932.4219	59123.7734	58974.207	54632.707	74128.3438	85247.7422	87737.75	66785.5859	82254.1641	81571.0625	70220.125	53545.207	78051.0938	71282.4453	91216.2656	83474.125	85171.0703
25865108	423989.6875	292419.5312	324188.2188	290868.4062	287542.0625	303525.5	307792.4375	313870.0938	346772.4062	308543.7188	371280.4688	372580.75	296689.25	268579.2812	279310.4688	294217.1875	345577.5938	194970.5312	170864.4219	322666.5	139527.9844	412765.7812	257838.7188	291339.9688	427981.6875	182876.7188	194000.5625	181981.2031	195304.3906	286156.5625	277821.5625	100630.8984	282908.8125	199705.6094	300143	292805.6562	435744.4375	176716.3281	63740.6055	47444.25	40427.9766
25865109	218456.5625	231844.6875	220950.9219	220030.75	225837.1875	247299.4844	231859.1719	273630.7188	255538.1562	217509.2812	238959.6875	191729.5156	258317.7188	271148.875	238428.5156	232828.1875	234429.0781	265611.0625	173167.5156	242417.2031	245506.9531	221483.4531	220859.9531	232824.0312	212695.3125	168471.8281	212655.9375	162430.8281	214195.6562	204520.0312	218111.4688	189324.4062	221703.5469	217561.1875	221238.4844	136066	207848.4375	248468.4531	176237.6719	141456.0156	140463.3438
25865110	312850.0938	239624.2188	379347.7812	288583.7188	414612.3438	310201.25	400679.4688	298747.125	375276.7188	259832.5312	380608.3438	368185.5938	305885.375	295111.5312	293582.4688	348000.1562	330476.9062	348151.5	272388.0625	346211.625	315150.5312	274281.5312	291749.4062	355765.0625	314657.375	323048.25	332966.7812	355168.125	257669.4844	305523.8125	337066.4688	317029.375	378585.875	372965.875	283010.8438	304103.375	372466.625	391996.5312	174845.9688	162710.7812	155872.0938
25865111	2816.3181	7939.5654	3567.8931	7984.4399	6539.0996	38603.0547	5300.1875	6371.1992	10899.3564	5082.1899	7588.0762	11710.3066	5675.5269	16235.5596	4138.729	16448.6152	3732.2141	13848.8389	9475.5293	7036.4316	19457.7988	7439.4155	17269.9258	17306.5723	21760.9941	16353.9336	6927.6064	6308.5557	20451.9434	18896.5371	13838.2578	5029.8198	2986.6738	4794.543	6705.8711	5438.7446	9064.4824	31039.3105	95214.8281	69962.8281	66645.6406
25865112	224621.5781	202601.2656	272399.8125	214564.8906	286612.125	287188.3125	314453.3438	265822.4062	318017.7188	269561	351919.0938	233091.6094	263965.2188	243467.8594	268334.5625	297292.3125	309206.0312	273759.75	230921.4844	325052.0312	249653.2344	279461.0938	217891.5312	230811.625	225468.5312	258649.5938	237751.9062	284644.0938	197062.5938	261181.5938	250489.25	283509.875	295290.9688	293675.7188	234017.4844	266436.4375	357844.7188	295532.1562	108928.5	98428.7734	86256.0469
25865113	258673.8125	185814.4062	242366.9062	244644.2031	255269.7812	287750.4688	221629.9688	204783.8281	255520.7969	269143.9062	264623.8125	240236.7656	291822.4375	239964.6406	241196.6719	87330.4141	183651.3281	305052.4375	115326.3359	222165.7656	254584.7656	276006	238718.9062	269825.9375	216714.4219	46366.418	103355.8828	139517.1562	205575.4375	235501.1719	217576.4062	69812.75	198796.5625	202951.0156	112344.375	44851.9609	231391.125	160464.2344	183367.2344	154719.1875	165217.5938
25865114	92794.9609	98585.9844	102307.5156	103712.9141	115348.6875	95482.3281	81412.125	98180.0078	93979.1797	82746.4766	114647.0078	79834.0391	96096.8594	99363.3906	93486.6328	85233.6016	83244.125	82037.2812	73897.3203	96333.9375	67702.2812	95673.7656	74809.2578	68811.6016	80974.3125	78832.6562	100650.9062	100248.0859	79002.4297	78525.0156	108048.0469	83655.4062	78308.1875	99284.8203	87771.9453	84216.4844	76553.4219	99462.1875	58494.6172	59162.6953	57470.3672
25865115	40719.2266	35446.3398	33271.043	40322.9219	45692.6836	46761.2812	54579.0859	39224.6875	52820.0703	47921.5039	77512.7969	46657.7227	47579.957	40299.4727	39012.3281	61421.2578	59054.4922	49469.5039	60671.3906	58229.2656	44136.2227	55499.6641	49128.3477	40667.3867	46263.375	52328.9453	48081.3672	56027.2812	50834.8438	37979.3008	36986.9062	63599.3867	49809.3672	47506.1094	57311.4609	59242.2695	67748.7422	55838.4062	83387.5156	78872.6406	76532.3828
25865116	125197.6016	121875.4219	126834.7266	127868.2266	146099.625	142937.5469	155077.5156	150588.4844	164517.875	154063.6406	173179.2188	87796.1562	128797.7891	161981.5781	151073.5938	129406.4297	175953.2344	150166.7188	91890.7031	144595.6875	129388.8047	160148.4531	145722.0625	109137.4141	124111.9922	125512.5312	122432.9141	112199.2109	103578.9844	127214.4297	126318.1797	150328.8438	134790.2812	140288.8594	122155.5234	118588.7422	158592	122828.0547	83805.9219	71141.6406	78636.4062
25865117	155962.1719	177690.7812	148093.5469	206798.9375	180261.8125	139174.4531	159039.9062	219184.1094	155707.2656	196929.8594	162225.375	142549.4062	168435.5312	169957.7188	187351.9531	132518.4531	131970.0312	126755.8984	128628.8281	167391.4375	115337.8672	135100.9219	119188.8672	126814.3047	96956.125	54841.0508	173562.1719	89728.0078	92825.6562	124152.9453	129626.2109	94120.0469	212239.2656	181384.6719	106446.5234	60879.9531	110744.8906	165259.5781	80433.125	75165.4844	70208.3203
25865118	55882.6445	44060.6406	66576.8281	76797.0391	46691.4414	50122.6602	42457.3477	59818.1523	56878.25	48211.1445	70101.2578	79230.2266	40887.2148	38442.7656	52401.0352	40446.9727	60329.1523	35991	35413.6602	67593.6406	24829.5781	64622.6016	38749.5195	32408.1777	65746.375	21479.1602	26482.8945	34770.2656	41806.0625	46723.8047	40417.4844	13589.6367	63081.8633	33215.7539	50402.6094	47922.875	93818.4531	29410.0488	49974.7891	53450.9961	56492.3555
25865119	108270.1328	71897.5156	91938.0156	112571.8672	71151.5391	77473.6641	75600.8047	83198.2344	78052.7891	80663.8672	107626.5469	109321.7188	57538.9805	62547.7188	87237.6641	73066.8906	102881.2656	46256.1016	65720.125	90978.7812	35632.3125	90508.2734	66109.8281	66878.2266	100990.6094	40516.3359	51498.5977	45469.0742	65169.4844	87890.7969	75823.8516	34925.0938	77711.7109	61814.2031	88508.3984	85842.5391	121126.1719	48779.543	70343.8984	71823.6797	74308.9219
25865120	82093.5781	75934.0156	128966.7188	111439.6016	117007.9766	109849.3984	118089.1797	116563.2734	101240.7891	73426.1094	123282.9297	46610.2461	82556.3203	109234.6328	126988.2344	34167.9766	87941.2578	69685.2969	35572.668	76998.4453	70235.3438	92598.6562	69511.9062	72481.7266	58716.8281	22919.1465	27667.6367	44109.9805	62650.3008	75700.9062	95572.7578	25036.0469	99942.3047	115258.2812	37666.832	30539.5801	108095.4688	97095.4609	112651.125	88740.7422	102952.0781
25865121	63111.6602	61003.0781	88096.6875	60301.582	67540.8672	56901.0781	81543.4844	103332.8203	58771.5859	70351.7656	74557.2422	65886.5625	72981.3984	68206.3672	72883.8594	54546.2852	64162.3398	62418.8906	58627.4102	93326.7344	63391.5391	46462.9844	49404.9805	50422.5078	71427.5156	53580.3555	43941.6797	80392.9219	66022.3516	73909.6406	88039.0078	44461.3398	81750.7266	83348.625	92209.7031	80714.2969	98463.3984	76422.8047	51011.582	48120.043	42213.4336
25865122	61915.2812	80363.6094	94005.6875	54183.5391	65015.5117	117544.2812	103610.2031	120111.7812	56263.3828	71096.3672	68019.6406	94765.0234	91023.9844	89740.9688	97608.9531	54810.2852	97123.6875	76513.2031	64302.5547	65058.4023	106692.4453	72807.8672	71703.2344	81710.7109	81465.7891	55835.8359	52147.5156	51519.207	73896.6172	84804.1406	86006.6172	60317.3828	68939.1094	70166	70429.4297	55920.9023	83597.0312	69574.1328	80784.9922	78564.7344	85245.3516
25865123	203585.5781	191150.7344	178776.9531	199033.8594	211569.9531	270437.1562	230365.3594	213088.7031	257746.9219	235863.9688	319208.9688	200561.3125	218747.9844	203639.3125	238429.6094	299177.5625	235033.0625	228445.375	245244.8281	258689.8125	216386.1875	258981.4062	219671.9062	213408.4062	190181.2656	257928.7812	228840.6406	255841.375	191363.5156	244612.25	194387.0312	261471.0312	197584.5312	189203.9844	232150.6406	232151.9219	284919.875	238161.2188	93380.9688	83039.3438	76383.8047
25865124	162089.6094	118295.1875	102625.0312	113715.4297	127927.7578	140721.2812	79599.4531	106993.2344	78825.4766	116297.1016	81519.8047	130934.1484	121670.6016	128179.4688	138996.9062	103171.7891	80045.6562	112388.4922	114401.2656	84215.3672	98991.7109	102569.1016	116522.25	117913.7734	82774.0625	76295.8594	118037.6406	114308.8281	103286.6562	98087.0547	98738.6328	92030.7969	115975.4297	112274.7422	79495.8203	76202.8203	77295.6641	76403.4844	119140.4453	108604.25	101328.7812
25865125	134714.9844	114453.7578	137235.3438	99659.8203	125474.1406	126032.1016	127400.875	121662	122139.0234	137073.6562	122989.4922	135885.2188	140821.9219	115995.7812	134548.4375	145298.5469	142445.9375	135291.8906	133557.8906	127883.8203	136838.9062	142479.2344	143670.0938	119713.1016	122615.4531	139477.125	124975.0781	148702.1562	132747.1875	131529.2188	92046.0547	137238.3125	148346.6875	135108.0469	129196.9141	144228.9375	141746.4219	113950.2188	99259.5703	89819.6172	93445.5312
25865126	137769.75	70429.9531	140514.7969	178074.3125	59778.6016	97804.5391	87422.2266	126626.6562	59196.8047	88882.6641	110185.5703	168175.3125	91267.0078	59465.2656	139210	94614.0156	69354.7266	52274.4688	75386.9688	141084.9375	36989.9141	69743.4531	95110.9609	68873.8594	166644.4531	69292.8125	41248.2344	38158.1094	106016.9219	113867.4141	89032.2812	24883.8926	139103.9844	109872.6562	144674.2031	77052.9141	151078.0625	78720.625	84511.9844	83920.9688	83151.2578
25865127	186861.125	161623.0312	201879.7344	200403.125	179346.3281	306272.1562	272732.2812	231280.2344	369968.4688	184782.7031	315399.8125	145994.1875	243136.75	292917.75	236020.2656	68658.2812	257389.375	272547.2812	69945.2031	237829.5781	246775.2188	313867.7812	201606.0781	167836.9062	68152.375	95688.125	64550.5391	269206.125	189129.7031	248524.4375	168055.4375	106142.6016	310901.7188	263679.2188	185556.3438	65860.2969	331972.125	235328.8906	216834.2188	221080.875	193265.5156
25865128	128962.5	78473.4688	117832.3047	142947.9844	78101.0781	87334.8516	94972.0703	123048.6484	67821.1719	89189.8438	130878.5938	139216.0312	85013.6172	67815.9688	93778.5469	78496.9531	96335.2266	55913.5234	68217.0312	108465.2344	52544.8828	107658.9141	84901.3203	64059.6289	206828.8906	45015.0391	46038.0391	58522.125	69440.6875	93109.8203	71963.2969	20832.123	108007.9531	74249.1484	89258.7031	89004.0859	156011.7188	38386.5781	71027.0156	65832.1016	84371.3125
25865129	127363.7109	169025.2031	216651.4531	147136.3906	186648.2812	142435.625	177649.3281	164288.5312	184699.3906	117521.1172	171828.25	132074.0781	132168.2656	148727.7344	180628.9062	182321.2344	176981.2031	146023.8906	111064.5469	169631.5625	103387.3438	119438.0469	124393.8281	161122.5781	113593.25	129318.4531	119395.5469	99335.0312	114744.5	129366.7188	186187.8125	107801.75	160980.5	195077.2188	134991.3281	180394.0781	147675.0781	183064.3438	73542.8281	63763.4727	63180.168
25865130	74089.9922	66848.125	141682.0781	94501.2266	148393.6562	104134.7812	131992.1875	105756	132366.4062	62258.2305	82533.4219	134928.125	86515.1094	94405.1406	106370.6797	115402.9219	102572.5	120244.6719	114318.5547	100213.0859	90764.7109	82562.9375	100222.75	97551.75	88534.5547	114749.3047	99938.9688	153159.3125	109196.1172	117180.2812	93152.4062	108723.375	146452.0469	138984.8125	108525.8906	129281.9531	130981.2344	112083.5156	99510.5547	92737.3984	103611.8438
25865131	104021.9688	77430.0469	87116.3047	110022.9609	71749.5	89721.8828	74168.5859	84977.0938	85360.625	82391.9062	118213.4219	123910.3047	63855.4961	61334.9531	90905.9844	83539.6719	93375.9688	52381.2617	66431.8984	92076.1406	40547.5156	98633.0156	82608.8906	68852.9922	156653.7656	49742.3672	49892.9141	47620.3242	63728.168	87703.0625	75067.2188	26922.0352	67376.4688	46429.2539	83577.3438	79625.0234	134152.9375	47679.9375	89237.9766	80635	88837.9766
25865132	2522.5073	3729.543	2414.541	2495.7415	2462.7578	3095.5957	3169.9983	3684.6682	2621.6914	2698.8508	3554.8921	2238.2561	2717.7388	3980.2019	3572.2417	3321.6074	3928.6367	4394.4604	2604.8218	3445.48	3159.2063	3490.9373	4331.9658	1367.7633	2026.9404	3800.8989	2008.3851	3591.2388	2670.6436	2802.0576	3190.2773	3735.5566	2536.8752	2697.4639	4039.7808	3823.9434	3364.6335	4311.854	94727.8906	91204.3125	90272.4062
25865133	47547.4883	37357.8711	131585.2344	105371.1719	87508.3906	122261.5625	135646.7344	116956.2812	110259.9062	54768.3945	136749.4688	34055.8789	95428.9531	80202.0547	152584.0312	18581.8965	24495.6797	73560.6016	25018.377	75994.1562	130202.6641	66577.1562	44978.8164	71114.6016	63973.1836	21566.7461	29949.707	18918.207	39388.2109	135946.4062	95760.9453	22709.8125	105160.0859	117597.375	18502.498	19469.7852	110653.8984	112572.5312	43526.3906	36621.2188	43060.668
25865134	137376.7344	86590.0156	105758.9297	80812.3438	113455.7422	171944.0156	107362.0234	88954.5703	185895.1875	183866.1875	70467.1172	205471.1094	186807.6875	70211.8594	153508.1094	118060.7031	134043.4219	194004.4688	67789.9844	70988.0234	106358.1562	143906.9844	117697.7734	100349.0625	64262.3047	94745.1328	115351.2266	253630.1875	143545.2344	83921	42417.0391	119612.4453	190373.125	113146.6328	113799.4297	50021.1914	117022.2344	76001.0391	125402.9688	93458.1875	67979.0547
25865135	139400.2188	95910.0547	137647.6094	93649.2891	113003.7188	107419.3359	102992.9688	115559.2812	141471.7188	102491.4688	55609.2109	109251.4922	142105.1875	90008.9453	119093.2656	119184.9219	85622.0312	120276.0469	102212.3359	71113.6328	89203.5391	110801.9766	110087.8516	110266.5078	97564	97623.0312	120143.0938	149860.6562	95712.4062	111712.3281	67612.6016	108435.3281	188514.3906	133840.5312	110373.7422	142468.75	71921.125	89579.1484	81558.3047	72537.2656	67930.5391
25865136	275559.5625	200372.5312	160622.0781	148564.1562	194756.7344	220588.1875	145635.9375	172095.5	136565.9219	184271.8906	128983.6875	180505.2969	205269.1875	187178.0156	187122.6562	146061.0781	131669.7969	165696.0781	131789.1406	116432.8984	144979.4219	169820.125	167108.375	193035.2656	118654.7188	108220.5859	156379.9688	149962.3125	127979.1875	159919.6094	170741.0938	108264.7891	178367.1719	180123.0469	110227.0156	102485.5234	110482.2812	103797.6562	98594.8828	80742.9062	76242.1641
25865137	109637.5469	53976.2539	70091.4141	81409.0547	70523.0234	156603.7031	130335.1328	126826.5078	68146.5938	79148.5938	103714.0625	70857.4219	91103.9219	115609.2656	121459.0625	11860.0107	46368.9531	93786.9922	16795.2637	62417.832	71257.5	57495.4297	39758.4219	61174.5898	54820.6172	5089.4116	14185.25	19400.4844	34827.4922	93295.2969	138906.8281	6755.9155	84678.2344	48115.7656	17356.1211	6515.5923	60769.8242	74058.8828	97143.4531	94331.7031	96104.0781
25865138	50357.1992	60707.1992	61894.7266	48193.1641	57157.8711	56813.7969	58380	58155.0977	53235.3398	48561.9453	60288.4219	67057.0625	46322.5391	48669.1914	61907.8633	67442.7188	56942.3008	55481.0273	41010.4492	44504.1523	40257.0391	56108.957	57962.5078	46765.5664	40064.5117	63875.8672	42606.2656	61124.8633	57283.7891	48391.1953	39766.6914	49885.4023	60978.3047	48416.8711	56121.3555	60484.6094	55077.3125	58417.8555	57467.8594	46157.1875	35637.8438
25865139	110399.3125	125825.0703	159222.5625	118374.4141	135771.1406	155054.1875	125205.9297	148937	157793.4375	109662.8359	161980.5156	119575.4219	158078.2812	153539.7031	164135.9062	131330.7188	138903.4688	156579.5156	82820.8438	131192.7656	116796.4375	136293.1094	119797.7031	114527.2812	110645.5156	95062.75	91347.1094	87944.5781	98052.5078	103385.6094	134996.8125	111817.8906	152949.2656	119769.9688	117829.9609	82390.5156	134825.0469	169942.4688	109989.6406	105178.0703	71291.4609
25865140	48690.5469	46401.8242	57794.0039	57687.6797	59404.0391	57623.3555	43904.5273	50552.4062	53457.5664	46946.2148	53905.5938	44365.4102	47301.6484	51799.8008	47553.2852	47757.1758	49506.543	47505.1211	45660.9102	46213.0742	32849.5117	55549.2891	43667.2266	36642.9531	28939.877	45145.4727	50825.6602	52433.1328	42336.4023	50956.7734	52099.5938	41959.5625	56417.6641	55054.5391	44579.5117	50506.6797	39885.2578	52324.9336	39915.5625	32339.2793	35010.7695
25865141	128465.8281	100141.3984	107276.9766	72186.4453	97559.5469	107523.7812	92674.9531	96325.2188	113806.7891	100463.1016	68959.125	103593.7812	140587.1094	86296.5781	88667.6172	125213.1719	77075.7422	108144.0703	95268.1719	73042.6641	99918.8828	118972.5312	126556.4453	98800.7109	126816.4844	109904.0391	102477.1406	146293.9062	86788.9219	106337.0078	61445.6797	105854.6406	141559.5	104932.1094	110576.8359	125926.0469	64776.3555	84293.1016	71966.8828	62708.5312	71823.2578
25865142	82558.9141	55703.3047	60283.5625	43710.5312	51926.7734	68305.9062	49892.0156	53046.8633	68889.6719	57948.2148	40187.4609	52964.1992	87179.9609	43235.332	56130.6484	60669.6211	42028.6523	59819.2539	48486.4023	32607.0977	48460.0156	55882.8281	70074.3906	63184.6133	65053.9531	59855.6992	63118.2227	76131.1562	45122.9727	63662.2891	30712.4629	51533.5039	83293.1797	58871.9102	52035.3672	66950.0859	38373.5625	55192.7734	37754.7734	36541.6133	36919.2031
25865143	154230.9531	116115.8203	113507.5078	109710.0156	129631.6094	131997.7656	102487.5312	109181.4609	97622.0859	113175.5938	78386.7969	128271.0859	123414.8125	116927.2969	119331.8984	109511.8906	103239.3672	125944.7344	101481.9375	88653.9922	105915.1328	115038.1328	118347.5781	119917.1562	87345.0938	94955.4688	117276.5859	127761.2109	100312.8047	104065.1172	111915.5234	103241.9297	121195.6641	130906.4141	75278.6094	85409.7734	84776.375	87830.3906	85261.9375	81415.3516	74347.375
25865144	47930.0742	43066.0312	69540.7266	47606.9102	58370.5391	55075.0781	56492.1953	56011.9258	52781.4023	37613.4961	60723.8125	63412.8047	55169.082	37542.3203	50835.7031	54375.1602	61380.1797	55075.1133	49862.1562	53904.6445	50239.3047	55692.1094	41410.707	61650.3555	45126.7617	42321.8203	50759.0508	60299.7461	52229.8906	33537.7617	42756.3594	44152.0391	77115.5234	88345.9922	47160.75	41795.6523	68237.7266	49196.1133	49254.5195	40485.1562	43548.3594
25865145	72856.3438	55578.0195	59236.2578	47301.9375	49930.9883	61383.4883	53911.1992	52590.1172	60009.7695	57024.1836	43686.6758	53005.0391	67005.7422	47758.3633	57954.6094	68482.8047	52219.5703	54667.375	49068.0273	39282.0234	53658.0039	61862.3203	62973.8477	62256.2695	48736.3594	59150.582	70172.1484	68315.6641	52112.2891	66827.9766	39942.0977	56724.6133	63870.2109	56238.0156	57732.6836	72661.1875	40219.2305	56154.9453	41785.0078	33926.8711	38937.4609
25865146	52084.5547	73686.5859	76486.4922	38327.1484	49629.6797	90396.1875	85106.6641	100152.2422	39005.2969	69486.1406	50237.4844	79654.3203	83332.7188	71412.8828	70277.0156	45786.0898	87142.8203	51013.6992	44984.3516	41542.6445	80335.5938	51250.6328	48323.3789	55501.8203	54101.3086	42986.668	43466.5898	38042.3438	60412.9023	63378.0898	73788.2344	56143.1367	56269.1406	61964.3555	61940.5273	41046.0391	52640.1719	49185.2227	66489.7812	57169.4258	67727.8516
25865147	156896.4219	103118.5156	101689.125	85135.0078	105525.75	117283.5234	95459.3906	93058.1562	128195.7266	111006.0859	87111.6719	124661.5391	144869.5469	89697.2188	99152.5547	138318.4844	90171.7578	119333.25	104735.1797	78003.1719	90780.3984	129960.3047	136284.8438	108265.25	96627.5469	119263.3594	132794.2188	148630.3125	95297	124402.2188	73819.1641	98913.7109	118312.5547	99948	94869.6172	135254.2969	79502.3984	101666.9219	78505.3672	71448.2031	71100.7812
25865148	79470.7891	63262.043	71781.7891	66743.7891	69020.6875	70866.8047	44158.2969	69927.1875	45542.4609	58363.2852	36430.6875	69181.2188	60339.9023	68889.5234	78217.5859	45871.5	44802.0938	62298.4844	55890.4648	46552.3008	48561.7148	51853.0039	53206.6523	56557.7734	33119.582	33491.1055	53983.4609	68842.7578	60820.9375	51238.4609	47549.5703	43948.1289	84226.0078	65751.2344	40185.6172	44625.0664	42115.1875	33559.4375	75554.4609	78961.8672	79311.1875
25865149	194374.375	157364.8594	139432.4062	155055.75	162537.4531	169942.1406	144551.3438	157801.5156	182168.9688	195595.9531	145393.3438	139497.5469	206560.0469	138319.2656	145720.2969	143239.8125	144626.2031	176682.4375	152697.9219	136924.7969	134354.375	170831.3906	139045.25	158994.9219	118902.3672	101406.2656	165761.0469	143006.3438	125148.1641	118472.2734	122334.8594	142108.0156	165449.4844	157521.875	117774.6328	84352.2734	127649.6094	90095.375	56135.8008	50394.2812	45931.3047
25865150	105379.1406	50118.9336	197827.9219	174004.6562	204848.3594	169858.6406	196958.6719	155322.0312	202359.2344	60686.7031	189425.0938	85917.875	144798.3438	165166.3125	167339.7656	33214.25	92183.8203	171658.5	31225.2285	179939.9688	179512.6719	113550.3047	84071.4297	159468.1875	146698.7344	27404.0176	37884.9844	73279.6875	86740.3672	166835.125	171336.1875	30011.2188	190093.1875	192784.1562	47391.1914	26799.5312	199722.5312	211025.4062	116213.875	113735.1875	105937.8281
25865151	72717.8203	66882.0938	80903.6953	72373.9062	74980.5469	68136.2266	73583.0234	77097.9844	70069.6328	76088.8203	66117.6641	77828.1172	75161.1719	68307.0703	72531.8359	78817.4141	77565.7812	75845.4766	74034.9688	70924.8672	62800.9453	72764.0547	73349.8359	69611.1328	53246.6797	71283.3516	75074.875	76313.3906	72610.4297	71463.5938	67329.9766	72164.2969	77685.1641	80484.6406	68826.5234	75328.0312	74531.1406	69465.2422	59868.2188	56347.457	57211.3594
25865152	105220.7266	103554.2344	126086.1328	117377.5312	106253.4609	94179.0469	124539.4297	117470.5156	94547.7422	122502.1562	115256.7109	85977.0859	100904.9062	100237.1328	124183.8438	81342.1406	120874.125	79420.3594	88372.2656	111044.0703	72470.3125	101414.9297	76733.0625	91033.1562	41508.6016	67481.9844	99521.3438	78006.875	83153.8359	106955.8672	92923.7891	74202.0234	111591.1406	115727.3125	70227.9141	80756.4453	87917.7188	100407.875	69333.5547	63250.1445	69525.4375
25865153	86293.7266	117308.7578	104007.7422	153683.0938	115056.0938	99451.7578	90478.8359	142723.9844	89083.7031	123337.9531	117567.9453	87344.8047	136809.9688	103183.7109	132185.875	101176.7578	83627.6719	118649.6875	60581.1758	132536.8281	56308.0898	70227.1172	106233.9375	56245.1328	81762.8516	44739.4336	85017.4844	67598.3125	70411.8906	150942.7969	143204.4375	43656.2734	111659.9688	94595.625	83573.8125	62342.4492	51209.9844	105160.5078	99191.9531	87023.6797	87835.7969
25865154	52183.5586	15285.873	122916.7344	117501.9688	127960.2109	139150.6719	106110.2734	122267.6797	138402.9531	27817.5371	122334.3359	19827.4609	112662.6641	132651.0625	132453.5469	4343.2388	26516.8867	134646.4844	5418.5376	110404.6484	154797.8125	74150.5078	25226.9863	93971.8281	94308.6484	3186.2627	5599.4761	7790.9419	26937.9531	131803.9688	106171.7578	5179.7485	100166.625	121690.2969	4747.3164	1925.9185	118051.2344	76933.7031	102869.875	98904.1406	77315.9062
25865155	57996.6055	46094.2344	43075.8398	35529.1562	43265.8828	43791.4688	33441.7383	38624.5703	51307.2891	46888.0039	32706.0527	51435.1953	54619.9492	32027.4727	38857.8867	63080.293	34825.1719	44299.4766	48028.4648	29634.4805	41151.6328	49305.1484	57914.4609	48994.7461	33487.1758	49368.3008	59938.4336	51992.9688	42307.6406	47708.6172	32503.4375	49407.8008	58665.1602	39803.3047	40051.3047	53777.2109	30141.75	35794.1328	29738.6855	28095.7754	25784.0352
25865156	55138.043	60256.7188	79003.9922	90685.4141	79443.7969	134273.0469	67561.5234	71724.6328	103206.2891	64941.3594	81126.6562	76412.9141	81585.9609	71971.9922	66464.25	99638.5312	52407.1953	107402.9922	89272.0547	84797.7031	93260.2109	76880.3438	92292.6172	68586.8594	85567.3438	81042.4062	67792.0156	92047.125	72636.2578	77151.7656	90396.3594	70350.2422	66577.4766	76015.5469	79630.2656	83806.0078	85848.9766	87328.5391	185893.5312	151435.5625	154811.6875
25865157	47748.1875	49396.375	55430.5078	48832.9883	54930.0547	58068.8398	63227.4258	58047.1953	54747.7695	55915.4062	70061.7344	52380.5586	53824.5117	47887.5469	54268.5625	71636.4688	64777.1484	56765.2734	51094.2305	64501.6211	50875.8242	52697.6523	46618.8281	49220.4414	52905.6836	63725.875	49760.0977	59194.5742	46999.8438	51517.5352	51349.4648	60534.4141	56960.4258	60924.3281	55073.3125	67969.1406	70021.8594	66575.7969	50196.1367	47254.6172	46222.2891
25865158	431838.0312	364942.3125	384929.9375	428661.5312	454178	424104.5	411466.5625	426050.3438	445044.1875	502500.5938	364971.125	423919.75	469099.125	376640.3125	414745.875	380999.625	412476.9062	482690.8125	456482.5	371778.2188	408641.5938	419855.8125	367429.3125	417099.375	332311.0625	286450.25	420369.1562	337401.3438	384321.5938	339291.4375	342803.5938	373208.3125	408249.1875	444550.125	322812.875	239236.3906	392042.875	252098.3594	142934.2188	136575.5625	122586.2031
25865159	97968.7031	73411.8203	104877.6484	5241.9082	135001.5625	85092.8438	86118.7656	133183.625	126541.2266	77359.7422	94919.4297	42100.332	104663.2344	130046.2344	92435.6875	31237.082	68153.0938	116615.8516	38404.4453	146520.9375	116161.9688	99851.4375	93671.5156	72658.5703	5505.3745	5021.2476	42009.418	50914.2773	81843.4062	94496.0312	156011.3594	21767.5684	76013.9844	135261.1875	60912.5195	33510.2695	69216.4609	106162.7422	53551.6055	50547.4805	53613.1406
25865160	53611.7578	61193.5898	53939.7383	52013.3828	69691.7734	63290.0078	67175.3984	55752.3125	51104.3242	75525.5859	67887.5	67155.5	63137.6758	54852.4453	58773.0898	62350.832	64426.4805	46582.3633	47084.1289	53285.6719	50178.5312	61515.6836	56096.3359	51329.5039	24451.4551	54343.9414	68718.5938	53721.543	45799.3594	55500.0508	50908.793	49755.2969	50389.7031	61292.3047	41632.8125	45332.4688	52611.082	70147.25	54111.6797	50461.4688	45077.3828
25865161	71573.0859	52884.875	78387.0156	72200.3828	49890.0938	69553.5078	81327.1953	101575.7578	64115.25	60415.8594	41594.1992	36375.0977	88675.1719	131001.7422	77724.2734	12575.9717	62816.5508	59759.6133	20459.3887	35689.1797	99356.7266	47984.2852	49940.8398	78899.5703	54773.2305	24803.1035	23398.1719	59648.25	87230.9922	62494.0273	87281.1641	38536.7422	89512.9922	90052.5	45835.1328	36282.6992	55901.6602	53880.7422	97730.0391	95597.2734	104144.8203
25865162	194256.4531	169107.0938	177247.0312	151316.5625	182366.0469	122202.0078	176760.0469	186631.625	132354.1406	242964.75	143368.0625	123353.9531	176486.5781	131364.1875	137515.8281	106358.4531	208230.1562	177111.9531	126563.4922	140518.1562	183331.1562	167574.4844	88734.4375	116587.2188	124550.2812	62620.8984	141535	105329.9297	173846.1875	122242.0938	116585.2969	116468.5312	139479.4375	175165.375	95356.7812	109525.8047	140453.125	67224.9922	74041.5	68495.3594	112603.3984
25865163	131038.4375	109248.25	159250	151877.1094	159772.2344	156741.6719	182717.1719	145896.8125	169398.2969	126164.9453	127356.9766	162220.8281	111228.1953	143672.5156	149089.9219	161500.2031	173068.1094	144518.3906	112868.0859	133981.2188	174189.4531	115706.7422	121574.6953	119377.8047	144598.7344	125238.3672	133836.3281	138298.4531	140209.8125	189311.6094	131137.6719	151715.2969	171779.2656	176422.7812	147892.4219	158380.6719	153361.1094	142396.1719	97133.1641	78069.2734	102738.1719
25865164	120557.8125	98816.9219	93546.3906	85565.0391	85114.4297	95598.6875	97213.3516	103503.3984	97756.3516	129790.8516	101743.375	91720.9766	131427.2656	80744.125	104668.1641	96546.5156	111840.9297	122015.6641	101676.5781	94865.625	113759.7266	107646.9375	104666.4688	86546.9297	76133.3047	75925.3281	121421.0938	82145.9375	99545.2188	117891.8672	111514.875	85594.6719	105262.3281	84640.2656	37499.6602	98011.2422	79191.2109	100361.7656	96769.1328	85312.0938	91015.3594
25865165	165452.9062	106262.3984	265341.2812	208867.3438	226774.3125	281879.9062	245725.4062	316825.2188	275468.7188	155761.0156	280615.4375	155580.6406	249448.4531	255042.6094	261214.0312	83280.5625	215318.6406	273513.3438	69050.1719	214495.7031	241128.7812	217740.1562	177445.2812	229985.0781	208529.0781	48427.3359	60794.6328	71945.8047	191616.9375	242042.4062	216945.4688	52448.9531	226637.2344	193343.0156	96454.3984	44764.9922	254618.8906	283825.1875	184112.3281	136543.2344	119171.6406
25865166	83647.4609	45515.8125	82520.1406	104501.5547	54539.1211	51689.0391	62199.6953	71913.75	66078.9922	54637.7695	90972.9844	77165.8594	48210.8984	49529.543	72890.8984	31365.9629	75902.4531	32046.8379	24355.5684	86429.3203	20024.084	66120.7266	41060.6523	49565.1719	68804.1094	14647.7949	25897.6016	21850.1738	43083.168	72054.6719	61233.3672	11288.6475	58731.0625	44304.8477	47009.3086	38294.3516	104200.6562	26696.9434	49260.4688	57421.2305	59904.9492
25865167	264327	244435.7969	266616.6562	221066.2031	338773.5938	332806.3438	291361.6875	327096.3125	343263.2812	265083.2812	415752.9062	141614.5625	246617.9844	414111.9062	234277.3906	107355.6172	434359.7812	341520.2188	105900.2578	331387.4688	358976.4062	410728.5312	295770	202329.6875	148284.4688	116374.0781	107184.4297	168503.6406	198609.9219	335639.75	264267.7812	162913.8281	202818.8438	332786.6875	256593.7188	127484.4531	441775.2812	267970.5625	146039.5156	127469.6484	143357.8906
25865168	19390.2891	9189.2627	20020.5039	20412.8672	20539.7363	14270.3867	14134.3418	14673.3027	25787.6152	16318.0898	21981.2344	11010.8545	16510.8594	11191.6709	15421.999	18710.002	14699.5967	22166.0801	22944.6445	25348.4102	16514.6758	27347.8418	15391.3115	18102.1953	13278.9854	16061.2617	20197.7051	23353	13566.6738	16444.6816	14450.3623	21842.2852	26352.3066	26213.1465	11535.5039	12005.0811	16903.2031	22128.75	220141.2188	201349.8906	175321.2969
25865169	108393.6875	80937.5938	217677.0625	164716.2031	155172.6562	185242.2969	212281.6562	240036.1719	220909.6406	80180.1797	186725.3594	50051.918	165756.4062	260700.1875	205431.5781	34769.9336	154544.1562	199069.375	53251.4414	234317.5781	125631.7422	149572.7031	70992.3359	148304.3125	102662.0703	47068.3281	55448.1445	71543.0234	101563.3906	209954.4219	165636.5	66602.8828	210027.75	222705.7656	80890.3594	44735.5781	224594.4375	138398.0625	102229.125	142182.3594	158897.4062
25865170	80725.6641	56930.1016	102643.2969	74570.3438	116085.3984	107207.9219	93394.0156	84855.3828	111380.0391	66463.0391	109320.0234	129636.9688	79051.8438	66196.3516	85965.0391	131495.8594	95973.8828	104655.9531	75488.3047	81476.7422	78683.1719	84248.4844	97083.7891	83665.7109	78365.0625	117856.9531	86510.6953	114817.625	70649	76086.4453	89340.0859	98622.9375	110198.9844	87215.6875	94159.875	95931.7188	115470.0469	120243.8828	75827.0469	52192.6484	45420.8438
25865171	69375.4453	49602.6875	65242.2109	49666.9414	52239.7812	54325.7852	49990.8984	51239.1406	63635.2969	51376.9336	26380.1758	60878.0586	69865.2188	44318.8984	61417.7266	64424.0703	41202.2031	55702.0938	59441.1484	32955.957	45185.5586	52887.043	58917.6406	49121.6875	45469.2891	55789.9062	67383.4141	94084.7188	60996.6914	55335.7578	29601.8184	61269.5586	96850.6172	68402.4062	63956.0312	79037.6172	34039.2188	45681.0469	53614.2148	50437.5703	50382.2539
25865172	95912.7188	66413.0391	83653.6719	95370.1484	54767.3789	61000.9883	64518.0625	81632.8906	66629.5156	73618.375	130249.2344	105479.7422	55674.5859	51336.3047	67372.75	68295.2812	83078.7031	50069.0195	42565.5273	96930.2969	28543.8477	92127.7812	54526.2148	43009.1562	112983.7344	36004.8867	36729.0156	38247.8984	46374.0352	57570.7383	56151.3828	18991.3418	67722.2891	41974.5898	68036.9297	65199.6523	126818.7109	33384.9766	52376.7461	54067.7148	52740.4531
25865173	108299.9844	85499.5234	176547.8125	134772.3594	81899.7188	90916.5234	112970.7891	161416.0469	85970.2422	98543.9609	91768.9609	61894.5781	101063.4531	90011.3516	119587.9688	60846.0078	133285.7344	89154.9609	104638.1875	147125.6875	56770.9453	70607.0703	60638.5234	93621.9141	63824.6797	54794.668	109732.3125	70886.4453	81253.5234	102615.2656	141069.3906	70680.5234	120520.0938	151201.1562	71668.3906	79632.4453	79143.3906	75756.9844	73088.2969	81808.3516	95726.8281
25865174	57945.3047	43063.1992	116861.1562	60577.9414	93167.0312	45374.1367	76910.4453	75179.0781	59092.332	72119.5547	12801.248	33864.6602	49317.2188	79722.375	64269.1172	33325.0938	63435.1406	57791.8242	38298.7617	53202.4023	43091.3359	28619.7246	25712.1875	31169.4277	35589.2539	34972.6797	37371.3672	33676.0234	48799.1484	34700.1289	73686.8203	40549.1797	66516.9922	117306.8047	27361.8711	45133.9297	52858.0156	62197.0469	61060.0977	59402.9336	44605.2109
25865175	36706.1016	45746.4258	52640.918	28765.1934	37035.0664	58545.0586	55388.7109	60531.2344	31804.0234	43165.8242	40610.2617	55370.125	53984.3945	49550.5195	46669.1914	35352.6641	53898.9102	38574.9023	36020.6094	37340.793	49814.3789	37469.5547	36445.625	41884.1172	38326.8594	37511.707	34679.8125	30513.6621	41286.6172	41822.2695	51646.6602	39489.3242	41718.75	44271.8047	38087.2812	32697.4082	41296.918	37075.7148	49875.6797	44519.2109	43617.7891
25865176	115064.6953	64756.2617	93367.5156	102834.7891	71406.2188	73460.5703	71225.0703	78695.3594	78016.2422	75180.2266	125261.0156	113761.4531	60488.0625	52975.5156	69957.6406	69765.4219	90882.8438	42018.8125	51516.8828	93751.9688	29269.1465	95835.4062	60540.9492	56531.1523	117449.0391	35107.9648	45951.6914	41247.1914	49996.6445	58859.3516	63458.0703	20926.4766	77634.875	52818.0234	74032.6172	61514.5117	124903.5469	35834.5234	72763.4688	61166.9453	58699.8203
25865177	2868.74	3200.4192	4484.8633	2134.1409	3048.0098	4131.9565	5065.5991	5972.5049	2646.8982	3803.793	3853.2893	3734.2927	4270.749	4769.0542	4842.043	363.479	4484.2329	3418.1833	827.8297	2588.458	4489.4033	3218.7817	2464.5688	2981.032	3041.9431	17.1953	846.954	908.0258	2717.22	3035.3906	6488.1006	615.9113	2955.0718	2894.676	1326.7347	3.3502	3410.9497	3422.4048	98478.1406	95236.0859	86132.7578
25865178	50207.8711	48879.8672	36405.6211	41493.0859	46948.1133	46717.9023	43012.0391	45971.2812	41027.918	53901.6836	36325.207	40504.9102	47433.6289	46198.043	41010.707	39978.6367	41119.3242	48848.4961	53037.082	37586.7773	40734.5039	47534.6523	41225.7773	40903.2773	31405.9688	32427.9023	41434.6367	35434.3594	45393.1484	27344.5195	32256.8105	37995.4844	35896.5703	43925.9062	29755.7988	28128.0996	40004.6406	22268.8262	44720.5664	45827.3398	46380.707
25865179	41683.0039	42496.3672	42653.5469	42453.9844	40087.7188	37581.7969	37867.7812	49887.3047	42697.3125	41997.25	42425.8672	40488.3438	45999.668	46636.7539	41164.332	44449.3789	51858.6172	46760.8789	41162.4844	45490.5703	40314.8516	42342.3594	42617.3789	41478.2344	40612.0977	35221.2695	39809.25	36656.9805	45592.8398	40486.043	36458.1484	39252.957	45900.7227	40350.1055	42580.8398	34782.4062	40430.6406	43025.6094	47047.9336	37874.2148	37837.0977
25865180	23170.4609	30939.9297	24397.7734	34053.3086	31396	25094.7598	26532.9883	31508.0312	23520.4219	30243.6992	20667.9512	27912.25	25581.4902	25838.6211	29571.875	22598.4609	22280.9043	24515.1914	24143.25	24949.6328	18127.8945	24586.8008	22893.6641	20584.1523	11879.3291	16479.4238	27983.9883	22628.9688	22207.2988	20847.1777	23180.6914	19157.918	33395.2656	32523.082	19800.9453	17180.9258	18945.7578	28064.3438	64354.5469	59054.9922	59973.3438
25865181	5721.1411	4587.4331	6257.9424	6082.3486	9237.2432	6864.2695	9518.2988	9368	8387.6758	4402.9233	12621.8623	6628.2114	8003.3584	10711.2178	6913.1519	4569.4658	5844.5312	10960.9746	4783.5137	9201.8955	8980.3613	8805.96	4624.3848	5176.6182	9373.4707	3921.1655	4864.6978	6687.2715	4774.0249	8246.2949	6543.0659	4888.8896	9785.0254	10076.1016	4496.6426	4444.3535	10899.6104	7458.1011	197847.1719	186188.9062	188987.0312
25865182	38455.4883	46450.5781	54539.5898	33109.2227	35383.1055	53341.457	53305.8789	60611.9023	31306.1543	41854.4727	35932.8203	52389.3203	56634.7969	45086.9297	53440.8359	36515.1484	52085.4375	38165.5039	37067.2656	37774.2344	43983.0508	37784.9961	33707.5703	41656.0938	32849.5117	34910.5977	29563.9785	32520.8262	39804.8906	41217.9062	47908.0625	36642.7148	44366.1055	45271.3789	39061.5703	33016.8086	42096.6523	39287.0352	51316.8594	44487.0312	44761.4531
25865183	33487.082	17236.6465	76252.5547	56380.6172	65826.7266	68688.7891	56077.0703	68394.9297	62674.8477	29555.0742	60768.6641	40068.8555	65425.9297	55567.6211	59022.918	28271.8691	28422.5879	56110.3047	27961.3789	60323.625	63196.1055	40166.6953	34280.9492	43564.4922	53938.2266	21570.5566	29878.3906	30626.1172	34911.9141	65157.3594	70457.1797	19164.0137	72311.4531	77383.6797	21700.0723	17545.9922	59535.7188	65410.6328	56246.957	51146.1641	48145.1133
25865184	192036.875	152236.75	141674.9375	176903.5938	177840.0156	187074.7188	164059.3594	131132.375	170881.3125	198588.4062	218229.0781	209754.9375	198166.3281	117223.9375	163640.9531	179695.7188	159674.4219	209271.6719	201195.1562	135079.0781	166867.4062	212642.5156	193771.625	171956.0625	142801.7188	114612.0234	211266.7969	164321.1406	186588.5781	127878.9531	102377.0938	170912.4062	181056.4062	158718.5312	116539.6797	88327.6172	163935.6406	75288.7891	80805.0938	64053.2188	71275.4844
25865185	196029.1875	94327.9844	148029.3438	161850.6562	114006.5547	112360.9297	108138.2656	123712.6406	141385.9688	123666.0859	178656.125	178519.6094	106694.3203	88304	134087.3906	120515.4922	148953.0156	69355.375	81898.4922	150988.3906	48227.6875	158971.6406	95282.5312	85178.75	183396.375	59948.3398	67033.1953	69232.2969	75331.2031	107079.7109	97416.6094	35607.8438	132282.9062	90583.9688	115873.5547	109760.7344	205825.6562	52928.0117	101431.9609	84343.6016	77734.9531
25865186	1904.9432	722.6458	1095.866	997.1476	827.7593	1423.2104	998.6579	1024.4463	764.6646	1380.9932	1446.7158	1642.5369	991.0015	825.7316	713.5648	1362.6676	574.8563	1393.9573	1126.1074	1187.3926	1452.7036	1704.3169	1544.8646	898.196	1807.6443	757.0369	1303.0237	1702.9349	1214.5967	2167.0559	999.5007	1873.8799	1596.355	1149.1075	947.1258	864.6255	2992.324	1532.4026	113645.9453	99156.7891	104160.9531
25865187	18387.498	10706.46	87069.8047	76830.6641	65442.4336	62299.8086	48961.2656	76060.7656	65918.5391	9864.1348	52192.625	12035.8174	44082.7656	58883.6719	91714.6172	6097.9307	13033.7051	45757.9062	7257.9365	40545.0781	37985.4492	23824.8125	12234.8232	30004.8965	16206.8721	6752.0615	5102.0767	10471.9297	14703.8428	45585.3984	66457.1172	6200.9482	62821.6406	64127.1719	6548.5298	6014.9551	60070.6445	48697.3633	59263	45302.5703	55230.8047
25865188	63218.8203	43160.7344	54798.8242	39115.168	48595.9766	48590.0547	42851.8398	44658.9727	56343.2812	49153.3633	31636.1113	44860.4922	63071.9883	37180.3281	52743.8594	50574.3125	39163.3984	47568.0352	42939.8984	31611.5195	32601.5352	51503.0586	49216.0391	46058.7227	33767.6016	39835.0664	51109.9531	61996.8398	38724.8555	30851.1094	28583.6406	47232.125	70475.1641	53058.4688	43267.6992	55989.2578	29310.0098	36987.8516	29510.3926	28461.4375	27903.0664
25865189	76436.4297	65929.4531	61179.6289	57318.1953	67224.7344	69019.2422	46052.1367	62308.4258	43683.8711	59087.0664	34573.793	70724.8672	59049.2734	63633.4102	69162.5938	47941.1367	47066.1211	56012.4961	62655.3789	40708.0859	46528.2891	49947.5	56245.4961	49889.5039	36737.8711	38808.668	54122.8828	61509.5859	58780.207	50949.8828	49917.9766	49111.043	76316.2344	73996.1094	43269.125	44300.0664	35784.6953	33595.2031	67576.8125	59686.457	56898.5938
25865190	342208.9375	311127.2188	394778.1562	303485.4688	469596.125	429671.125	281714.375	343509.25	377610.25	391740.75	185251.8438	349672.8125	322900.2188	317723.4062	349231.0938	428283.7812	364936.1562	448832.8125	363031.4375	316981.9688	317496.6875	419179.375	377073.7188	288419.625	198352.1406	273162.0938	274544.25	195707.2344	258482.2656	228645.4219	186791.7344	320863.9375	285091.7188	353523.875	253147.9375	240545.9375	365575.4688	230674.6406	302746.125	217055.0781	159558.7812
25865191	103293.3281	71332.8359	109074.7422	69898.1953	91795.875	85153.1484	77596.625	89349.9844	110332.3281	75942.6016	42897.0352	81641.3438	113829.8516	69992.2656	87607.3203	88604.2734	61489.8438	91382.6016	75756.3281	51954.9023	71463.6797	85363.1719	88009.5312	78207.375	74527.5	76764.7344	86048.6875	125555.4531	71858.9922	82885.1172	49431.4375	80114.1172	153086.3906	111723.5391	86206.3125	108041.9922	55898.1406	64379.375	62423.6758	54128.5664	51145.1719
25865192	57210.8633	60376.2812	87889.8281	50046.4805	85108.5391	75355.4219	87895.4219	90160.9531	115203.4375	76260.6016	112276.2422	62304.3477	75217.4219	73568.5312	72299.625	95641.5	120841.8047	99554.1641	68419.6328	112196.5312	74590.0859	92155.5391	81468.4688	76178.2266	69417.8203	82736.0938	71054.1484	68098.4453	74626.5547	80327.7031	72014.9922	98524.1016	89032.8828	100392.2422	98115.875	76523.2578	120795.2188	105748.6953	46039.6914	43402.1836	38378.3047
25865193	78417.1875	52095.1406	79740.4609	87307.0078	53177.3008	54285.0273	43393.1328	64580.6836	56054.2227	50521.832	82474.25	87950.1562	46190.6836	33485.1172	65845.6875	49237.2891	79012.7578	32545.2754	43312.5938	62365.4727	17577.8984	74172.1719	45231.7773	46154.2539	63052.6133	25395.4609	36162.8242	31874.748	42728.4453	47500.3359	50746.4062	20140.4805	63162.957	38293.2812	64653.5469	59589.1289	99042.2109	25363.2285	52573.4062	36201.8594	49288.9727
25865194	98052.3828	96813.7422	85333.1484	80997.3359	69413.4688	95066.25	87058.8594	90327.8984	72337.8516	115184.1484	114970.125	82869.7031	106110.2656	109768.3516	109788.1016	80284.5938	114160.1406	116968.7734	109385.8125	86012.5938	116591.6953	90347.7109	109187.7109	92457.8594	92027.9922	85008.8281	96881.5078	70048.6641	87085.5312	88582.5	79136.5312	121676.0156	85009.4297	84523.875	89966.6719	93138.9531	95122.9375	88598.8906	77642.9219	67283.8672	76435.2109
25865195	15847.1719	8199.6035	149457.4375	109837.9219	114813.9297	104810.0781	126107.4453	108543.2031	113709.8047	7790.3604	113688.8203	16704.4395	63044.4648	102802.2031	125006.2266	1069.6477	20131.8887	89565.1328	1912.6899	117154.0156	92708.4609	34205.4727	15217.4521	60971.6602	63250.1914	838.5979	837.2758	4010.3999	18563.4219	107661.5391	111951.0703	567.7629	100705.4141	109722.9609	3220.3943	2631.8467	106833.2188	137972.2031	82822.3984	80397.7734	77304.7188
25865196	56100.6992	26740.416	66556.4531	73703.2656	31782.1699	40850.3359	38526.6523	62923.0312	25949.2754	31920.5098	48851.0703	69835.0625	43639.2305	21515.6562	57708.4961	35874.0156	27222.8672	24437.5156	34410.0391	62765.0195	15460.0391	29663.0098	36974.7578	28536.6016	54015.0234	21481.3008	14910.416	19605.0098	41008.6953	43302.2773	39530.8711	8219.876	61242.1602	44685.668	54262.125	26306.2676	84148.9609	26195.3008	49256.6836	43698.8711	33595.1992
25865197	165295.0625	153845.3281	136926.875	150142.1875	161861.5938	155435.6406	165154.4688	154806.0625	196684.8438	195726.0469	192162.7031	119293.5156	140544.5156	203068.8438	187591.3438	156207.8125	249797.4375	178440.1719	122662.5156	178804.875	144743.2188	199096.6719	191477.5312	155236.4688	132530.6875	162826.5312	178737	154638.0312	146658.625	156418.1875	155448.9219	202888.25	143455.6094	158468.9531	162728.7031	145725.4219	185277.0469	162760.8125	95737.5547	90279.7188	84248.9141
25865198	68964.4766	51050.7266	98130.9766	103842.3516	113360.8672	79026.5938	88592.6406	97673.9531	110996.0625	60649.7734	55904.6523	56805.6992	97044.2188	85506.1094	84315.1797	34833.6211	50959.2656	111319.5156	44761.2695	74814.9766	79750.5234	69043.4531	50993.918	71443.0625	37730.0117	27502.8008	42145.9023	46062.5391	72853.9453	63173.2734	78799.7734	36504.2656	110035.7344	113484.5	34858.8984	25689.8711	78635.2344	49141.3086	102684.625	96979.6406	87008.7422
25865199	44841.5742	56623.2812	55635.7461	25904.8438	35871.9453	65728.1953	53268.4141	68515.3984	27669.8672	51034.0391	44204.457	66940.6641	63551.2891	55412.6055	57402.4883	46727.75	57722.3086	39880.582	45811.2773	45721.7109	60180.2148	40131.0156	40858.832	49372.4844	53837.4531	44960.3516	42612.9844	34711.9805	42635.2305	40359.3438	56925.7578	48766.6953	39367.8555	43377.3203	51887.7422	37722.9336	43957.8633	44468.2305	52748.4375	49249.082	40807.6289
25865200	66242.4219	23996.8789	55312.7109	65870.2734	33869.875	43280.832	39484.5625	35526.4062	46767.9102	22135.9375	59453.0078	75730.1328	25077.3281	27779.9629	28794.4004	46952.9492	52669.5859	29354.7168	35053.9414	65813.1484	17747.9336	57255.3164	19976.6855	33727.1562	101338.3594	27011.3691	26651.3125	17069.5254	31577.8652	43698.0898	36368.4453	14405.3926	58936.1562	26702.457	43161.8086	52562.2773	80013.2578	21214.7363	50304.5586	43299.9531	43442.2422
25865201	125330.8516	68195.4531	72066.125	69806.3672	72763.2969	86160.7891	66843.3125	75537.9297	76611.4766	97291.3047	75038.8594	57199.9141	91790.1094	66275.7031	91725.7891	52904.7891	61439.3242	61320.7734	40637.3945	30986.0898	68914.2031	103031.75	75201.9297	58689.668	53672.7617	32529.7598	62480.1133	83046.8281	55377.8164	80521.125	45634.8828	41928.4766	90129.2656	70152.2422	52216.1406	29768.1562	64452.4609	43861.7305	81405.6953	67728.3203	63311.4453
25865202	26032.1094	32754.1016	49132.0742	35231.5	43190.7266	32004.6621	37192.7266	45863.332	38857.8164	21963.0215	34891.8359	37361.418	40511.5547	26897.8574	30543.1387	35615.3125	39702.5781	43087.4531	38299.4727	42184.1797	34726.1445	34059.4727	27387.9473	38734.9531	24006.3379	28760.1211	39046.1445	47341.7422	40343.4062	23156.1973	37486.6289	25804.9863	49428.2578	64738.1445	25255.0586	36121.2656	40785.3711	33121.1914	41068.75	39537.2266	39484.3633
25865203	48190.5234	50994.7656	76186.3984	62368.1797	63607.8672	59893.2617	76606	70035.8516	77117.9766	61720.3203	67509.1328	52393.9883	55678.9688	57510.9844	71225	65764.0703	85001.4922	65992.1094	69836.3516	74889.4219	46837.6562	58406.2266	41556.2422	49668.6016	31566.4844	56362.6953	52434.2773	68929.2188	55461.9375	62774.9258	55682.4258	69190.3672	81635.3984	83335.4766	62370.9648	85577.2812	87380.9375	64768.8164	51710.5156	49749.5391	53632.6758
25865204	87518.3906	50075.8086	83774.875	92052.0703	71763.4219	61682.9102	52154.7031	74482	70525.9062	64941.7422	99159.3047	91715.875	67011.5625	53550.2344	73624.0938	52075.8203	73640.4609	59592.8672	44609.4961	83596.0703	35469.6797	79814.625	53328.6445	51193.6055	73381.5234	40791.8438	41180.2773	47756.9062	44004.2617	63326.6172	60333.0078	29087.6758	68884.8594	58746.0391	47926.4141	56947.3711	114729.5938	45347.0703	58857.0781	52236.9961	53634.0469
25865205	78237.4531	44709.0859	49369.3047	34750.3828	45694.0312	55059.2812	38591.6758	38049.0703	58085.2812	51400.2656	32548.3438	56707.3633	68246.3281	36340.1797	49093.9141	69573.9453	41103.3242	43400.1797	51081.0234	30504.1055	38069.6562	51765.1953	61032.2695	50931.9375	46197.1914	55146.5703	62435.7656	72735.8203	44830.3516	50900.0078	27506.2793	55125.9375	81897.6406	52140.7812	52887.0781	68293.7344	29779.332	47083.7109	40396.6992	34950.4297	28056.832
25865206	146192.5625	89723.6953	84255.2734	91885.6016	93339.9062	96640.1797	84248.4766	83801.7812	115651.0859	106409.5391	79140.0078	112173.0234	132663.3594	88881.6797	112430.4688	124247.2422	79551.9219	99306.2734	88626.6484	81996.7188	93390.0625	111022.3359	124028.9688	99399.3984	71250.2656	92379.9453	119234.1719	124260.5312	83545.0859	101675.9453	65302.1211	100497.2656	106817.625	90328.9609	91250.5156	115364.5938	79356.5469	71279.2969	67848.1641	60196.3555	60299.2852
25865207	150940.7812	118794.0938	140377.875	89832.8594	138399.2188	137289.3906	115874.9609	139775.4844	140739.3594	153513.375	2371.8662	125443.8203	140667.0781	104309.4062	103147.5156	114687.2734	132637.6094	111010.2422	110940.3203	83823.2812	111310.3828	138321.3125	113106.4766	108469.0312	52043.8945	107776.4844	106866.4531	150405.4531	97520.2969	68035.4531	91157.125	103203.8672	152456.9531	111666.2422	50330.918	73922.5391	69635.3203	105510.2812	52109.8164	48291.1562	45223.8438
25865208	118807.1641	102143.7266	118021.0469	106307.1562	122975.8906	98440.5469	114064.1875	106938.1875	103679.7891	142781.7812	92814.3203	101243.7031	127800.9844	90467.1016	108758.9766	88400.1562	108193.6797	119466.9141	109439.2422	82643.5625	102481.3828	100673.1172	86934.0391	108016.1016	79855.8906	61121.7891	110840.3594	88492.1953	103015.6562	80277.9297	80503.7812	96874.4219	113448.9297	124087.7969	71298.1875	64337.1992	95471.4297	56979.9336	76190.9453	70604.2734	75595.4844
25865209	172154.8125	102599.5938	109038.5781	103497.9844	85767.7578	104382.5156	158983.1719	115641.2812	104546.7188	145988.5	103871.4141	108808.3516	136193.0156	152028.1719	128689.8984	110503.75	137319.8438	106813.5625	122391.3672	86035.9844	130350.2578	146086.9688	91551.6719	130735.0078	67980.3203	199885.2969	110707.1719	148841.4688	168446.1719	109585.6016	96755.1641	155503.4062	141786.5469	174884.0781	112480.9922	144557.4531	138466.2188	79980.4922	43992.7539	40358.0234	38940.1445
25865210	67177.1328	72467.5469	107384.2422	87818.3281	94072.9375	92781.5469	98041.2656	83243.1016	90145.1328	67956.9609	109488.5781	69704.3047	74184.2109	83924.3281	94696.8047	104825.1328	102883.8125	83026.2656	72888.8828	106520.1719	70203.2188	73353.4766	80741.9453	80747.0703	57782.6367	72157.5	75103.7969	66918.375	65640.4219	84699.5859	99263.3984	72261.4297	89729.2344	93090.1016	76154.4609	103677.4062	88716.7656	127212.5234	68490.7969	62459.9688	63385.5781
25865211	26596.373	25952.3281	32311.7734	28767.4434	33957.6797	33946.3164	37155.332	33363.6094	34859.3125	33258.8711	38179.8438	29476.1367	31307.9961	28765.3086	35600.6133	37117.2148	40490.2422	33948.9336	33967.5391	37718.8867	30768.877	31228.75	27247.5137	27707.707	28167.7969	33769.7266	29352.4141	33998.3398	26083.0703	32430.3691	29558.2227	33034.9531	33936.582	35426.7031	29301.7676	38693.1953	40032.8203	37197.5703	24711.8438	24517.3984	23258.5957
25865212	105978.4609	112999.5703	4746.3418	170346.8438	8026.0723	6255.6235	3318.2961	4368.8418	122176.7891	21095.9824	202839.0938	4436.0103	8661.9082	3332.4294	105953.4375	8127.9932	130284.8047	7386.7109	4497.9746	186989.2344	98768.0938	10361.9668	94882.4844	98990.25	84968.0078	6091.9512	6135.7559	5089.6104	2839.6453	86625.9688	140576.1094	5059.4028	4328.9966	4238.7461	184660.2031	116004.0938	81719.75	4711.0688	81261.5859	74773.4375	75067.2656
25865213	215816.2344	181057.9375	221152.6719	199752.5625	231637.6875	250238.7344	262858.0625	237406.8438	278732.6562	239628.2812	342245.6875	205414.3438	229837.8281	201176.6562	251079.9531	265938.4375	276964.3438	237117.3281	217118.4688	265988.4688	204292.1094	263058.1875	201091.6406	198602.4688	181765.8125	229197.6094	206282.9844	247533.9219	170003.8281	243460.2812	189415.3125	240817.1406	262429.125	232539	210191.0156	219637.8125	304608.4062	233375.6406	70176.7734	65127.7422	59477.7969
25865214	112385.1875	84363.8672	131980.7188	145887.2188	173423.2812	171857.1719	152742.0625	133642.375	165127.4688	118120.2266	190149.125	106637.6641	158819.75	138135.7188	139656.2969	29988.7402	98545.5938	119871.9141	30298.4746	131269.2969	133179.2344	147785.9531	106250.25	125590.1094	83630.8047	25834.248	35900.1289	54975.9492	82502.1953	158380.0469	133097.1562	19717.9199	128196.4297	137187.0781	34740.543	20135.2773	145015.5781	176407.7188	116327.2266	108862.2344	90274.5
25865215	76973.9297	48532.5234	61236.1641	82593.9844	55748.1055	58034.9648	49855.3984	57688.418	54445.2148	52603.6523	90497.0781	90916.5	45950.6797	41699.125	55270.8477	53004.0234	61126.8516	34424.8984	44286.8867	71811.9141	21803.9766	73163.6875	50641.3359	49724.6367	109041.6094	31482.3438	32378.5137	34781.543	44126.5352	50207.5938	51012.8438	15712.9453	55983.1289	38277.4453	60664.4609	51284.2695	98474.5234	30108.3477	65175.4609	60279	56609.0664
25865216	40708.9062	43879.6133	72560.7891	63011.5469	54802.4258	64656.1953	60362.4141	79538.5	54718.6367	46322.875	47497.5273	46256.8633	56297.8789	44351.7852	52713.1836	42821.9922	55581.1211	60902.6797	60594.1953	62479.2031	55846.4062	42130.3125	44158.4531	48010.9023	59510.5977	41139.0195	49397.8359	55451.207	46574.8672	48909.0234	67077.3672	48902.2383	69306.3125	73782.5234	46520.7266	57781.4258	52501.2891	56198.3867	79158.7812	73114.6953	74382.4453
25865217	43420.5586	41488.543	62531.4414	67056.6875	56063.2852	59694.5586	66752.8125	86207.0469	63338.2891	38167.3594	55204.2383	35716.3359	59057.5664	75387.7578	68686.8047	31732.5645	53912.1016	70033.6797	33021.7852	65498.6602	68414.4062	52748.2812	47288.0625	51499.1328	55130.2422	32297.9238	29904.9922	43500.0312	54925.3047	54819.1172	41321.6328	33959.7109	63164.1836	62569.6289	43989.0703	32133.9609	67464.25	61342.7109	55407.4062	54678.793	57933.418
25865218	83248.3672	88795.8828	84875.25	89406.7031	97997.9141	109805.4766	80632.8125	78763.9062	86806.4688	86440.8672	89938.3594	79960.8125	84803.3047	89720.1172	90016.7188	102902.7656	89410.8516	89773.0703	89745.25	82582.2656	74371.5625	96394.1875	98533.9062	82787.0156	70618.1797	100053.4922	103635.7969	93088.0391	80288.375	96493.4922	100269.4219	84437.8359	81105.1719	81743.1172	85472.0703	88109.3047	76749.5469	115791.9297	78104.8125	68396.7891	68883.9688
25865219	174905.8438	112929.0781	129370.2109	99929.4922	130573.5859	140713.8906	114607.4453	120189.8359	157059.6719	131814.9219	94133.2422	122527.6953	178982.9062	105440.0781	123234.5547	146738.1406	93036.1172	141757.1094	108354.7812	84216	117357.6719	136477.5938	144834.5781	126528.0234	122217.9844	119674.4297	142290.7812	161291.625	103946.9375	132314	85752.1797	120647.9297	167757.7969	137551.125	127613.5781	133771.0469	89106.7891	106520.375	95998.8516	86302.6719	78466.3828
25865220	41838.0039	46221.9492	53145.1484	45459.1992	44709.3789	46738.4492	52188.7812	49015.4805	39440.332	59283.9297	60611.5508	41957.1953	51372.2695	48737.5469	53728.3242	35972.1133	40049.2539	34456.5	44043.75	50232.5234	36946.4961	50952.3125	39096.4219	42199.8281	28753.3457	31168.459	44172.8008	26077.6719	33154.8047	39781.9844	50620.8828	41291.2266	46764.6719	47414.9883	34147.375	34907.7031	38682.5391	48218.4336	41831.1836	38602.9453	38720.5586
25865221	280966.2812	176830.875	305324.625	252276.8438	330337.3125	287025.7188	262933.7188	273293.3438	311991.6875	280842.8438	222670.3125	251090.375	316014.4688	283088.8125	319048.1875	66046.7109	243347.7031	352602.5	119334.6328	258229.2188	214167.6562	275717.3125	186634.0469	185621.375	150397.625	31261.2617	92369.3828	161745.3438	212889.3594	201663.1562	194657.4375	71968.0391	305296.6562	334648.4375	112299.2656	42255.5078	257850.4531	141411.8125	170599.8125	146879.2656	162492.625
25865222	32915.2773	31347.6543	65589.625	18993.7988	43052.543	69772.9844	56334.0742	54592.7266	45637.9297	21960.5566	65410.3633	39253.543	59548.1445	53877.2812	62802.8555	5319.98	34417.9375	54531.7344	7455.6323	42167.4453	40261.1406	37849.2734	23979.707	31365.5469	30234.0508	8544.6797	7150.8726	14645.5996	19428.6152	37663.3711	56038.0078	8719.083	46294.125	39936.5352	18181.8496	5956.0264	50027.0977	48640.7305	50546.3555	45384.9492	28589.625
25865223	39982.5078	59479.8086	58035.3711	34549.1484	38097.082	54266.4453	69611.875	63605.0156	31740.9375	40787.4414	46054.3633	59486.3164	52155.8594	54158.3281	55087.9414	28256.3418	53620.0352	33175.4531	34848.418	36210.4258	51557.168	40700.4805	38523.082	41189.7227	40665.7344	35004.6289	34393.375	24310.4082	48090.7773	43652.9609	48050.168	33519.5469	42839.6758	43444.7266	31043.2891	31702.6973	41486.2188	29736.7637	46146.4766	36565.6484	45112.4688
25865224	84427.7891	85540.7422	81880.1719	78880.8516	73675.5	74584.8828	80840.2578	98551.7578	77238.25	82819.6797	87327.0469	78008.8594	95644.5938	89362.25	86551.4609	87447.6875	95831.8203	92665.125	71502.6484	87934.9688	78496.1719	72683.6094	75161.3984	79424.7734	94465.2188	66052.4922	80810.5547	65687.0859	79058.0234	65432.707	67039.6094	77562.2734	86932.1953	76122.6328	90056.7656	61011.5859	71231.2422	92041.3984	55490.7148	54349.3477	52331.6875
25865225	85227.9531	72939.2422	86820.8203	86292.9375	70626.7266	73571.5781	61337.3047	64698.5	69270.1016	78202.2656	69558.8281	77194.4688	74278.1484	72745.8125	74831.0156	65235.3906	68010.9531	66615.7266	88101.5312	59834.3711	54524.6406	71080.7031	81134.5	70981.5469	35233.207	53641.6836	77485.9609	73969.1719	69417.1719	66043.7969	74993.2891	76293.5859	80641.2188	87002.1875	45358.9414	73135.8438	57665.375	60930.043	48402.7969	47663.8164	49420.3086
25865226	3938.7258	2459.9495	4157.2847	3749.4478	3333.7114	2094.2998	2813.4275	3808.6875	3463.1133	3823.5149	3903.7395	2959.0042	3387.6846	2702.2981	2432.5947	2136.7642	2926.3521	2485.8379	2370.9771	3552.3003	2374.5552	3438.8899	2068.9741	1928.771	1844.6577	2005.2428	2313.634	3503.7397	1803.0135	2048.406	2358.325	2059.9678	4014.6646	3799.6191	1800.2577	2260.8137	2691.7119	2086.4731	46667.2852	44646.1133	44116.8828
25865227	46309.6758	36949.7539	69837.6953	44214.4766	53040.5312	73379.4766	79785.3281	86700.7188	52714.2344	37281.4102	73314.7266	46101.3125	60061.4727	79574.2266	63932.2969	10164.6582	49201.6641	55994.5547	14898.9404	48166.1523	73917.9531	60740.8203	37829.5117	58736.0664	50896.3477	9982.4238	12201.249	15831.7461	40206.0742	60364.1094	77939.5781	11006.6045	43296.3164	47977.7734	14501.7812	6480.5869	68308.2578	54998.6445	45331.8242	39762.1641	40456.8242
25865228	64730.5547	52703.0859	122912.6641	84415.6875	120488.7891	94388.8828	93335.8359	94526.6797	105797.2266	75620.5547	112895.8125	91342.3281	104750.2969	83206.7656	87249.8281	99045.2891	87489.4688	96429.1172	112398.7578	126861.6094	100567.8906	84364.9922	93306.0234	70607.0078	95490.5938	79646.0234	117197.1875	96510.1328	90802.1094	93159.2344	112775.6719	70050.1875	90100.6172	121436.0078	79616.5312	60104.0664	104835.8125	102945.4297	76706.1797	73031.2344	62776.9883
25865229	55059.2695	70414.1562	87212.5234	62625.9492	78557.2734	69026.0156	75158.4922	63582.2812	69205.9062	48617.1797	108196.0781	54382.5352	56510.2852	65796.8125	70907.4688	88850.3984	71988.2969	66645.0156	48941.707	96371.0312	59485.2852	56529.957	69970.7656	71501.8359	63668.9922	65041.4297	55143.5234	48290.8555	55885.3242	65268.7305	82155.5547	60756.9805	63929.7227	63766.0234	68198.3047	84845.7344	67295.7422	117304.7109	56512.6094	57497.1758	51007.5352
25865230	75544.5703	54164.8984	95570.1016	88779.2812	110490.7109	100408.5938	87503.6797	92626.3828	104901.9141	71002.8516	87171.4297	61030.8281	98939.7031	75053.4141	97103.5547	41975.7578	59852.0859	112636.6797	41686.5	78700.3516	81126.0391	83786.5	56571.2812	80324.1484	52925.2148	28056.7109	40304.2734	42181.5625	61237.2734	60544.0586	73801.9297	38013.0156	89421.3203	90881.6562	37346.1016	26886.8535	88265.7969	59598.7617	74147.0703	62889.5742	51735.6641
25865231	134779.5938	108670.7969	90032.3516	85791.5703	98313.4141	113014.6406	74259.6641	83542.5859	72218.5703	101630.1172	59062.0898	107716.5625	91353.7422	101752.8359	105856.4609	90657.5625	90979.8281	89309.7031	85861.8906	61680.3984	81988.9688	103849.9297	98893.0469	99709.5781	58481.1953	78693.9062	97349.0469	97691.4922	91799.6719	81056.3125	85445.5859	85067.3906	93030	103477.7734	59660.3594	74481.8281	65096.5312	57769.8398	71199.7344	63844.7656	61186.3438
25865232	154954.5	149384.5781	149577.625	99946.1562	141058.4844	131343.9062	181642.4688	205484.4219	129777.0391	170952.5312	185886.0938	130116.3125	157422.7656	152492.6875	141275.2969	134465.2656	139710.0469	125124.2344	97176.4609	169872.0312	151364.75	120494.5469	109915.9141	126792.8125	136007.3906	128324.6719	91526.625	130046.6875	131707.3281	173585.3594	193352.3438	80485.6797	120055.0078	149807.8906	161911.9688	136501.7188	215429.2656	159680.2344	79679.4531	64966.3398	57210.2227
25865233	33537.8711	18403.7461	48718.6172	46249.0352	18538.8535	60958.3125	43116.3828	43974.0273	43908.9258	19423.623	28141.2891	17946.0527	44474.4648	67025.9062	66594.8906	5422.9878	18294.9629	38402.2461	10092.7031	24063.7988	55520.8438	30432.6094	29254.627	43091.2188	19182.7344	8392.8838	8982.1943	11790.3252	31080.416	45474.4297	36180.5859	8885.9893	44800.7344	59165.0898	7541.3799	7000.0205	39113.9258	29971.4355	65760.0703	60454.8438	56035.1289
25865234	7574.6953	8569.7129	6068.3413	5724.8027	14127.8447	7306.0698	5371.1333	6563.3579	11224.4375	8121.4292	4417.1021	6497.5234	5044.793	4833.5908	6262.9185	5635.8105	9070.1836	7063.2734	6857.4736	4351.4976	5082.9883	11542.1172	6018.4961	7231.811	3267.3589	3922.3381	5074.9741	6857.4771	6190.1602	5856.5879	5176.0542	5221.8096	5668.1782	3381.9934	2369.3064	5625.2202	3599.8037	4896.0342	63957.2891	45883.2109	50280.4219
25865235	36763.4297	30870.6875	40813.3359	38322.2852	39600.1562	43484.8398	47796.0664	42077.9023	42226.9492	43041.0938	55865.9414	41907.293	40180.1953	34404.4688	46377.4688	50025.4453	52246.9805	40338.8828	43478.3086	50811.125	36355.1836	39603.8203	35872.043	34853.6094	41726.2383	45216.8828	34714.1328	44586.4102	33416.7148	43352.3984	37135.6406	38761.3867	44313.5312	45301.8008	41003.75	51492.6914	57321.9727	47734.2812	41408.5273	36714.0977	35640.5977
25865236	73377.4453	81246.0469	70263.8203	80273.0859	84789.8203	82658.3828	87725.5781	86042.3359	93519.2578	94240.7656	96287.2891	64486.9062	69579.4844	102406.1562	92739.7969	83776.1562	124652.1406	94489.7031	70700.4219	89293.5391	72769.6094	97562.375	95842.3906	82414.6641	75942.1484	92868.2891	88676.7188	76176.6328	80183.3516	86447.875	83504.9062	105514.5	74697.9062	83782.2656	85925.0234	86518.8594	98244.2812	89394.0078	51085.2578	48334.6836	44782.7578
25865237	10549.9736	1639.6732	7649.0649	8495.082	8915.04	3078.3489	3176.6016	2079.6626	15072.248	5946.6587	12364.3418	1994.3357	5901.3403	3212.0435	5037.1274	9177.8887	4959.2324	10318.6865	11978.9482	14472.3828	5529.4004	18529.9219	8344.0713	8802.5352	4337.3301	7337.9336	10072.6289	14628.1865	6298.5933	8059.915	3037.8721	11713.458	13603.6201	11513.9121	4688.3911	3574.6838	7957.4126	11133.3271	181687.7188	171544.4375	149178.3594
25865238	145466.2031	81189.9062	117515.6719	83674.4609	99913.0781	108768.4844	92375.5469	97002.7344	122177.125	106821.0156	77618.7656	100021.6562	141667.0469	82229.2188	108605.6016	118454.6953	89897.1797	106974.8594	88296.2656	71093.4688	92516.6875	108410.1406	113599.9688	106240.3438	107521.2969	95856.625	111104.8203	127234.4375	77311.0156	116792.2812	63993.2734	96813.8438	152075.5781	108699.8125	92099.9141	126609.1484	64942.6133	87191.1562	68904.1875	58377.2227	57283.4414
25865239	141751.4375	86894.4688	101523.8672	64242.7109	92765.4688	96642.8828	84957.0391	90741.5078	106362.6484	96531.4531	69426.3828	80039.7188	133507.625	73194.0469	89343.4297	101713.7188	69293.3594	94604.1172	74660.9531	60015.9727	74834.75	96172.5625	95903.7266	100458.5859	91346.4219	85995.1016	98621.3438	116135.7812	68416.3672	85750.9688	59282.7773	83334.125	129911.2344	96220.1328	87015.0312	100103.0859	56155.3555	83252.8828	50181.9844	45081.3359	45915.8906
25865240	68636.2266	128094.7656	92680.9922	139195.8281	72252.9453	12075.0908	84339.3125	51165.1758	112265.8359	75701.2266	95817.8672	147149.25	79578.6953	30366.8242	181718.4219	66251.2422	84176.2578	55039.3359	89428.4609	78150.8281	54055.793	98571.1719	78394.2266	48853.043	58364.5352	61129.9492	98216.7188	61865.3594	90414.6719	124093.2969	43595.8633	82024.2109	137100.5938	84130.6953	74913.8125	65603.4375	52536.4102	69328.1797	113511.0547	89529.1797	105423.3359
25865241	73884.9531	66899.1719	66376.9922	80170.2344	100633.5547	107038.6406	88820.1562	68175.5547	103811.5	63567.5703	94073.3438	123745.6094	74490.8906	78673.2734	23157.6836	132809.2656	77066.8438	106050.2109	93625.2031	86458.5	91740.7109	80369.1797	98817.1172	98752.4844	96663.4609	111085.1875	102583.2734	73940.7812	80056	91801.9453	87530.1797	83896.4141	56620.5742	72003.3906	88950.4062	66021.0938	107885.5469	119750.0469	80136.8203	70735.3281	63547.6211
25865242	68078.4531	69619.5938	138124.4375	106517.3438	81714.6562	79980.9688	97899.5078	125710.3047	71109.0312	77721.5078	77616.0312	55557.6797	82788.0859	45007.4961	95739.1484	53032.668	79209.9688	75443.3281	91949.6172	83744.8828	43268.1523	66024.6016	54848.2422	73039.7188	39140.0039	48833.6406	59502.5508	69726.7734	63980.3633	54293.6328	101784.1484	78841.4062	113857.4609	109767.4219	55750.2812	79098.0391	66550.9453	71892.8516	71509.7969	67143.5703	66358.9766
25865243	47212.2695	50045.8828	46729.5547	46751.6211	55307.0078	63646.0156	54973.5039	54659.5938	68602.1328	52580.7656	69276.1016	41532.5586	55110.6172	66837.2734	48826.375	50916.2539	73185.4609	65087.457	45694.5078	62435.3203	51912.5117	72928.5938	60179.4766	47558.2461	43767	60766.6133	48696.2227	58967.5156	46617.2344	58435.5547	46191.0039	65653.7188	53780.9492	59535.7969	60297.1484	54055.832	72109.4062	55086.8125	43769.5977	40777.1484	41517.0664
25865244	94223.9219	51497.375	99396.0703	107725.4688	59484.5859	120319.7109	94983.0156	97215.8047	94258.0156	61558.832	68818.1797	61716.1055	118638.25	118809.1016	119967.875	22968.1133	51724.4922	94774.2891	36647.0938	73270.5781	114353.5391	86258.2188	69217.2656	97290.9688	54162.4688	22753.7266	36666.8086	48845.9883	70051.5391	87002.0547	89151.3359	36179.5586	109995.7812	118006.3984	34125.6602	22675.4414	84812.3984	68852.6953	110125.375	104970.0078	101932.9922
25865245	35597.7266	49549.0352	38975.3398	55142.4141	47634.9922	41550.7266	42447.7578	53095.5078	36280.0742	46949.5312	36391.457	43619.2734	40626.625	44008.3555	48656.082	37465.7578	38311.5234	37828.8906	39662.5508	43018.0586	28653.8242	37105.6836	37648.9609	36206.4961	19858.6172	28713.5469	44947.5898	37296.4922	35885.1484	33090.8984	36486.9805	34259.2656	50436.5938	49096.3438	32009.2676	27403.6641	35076.3477	47998.7422	54428.3516	49482.3203	51258.3359
25865246	150378.7188	163728.0156	205311.0469	95302.1484	128543.6641	209140.75	207407.2812	176647.875	141430.1875	166962.6406	180347.6406	225191.2812	191456.5781	147576.7969	160152.2812	155660.0156	199121.3906	178652.5156	110768.125	122500.6016	161439.0469	161200.8438	152692.9531	137518.5312	136411.75	142720.2188	108369.5547	91566	129574.7969	155720.6875	152441.9688	116436.375	154383.2344	135126.6875	112626.7422	99933.3047	156147.1562	146380.1875	161145.5938	101841.0625	93681.4297
25865247	36675.082	19188.9062	78189	67852.1172	75616.1797	65746.6953	60874.8906	76493.3047	78046.5781	33125.6172	43795.8828	22808.1289	65989.9844	66312.5469	71668.2578	9494.9688	27207.6523	77237.2891	17111.5391	56613.4688	72564.6875	43076.3945	23380.332	54103.8828	45845.7539	5809.1948	11638.9854	16860.0215	29137.1445	52626.0508	48901.2852	10758.7129	76038.8438	86786.4688	12323.8516	7436.9414	60804.0078	36411.5703	58510.7891	56527.4609	56368.8086
25865248	173050.6719	146940.1875	302379.5938	238846.5312	302287.0938	214974.4219	269737.6562	223044.8594	274852.8438	153017.6719	181694.25	257214.9688	183559.3906	209217.1406	226906.8438	219909.2344	226737.1719	245585.5625	214423.3906	225934.1562	220341.6562	179673.5469	193980.5781	217427.625	178641.4844	198689.1875	210486.7969	272713.1875	209032.2344	220310.1875	209940.0156	221149.4062	325385.8438	312693.1875	210671.25	229905.5781	275411.9688	238570.1562	152233.1406	131318.6719	126872.4375
25865249	21008.9785	15024.2715	41180.4062	61627.1055	52869.2891	47585.5352	57008.0391	69036.2031	64941.8086	17507.498	69774.7734	12259.6836	41052.7852	35177.543	34517.3477	13308.5645	17121.3789	18951.6641	4443.8032	68150.875	43080.4922	14890.0117	11613.541	20262.8379	22255.1895	7779.1367	7935.3711	7059.5542	8880.3457	67618.9531	92408.125	4956.5664	33377.5312	33316.0391	11658.7471	9216.6016	22478.6055	53995.3203	48380.9414	42432.7422	45506.8867
25865250	18029.3066	19214.2676	14921.8955	14269.1641	15927.3057	13010.6426	8677.8203	12874.1211	16621.9121	27287.9844	15295.2061	13156.9688	15634.9072	8760.6953	14777.7402	9142.1348	18749.1914	17033.2871	23828.1953	17120.0762	12214.3223	22941.4668	16590.7539	17600.6602	9185.3428	10965.6836	17501.0859	19986.3027	16065.2119	15007.4209	10824.8682	15962.7891	15798.2744	14152.9258	15060.6719	13151.3193	13846.3789	17543.5645	102432.0938	90729.5547	63421.4727
25865251	56585.5156	37323.1406	40056.8164	50675.1836	56649.9648	49281.8906	46306.9688	37264.1016	44787.9805	59506.1406	48734.543	56605.0508	54382.2891	40770.7266	42633.5898	46133.6641	49845.7539	60257.207	66548.6641	42664.7734	46298.8047	56813.3516	53004.3828	47088.832	28490.6133	31954.4688	53028.9492	47696.8281	59041.2656	28652.7812	38099.0273	53419.1758	59632.5859	54584.3008	42748.9688	32205.7988	47900.875	24928.8047	70028.5859	66662.8125	61267.0781
25865252	145358.1875	108266.9453	99264.4922	110559.8438	113618.2188	132383.6719	75292.9141	100234.6172	85567.2578	112180.4062	61614.2305	141299.9375	119603.4609	102172.1719	116467.5625	110042.0625	86695.8828	112067.9766	105945.4609	76875.1406	85127.2812	125626.375	123942.7812	106746.7344	54113.2852	90886.0625	119651.0781	130957.6953	110743.5938	95613.0156	86028.4922	98107.7969	137054.7344	118351.4453	73140.6875	93844.4219	78433.25	78069.0078	88659.6406	69729.8594	69453.8828
25865253	93472.0078	74861.3359	99569.4609	85401.7109	92023.7109	80094.2891	82631.2891	92548.1406	85086.9141	91849.5234	83598.6328	69975.2031	100796.8906	73588.6719	69463.6328	59545.7148	66782.4922	57045.8945	75527.6641	80168.125	65450.25	77737.1953	67218.3281	66821.8125	60477.5117	53343.5312	76295.3047	103050.8906	57655.3086	53605.707	64029.3633	51101.5508	94844.6719	96990.8984	52406.4531	62739.0664	61469.082	67972.0625	53922.3164	48312.7383	61542.5117
25865254	5593.6733	5653.4321	4601.9067	5509.5234	8798.2949	8539.1729	6963.7368	5272.5845	8832.9492	5693.6621	11614.7461	10623.7266	6054.4502	6023.5483	3837.0422	9154.9287	6149.9902	8622.9766	5459.6118	9812.6436	8134.8403	8693.1826	8641.8193	3135.0742	7151.2681	11390.2383	6737.1191	7183.3193	5092.7271	7987.3491	8271.5742	6004.312	3949.7354	4221.1318	6589.9629	5969.1494	15862.3018	10264.8887	46842.832	50704.2109	45184.6289
25865255	88968.8359	89838.0938	134154.75	136017.8594	77158.3438	86346.3047	126504.4375	154832.1875	75117.6484	111999.0859	85967.0469	55979.543	83557.5938	84908.4688	120406.3516	57923.9336	130400.1016	82044.5703	71271.25	114204.5469	111797.3672	62247.5	55524.2734	57713.7031	124453.4688	48021.2656	68892.5391	65073.1836	80143.8203	112524.5078	112108.9219	95283.8438	103010.125	161472.9062	89235.9219	112424.5625	66903.6953	73584.0156	58046.9102	48623.4336	87332.7969
25865256	74185.0859	55419.1133	84256.2422	79590.9531	68534.4844	72088.125	91931.3203	101055.3203	73264.7969	53057.3867	99070.8359	45079.5078	83934.6406	92226.9062	86682.8516	42486.1094	73948.7891	70477.3359	39649.2344	77929.7969	82932.5234	58802.9141	53550.3594	65383.0156	86998.3984	28742.2344	35896.1016	38403.6094	59754.1484	71951.9922	65625.1406	40568.6953	75334.9453	63651.7266	55681.1016	31778.7598	70854.7188	85463.8828	50983.3438	46940.2969	58429.4727
25865257	129099.7969	147459.5	114761.75	162335.0469	127374.625	137690.375	113875.3281	164084.7812	119657.7734	168311.6406	173300.9375	95357.8359	185170.0781	128755.5312	169705.2188	121156.5391	102326.1328	138287.7656	65929.3125	153266.8438	75111.8359	97387.3359	127993.5469	78824.9141	122856.2812	47219.0195	114414.7031	71832.6641	73727.3906	194175.6406	164495.1094	64271.9492	136460.75	105172.8828	118742.4062	55639.5703	61226.0234	108389.0625	47660.1289	42448.7305	39702.582
25865258	121563.7109	83599.7812	82576.1328	72674.7891	79333.7266	104148.3984	63811.1055	102836.5156	82882.3203	95054.8281	53052.918	85438.8047	115929.9141	80150.1484	86171.4297	84188.9531	69242.2188	89458.0156	80602.9609	55282.1719	78891.9922	85521.7812	92506.0078	90996.5469	61934.6016	65047.0234	87621.1484	91939.875	76225.7734	80469.2969	64821.5977	76624	93167.7031	88882.6562	55762.8125	62158.2383	58180.9531	68933.6953	68416.3047	58956.8906	63331.9648
25865259	119634.7578	77676.2109	75710.625	69405.6641	86208.1328	101439.3516	60336.8125	73441.8203	65481.1992	96721.8047	44286.1797	96508.1016	92405.1016	79125.3438	83958.5391	84363.2734	72416.4453	89630.2969	88644.6484	60957.4297	77336.4141	99634.375	93750.9688	74309.2109	56731.3789	66828.3984	82701.1641	96125.625	79523.125	68177.7422	57402.8711	73947.0781	94308.0234	91118.5625	61655.6289	66815.1719	61745.6211	52194.7734	76815.8359	60458.1094	66628.2109
25865260	48002.875	51654.168	48928.2461	61748.8516	52412.7656	76002.1562	48787.9219	61024.2656	56577.9023	55851.5586	48461.1484	51567.7227	57593.0039	47467.3203	44942.4453	50960.9336	43589.7734	60046.1719	77910.7344	47063.7188	55589.7969	53869.6875	71328.2188	54598.4883	52724.543	33547.3906	67307.0312	61886.6328	57342.4492	47222.8359	55476.6523	47942.1523	49639.6055	65549.3359	50657.9492	33970.5898	54712.3008	47522.7617	82233.5	79904.8984	81116.1094
25865261	3646.5483	6968.2891	5869.8149	5947.5396	3121.2864	7619.9985	6980.8242	9016.2344	5442.0347	4617.1113	8362.6709	3120.0518	3411.782	10231.7012	6982.9702	7577.4736	9710.5312	7770.9482	9724.1562	8756.9688	8131.501	8610.1484	8019.5742	10139.625	12266.4141	7470.0854	6196.5649	4838.585	8480.333	9211.6299	6651.7817	6465.272	8811.8545	5621.9868	9226.0078	5987.563	9003.4434	8374.0195	84318.0312	82639.1875	77083.1328
25865262	140901.8906	64578.957	126917.6719	135800.9375	149065.6562	188854.4062	155886.2188	129777.75	169227.5625	108864.8594	196041.2344	77326.7188	169407.5	145818.3281	156327.6094	52789.1797	92495.3828	170363.7656	42227.6562	135340.375	174972.9062	145387.4062	82529.5625	150164.0781	120209.6641	29510.3301	45708.3281	42370.2305	72066.1406	158005.7188	143506.9219	28315.3086	114021.9766	131995.75	39134.9141	30340.4336	136251.7656	104966.8281	82718.9453	72299.7188	72003.125
25865263	717.8788	96.3376	1234.6771	824.798	458.6078	809.1169	825.7856	1466.3494	627.1454	78.1689	757.5328	274.459	760.0442	445.5377	1883.5925	107.2237	144.2043	853.6609	213.4699	709.1312	831.2352	851.3054	405.1543	271.2291	576.3264	442.7993	287.2577	419.8612	79.5379	884.8948	505.2541	379.4417	1488.1761	531.1556	131.3297	629.4109	592.7182	592.6486	86419.0469	76075.6406	87849.125
25865264	74736.7891	27212.4844	102689.6094	105230.125	109962.2578	114053.8125	108141.5938	100010.9609	108353.4141	44498.9453	116239.0234	29876.3125	114934.7266	102532.4844	105995.4062	8577.8203	37121.0742	114263.1641	12359.46	100149.625	104421.0859	79308.5	32911.2812	98507.4219	83368.0781	5766.8164	10071.1113	13276.4932	38432.8477	81928.7578	98771.8906	8664.0352	89223.4688	105945.3672	8791.9053	4626.9976	96505.0234	79349.0625	68529.3047	72148.7188	52671.5117
25865265	63405.1641	64752.2656	96468	74214.7422	78620.6328	65957.5234	68448.8906	72021.4453	74116.2969	52477.332	72509.8984	55604.6836	56028.5859	63527.4844	77779.3047	71426.6016	71586.8594	59002.4492	58782.4023	82916.5938	45386.25	52754.5859	59391.2891	72404.2969	39937.9219	45988.5234	55667.957	46971.1328	61163.4727	72810	83541.9609	53063.3711	79913.3516	69961.5312	55151.1914	79924.6328	61610.3984	81328.7656	54332.9805	55563.1836	54552.0742
25865266	36648.8438	23520.0762	95380.3047	85491.7891	90965.6406	68896.3047	74497.8359	79443.2812	82297.3047	31805.6973	45038.9336	30176.7129	71585.9844	71231.1562	83524.3281	12223.0576	32515.6953	83081.3281	20781.8516	49773.5117	72700.7734	47346.2227	28704.2988	57769.4531	42598.6719	7487.9512	13682.9189	22997.7539	47781.5586	50674.3477	51651.5156	15415.1582	88586.6328	89381.6719	15105.0898	10772.3369	69771.5469	34972.0703	80886.9688	68466.6641	81163.2578
25865267	46089.5742	55121.3867	48776.3477	29175.6426	63012.5312	80392.5547	44275.7031	38421.1797	83522.7031	52692.3398	92463.5625	41969.2773	56806.3398	72421.1094	48142.5625	63004.9688	89849.1172	80143.5938	31283.3223	56352.0781	46172.9805	105440.7188	79248.625	36662.3477	37154.3125	86499.4609	42469.1055	77340.5312	34740.1836	42372.1797	47509.9414	85206.6172	57473.2188	49856.1328	75776.8672	65163.5195	91247.6641	58855.2031	47697.3906	32383.877	19020.9609
25865268	124998.9688	85201.0859	99552.2422	79690.8359	93964.2578	108484.5703	84616.5	88089.7891	110061.25	100194.1875	77499.1484	98164.7734	131684.75	78135.7656	92466.4453	114924.6641	76700.1094	92371.3281	93036.3359	65293.9883	77485.7734	107334.0156	111274.5938	93269.875	73015.1641	92253.5938	100132.3672	126239.5	79779.9688	103921.5469	69262.4688	97040.3281	141790.5625	99321.7188	91454.6562	109361.0312	64013.4844	88559.6328	67687.8359	61423.4258	61160
25865269	75902.1562	60637.1133	76184.9531	68132.9219	72103.7578	64292.5195	62877.5352	66900.8281	62476.3633	75977.0547	72124.8203	67197.2109	73867.375	56634.2891	60095.5781	59073.3828	60801.0703	51695.3828	64776.6992	66335.9453	47258.3438	59895.8867	53616.1484	59294.1172	46954.8984	54456.6406	68175.9062	76326.1719	50017.6562	42748.1055	60679.3945	50511.6992	72019.4141	72202.6328	47817.918	60062.5273	51874.7344	64289.3555	53857.75	51324.4453	47996.8516
25865270	83990.3203	74910.0781	57318.6641	54457.4883	57536.3008	69432.7188	62874.9062	62970.2227	60479.2344	87257.4062	62900.5586	73367.8984	87450.8203	51502.7539	64891.3164	82648.0078	70176.6953	86458.1328	66804.1016	50577.8672	60636.1992	71957.5312	74633.4141	61608.0273	52178.082	64701.3906	87122.0312	63242.4492	64991.625	64690.8242	61372.6484	65079.3789	74064.7578	54535.4297	39352.1094	70344.2422	48707.2461	62973.6641	58714.9297	51110.543	46110.8047
25865271	59157.5039	76308.5156	56612.8828	81011.6562	61061.0391	66501.8125	53450.625	75235.6953	44623.2969	85024.375	78992.4531	52010.5859	72528.7578	61731.3672	79307.0312	67680.1094	51357.6875	69659.2422	35275.7812	80379.6641	42400.5859	45883.3516	66860.625	38333.8438	67908.5938	28933.6758	62318.4688	41600.0156	46651.2109	93185.1172	81842.0938	36714.6133	55482.0039	44045.125	65458.8242	36177.1172	32141.9316	67359.1328	49229.3672	51472.3984	48831.7617
25865272	55715.4336	54566.168	72515.7344	51714.2617	58416.9492	65975.8125	54291.6797	52750.2461	57954.2812	60421.6367	53804.3125	55511.4336	63974.2539	51984.0352	53255.0469	51790.5664	52020.0586	48576.7969	58176.4258	53218	50173.0938	51432.4414	52809.0078	55856.6719	36080.7969	56265.7891	62693.3242	79291.5469	52148.0625	46792.7305	48842.9062	44611.0508	63419.2812	67831.2266	41195.9531	52031.5859	45129.4609	55971.2188	61883.3008	56927.6523	59114.5586
25865273	7382.5122	6337.4536	3572.8611	5856.2275	5060.564	4449.2046	2860.5681	6400.8174	4902.3916	6541.6289	6074.8467	3692.7803	5705.8423	6134.3115	4121.8491	3325.0208	6809.1597	7639.0664	3457.5852	5825.3447	2670.6543	6926.1489	4298.73	4381.0283	3052.8335	2312.7356	4441.8145	3481.863	3684.8032	4855.0552	5211.918	2957.771	3765.8108	2488.449	2859.574	919.7699	3593.0476	3067.2773	103738.2188	83437.625	79531.6328
25865274	28899.502	14096.1299	63937.6367	62158.1914	64677.5352	55122.668	58611.5508	59914.7344	63870.5273	19386.1445	39673.1172	16445.5352	53785.2852	56316.793	61756.8359	4758.9404	18626.5176	67098.5391	7982.4302	48301.2891	57400.582	37468.7461	17144.584	44652.5312	37095.9375	3474.1621	5754.5332	9614.6494	23758.0957	41901.7812	47637.2812	5429.0117	62546.8867	71074.0938	6599.3105	3761.9727	52083.9766	35094.7109	54493.3438	49325.1016	46472.6875
25865275	39767.7773	45622.3828	55720.7461	52416.6328	46698.0586	49853.8555	51701.9375	52305.3086	45786.9688	63095.3789	51550.9336	43588.0391	55088.25	47426.3086	62861.2695	39742.2148	43610.5586	39635.3906	44787.1133	50945.0781	46622.5078	50630.6406	42952.9805	44708.9766	38030.0586	35623.1016	51207.8516	31428.9395	37933.1836	47976.9609	49120.5352	45916.5273	53591.2266	54966.2773	38947.6797	40056.0156	37852.1406	45731.6445	42456.25	40897.7969	37678.7266
25865276	38896.2617	30507.5879	33299.4102	44992.0664	46085.6836	36237.2578	42026.3164	37896.7344	37924.2617	46663.3047	28741.6191	33945.4336	40909.9414	32310.1543	32245.834	27749.2754	34149.6602	45252.2422	37650.3125	32365.3125	43651.8555	35836.207	29310.0605	36983.4844	24074.5664	19713.7695	34554.9922	30616.7559	37813.5078	27800.1445	30779.1738	34039.9766	30837.3906	38520.0703	27039.1367	22720.4258	36826.6641	24836.1953	33777.6055	31036.5566	29334.916
25865277	38719.0742	26611.6719	116362.9688	67741.5078	107725.3203	81793.5703	93840.7266	104233.2344	106229.0781	27342.6191	91013.2266	25170.7812	69303.1562	94474.3438	86330.9609	9952.0186	32199.8203	86723.7891	13929.4297	104779.9219	76748.7578	49486.6719	37144.4492	59667.2422	33990.1172	1960.9172	13566.3232	18487.4102	37752.9141	88763.2109	107723.2734	7721.8521	78092.1875	117217.4062	22638.1328	12081.4746	78073.2891	105295.5547	59443.2461	54286.418	58015.6914
25865278	77005.8984	45030.0195	71021.1172	65779.3672	53568.1562	53391.9531	53925.6055	62411.7656	55026.9688	50221.0469	89500.6016	83179.1719	51534.5508	41863.2617	60729.3672	47587.6562	63684.625	36599.6602	41564.3555	67181.5625	21154.707	68019.6875	41857.9375	39581.5664	82570.4688	26804.6172	28400.3008	38307.6016	37551.582	44311.0273	39164.582	17194.8086	69488.75	41930.7812	54339.8516	51355.9062	87519.5234	25767.0195	49474.5547	40867.3633	49079.4492
25865279	176366.5469	125295.5859	105165.5625	95153.1719	123323.0703	133804.7031	84932.1484	101046.1328	83735.8359	123152.4141	75431.8438	119003.8281	122886.3047	115568.2812	113090.6172	92566.1172	84382.7188	103590.8203	90368.8125	71289.8203	83941.9141	106105.4766	106107	107231.8047	73281.1641	70616.8438	104712.9531	99764.6172	80912.9375	90109.1719	102350.8359	77279.9766	118086.6328	118758.8438	67924.7656	66553.1172	67051.6797	60279.0234	83332.1094	64717.3242	62981.6602
25865280	80080.5312	107677.8672	80292.0312	115846.25	96428.6641	84275.0938	88210.4219	104120.7891	78094.5078	105696.7031	95269.0938	83151.4688	92268.3984	88570.7656	102539.6016	81974.125	67900.5703	72162.4141	86685.6562	87105.2578	64038.8867	83168.7344	81568.875	76393.9688	62540.4258	40118.1016	89031.1719	56864.2422	56859.5742	82436.4297	62917.8633	51367.2109	104979.25	86232.2422	63481.5508	44907.6328	62179.6992	98158.6016	59926.5273	54962.6211	56793.8125
25865281	210667.9375	133842.6562	292729.125	250096.8281	365911.0625	498864.2188	363678.9375	342464.375	522738.9062	177260.1562	528178.1875	123205.2578	374390.375	464421.3125	307766.1562	125385.7109	247106.9844	496226.1875	90846.7188	392314.4688	402224.625	404878.8438	201795.875	249809.4219	345061.5938	150839.3438	107600.8203	151365.0938	126903.5234	359603.5938	304739.25	163201.4844	322391.25	389152.6875	167542.3281	109905.0703	531102.125	321048.3125	268832.2812	190688	170575.7812
25865282	75236.8594	63498.2344	78817.5859	74940.9062	58444.0898	60017.5078	58013.6602	76413.0859	46495.4844	78588.6562	72689.0703	60025.9336	69067.2422	55665.293	74640.7031	73308.0547	76444.9609	74471.4688	53214.4297	70377.8203	61488.3672	59457.1914	60298.4609	60798.2461	64418.75	56711.8242	32006.4004	51837.6406	54112.5156	64404.7812	60596.6836	48696.2773	61949.2852	61716.3828	64116.7812	48001.8047	71751.2578	71954.8672	49698.2461	52336.0156	54472.4414
25865283	14674.1738	9529.5273	13807.3447	13457.4814	13866.6143	13156.2832	10245.9971	13639.332	15098.5732	12319.9629	9698.2998	11384.1533	12022.2637	13586.21	14710.8398	9651.4961	10163.0469	17715.8027	11904.3613	15128.46	13246.752	16709.8516	11933.3555	11854.4141	10805.9502	8002.9546	10452.6113	14024.9756	11208.1084	15811.5889	9214.5752	11295.5117	15738.1992	18051.7012	7733.2231	9583.2539	11729.7646	10126.4268	127520.8281	120790.4922	122930.8984
25865284	66063.6719	66703.4844	101299.5156	92980.6484	82761.5469	65193.8672	74483.2188	74166.6641	79829.5469	59334.1523	86481.7188	88689.2656	62980.1016	57840.5938	83143.9141	78147.1406	86632.3281	58665.3789	64429.4805	93414.5469	37807.1719	73073.6797	67899.2109	64289.8047	66922.7656	50443.5547	50031.707	57194.9492	58913.2891	69044.0859	73476.8516	41586.4375	84571.5625	68923.3594	71794.25	88402.8594	99602.1406	83826.5469	80085.4688	75107.6719	76035.0938
25865285	76422.6406	56376.7188	61292.832	47454.3984	53146.0039	61847.0469	53339.4648	54223.3945	67966.4375	59336.3945	37526.2656	55571.5039	78102.8594	45167.3555	56310.8672	65529.6094	45997.0469	58290.4844	59387.6289	38269.6719	44482.6875	57900.5273	64372.9219	66808.9219	51491.1719	55992.207	64019.8281	70072.6328	48749.3008	61480.2734	38021.043	57797.6523	72682.25	58368.2344	60632.0898	68868.0078	35169.3359	53550.4336	39021.4922	37215.4883	38097.0977
25865286	59759.7148	56590.7344	92787.4922	56563.7773	68886.1406	58773.9805	84732.9375	107065.7031	72771.6484	68985.9453	77088.25	63257.4375	79807.1875	65811.6406	76811.1094	50343.8711	68508.9922	61362.9922	63801.5547	94756.5703	65607.9453	45171.4688	49971.7969	45454.6641	71330.8359	49394.1016	44441.5508	70078.3516	67549.6953	78892.6953	89927.3906	41556.7773	80611.875	87092.9922	86223	79373.9922	99064.8281	75763.0156	48635.1875	43211.3867	37923.0039
25865287	64941.2148	51627.4297	68902.4219	57382.6836	65108.9648	55226.1289	55355.3477	60217.0273	59308.5898	60657.5234	61203.375	56799.6914	65762.1719	49754.9492	52507.5234	47244.3945	48847.3477	44606.8594	53897.6172	57899.457	41599.9258	51335.6953	41490.1055	52714.5156	38395.5781	41932.207	54377.043	63870.5234	44123.8398	36275.7383	54512.4766	41364.8672	65510.293	66130.1484	37994.1797	47680.6445	48366.5898	54367.4414	43828.8047	44973.5742	37514.4453
25865288	58508.9492	54639.5508	70317.9297	58907.9844	64266.6562	56225.4023	51295.0977	56147.9141	52980.1953	55751.9219	54980.0742	42825.9883	49919.0156	54518.6055	53576.375	47381.2656	52830.3672	46225.25	59139.3828	68902.3828	50049.668	58059.0312	57971.4375	43537.2422	55051.8438	41613.2539	74934.4922	65014.3086	56132.7422	53645.5	67714.125	48231.3633	63637.5508	52900.7578	53761.2148	41617.7227	46416.75	56157.207	47654.1367	45878.1875	50568.1484
25865289	128802.375	86969.6172	90928.6719	69987.2578	76545.7266	101917.3047	81839.9922	75761.2969	104766.125	89874.0703	59436.8281	80509.3125	127827	70730.1094	84573.9609	102653.5	65517.0703	97514.8828	75320.1406	55334.0156	79512.6016	88192.6328	109250.0938	99234.6719	105898.4766	95852.3438	111281.9219	132659.625	75210.2891	108182.0078	50633.9336	85749.8906	134710.875	91170.8672	86750.2344	115478.3984	53438.6289	81356.0938	55095.3633	54645.7891	56755.7305
25865290	59447.4922	57945.5312	51562.0312	50300.3281	42907.7422	51944.2031	62693.5664	65876.6328	57295.7227	55802.4766	71265.4141	30942.9785	47934.0352	76092.0547	54570.1094	40698.8203	82055.0625	54014.6797	30098.6992	56495.3828	49406.3633	61659.3359	46064.2422	47460.8164	34770.1992	48779.1523	41665.5898	49873.0625	40728.9023	56383.8203	45606.9922	59110.9062	52878.8906	70539.3203	65865.5078	55693.4258	64462.3281	44258.4414	32632.1621	34192.5664	34835.793
25865291	149527.3906	163166	187968.875	170157.0938	249011.9844	226044.375	209439.2188	260509.7188	258183.6719	154213.5312	235622.5469	92252.3672	160585.1094	290893.6562	167747.9219	63573.3906	277539.6875	252621.6875	79007.6094	236663.4219	242447.4375	263300.6875	189199.9062	129497.9688	97678.7031	73986.9375	63993.0156	136874.8438	158414.1406	216394.4375	180821.2656	111575.7109	175989.3906	255458.2656	181678.0938	93613.4844	335143.1875	184651.375	139454.9062	124098.5234	142684.375
25865292	55120.4102	36697.9844	67127.1797	73386.125	94318.125	158037.4375	110243.8828	98034.0156	148531.1406	38351.043	193835.3125	28902.0098	102348.3359	156016.8594	90792.7734	31906.0391	52490.1602	147074.7656	21086.6855	117581.7656	141062.0156	108970.2578	62007.7422	86246.9844	142476.7812	47290.1602	27920.2852	37896.3828	35868.0273	127533.6094	82704.8828	38126.8516	79357.8125	98194.3828	40930.8633	29051.709	177520.7344	110986.4922	78049.625	72199.6484	76929.7266
25865293	286773.3125	203211.2188	238665.5469	296565.25	214548.3125	231411.7812	207713.7812	243554.1719	270046.8125	212992.25	374316.9062	315768.5625	204103.9531	163041.8438	240804.2969	203961.7812	262240.5625	148100.8906	155103.2344	287501.4688	97173.1406	310226.9375	211075.5781	178523.5	317476.625	117996.4453	154038.2656	136847.625	145458.7969	238982.9062	186438.75	72503.9141	225143.8281	150277.5781	225471.7656	159743.6719	375528.0938	98082.375	59552.1172	53423.7578	51232.2539
25865294	100206.1641	64227.9297	86440	64409.5234	61852.1211	78469.1328	77768.8203	100508.1875	69977.1172	66574.3203	92863.5859	50724.3984	77656.2656	92695.3984	87166.0625	51244.7461	91692.1094	96784.5234	72923.3125	73758.5938	101162.0703	89929.25	94964.2188	77605.0938	78604.4062	102153.5391	53273.5547	119449.5234	84753.9141	88767.9531	83567.9375	109261.2969	91614.8359	82863.7266	87303.3906	88458.2031	102792.4922	85211.5781	59644.4648	60750.875	62097.7461
25865295	233287.1875	176801.1875	281098.125	240013.0781	304688.8438	265481.9375	286372.0938	237872.4531	316410.25	188440.875	258227.4531	274855.5938	237958.6562	217474.7344	245489.1875	260507.9688	250230.125	260023.5625	206600.5938	254710.8281	230515.0156	225674.7969	221993.3281	262956.4062	221579.2344	224603.2031	251370.5156	279589.8125	188258.7031	278372.8438	231593.2812	223727	330894.2188	271727.75	200970.9375	218099.0781	289137.25	252465.875	88139.0547	74134.9453	68845.4688
25865296	53324.5508	40605.7109	41954.7578	52652.207	41898.5078	36206.5469	36298.4219	33366.6484	43476.418	38501.6641	57280.0977	69591.3359	32277.1582	29797.1465	36128.9414	41569.3633	47787.6719	26293.4395	38677.4922	45986.6016	21500.9297	55626.0898	41173.2773	32634.2109	48045.1992	25655.1074	32365.2988	27112.8594	34733.168	41694.0078	38812.7461	20253.4453	30728.5977	24894.582	41066.7734	35476.7109	66756.7344	23165.3145	48234.0547	40212.5742	40869.9258
25865297	71481.9766	51004.3828	63460	56532.8359	55136.4414	56552.0547	43382.8711	57181.0195	58379.1875	53060.75	87137.6328	79271.0938	48496.8086	45028.4844	56892.4023	46912.6211	64462.3828	34165.2344	38434.168	70953.0547	22193.2734	68167.3359	45085.6055	43715.6406	91171.3281	27904.4688	33081.4609	32038.8691	36321.5469	50127.2227	47163.1797	16961.0977	52087.7383	40488.0273	59464.5859	46748.3516	93928.0312	27846.25	54628.1953	48892.9258	34023.8828
25865298	104028.8672	65603.8203	77785.6484	107195.9844	57353.7695	65807.8359	65189.9375	77931.125	63192.4883	77318.2734	100047.6172	99361.2344	50148.4844	54929.7031	75657.2344	65001.7734	91727.5859	40452.1484	38534.3438	77246.2734	31729.2168	76873.7422	52095.3125	58046.5312	95173.4844	34301.3516	45033.3906	35121.1875	54715.3008	69674.625	54586.0898	23478.8359	57440.2773	52051.4961	76450.9062	73389.5938	105912.0703	30804.9922	61423.4375	49460.2383	59470.6016
25865299	93343.5312	120302.2891	113032.9375	58881.2383	79759.2656	124414.2734	147626.1719	160598.0781	61077.0625	104777.3906	94385.0078	112596.9688	130249.5	98760.4375	99997.2266	66193.8984	120913.4531	75474.1797	79846.0156	78648.75	135262.2656	87794.9844	70025.4141	82943.6953	114019.5938	58862.7852	70127.2578	57281.0586	69469.4453	81437.0156	119949.1172	74477.2031	84133.0391	89035.2891	77040.2656	64954.9414	77919.9688	82530.1797	72950.5078	72200.8281	87259.5391
25865300	72257.0156	165154.3281	94113.125	185441.3281	84106.1016	1886.3319	82148.1172	44445.4492	125449.9062	85862.1875	98472.3672	164080.0156	74707.8125	25099.5059	202422.4688	81726.6719	95885.5859	55947.9062	114194.9062	96812.4062	61266.1133	106283.5312	92545.2578	62979.9805	62056.8828	75977.5938	132843.5156	73128.1719	113414.0078	144003.3281	55193.4141	109340.8984	155608.5781	100247.8672	94542.8516	77928.2344	52642.4688	88793.3438	132517.4062	128427.4297	119555.2109
25865301	94167.3203	72450.9453	116169.6719	112746.4297	135866.0312	114741.25	92959.1328	92756.125	142522.5156	78917.0312	55054.3516	141883.625	94562.5156	80617.2188	89605.8594	143673.3906	100999.5312	110658.0781	102429.2969	96802.9219	92659.7422	95160.5625	115067.8281	100918.8984	60994.1133	117704.4062	121578.4766	138328.1719	98210.8828	117165.9141	102831.6641	106850.7812	135122.7344	100886.3125	98745.5156	106548.7031	118277.4219	116533.0625	81056.6328	66412.2812	63598.4961
25865302	78205.6172	64088.6289	83054.1562	80853.3594	70068.3359	57034.2344	59503.7148	62143.2344	64307.5742	74380.8906	64946.8672	51620.2969	61891.9102	67990.1641	80162.3438	54759.168	66737.9375	53268.6328	55219.3164	68029.1094	45042.2539	56746.6445	46483.3438	49313.4609	30225.8926	40701.4375	59831.3203	55346.5977	46744.9805	57914.043	67579.1797	51656.375	73607.0469	74705.1797	54278.7109	59268.1211	50383.9609	47350.0312	32374.8008	35728.1602	35764.9531
25865303	62441.7344	47902.7539	67522.9766	48609.6172	72865.0781	79731.3359	62142.1055	64825.4609	76624.5703	60235.2969	82746.4688	70034.9766	63334.4062	54452.7656	66213.5938	73867.0312	64319.457	69967.5156	45880.9531	58496.875	54038.4023	69436.1797	64265.2109	46746.7109	47048.8789	68489.6641	47986.2383	64541.2734	51185.5703	51191.4609	69938.4922	64565.6406	63280.8633	59371.8242	68845.6484	54865.9492	78696.3594	72474.2109	55391.1719	43402.3945	40323.375
25865305	90649.1719	192358.9375	107488.0234	205471.0156	101500.3047	713.5	104349.6328	58043.0469	162046.2344	101127.75	129942.5547	188627.4688	100242.0312	30850.6855	221090.9375	98010.3672	112220.6016	77205.8516	120269.3828	112386.7188	78851.6719	134787.2188	110982.8281	84019.9062	80489.875	90956.5234	149362	80470.2109	115357.3906	178592.5938	71562.3125	120588.6094	170850.0156	111386.1641	105952.4844	80147.5156	70355.1875	98958.2812	105611.7188	88061.2031	82988.0391
25865306	57830.5977	70289.7188	58572.0508	52674.8594	70799.4453	87398.0078	71208.0078	74032.5234	100533.9219	86183.9375	95325.3828	50541.3984	77701.8125	86927.875	63740.7188	64688.3984	103342.3672	93305.3906	53677.0469	83963.4062	63490.9258	110474.1406	84373.1406	56181.5508	52135.5312	87455.2031	62964.9531	80643.8984	56501.625	79393.9688	54198.8398	92727.7812	69833.1719	73382.8359	77130.7031	72828.4609	101175.7969	72156.9688	51590.4844	47548.9844	47167.1797
25865307	47693.3555	34681.9766	55982.4102	31105.0117	47167.3281	55411.9961	29927.7246	64410.7383	54328.9961	46979.8516	23179.4395	58869.5781	66946.1016	42762.4141	50564.8516	31139.3164	44344.5312	57553.8203	52233.8086	17579.9375	32755.5332	41438.3008	45247.1641	33722.9297	15500.7275	41201.6641	27451.8711	77162.7812	46728.5586	20796.8594	40174.8906	45676.7891	74966.25	49846.9531	31513.332	51761.0195	36616.3281	29989.4004	71612.4531	53779.1992	37617.6641
25865308	226766.6094	103517.0312	235919.2812	248882.4062	123189.9062	284276.6875	230120.8125	247733.1094	244863.2969	130844.6172	179682.1094	107289.0078	247184.1875	285468	307077.5312	36939.5703	106019.2031	176552.375	67194.375	159609.6406	239928.9844	193393.2812	130245.2656	198702.5156	106919.4219	34398.8711	75094.9844	92492.1797	124708.875	203683.3281	191631.3281	63766.8477	262140.5312	274994.8125	54735.9844	29934.9375	176310.1094	124094.0234	98441.8594	91130.3203	82112.5703
25865309	32933.7578	22614.9785	85769.9219	79471.6328	67359.6406	84270.9844	57500.1133	71264.9766	72737.5703	22098.9395	75657.2109	23299.5859	49486.9609	71988.4609	72959.4219	16419.8438	30093.0723	59406.9609	15432.7344	57520.8242	49272.9961	50686.3555	27622.8496	40329.2344	38413.7812	14954.9443	18220.627	22573.3203	27030.6738	76730.7188	72674.0547	14512.5303	94473.3203	67144.5938	17009.5586	16202.0293	60915.1172	77534.9453	62059.9141	53401.4844	55867.9141
25865310	102654.9375	81403.6562	104155.3281	89996.1328	104131.3438	108400.9453	87621.0703	92403.9297	106152.2031	114068.5469	100872.3828	92123.7812	108417.6953	89309.9688	95671.1172	78247.375	84869.6953	91388.7188	89683.5391	95441.5469	77419.6328	100372.3438	82419.9766	88703.0156	73532.1406	69598.6797	96133.3125	100694.1016	74793.7656	80413.7734	84156.125	82882.6172	98015.5781	103337.0859	67555.1094	71982.5	85182.4922	77826.8594	61730.0742	56006.4062	55451.6758
25865311	63729.0977	57379.6836	56689.2617	61887.0039	58073.7539	69541.6562	44737.2969	59312.8828	49002.9453	54535.6328	25624.4863	67477.5391	57664.9414	55384.2969	66769.2578	57236.7617	50775.1992	61116.6094	57968.9141	38854.3125	48134.8281	54400.5508	59941.9922	51622.3203	36769.375	47948.4883	53643.1797	69246.3672	61976.6562	49721.1133	45373.1328	52816.8477	70073.9062	74200.5156	42478.375	51200.4375	41328.5508	35852.0039	64833.8164	58917.1055	55458.6602
25865312	31698.5352	11567.9404	84703.8672	93153.5234	58675.043	77139.4844	70696.7266	94298.9609	60526.3281	15936.8193	131971.6406	17861.5352	34563.4844	57183.0391	82691.1953	7874.9375	17296.1133	11415.7363	7269.9077	36694.1016	29187.9766	47155.3008	13828.3545	16435.5078	61200.8867	5656.8945	4942.9888	8230.2529	12457.8516	53073.6992	57800.7305	5460.2388	34204.6602	39820.5	10418.6904	7029.2012	158021.9844	21645.0234	87944.6875	80995.0312	89433.9531
25865313	114023.6484	71568.7891	74333.25	59135.8281	74110.8672	85651.2266	68679.9219	74417.9062	88298.0625	76441.4844	58523.457	77172.9922	96281.6953	66330.7422	78911.8281	90966.8672	64826.2383	78126.1719	68137.7031	46675.2422	69715.8281	90370.7109	93922.6719	73887.1797	77468.6016	79404.125	88911.5938	100750.6875	66533.6953	89758.1953	41558.6289	70331.6094	108777.7578	75850.3359	67540.0547	97250.8047	56756.0156	64260.418	57863.0234	57758.1758	55991.3828
25865314	41181.8555	13685.7832	120936.0156	120378.7188	116321.9297	127543.6562	110730.2812	113935.9609	131503.7031	22046.7227	91245.8984	18346.752	98702.7422	121697	126293.0781	2975.6553	21951.6797	132013.9375	5796.8101	99019.4219	115501.25	62527.4922	21024.7949	83557.3438	82453.3672	2371.8567	4174.8564	8339.8359	29514.6426	103549.6797	95066.1016	3382.1592	108634.1094	125913.6953	4237.3545	2225.0696	112929.6797	66137.6562	109853.3203	103106.0391	103106.8359
25865315	77679.8438	42340.9844	71405.4531	81079.6953	49372.5703	58450.625	50149.5391	65288.0391	44113.7188	56408.7969	81953.2266	89654.7891	53607.2695	42433.3633	61280.793	54161.7148	63726.4336	36295.3555	46944.7188	74830.0703	26671.1602	71851.0234	55398.7852	40130.5781	107143.1719	29953.2656	27125.9648	38868.6992	41678.3047	53498.0195	41934.5234	12326.2803	66886.3438	43806.3008	63211.5469	50132.0312	102112.8828	27225.9297	45081.5508	37239.9609	45176.7305
25865316	92902.9609	54828.7734	162734.4375	152755.0625	132054.0312	169964.4219	168417.3281	197943.6562	168026.0781	66781.9297	202559.0625	62088.1953	137033.125	184141.0312	183181.0625	42557.8711	84533.5156	157465.1875	31438.9023	160086.1719	186322.1719	103390.6875	68766.4375	104826.4688	163809.7031	28328.1895	42154.2344	34926.293	66785.5547	169629.1562	138473.7812	35786.3008	142011.1875	128423.9297	46647.5078	21248.7539	159509.2344	187908.2656	96695.6875	90171.0625	87634.2578
25865317	37723.8984	28526.9922	48398.9375	56295.0742	36864.3047	31192.5703	33029.8867	40566.6797	37582.5156	27191.0703	40673.5	60820.8633	23581.6211	25915.2148	37796.418	27562.5195	43043.4375	20467.4102	26405.4922	44219.7109	11242.2041	42082.3867	29930.3828	22211.4805	51949.918	17218.2285	18107.8203	22429.082	28282.1016	32581.0938	28758.4805	9238.2256	37496.0625	28905.041	35989.6562	36765.6992	65061.4453	16559.2852	49091.4258	46430.0352	42073.3828
25865318	59217.3125	39137.8047	49732.9336	57264.125	25673.4512	59635.832	45657.8555	47114.9102	44306.2695	42661.2539	30503.0547	39055.25	51088.5391	66279.6797	59839.5312	18475.8281	36337.0117	36612.3789	35985.707	32512.7695	51493.8477	49300.5039	43411.9023	44084.4297	24861.9043	21431.2871	35022.4922	39145.4766	44922.2539	37666.6836	40312.4258	33698.0625	56946.5742	61302.4414	25785.9395	21898.0723	35297.0039	29491.375	53157.668	49497.1523	42389.3672
25865319	118499.7344	63873.418	68362.6484	66763.9219	56523.4766	69033.3125	101460.2812	81051.5859	65915.7656	101675.3359	74914.7344	71340.2578	103428.1953	95721.9453	72642.3516	71379.8125	78862.2891	75279.4297	82161.7969	55414.9688	94860.2031	96901.4297	61456.7031	99555.3359	46233.1484	130370.4141	79069.8672	101992.0703	106806.9062	71263.6797	65523.0234	98809.1484	78836.7344	99663.6562	67868.8516	97766.8516	92702.0312	57098.4609	33362.6133	33841.8203	31930.3613
25865320	67921.3125	55276.8438	74270.9453	68453.2578	74497.1953	64501.2227	61650.4297	66158.1797	67374.1406	62095.7266	69541.3906	66748.0781	69641.1328	62697.1836	67772.7969	63859.0703	66483.75	64164.125	64548.4766	63399.5664	49672.6992	70730.3438	58907.0977	53949.1953	44724.457	52057.2383	63959.5312	67771.5781	58058.7188	62860.3867	64656.1562	55128.7305	67871.2969	71378.4531	57207.4102	62229.5547	63920.3438	60202.7773	43333.2734	41562.375	42657.0156
25865321	96470.7188	65640.7734	76483.3047	46549.0469	66145.2656	64420.9531	61435.0703	64987.2578	72573.1953	71824.7812	52512.0234	65325.918	98150.7969	49074.5391	61679.5156	77638.9297	51579.1758	68716.1328	57636.8516	43062.1992	54976.7422	64781.5547	70045.2578	72528.9219	64390.9609	66310.0781	80700.0312	94760.1406	57283.5742	66845.0781	37253.1484	68403.5469	102224.0625	72424.5078	64306.2344	80763.0938	40177.1016	61071.7891	43705.0195	40345.3672	44061.8906
25865322	49644.4961	56337.9375	65150.332	59441.8594	61939.3633	68045.3359	77935.2734	74586.0859	76951.9766	63470.2734	75116.2969	33504.2852	55174.3906	87427.2969	77050.6641	51650.6953	79406.5859	67142.1562	42568.3555	63008.2148	63358.8203	65429.0352	59138.7578	63293.3789	51714.5664	53284.7656	59021.1289	58443.543	50992.0625	77378.2812	63978.8906	67631.8906	64462.7344	67947.0703	52968.6914	51855.3359	76630.5781	75969.4453	42713.9062	38173.8203	42931.0781
25865323	207290.4375	215945.3594	164204.4844	199618.0625	197845.5781	172659.375	210815.5156	212514.5	191899.2344	234739.6406	162824.0781	187439.7188	219979.8281	203717.2188	183771.7344	172596.7656	180418.8594	223424.7812	232124.4844	178577.1875	167014.2969	197336.2031	168376.2969	231480.2656	134676.9688	132516.9375	208800.5469	154469.0312	211554.9844	141700.875	188951.3906	198793.8281	113857.5703	212328.5469	158188.5781	137267.0469	155793.9844	122591.8672	40698.9375	131048.9062	128114.6172
25865324	61180.9531	51181.4023	61532.8203	36612.125	54085.7656	54765.8555	50386.5352	53812.8867	47077.4062	52324.1875	66572.8594	57010.375	55501.2891	64030.457	58251.0156	47247.2422	45852.7969	48239.9258	50405.8164	38948.6602	59430.3438	48032.0195	62215.2148	36803.3672	37206.3789	46323.4922	63721.3594	52712.0938	46769.875	27118.7246	39483.9023	36672.5156	54087.3633	69891.7656	35485.0039	43526.4609	51065.6562	40106.3477	50314.5898	45025.4023	45132.5352
25865325	127384.2422	79046.3672	136009.2188	87174.7734	110993.9219	100172.1016	95093.5625	105103.8906	129370.8359	91346.5469	55796.293	97437.4766	132484.9375	83623.7188	112214.9141	101755.1875	72262.7422	106927.3438	89722.0938	69965.5078	85675.3984	101038.5234	100637.625	93433.6719	93743.5703	82163.3516	108611.5938	145418.4688	90625.3984	90125.8125	60472.375	103896.25	189071.4062	143715.875	103920.7969	119891.8125	67662.1562	78640.1953	76985.5547	72621.0234	68669.1797
25865326	52449.4492	22504.9707	176811.0156	133822.5312	154017.7188	144119.6562	167548.25	134713.1094	139858.0469	25205.043	192179.3906	34877.3398	106913.75	132058.0781	166590.1406	6948.3862	49991.1211	127172.3828	5703.959	175426.2031	131674.4844	70993.8281	42143.6367	106917.3594	120441.3438	3243.7168	4273.4492	10562.7168	34693.1836	154410.8281	169550.9375	3666.9609	117611.9453	143546.0938	11015.0342	6582.2583	143449.9531	196243.2188	92649.0391	85660.3438	83918.7266
25865327	33452.4922	48576.8047	34336.1719	49161.9297	40386.6016	55630.6406	29744.0371	45505.1367	37803.2773	54153.0273	55124.1641	32729.6309	57701.4023	37086.082	49924.1602	53885.5469	29217.1426	44122.5547	28743.1055	58027.2031	27036.082	30868.2852	49887.8516	22081.7461	56949.2969	21840.6504	38682.2422	21283.2168	25616.9219	64919.4805	55917.4688	22687.0898	38929.1406	26292.3301	49455.9688	27329.9414	26939.5137	44406.043	59644.7852	43842.8594	36247.1953
25865328	117542.5625	94983.3516	103171.6641	72978.0078	93882.8359	89287.7188	126420.9766	141497.8906	89224.9688	132043.9531	171142.6094	97992.5938	125308.3359	89714.2812	90193.875	99393.5312	99521.8203	91885.7812	84825.1562	149156.6562	99388.75	77922.1484	88878.3828	81719.2266	125095.2188	92568.8594	77626.0547	103055.0469	95236.6797	116886.2656	143296.9375	67348.6875	87970.0391	89145.125	132933.3906	100747.0078	144335.7031	137774.7812	55534.4258	42352.6562	51542.6094
25865329	189177.8594	121470.1797	96952.0625	84025.6484	118500.7734	140712.9688	85876.2578	105289.2188	81828.2422	126739.3906	88234.6172	112524.1953	138450.3594	120761.8594	114385.4688	91891.6406	78418.8828	101938	84154.4219	74468.4688	85293.4062	107866.2969	102702.4688	121927.5781	76115.8672	67874.0547	99721.8281	86219.2891	74107.4453	88218.9922	108332.2812	72350	107168.3984	101862.7734	65325.1992	60316.3945	66767.7812	67599.8828	70860.8203	56729.9062	52789.8281
25865330	84632.6406	55630.0547	81972.0703	96959.4062	66411.5938	73597.8281	63819.375	76623.5938	72778.1328	64650.8594	93668.4062	97816.5	53532.8242	35704.4688	71900.0391	65129.4297	71347.7344	46610.7734	54156.6172	65449.9922	22733.2637	93330.0078	62523.3672	52188.8203	81095.1562	36750.0977	31706.2715	45716.7227	46418.5664	51852.5742	53331.4609	22434.9277	67959.2188	44095.2852	58609.5391	64370.0625	110909.2188	33916.1992	68236.0391	54365.4844	52879.1172
25865331	49092.8555	44444.0352	53550.6172	48696.0312	49380.0156	46324.1406	49375.4297	51496.3672	45863.4609	50607.0508	44601.4375	52360.375	50331.7891	45926.8047	48220.4531	53554.2734	52916.4609	51140.0859	50000.4922	48347.5312	42157.6719	48926.1523	49621.3281	46723.6484	35765.7109	48242.3594	49938.7891	51402.1016	49378.9844	48495.2188	45607.8125	49163.8516	51126.7148	54129.375	47318.957	50776.9297	50685.9414	45864.5391	41880.2031	38569.4297	39129.0703
25865332	131242.5312	101430.5625	155086.8125	136585.3438	130741.2891	126217.3203	157377.7344	179207.5469	165907.75	114383.7188	155822.5469	101501.6797	159137.1562	170409.3906	159544.0625	126788.7578	144591.9375	153674.8594	82898.5469	160446.6875	134544.0312	123023.0312	105154.2969	135755.1094	150765.7812	76830.8594	102341.6172	78234.7812	101746.2422	117562.0625	124521.2031	102988.6484	157314.8594	144675.4219	110793.5	72562.8125	143986.9844	153488.5625	79831.4062	70222.4219	66712.2031
25865333	107449.9609	69475.8672	116702.0469	92624.2109	123279.5469	105238.6094	111261.8281	122115.6406	109141.2188	78787.2891	107484.5312	68567.5859	119210.0078	91412.4141	104283.2812	48577.8086	61233.7266	123167.1328	62151.0195	101033.7734	86582.2344	90983.7422	60119.668	104588.2578	58461.3047	38517.0859	59873.6758	55372.8555	72960.8047	73387.4531	95156.9375	51064.207	107711.5703	123459.6719	39615.2109	36211.7969	96640.5156	65675.2344	67209.6953	60623.625	52509.5117
25865334	77392.6875	63317.3359	77148.1797	47091.4648	57191.1953	62489.3789	63432.4531	78751.0156	59226.75	56154.625	71944.4062	48565.9453	74763.3359	60814.6367	72693.4297	54492.1094	87790.3359	78776.75	54195.2383	69559.3594	66968.5703	75304.1953	73831.8047	67736.5703	49556.6445	87204.4609	52248.1133	97264.4219	77987.6016	58255.7461	67295.0781	92962.8438	82876.4375	63875.3242	84145.7188	86105.1797	72902.7656	69739.4375	44790.0078	49596.2266	32718.0156
25865335	40535.2852	37370.5938	58996.1719	56105.1406	46877.7734	55480.4609	53429.5469	59424.6562	49178.5039	43636.8867	51224.7734	42071.7188	45135.3359	26155.1562	48260.4609	44302.3398	43368.082	49928.4297	49001.5195	42284.207	37723.0273	44271.3555	42777.5391	42650.25	37618.3164	36795.2266	35041.8945	41287.1211	34338.9648	34957.375	56694.25	38037.3203	54103.6055	54588.7109	33589.0117	45343.3906	43331.5586	49587.9727	44606.9297	37822.5742	37402.2969
25865336	110598.6484	68655.0312	208018.5938	154338.7344	202088.6875	154863.9375	196877.7969	161677.4688	190871.6875	74932.1641	186314.0625	87778.1016	144800.25	151604.7969	168017.8594	58260.2461	113614.0859	157328.2656	47253.9805	167481.1562	158249.5	115455.3672	97712.0547	147688.7969	133797.5312	65387.2773	59302.7734	93180.0859	88150.1172	150001.2812	158776.7812	67221.3359	203909.0781	191210.0625	74531.6875	47492.5898	194375.3906	193778.3281	99809.3672	92146.5078	89361.6953
25865337	1367.0699	1208.4352	4410.9341	976.9321	2061.2168	1638.8275	3837.5898	4174.4795	2623.1533	1576.8467	1577.0188	2193.553	3085.113	1684.1196	3320.9128	1116.0016	2640.7473	2016.8896	1235.7854	1311.3871	969.7786	1269.4595	563.2438	1661.1875	758.7042	1859.4738	2033.9033	2210.4121	1835.2805	1094.5939	1015.7518	2134.1052	4231.1758	3534.167	1272.1482	1321.0293	1542.0977	903.6252	67447.2969	56304.7383	63679.4805
25865338	67595.9297	68439.9219	67981.8516	74394.6953	59508.8359	60114	70056.2031	79901.0234	70537.5938	76252.25	48999.5391	60450.3672	86313.6875	60934.7422	76429.2344	58617.7852	68364.5781	88822.8516	69497.8125	57277.0156	68611.2656	62886.7891	61236.1562	58258.2109	42190.5898	44122.5312	68893.6641	56710.5859	76195.5156	66734.9531	71087.2031	55844.7344	91274.9141	70292.4844	22235.4531	71495.4531	54809.4062	60725.2656	89301.0547	82968.8125	78821.1875
25865339	212816.75	163597.0156	214091.5156	191336.3281	187908.5	209019.625	207475.125	227330.6719	219656.5625	196282.0938	257210.8281	179322.7969	231608.5156	239130.6562	226862.0312	214652.6875	230454.2344	218630.4844	167756.0312	214346.6562	224692.8281	205237.1562	204118.4844	191704.25	225813.2656	146924.2031	181697.9062	135914.75	179161.3281	230726.0781	159021.8438	169831.6406	202068.625	150117.75	192395.4531	134628.0156	200443.4219	213346.875	129923.5234	112117.3672	122573.5703
25865340	112264.5156	86076.6797	144729.7969	123882.3984	111452.9609	120751.9688	122626.7109	130485.4062	106855.3672	112857.5859	133748.25	91891.7344	118016.4844	87449.1562	119003.3359	99781.9844	126787.3281	111597.6875	121369.8672	134792	97333.3906	99398.5703	93349.3984	100855.7734	108977.7344	86495.625	112786.3125	94299.4531	83758.2266	101425.1562	134555.2969	94325.5625	127723.4531	145087.625	89353.6719	103783.9922	100548.0703	120036.0703	69734.7734	63227.3477	65114.5391
25865341	77857.4844	52555.1172	89527.4844	72927.3672	71145.5469	45647.9609	82808.5234	61831.4609	73696.1172	92076.2969	72695.0078	72004.3438	94443.1484	98533.5312	100778.3828	34914.8906	100933.9766	106203.5	94103.3828	71573.0781	43767.4141	68110.75	73952.5312	77496.4531	58443.9336	66181.9844	44762.8516	67809.9766	44757.1406	32436.4453	77215.25	56250.6797	93594.3516	105464.1094	47991.9609	78212.9844	80779.2656	68782.7188	52537.7148	49572.0586	46109.7734
25865342	51649.8438	47855.6953	90670.0156	45827.2422	79088.0391	64457.4258	72035.0703	65826.0391	69089.8828	42570.3438	74301.2344	75264.9219	77825.4141	38887.4375	59646.5938	65635.6641	73968.0234	76115.7969	66460.0312	69253	83151.1328	69532	42949.2227	69287.5156	59930.1953	52539.0312	64455.418	90288.0781	66413.3594	34875.6133	47395.8633	63841.1797	103885.1953	123197.3984	57967.3984	49664.1055	80848.2734	57722.3828	50484.5781	46633.8398	50141.0977
25865343	18877.168	12933.8057	18639.6348	14679.249	18787.4609	17605.6875	19206.6523	14788.9062	21879.7598	18558.0234	28928.7441	14151.8359	17920.3477	15788.668	15837.4756	19270.9141	18585.3438	19658.6348	16777.752	19464.916	13250.6152	27478.1309	17959.7461	15397.0957	10893.585	18198.3496	19229.2441	23361.8594	14093.4209	17840.8359	13751.1006	23550.123	21512.6719	22956.0742	15606.6123	11322.1309	18701.2422	19425.6895	148467.0625	97075.8984	86050.7188
25865344	197337	97538.6328	97058.3516	103420.4531	91523	132731.4688	168415.1875	134197.2812	119102.2969	169894.9375	111457.0859	107096.8438	176121.3438	150201.6719	98571.3203	117510.0781	126896.6953	120692.0938	120759.7578	86869.6406	152202	155103.7188	96144.1875	140045.7188	63590.7734	210528.5	110182.5078	159157.0312	161679.9375	115093.8828	88757.2109	151784.3438	150031.8438	161447.8281	111369.7734	135631.7812	151259.1562	80674.6719	50410.9492	38127.4492	35576.5938
25865345	59921.7305	40640.7148	50680.8164	38538.2227	44797.082	44042.0703	42797.9688	42418.625	48265.1133	45819.0234	31626.4336	48375.0586	57814.0391	37682.6484	44513.2617	51098.918	39885.8164	45990.7852	41529.4961	33989.9766	34668.0898	45512.9766	46064.2227	43838.8984	35571.1914	40311.5625	52790.3516	56463.5703	39074.9609	47476.9844	31790.6055	45302.25	63375.6523	51463.7695	42361.6836	53754.082	30214.0332	40032.9805	30016.4609	27699.4648	29313.375
25865346	108688.25	94670.3438	100264.1719	92450.2109	111586.1328	91141.4141	98598.4688	93315.2344	93788.5859	130816.2812	81586.5078	95738.1406	114436.4531	85706.4375	90598.7344	89568.8438	97115.7969	113594.4844	104094.9688	82690.3438	97635.7031	95144.8281	86629.3203	103710.9453	74723.7109	65439.5039	109468.1641	85347.7344	101149.5	73262.1719	76434.9922	96072.6875	99141.3438	108816.7891	72671.2031	61729.0508	85780.5547	56808.4023	77199.2031	74265.2812	78032.5625
25865347	76019.2969	63126.7227	78751.0781	81021.2812	80432.3594	91607.5234	70952.9297	99122.3828	80379.2734	72388.0312	109822.6406	75401.1406	87405.7188	63034.6719	75636.7422	71442	82586.9141	86112.8281	78605.9844	86567.1875	69893.1172	91591.6641	82508.1875	68473.1719	73667.2266	54522.2383	86372.1719	66381.6953	47854.4375	89184.7656	90006.8281	58096.3672	79782.5	91826.2656	47873.6602	45950.7695	80641.9219	96184.2969	48611.3828	41890.6562	42731.9531
25865348	30103.6973	17089.1133	30225.0703	29121.7988	33798.8203	40146.6562	36652.4141	29211.9375	34638.2969	25535.123	38371.9883	15035.499	39037.8672	36538.9883	32644.8789	10723.5518	20356.6289	40002.2695	10235.1025	27575.7305	43508.1719	30586.5156	22758.0176	35472.7031	26911.4805	9224.8057	13474.0352	10640.4395	21499.0195	34061.4297	31194.8672	10699.708	25856.709	31744.8066	7919.4512	6114.2368	33233.3281	27304.5059	24951.4727	24493.791	24755.6348
25865349	74503.25	41214.7188	127255.9922	112649.9922	127396.0156	129131.5	141411.6406	119668.7031	127180.4609	55666.3164	117499.5703	63057.625	114016.5156	123978.6562	140674.2812	36222.7109	51894.9062	113163.6484	32487.2578	123804.4297	130513.5781	73012.4219	47459.8047	83423.8359	109280.4688	28570.2344	24802.3262	33418.8711	54541.4609	133098.6406	129740.5781	23297.1523	107464.9062	134799.2344	49457.5195	29876.2734	155820.75	129745.2344	120382.5703	114779.0391	106231.7578
25865350	87300.0078	69702.3984	108765.6562	93510.8203	80221.9062	82563.875	71124.9141	78861.1328	87731.9609	88003.5938	73182.2109	77903.2188	88079.2266	94544.0781	87441.2031	62927.207	71196.5078	77190.0703	88979.2422	68262.1562	72806.2188	81890.7344	87723.4609	74377.7578	53890.5195	57267.8477	81257.9062	81434.2109	72381.9297	74180.4062	80631.3906	81395.1328	109099.5625	115036.8047	57455.4609	77281.7969	68299.2734	66489.6016	63746.6992	57458.2461	53298.2266
25865351	60412.6562	64308.8594	61663.5195	57248.9336	64490.8203	66403.8594	71942.7188	57997.3164	78153.5234	56712.1328	63318.3438	49007.3164	65763.5547	70454.3594	74069.0938	83875.0391	98889.5078	83995.8359	65937.1172	60410.332	73867.7266	77035.2188	68512.6641	73440.9844	68927.4219	132796.6562	57641.0273	153667.2188	75474.0547	79359.75	76498.8906	122366.3594	74972.6484	68761.9844	85584.3125	132994.5938	143846	93634.8828	53830.5156	51993.8281	47374.5312
25865352	47251.2656	48621.2852	50558.2109	36424.4883	50790.3164	54742.0703	52849.0156	48388	60199.793	52052.2461	67258.5391	33280.4141	49321.8789	63347.4141	48752.6836	44562.375	67370.7344	58919.3789	43343.5391	55023.6484	46667.3867	71492.1875	58337.3047	40827.7305	44217.1758	65365.7148	38740.7148	58397.793	37481.4922	52952.5156	38863.0703	67078.9766	53133.082	54333.9062	65912.3516	58292.4141	65273.7852	45629.168	23914.6055	28395.1699	23661.918
25865353	36213.7695	17726.3926	61985.6914	74730.5234	31327.4883	74886.1953	60602.8398	63597.1406	64859.2617	19136.6211	25729.2578	24290.5273	61428.5508	87834.0078	80926.6641	7300.2241	15729.166	54129.7891	15321.834	38868.1367	74547.1719	39909.4727	28306.0938	47137.9062	29912.6152	8144.1118	10435.7334	14478.4238	39107.2578	50933.5938	51171.7852	7962.2866	81421.25	80556.3438	10303.2217	6463.0176	42652.2852	36077.2852	95769.3359	96472.3594	86320.0859
25865354	109461.2109	83982.2109	91286.3359	74661.8281	75674.8906	99027.2969	98711.4062	103898.3281	82601.3125	115631.3203	132040.8281	73517.1094	111536.4688	125978.8672	119239.3672	59465.625	118520.1953	126106.0859	70686.6094	94068.2969	116810.7422	88877.2891	85128.9375	94520.7656	72955.5547	54397.9648	73729.6016	50557.6719	69989.7344	78707.1328	93492.7031	81919.9766	81020.1719	92868.6484	72238.1484	48229.9062	106244.9688	87738.9922	68386.9766	55075.2305	51962.5859
25865355	32461.5156	17705.7656	36469.6641	44792.8594	29243.3086	32625.957	27944.2676	35993.7852	34224.9102	17912.2754	44750.582	33517.793	22296.3672	25266.3223	34887.7422	7298.7769	27386.0312	21130.8965	7982.7319	35882.707	15390.7021	36326.9297	24469.2637	21998.0684	51498.4883	5010.8887	5879.0659	13575.4365	20337.4824	29658.0508	22080.793	3636.3137	34714.1406	23105.8438	15749.6006	6380.7441	60503.6758	18019.5156	34528.0039	33854.6016	36173.9844
25865356	197745.9688	122338.2578	152928.6719	98140.7812	138601.3594	156533.9062	122065.9688	123675.875	174640.25	146664.125	115426.3438	148753.0156	191798.5938	104280.8125	153332.7344	168019.0781	118177.0703	149343.4375	129621.0156	103781.9531	116690.3125	165043.9375	166055.5312	140262.7969	137297.0781	134195.7031	182520.2344	185289.9844	110101.2656	159001.9688	77418.2109	141450.6562	199357.1094	142039.625	135973.0938	127276.7188	95593.5859	114072.9844	36909.4727	30749.8867	34028.918
25865357	2301.2302	112542.9844	140942.4531	2030.6688	138598.1719	167244.3594	88220	236284.6875	1114.7006	99903.5781	1709.5251	102141.5703	112443.6953	189390.0469	115038.4531	199041.3125	2688.6804	137208.5469	112510.5625	2811.8	2226.1511	1103.0795	121634.6094	101407.2578	82491.5938	89920.2812	160073.125	58414.3672	164770.0781	1837.9517	1547.9943	132979.4375	97740.375	113624.2734	2696.0894	2812.5754	121080.1953	177518.7812	54452.8008	45471.0664	32279.3262
25865358	87235.8047	51449.7422	77120.3672	97838.8281	38658.8281	38949.8828	60782.6406	72965.5859	42755.6875	59962.1133	58744.5352	59742.5195	31299.1328	46933.6523	74456.2344	25797.502	79757.2109	24004.418	38617.9805	60375.5156	22951.6582	49587.2266	27092.7051	44936.1992	62662.4844	11646.626	20283.0508	20921.3652	40878.5508	62706.2617	54476.8398	14340.0352	49553.2578	50090.6797	54011.2383	42521.0586	74477.8594	17436.0039	34980.2148	55091.0312	53539.1094
25865359	71287.2109	81919.0312	103118.5859	103188.0312	107267.6641	98353.8359	77650.8828	89206.9844	92889.8359	74641.8047	81154.1719	74480.0312	84174.3984	89086	96621.1484	77005.3125	77787.2344	86297.5547	86171.7656	84454.7969	62201.1445	89775.3906	75763.7891	71125.6406	51602.7031	70594.2031	80758.1719	92965.0391	75524.1562	84888.5625	92012.5469	66664.5625	98537.1406	88786.5312	78723.8984	79613.7344	75858.6719	97852.9844	70226.6172	72767.3203	73360.6094
25865360	130611.1484	86496.0781	83586.8359	78826.8672	100818.4609	105494.8672	67711.8984	85322.0547	61895.8828	89390.4922	67202.8281	101661.0391	101418.5938	81520.5938	103810.8672	76870.3984	70395.6016	82761.2109	74206.9375	56217.7695	65007.5508	83537.6172	87762.1875	78262.7812	37701.5898	54105.707	85518.2812	81282.7344	69062.9688	73140.6797	72353.125	66183.6406	109564.6406	89825.6797	49760.9688	56703.1367	52998.332	54725.3672	59855.875	47482.2695	50054.8359
25865361	100742.3359	56290.1797	146019.5156	121641.9688	146189.875	170717.2031	192142.1406	147334.1406	168935.6562	95678.2656	253112.2031	62577.2109	144626.6875	154743.6094	163134.7188	63203.6016	122731.6562	146989.8438	45126.7227	191006.3438	169552.1094	139086.5	76788.2969	136460	147248.2656	51844.7656	46526.7695	58689.8828	72331.8359	176742.8906	158202.9219	52299.2969	133937.9531	139537.1406	47900.3555	51982.625	212530.9688	207032.4375	97726.7891	95234.1406	89969.0234
25865362	45882.3789	40296.5195	109242.6641	28496.7656	67191.7344	103621.8906	103110.7344	96288.5156	76907.7812	40323.1055	98690.1328	59401.6094	84154.9688	48782.7891	71277.2812	7855.9229	47563.375	91830.7422	11135.2236	51677.9961	72611.1562	56088.8125	39409.4922	47718.6211	46174.0703	8489.3506	8378.2627	14334.7646	32638.8262	88461.7734	61962.7188	11367.9131	95268.8359	55975.8438	13331.0791	6831.439	89954.1797	76646.0312	82551.5156	58762.1211	39105.6211
25865363	48251.8984	30116.7852	119613.4453	113369.0859	85034.6016	95127.3359	86115.0781	104948.1484	83863.1484	31230.6738	84490.3906	23127.5957	59670.0664	103997.2734	109547.0781	14570.4932	40624.1211	66868.7812	12994.7109	64695.6289	64201.9609	51830.625	23323.0156	55732.1328	47871.1094	11944.2617	20733.2129	21640.1094	36395.4531	103238.1953	99611.0469	14699.083	88998.8281	99689.6562	21660.9609	20737.5938	69506.625	75867.9141	54218.5312	52192.8789	62481.8125
25865364	36360.6953	45908.1094	44654.5547	28338.8047	37280.2734	57767.793	53801.8164	57745.0664	34956.5469	39828.4844	45566.2109	41703.3516	54913.1094	52755.6094	41096.793	27008.9297	48723.1328	39747.4844	25907.9512	33596.4297	52303.5469	42103.8672	35755.125	36036.6094	52137.6367	30133.4199	25424	27458.6523	33092.2031	42986.4062	42461.5703	33721.5977	39145.9219	34954.9219	38855.3438	30726.4648	44524.4258	32947.7891	34739.8047	27802.5215	36601.0391
25865365	85284.2734	95072.7109	113587.9297	59378.0039	74017.4922	117255.3594	114313.5469	129170.6172	65950.5781	92570.9766	80972.4688	111386.125	121035.0078	102780.5391	102585.9375	77513.0156	109818.3203	73545.7578	80272.6484	74826.3984	99968.0234	76870.3125	76211.6641	82817.8828	80333.6875	74489.3828	72349.2812	69713.6641	80355.8281	78207.9609	109628.5547	85142.0859	90480.0703	89242.8359	84178.2734	61058.0547	77106.5	76267.5156	76060.3047	69496.6172	68098.8984
25865366	104778.7344	63227.3359	174956.4062	181305.3438	194992.7656	214179.8594	144964.2656	150975.4844	174173.5938	64349.1016	206101.5781	66806.2891	152589.4062	195744.9375	179221.9375	39496.7539	72686.1641	162083.8438	36844.0664	159014.5156	152040.0938	157031.4844	95266	129624.7109	166651.8125	40205.9688	45501.5469	59539.7422	84377.4453	195933.6875	181120.9062	31491.5449	162463.9062	163330.9219	47646.4609	40538.2695	161850.7656	184702.9219	128822.8516	120266.6875	127831.9688
25865367	88727.6406	103222.2031	80290.875	123047.6484	98495.6719	79112.9766	91741.7891	128098.2891	85660.1094	111578.3281	90928.9844	83037.3906	91539.2578	95673.5547	110533.5	79139.5938	76028.1953	66490.8594	83663.0703	91007.4453	65553.7734	71884.5156	70310.8984	76803.4375	52962.4727	31650.7207	97671.9766	48538.6914	56252.8984	75013.8125	71480.25	52799.4102	116256.6406	94134.9844	58374.0352	36283.9023	57598.5938	97932.0547	54595.5703	46023.8125	46066.5
25865368	99791.0859	82025.5547	122627.4453	64640.1562	100132.6484	84762.9688	84644.5938	102006.375	86457.3438	95630.0156	97401.0938	81440.3047	103567.0234	110288.7188	104627.0859	71563.4062	74963.8516	72012.625	82505.0312	71876.0469	89527.1484	69202.9844	79436.8672	53101.3398	62076.0156	53516.1875	103478.1641	82412.9609	65789.0703	38461.0898	84118.1016	64246.3828	108162.2656	123009.7109	63963.4531	65740.3984	73688.0781	81006.1641	70243.7188	60950.4922	56935.3125
25865369	3560.2378	4076.1479	4529.0527	4180.9526	5162.8398	6427.4688	2986.1863	5380.4355	6342.9648	2757.019	4615.8257	2238.1377	5255.126	4819.4814	4664.1201	2530.1755	5701.5903	5489.9629	2838.2202	4019.2654	4272.4775	6826.793	5369.2754	3961.9004	1513.9006	2981.2739	2539.7314	5058.6733	4295.5073	3071.3833	4663.2617	3611.6182	5185.6582	4647.0488	3948.231	2936.8296	6794.5361	5346.9873	63067.9531	41901.8398	50010.6562
25865370	113872.8594	69496.5469	91387.6719	108744.3906	77462.6406	83761.5234	76782.9141	76186.8594	77598.8984	86926.5156	140628.25	136435.8906	56844.9336	60374.1445	87118.6562	78372.8984	116155.5234	46319.2305	37416.8086	102654.6719	37432.1875	90233.2344	73496.3594	57269.3984	144574.8594	42498.4688	38983.2383	41809.668	54115.6055	90108.5234	69391.2344	26499.2715	77837.6719	50866.5117	41121.1328	77873.1875	138046.3281	39906.8789	54266.8945	49043.3164	48030.3594
25865371	110604.1016	80809.4141	114051.1875	101615.7109	105078.0781	91332.6797	94887.0625	95705.8906	94037.7891	112901.9062	86852.5547	95006.0938	100143.5391	82737.1641	88394.4062	79126.9453	97471.7344	80482.6562	101203.8281	92246.7422	64571.2578	92843.4609	77019.1953	89238.9453	46638.3828	63713.9297	97527.3672	96668.8828	79416.7188	70394.2422	86801.3047	80587.2422	102290.5234	108437.5	64127.418	77278.3984	77629.2891	72538.5547	69152.1641	64875.1133	65316.6367
25865372	56404.8047	59246.918	75515.7266	64820.5234	68272.2188	78375.6562	62002.0469	71110.5078	90880.1094	52929.3477	72094.875	53983.4219	64780.7266	55344.8828	65705.8984	65792.7734	53111.3086	85158.1484	57597.1719	73132.1875	57404.7266	78598.8828	69022.125	51868.2969	50286	70324.5234	70162.2812	65439.9883	59563.8008	84841.375	71277.1328	63699.0039	70953.6953	58878.8438	58441.3242	45860.9414	77030.5078	64932.543	50454.9219	44133.0938	38585.1797
25865373	172549.2344	144717.8906	164281.6406	132954.5781	135526.7656	173936.0938	168293.4531	187913.9062	114670.1172	162190.7812	201005.7812	105183.9219	175511.125	209052.7969	152865.3125	146422.0469	241640.8594	175059.7656	102226.4844	185001.5781	117990.8828	226704.2344	142282.2031	129232.0312	99778.3047	164998.5469	144012.1875	151775.2656	126873.3203	176469.0469	123609.5391	193835.4688	105743.1094	187716.875	181503.3281	154012.3281	198058.25	128951.0859	87226.5625	81528.7578	85124.6172
25865374	14127.834	5527.8584	149408.6094	156180.1406	96631.3516	165406.625	143399.4219	218594.3906	186473.2344	7260.0527	136554.25	7259.9453	75864.8906	175353	198077.0938	2334.7385	11203.0547	127472.7109	3737.6216	100439.5469	185543.4531	29754.6797	7767.5576	41604.332	87286.9609	2625.9041	2865.6504	5736.5508	12376.9092	194455.25	101315.1641	3658.6367	110284.2422	113668.1016	4945.4629	3619.4893	184962.2656	197498.7969	154058.2188	130396.8828	128212.5078
25865375	28583.4609	12068.3086	75066.5	67673.0547	74556.3906	61158.2578	68414.3672	69354.3594	73407.3125	22199.2598	47748.1328	18401.2988	59276.2852	56805.9844	67211.9688	7316.7661	19682.5762	76912.8203	6245.7866	55610.9844	67715.0859	39853.6602	17458.8379	37288.7383	38892.2891	6667.9321	6729.9644	11048.2471	23173.7402	47752.6602	46372.8906	8745.2939	70034.6719	81908.2266	8439.041	6383.1602	61811.9258	36322.7852	52450.2891	47376.6445	50478.7109
25865376	58076.4688	54027.7773	69187.3047	47932.0156	68197.6562	83399.6719	57956.7148	69163.6328	76316.2578	60389.5898	69983.9453	66031.7734	64335.7578	57961.6094	67904.3906	65643.6562	77965.6719	78147.5469	56845.3633	66877.0781	53726.3203	82652.8438	73645	55677.8594	46848.7891	69597.2891	49592.6719	75725.4922	54666.2812	60961.7539	46585.4961	60707.4219	67900.4922	63748.4961	64415.5508	58545.8359	75032.8594	58431.375	46751.0781	42234.2031	34125.168
25865377	64585.3438	66396.4844	82831.5859	73041.4062	88331.1172	78320	50481.957	73526.875	80016.7422	52281.9844	70170.125	63759.1172	64213.9844	50651.6094	70855.6016	64261.8711	59433.7305	67696.8672	62547.4219	64086.2227	43976.375	71849.1016	69424.2969	58090.9258	45331.6016	49919.0664	68372.75	72958.4453	65082.8516	44437.875	78054.0234	46204.3984	72768.9141	60697.2734	58404.0898	48794.25	62964.3828	73211.0703	76359.0391	53108.5898	59562.4023
25865378	30405.1602	34483.7305	39197.2109	31912.0625	28688.4766	35522.1797	34736.8008	44289.6133	30740.2383	32538.3555	32306.498	32416.9102	40467.9062	45093.125	46536.7383	25614.9648	44901.0469	50710.9336	48405.1406	33916.6797	44515.9727	26891.3262	35899.2852	29217.7246	30824.8867	29774.375	31265.625	34114.0508	40990.2031	30484.1602	29308.041	50237.0273	42446.6719	42028.082	41651.6484	41745.5117	37635.7891	29698.6113	45726.2695	40431.7578	44015.7891
25865379	72532.5156	39338.8945	147571.7031	107568.0078	121490.75	115833.2578	92102.3281	108638.875	111312.875	46821.1602	129126.2266	36139.8398	96034.1719	104149.4844	119835.1797	25990.8594	44591.8867	93833.6953	24776.8105	95318.2344	89924.4219	87873.0781	42683.7227	58758.8047	74737.3594	22738.082	28829.3379	37038.9453	34374.4492	98726.9766	111895.7734	19291.6895	129866.0469	113229.875	26668.1699	25128.4414	89979.9844	108586.9766	60101.2578	58542.3164	62060.5117
25865380	59523.4141	60096.2461	60924.9688	63687.5312	59012.1133	59924.8164	63805.5078	79193.5938	64139.125	59110.6992	60837.7422	55366.8789	70446.2422	70648.8047	62721.6367	62212.1172	79015.6484	67339.2109	52163.1562	66567.2188	64819.3867	58595.5078	61672.1289	60151.9414	62688.2617	43269.3125	57882.4688	45016.2383	63708.5156	60098.3281	51521.6758	53410.3203	68781.3438	57003.6328	62769.5742	40080.5273	56904.9609	73082.0078	43287.9375	43049.7852	41540.6016
25865381	100272.5156	100970.1719	75091.9375	85390.3828	75746.7266	91511.3906	88452.8438	97525.4531	85392.8984	109896.1641	92760.5469	84110.5156	120520.6641	81055.8203	89865.0469	91640.4922	102080.75	116632.5391	99386.4062	80065.3359	88335.4922	98026.9922	99743.5078	90834.4297	53020.5391	76532.2969	101395.1484	75342.0938	98814.4297	107448.4922	105468.7812	81316.5703	83320.7891	75382.5156	30580.8418	98377.6406	76747.8594	101857.8047	61857.8945	89617.1797	90739.0547
25865382	28362.8828	38121.3008	20533.5078	34371.207	28147.6211	27800.1855	22016.209	31845.6113	19531.6699	39172.1133	41286.2969	22714.4961	39564.8672	26975.5684	31064.0488	30409.668	22178.3184	31054.541	13538.2715	39366.0625	14317.8223	19841.3125	28040.3535	15280.8896	35196.5508	12861.418	23123.3027	14818.2598	18981.4297	39050.2148	37685.2734	15482.0889	22109.3184	18041.918	30322.5508	17593.1855	11103.832	30605.8164	23210.9512	21157.2422	20566.5078
25865383	26374.3828	39010.8359	45418.7617	35717.668	46549.9023	38538.8242	65768.8359	50214.8203	44459.0391	46756.25	56383.3398	28433.7578	40443.4922	35210.1641	35667.1172	40437.7734	57679.2383	34839.3789	34877.0352	53599.3984	49747.0469	36537.8633	27639.084	32852.4883	45964.3906	31904.9316	30517.1602	41934.7617	40175.6953	54642.625	33516.1133	40625.8438	44608.1641	44139.4727	36731.1016	50015.7656	57954.9648	58380.4609	30958.2266	29367.9414	35117.3906
25865384	263053.5625	261606.2188	258685.1094	230523.6719	236830.8281	309598.9062	276833.1562	316033.0312	307610.2188	253006.2969	271382.625	190753.5625	292368.3438	229857.4531	221060.9062	267073.8438	269629.625	256428	194915.7344	269671.25	226177.8281	263335.25	229366.4375	267146.2812	278001.7188	220270.0938	252064.1406	224560.7188	181018.9375	248491.25	328601.875	195160.5469	241287.25	280715.4062	205057.1406	259492.3906	229108.5	247251.9531	81952.0547	83521.875	96207.9219
25865385	86187.1719	86276.8828	114833.2891	122217.8125	119172.0234	127797.6016	105720.3984	165030.7188	117411.4688	91647.1172	127651.5938	99845.4453	117777.9453	86106.2422	103837.8828	93690.9453	115277.9297	130555.5156	112727.6562	120512.0625	101789.1172	121030.8281	110625.5234	90955.5312	102880.4609	75735.2969	113581.25	106257.6172	77929.6562	116027.7734	129199.3594	78128.5391	119068.5312	158296.0469	70895.4766	69537.9141	116985.4375	137405.6094	108574.0781	93259.3594	91104.0078
25865386	18692.5879	8105.3618	83971.0938	64672.4609	69459.4688	66369.0234	91225.1094	72572.0078	79287.3438	11044.6943	54467.6602	11389.79	53308.3164	75295.8281	92829.2578	2446.4792	13414.9258	61177.6484	3373.813	58655.1328	76563.2891	23354.707	9123.2666	33358.9453	39366.7734	2628.396	2426.9929	6085.3643	15472.5234	72706.2188	67406.9609	3108.5439	69908.6719	94709.0703	6009.5537	3441.8274	83416.9766	68615.0625	60647.6523	56275.1133	57384.8906
25865387	98901.0234	41284.6406	121576.2891	112821.5938	59431.6289	139569.8125	102764.375	111328.5	112216.9688	57207.5938	66644.7422	52052.8906	127665.0859	150598.5781	132227.4219	15663.833	46053.0508	99995.1875	26216.9355	75155.0469	123355.2422	90841.9453	64501.0117	91628.4297	70847.1797	17371.9414	18605.9023	36623.9922	67311.0938	85375.4531	75499.8672	19003.0215	141849	150740.4062	25956.7715	20513.1055	90892.9375	62599.6953	123965.2656	100497.7344	115598.75
25865388	64883.207	48192.9219	51342.9922	47027.6328	47781.5586	46787.0391	42678.4844	47175.957	51264.5312	46754.9766	57529.918	38444.1406	53662.7422	60329.1016	58164.5547	35353.6836	56147.0156	56103.2461	43035.8203	45344.7695	55720.1602	60591.7852	46092.9062	51209.6094	44461.2891	55582.2461	37268.7812	63413.2891	50747.5312	55014.4453	61629.6641	69248.6641	58682.4297	52266.2344	44033.75	52882.7969	88682.3594	53705.1562	41306.8203	41464.3242	39624.918
25865389	127184.5703	99803.25	148178.2344	142148.0938	123817.2578	136625.4062	136235.3125	140420.875	125196.4688	123671.1562	152305.5469	119651.8594	127780.6016	92285.2656	125851.9922	119603.3203	131732.9062	126247.2422	128034.6641	146352.5156	106941.1953	122857.9297	105617.5703	102290.4531	133685.2656	97296.375	119952.9375	100394.6719	97814.4844	106801.6641	147468.4062	99593.4453	131619.5	149623.4219	102591.5234	113875.0859	125278.5625	119371.6562	88284.0938	71044.2578	79925.8125
25865390	61641.4531	47512.6797	72527.2578	53178.0977	56183.3438	42783.3984	53344.9766	70841.4844	42555.4023	67541.875	49757.1641	37375.4453	59002.5234	43932.875	46424.3789	29199.9375	58308.0352	30015.6855	41261.8398	48898.4062	46825.2148	41459.3047	27714.2109	30644.8086	34987.2109	32213.4258	42912.3359	51752.5898	40154.7227	36220.9805	39939.3633	28338.4805	54747.0391	61965.2891	31114.2969	46422.2188	38364.1133	32670.2852	33404.2891	29690.2129	42643.3008
25865391	25938.6895	40901.207	46685.3086	43895.2656	27427.1172	32210.9609	52430.8438	51509.1172	26590.4082	60954.2109	34144.8984	22752.9258	34170.7695	46811.582	42137.9492	21637.7168	40459.8008	21207.1797	25528.9492	27118.4102	41880.1406	31761.3066	23993.9062	24265.8887	20635.0723	19036.0332	30919.3535	15648.9365	30893.8398	42155.8164	33189.6562	39959.0352	44329.5703	56083.168	33230.3945	35988.5	22108.7539	28273.9922	26933.207	23320.4492	35157.3242
25865392	87984.3438	87508.4141	100084.9453	79434.1484	102105.6797	89007.25	114999.9453	90981.6016	77991.2031	109264.0312	107509.7109	90644	89963.7109	73707.875	98463.7109	77934.0078	88715.6797	62385.3438	71479.9062	90730.6016	56120.3477	91693.9062	67742.5234	82589.7344	38741.6328	65523.0742	97652.8984	72620.3672	65706.5547	88495.0234	73640.4219	74939.5938	96085.5703	94271.3203	53017.0508	55003.4375	74953.4062	100512.7734	62108.8242	64358.2578	47471.1055
25865393	47978.6719	35049.3359	49883.1875	46348.5352	45422.8477	58765.2148	60848.6484	53917.8359	50049.168	42160.5234	70502.9922	34714.6992	50471.7109	53559.4531	54268.3945	29051.0605	50006.9375	54181.6172	27065.2695	57734.8359	50706.0078	47753.4961	43495.4297	47304.6641	32877.7188	36753.332	27317.8711	42767.1641	39194.9453	52391.8359	57313.5938	35453.1523	50408.7227	48568.7812	33500.8164	32975.8008	65558.2266	68362.2344	32987.1484	35045.4844	35050.6641
25865394	104543.7422	66316.7188	138704.0312	126388.1094	177098.3281	178786.5625	162130.5	117598.7344	192236.5	78939.4375	178930.8438	151303.75	135591.8594	119073.5625	95364.5391	72183.1406	111357.6953	166852.1719	35455.9961	134202.375	148866.9062	133541.2656	129261.9375	120758.1016	122205.1797	55591.1953	48872.3242	82270.3203	95193.8516	170680.7031	135023.6719	49113.9727	145284.3594	137644.0781	61682.418	38460.5391	197667.8906	192716	120463.1875	79340.4688	58109.3555
25865395	193782.7812	116509.7344	112265.7969	93895.0469	101191.25	141989.0469	160816.5469	135571.3281	126320.7344	172454.5312	148875.3125	132546.5156	159571.75	158822.5625	130627.4453	154990.1719	152384.5	133409.2656	118799.5781	85911.8906	147094.0469	190202.5625	124696.5938	157296.2969	72946.3516	250455.2656	116016.8438	177563.5469	195946.2031	135635.2656	106267.8672	150751.8906	133510.5156	162418.9531	135511.9062	163758.9062	177505.9219	115715.3672	45677.9453	40784.6758	29507.6797
25865396	54769.3047	17387.3691	102945.4531	83449.4219	92151.7422	96649.9141	88632.8984	97408.0938	81374.7109	28334.4629	112526.7578	23702.4766	91261.7969	76539.8828	111192.4297	15175.8613	31242.8301	91122.7656	15325.1533	85476.4688	92297.4375	47652.582	24188.0996	69234.8516	79696.6016	10090.541	14574.749	14158.8525	21405.8535	114190.6953	91191.4922	10255.6953	92095.1406	83011.2656	11625.5547	10172.9268	73015.8594	88811.6406	57284.3711	47469.8281	54849.7305
25865397	144836.9375	95248.2578	160664.3125	106950.125	173738.0469	138259.9375	161460.4062	122935.7188	151959.75	98830.9062	155173.8594	181905.0156	123291.5234	94022.1406	127803.9688	161475.0781	131798.1094	139425.4531	128074.0391	145510.3125	108239.9141	123858.2422	127007.625	143203.8438	89930.2188	135172.75	154248.1875	152604.4688	113516.1484	146079.1562	131133.8594	140964.0781	172627.5625	144199.7344	99818.7344	121241.2969	156325.75	147737.9375	64419.9375	56254.6328	50495.1133
25865398	38001.3711	41590.7031	67130.8125	28150.1719	32562.1055	54621.9688	58737.0195	67574.7969	24997.166	43200.2695	33430.6367	45236.6992	58640.6406	43330.2109	55335.2812	23351.7715	58513.0352	28266.5176	37840.1016	32375.918	36900.582	31288.0391	24679.1016	31929.2578	40663.2266	24199.6426	20971.373	23007.4434	32882.1172	32427.7012	37979.0938	26065.9902	52163.3867	41457.8203	34079.0586	26392.7266	32260.9434	28182.9336	28225.1602	20069.5879	26243.584
25865399	1992.7169	1666.4288	15620.877	10130.499	9856.3096	10952.8457	10173.6953	10970.5596	11147.9316	1094.2319	9104.7656	2433.5334	4706.813	9677.8525	9409.9834	1334.1409	2309.4011	11057.8828	1402.127	10713.0527	7013.4268	4527.8794	2621.6777	6481.6401	4576.7192	1884.9073	1424.662	2231.6565	2717.4639	7284.5171	9331.4043	1559.2311	9640.0693	11052.7285	2016.9597	2124.6431	11123.6143	10695.4346	96427.3203	81359.8906	75685.4609
25865400	35177.5742	31811.3281	43668.0859	53729.0312	36669.6211	36978.0352	31421.5078	37116.043	38011.832	29045.3652	41932.3281	61803.3125	25555.5898	27732.5332	33514.2461	32809.1641	38747.25	23357.9531	30469.8535	43379.0781	15794.0557	43818.6875	32030.6309	25977.3965	40510.2422	21105.3086	21999.1484	26125.7227	33899.4414	33117.0508	29976.0156	14423.4355	37793.2578	27959.9238	42832.8594	40369.4766	64291.6484	19464.4707	59201.4922	47308.1445	49437.9688
25865401	47394.1992	45990.4453	45205.6875	53354.3945	55008.6406	51823.2773	57082.5508	44736.793	57389.5469	57613.1719	58695.0391	51306.8047	48620.4531	46974.7148	44439.9766	62137.5742	64046.6172	58240.3125	59305.1719	62620.8906	52081.2969	52296.3086	46231.6562	46069.8789	33543.7891	49988.2969	40185.1367	56606.207	48968.2383	57864.4883	53730.0078	58903.9609	43223.7656	57728.7383	57020.1523	64067.4961	68698.125	53413	38751.1758	42605.6602	41190.9062
25865402	131858.9219	48319.2344	136512.4219	127556.0156	141633.4062	164424.1094	140058.9062	161436.7656	135324.5625	76457.7109	180705.7344	69067.6484	168762.9531	119972.6406	161050.0781	33023.6523	70492.1484	147291.1875	33155.4102	120976.8516	131279.2344	109954.8594	66471.7422	124643.2109	114707.3359	21360.9336	30421.1367	36645.4023	55339.0703	145095.9219	78237.7344	18701.0742	147017.0938	121201.2266	30479.877	17995.5684	112398.1484	111061.4922	48727.2773	36300.793	45150.0391
25865403	33475.5547	40965.7852	52325.5469	47421.9062	40501.9414	60422.1641	55123.7891	57431.9883	48803.7227	57105.3945	48230.2305	38709.8242	44460.0742	45184.7422	46500.8047	31832.207	38843.1172	41672.6484	31022.752	44641.457	47602.3516	47168.7617	39547.6602	39613.9648	31910.6797	29303.1562	36375.6211	24382.7559	33988.6211	45287.9336	39097.4375	35137.125	52592.7695	42136.1172	33117.3633	36899.0625	40696.4531	41318.4336	53245.0273	37618.3477	33625.4688
25865404	56242.7031	51768.6602	104775.2266	94752.8359	80530.4062	77901.1094	82062.2891	99501.4375	79315.8438	58567.6328	72130.8125	64570.4727	73051.0469	59667.2422	82365.2656	59242.9648	69834.7344	82639.7734	85112.1484	89687.0703	68236.0078	58403.2891	54818.207	58704.4414	65356.4844	53863.6641	66880.0547	70185.5312	60866.2812	61282.3398	89908.9766	58142.1172	96606.8906	113873.9531	62066.7578	65089.7969	77102.8203	78350.6406	61189.0938	55078.0273	53293.8086
25865405	83605.3906	44330.9648	62420.3477	85036.6953	58509.4492	91272.4219	50546.2109	60114.293	77868.3359	66664.4609	118663.0234	118330.1719	53672.5039	43493.1797	56128.2695	82068.7266	65104.9336	45635.457	44436.9219	90747.4688	33740.5469	102776.9062	73040.5156	40723.8242	130915.7969	44051.9727	38609.9102	39773.5898	41758.7852	63779.3594	50714.7148	25242.4316	50448.6406	32637.9238	77794.6172	47825.7422	149634.6875	32748.6309	95687.3281	54140.2617	53676.5352
25865406	76076.8203	56611.4375	67662.1797	55647.7188	69147.3203	66473.4609	60229.6602	57492.3672	71102.5469	60965.1289	42349.4102	74316.9453	78077.375	52744.1484	57569.6445	79745.9922	53446.5	68445.6484	53943.3555	39425.75	64762.2148	60195.8984	69425.2188	64527.9609	61704.3125	70692.4219	72912.3047	86725.8828	68483.9844	69862.8672	38216.4023	73156.9922	74284.3906	74144.5312	71713.4453	84100.6562	47041.3711	59776.3008	61160.9805	48426.2734	51222.1406
25865407	28999.5	34146.1367	33935.918	32530.0645	28369.6504	36312.0664	32963.2617	36284.9219	26659.9785	32250.7793	31663.4277	30057.0078	36860.1406	43677.4102	44105.6172	25875.416	39959.1992	46292.375	49012.5859	32409.3613	43448.2695	28190.5	38025.9297	31419.4902	29897.7266	31185.7832	29916.0977	29110.5254	39435.2422	30258.0156	31104.0078	44603.4805	33681.0352	35055.3242	41229.8906	37936.7422	37838.043	30286.4629	40615.3867	35612.1172	39393.1211
25865408	71237.625	78820.4922	84058.4141	81822.9375	79853.1016	80885.9062	114770.1016	94910.6953	80681.1797	106476.6172	99846.7969	74089.5156	71481.0625	81101.75	98697.0625	92870.9219	131189.375	80232.9297	75744.9688	103282.6562	97283.9141	77653.2266	60367.8516	61086.0664	82917.6484	75654.6875	65973.9531	85180.4766	83729.3438	105005.1172	71766.3594	110871.0391	74481.6641	98995.2734	94182.6953	124392.6641	105586.2656	86589.4922	66585.1953	56964.418	78636.6016
25865409	15291.9082	7999.5884	90649.6875	92272.7266	69985.6328	74851.2969	69423.2812	86133.4688	73951.5625	8439.0029	61073.7773	7391.0142	42546.5234	82408.6797	98324.1328	3674.5022	11783.0439	50563.207	3679.3586	54510.5742	56251.0117	26331.1289	7496.2319	26175.6914	28097.2305	3159.0166	3820.7837	6235.7979	12148.1465	84591.6953	81560.75	3463.876	75098.4375	83616.6484	5114.1045	4409.9795	59519.1992	66863.7266	51677.7656	57885.7266	57949.3125
25865410	41733.5508	38022.0781	52735.5898	44060.3008	37111.043	47956.082	36243.957	40749.8438	58482.4062	43430.6406	38459.4453	38367.7969	58318.9414	41163.3281	39005.6289	36674.9258	36239.4297	35618.1719	44904.0586	32213.0742	36335.1836	38712.625	41519.6562	39492.7891	29027.0703	30399.1836	40584.2109	45192.5117	40777.6016	39373.8945	37324.707	41612.9688	51947.2383	52920.2695	30082.9473	41617.3828	33059.9961	40091.7188	32748.0098	29981.0547	32471.7578
25865411	107033.9453	190809.9531	133882.6094	231502.9844	114734.7422	6303.5112	114073.7266	76741.875	180908.7344	112662.3672	146637.6094	200668.4375	114400.5469	38317.0547	252969.8906	102754.9844	121065.2188	85588.8906	123716.0938	128704.1016	86492.2734	147633.1094	112345.3281	87849.4062	90212.9062	88496.3125	165326.5781	88247.0547	124299.4297	180940.3906	76865.6719	135242.4688	207441.625	133305.5938	114582.9688	81974.4766	81029.8906	104638.5469	64752.7617	62272.3945	54187.2109
25865412	74386.8672	45458.75	83887.1953	67412.1562	96943.2031	99958.8516	85210.2188	91378.6406	104618.4297	68026.1328	75752.7812	46051.9297	98737.5625	76635.5547	74480.3906	39880.8359	47678.9844	101953.0781	39148.6523	65586.6719	69595.4297	75176.0547	51968.0195	70329.7812	55267.4336	23487.4629	36615.5391	38903.7383	40467.4883	42406.4258	43701.3281	27464.3066	90351.5547	90995.0625	28789.7109	11098.5605	74138.8672	40979.7109	38182.7656	25587.2227	34206.0195
25865413	26460.4258	36541.9102	32192.2949	28980.1504	40945.6992	43122.6641	39973.3516	36887.3398	48363.043	33320.4609	42619.2266	25345.8555	31977.5859	52776.4102	35088.3086	33106.6211	53888.4727	52520.5234	28754.8184	43322.0977	43301.0547	51677.4258	39928.293	28415.4688	37078.3867	51567.3086	31983.3516	48089.4648	34087.9141	37077.5195	28863.8496	54981.6758	40099.3203	44742.5273	52460.4609	44291.8555	55617.375	33642.9102	33504.793	33219.8867	32091.8379
25865414	58247.8789	36642.4844	65607.4219	70760.4219	82744.0547	58305.0898	74744.9141	42594.4297	76070.5938	48987.8398	78505.2891	89101.1094	54269.8477	55974.0508	57453.0312	79071.9688	66359.3516	75027.75	73407.1953	72225.9531	65044.5352	60970.9297	74415.9062	65176.0742	61684.7578	67581.9766	76379.1641	98644.7266	70961.0156	57211.5664	58128.7578	83134.3438	94599.6484	78609.3438	78622.6875	75172.1953	84509.5703	65149.5586	80155.9453	66407.2734	65385.1055
25865415	32368.7988	28849.2324	40134.4141	66401.3281	57116.5039	47770.4609	59871.7422	74082.4688	66501.8672	30272.0332	75774.3281	18403.3418	51607.4414	39619.2539	32244.3926	26613.4609	20500.7871	14497.4482	7595.1885	65826.1719	49314.8945	13710.8506	15525.7412	26680.3926	42099.9453	6303.395	18081.5	12348.9131	17589.9434	72966.8125	103742.3438	10406.2021	35766.4375	33913.5156	29636.8301	15890.7354	18457.2109	49170.3438	56693.4336	53803.3086	58486.3945
25865416	96748.8984	59679.0312	71227.5469	51853.8398	64109.1641	78393.5781	60041.9023	60242.0156	80282.6172	75934.4531	47108.8555	79543.2422	88889.4531	52688.6875	66841.5	99498.4609	59797.3555	71475.9531	62930.8125	42984.1836	60815.1445	79025.4062	87721.7266	61064.9453	69042.6484	82760.0469	89199.7188	97812.9453	59623.0859	78074.6172	40733.2266	77751.3203	98240.7344	74074.9766	75871.6641	91964.8203	45594.3047	54347.3516	59629.8359	43111.3398	40223.2461
25865417	89669.3906	58562.3984	83419.2891	81361.1797	64531.6484	70358.3984	57040.1602	69261.7969	73718.7031	68390.4766	106071.3125	106844.125	54515.8984	48128.5469	74653.9766	64015	81180.8203	42484.0742	53953.9141	96371.5078	30333.8008	92492.1094	64258.625	53066.4805	117391.4688	34510.5703	42076.957	39283.0586	47619.8242	70476.5547	55961.5	20832.168	69863.8516	48281.9414	75810.9062	54862.6914	128909.4141	35055.1328	71250.0703	55921.9336	63667.9062
25865418	88184.5547	130943.7812	82520.25	115341.1484	107324.5859	87576.0859	96779.3516	123050.1953	85965.3203	117072.6172	87898.3359	87085.2656	90939.9219	94219.8984	103038.2344	78550.8828	80533.9531	81645.3047	80542.5859	97081.0781	68502.5469	83028.1328	76184.3906	83268.4219	59230.1719	38263.7422	95776.4531	47762.0547	52512.9531	78183.2578	81414.3984	52021.9883	100775.4453	96094.5156	66097.5391	36704.4297	60081.9727	94729.5703	54868.543	51853.1641	50760.3242
25865419	192550.6875	116205.4141	148783.8281	103900.75	134751.2188	134162.4062	118567.5312	120386.9219	158026.9219	140320.75	92489.6562	126486.5391	180664.1719	109914.0781	142923.8125	152316.8125	109865.7656	134213.6406	114477.6328	93279.6797	123974.6641	147925.4219	150024.8281	135233.2188	130425.8281	129075.0547	166916.8594	182081.9375	107544.25	146890.0312	87648.4375	141707.625	202690.4844	143291.7031	129668.1562	166843.9375	81205.8203	116771.3672	91613.2891	86009.5703	83874.6562
25865420	58287.6133	41941.3203	79268.1328	73815.1641	79240.2422	101700.2422	87736.3281	126583.375	88186.3359	48235.5078	104924.0859	55398.9766	64960.707	79176.1016	83586.7109	40272.8594	53364.7383	97981.1797	32640.3867	79668.4062	77618.2344	65460.8125	56318.9336	59654.6992	86896.8594	27511.3691	25624.6719	21986.668	37365.3789	89022.9453	60539.875	22020.1914	73463.2188	57492.7148	37547.9648	13950.9453	91448.9375	109357.8594	38058.8477	44041.793	36740.0625
25865421	124635.9141	178508.8906	128059.75	135938.4531	158902.6562	166733.0156	132844.5156	107428.2656	179798.3906	118348.7109	152383.2031	219097.2812	119598.0781	84716.9766	123705.5938	223535.4688	197766.6875	174905.8594	145887.75	139621.3438	127938.8828	145213.0156	182580.5938	163987.6875	160612.1406	205665.4219	186296.9375	174988.7188	119869.8828	190618.2344	135065.3125	164386.2656	138007.7656	155052.7969	148350.3594	167588.2656	126973	132748.9375	76226.125	80998.9219	80214.3203
25865422	4622.0293	3644.3821	5749.9106	3176.95	4605.4775	1355.4399	3849.7139	5042.5229	1858.4532	4124.2461	4755.4185	3155.585	4963.8579	2093.0596	4301.8706	4258.5142	3642.5378	3367.2878	3109.2598	3523.0503	2175.0859	2876.4358	2984.6003	2531.3203	1888.494	1919.8514	2091.3721	4692.0083	2035.0791	1358.6658	1527.7927	2415.5227	5869.4937	5016.9673	3396.5527	1697.0408	2556.2607	749.5532	59304.043	53073.3867	58696.125
25865423	161527.1406	160068.8906	146008.2812	116392.5859	151959.625	141316.875	215358.4219	145627.6094	146915.6875	152433.6406	175171.9219	119118.1406	178014.1562	156346.1719	143106.1562	122119.3125	152877.6406	125637.6172	111287.0547	162460.6094	172232.4531	147061.8906	116966.0938	127520.3594	144665.0781	108766.25	135447.3594	127405.7422	110198.6875	172760.4531	145204.3281	134095.4375	145016.7188	154913.0625	115981.5547	164431	162892.2969	133478.8281	90741.6875	89676.2969	109983.6094
25865424	73539.3359	38004.5664	63367.8086	68825.9844	37308.8047	86044.625	66546.1875	61097.9102	67420.9766	50269.207	51146.3359	45971.2656	70473.0625	79639.1328	70785.3906	10253.3945	39264.543	59633.4297	22728.6602	50064.1094	73484.9609	69185.5703	56054.9922	64983.6094	37949.3633	10391.4424	22122.3066	32092.7227	56739.8398	52878.8867	56646.4492	18957.1055	69144.7812	73077.8672	22573.5918	9726.3477	56163.4453	43698.3867	67588.0547	54383.1211	66018.3516
25865425	14374.8545	38728.4414	23814.4609	46972.5664	19153.332	3.1647	19681.1133	10601.4775	32660.7969	14993.9414	19411.8457	41777.1523	15607.6953	5674.2212	50275.2266	17805.5156	20443.1953	14123.7471	32740.0312	21657.6348	14987.7461	24452.8145	22485.4824	14166.9043	14501.5332	18035.0879	26989.0645	17633.3457	28270.6602	34340.1328	11791.0439	21784.125	40689.0469	25644.5332	20535.873	20333.3711	14540.8936	20022.248	44754.3086	41605.6992	40384.8984
25865426	91990.9375	71589.8359	78252.6406	70680.0156	89040.8672	78916.9531	52778.4414	69872.9844	72176.4609	59641.2656	60066.8945	99222.9688	73504.6875	53322.5586	70396.7344	84669.1406	63534.6055	79905.0859	79978.8203	63891.4609	55717.332	65298.332	78337.5781	76595	42862.1992	73815.4609	76424.2266	90299.2188	68791.8672	62819.9453	64285.8125	66366.1562	90383.6172	71955.875	55809.8828	64355.0742	70016.75	65909.4219	63429.7773	55274.1719	38063.1484
25865427	35091.0977	43077.2344	61940.9766	50337.2031	51012.3594	53610.4805	36583.2812	64505.4688	43307.2773	39767.7422	52416.5078	39969.8164	51016.4375	33788.9531	48178.6641	49545.0781	46890.1406	50527.8672	53428.1445	41562.5234	31895.4297	41504.7148	41929.0938	46425.6172	32954.7852	39204.2695	54629.2617	48801.3516	42093.0234	31545.4863	56786.125	51129.8867	53349.1523	56744.2188	42742.3477	41486.7227	43517.7891	53964.4062	45298.5273	31344.4688	40287.3047
25865428	60177.9062	36579.5391	81938.3125	81965.5156	93988.7188	82772.3438	81478.8594	74560.7188	84865.2109	49530.1602	73695.7734	38476.3672	91425.125	75492.1172	71772.9141	21907.3555	34532.082	94790.1328	26197.1797	66674.7812	75064.2578	63475.9766	39803.7422	64133.5273	55008.5234	15537.6045	20164.3535	27598.0605	45200.75	50483.3203	62353.0781	21173.7754	72362.625	82074.6016	21453.7148	14690.7285	69559.0859	48083.0781	94504.7031	92938.3125	97174.8672
25865429	27055.0898	10328.1211	113399.5703	84938.4297	99865.7031	123991.5547	85443.4062	100006.3438	105732.6719	13895.2256	134136.2969	11669.8301	68142.2812	94065.3203	112074.4922	4824.2383	16033.7949	71654.6094	3619.4138	79485.0703	86131.2812	57709.4258	17477.4688	40014.5859	61853.9414	5323.9565	4232.312	8522.2148	13944.6084	91425.75	87418.0156	4429.4341	84307.1641	82877.9453	6307.0894	5551.8096	88399.9922	83172.8125	52497.3359	43063.0508	53176.2422
25865430	39705.9805	29503.3066	51892.3203	37939.3828	34612.6875	31109.584	36302.9219	49776.75	31745.8906	28645.5684	30526.332	27906.9922	32852.8125	29070.3359	36414.1562	22873.1133	33826.0742	43138.9102	38126.4062	34681.2148	28142.3223	32480.5195	33030.3516	31295.4141	20358.2734	44534.543	21992.6328	61275.375	44197.2578	26329.1289	33620.5352	59468.4922	55682.8438	51686.3086	38855.3438	35933.6914	42732.9492	31729.1367	31460.2051	30591.9473	19373.2148
25865431	63901.7539	48571.4727	45314.9688	37476.9062	49431.957	68493.3516	50280.9766	46839.8477	60564.4453	50905.8633	44755.7734	54166.9531	67422.1406	40447.5	54076.2695	73674.5156	45920.6055	56555.207	40544.375	29947.8887	48410.1602	64577.582	66395.9375	48105.3711	40457.3828	57632.1602	66426.2812	63889.3867	41481.5977	69843.5781	36984.418	44172.9961	64699.7695	50988.8359	51405.4492	65996.0469	34127.3359	50566.7852	33025.2344	28998.3008	29145.7031
25865432	39848.4375	41223.3945	68263.3984	31685.6426	34174.7422	53124.0859	57439.4805	67434.6719	27163.8379	43690.8164	35665.1055	43970.3477	56277.3906	43312.3398	58336.4414	23780.3867	58358.6641	28842.2988	39215.2188	34405.7891	35570.3477	32418.3203	24792.1816	31983.2578	41892.7148	24915.4258	21334.5645	23929.209	33273.4922	33538.5586	38061.2539	26587.0996	56163.457	43921.9258	34724.9766	28477.7129	33532.75	29620.834	28241.6602	20755.0195	26568.5
25865433	62988.5586	41658.2969	60385.4258	71400.7656	46333.6328	50842.4258	43398.4492	56228.4375	49681.2266	46619.2383	70383.1016	78337.875	39831.9453	37322.8945	53571.7383	48661.2422	66946.7734	30923.0625	38252.9922	53330.7617	20781.0684	70466.5938	49991.5625	34354.1055	53724.918	28094.3438	37261.2344	33479.0117	37092.4219	53057.5273	40992.7422	20828.1328	60462.0508	41607.8945	52026.6602	51320.0156	84135.9688	29391.2715	51195.0469	44084.1328	45795.2578
25865434	108719.0078	83780.5156	122876.1172	111492.6484	94362.2266	100420.6562	103327.8828	112862.5703	78326.0938	106525.2109	107557.9062	86321.9766	109699.75	75933.7656	109658.1562	109736.7734	107595.7578	104136.8359	106191.9297	109364.3516	94945.2734	87643.8516	90918.6172	91098.5859	103930.8047	85211.6328	78609.5938	83045.6562	83576.4922	95987.3984	108585.1328	83866.0625	110471.1875	120671.4844	92712.1875	83610.3438	94237.9453	112423.7812	68640.1562	65183.7109	68921.6797
25865435	36523.6992	24026.5547	30302.4414	22844.1328	29062.5625	29554.0566	26026.4141	25673.9883	32540.8398	28747.3301	21926.543	28048.043	35851.7734	21891.4766	29367.7891	31822.4238	25857.125	28871.5625	23524.4336	19896.8496	19154.4316	32258.6953	31390.627	25822.293	18835.8594	27699.6992	29635.5352	38551.6367	22401.125	19475.6113	16880.9062	28709.3438	36841.3047	31286.75	24759.7422	34365.293	20434.8203	25420.9531	17562.084	15940.793	16977.6133
25865436	74963.1562	89009.0312	76033.2031	78026.2969	86757.2891	84957.3984	93680.7734	89440.5234	104914.125	100341.4141	97923.5391	60330.1094	67461.1797	109048.1719	105748.5703	86651.3906	141384.1406	97127.0312	70080.0156	47870.7148	72333.1719	103264.3438	97279.8203	88448.2422	31280.6973	93664.0625	94260.1016	73477.5078	77770.5312	84176.9219	48130.832	109720.7422	76620.0625	84589.9688	51642.9453	48581.4531	100365.2188	87139.2812	48594.8281	43520.043	37181.2773
25865437	72465.3906	61516.4922	42865.8555	75880.8281	70824.1641	148756.6875	75336.6953	85112.8906	124291.2812	78803.1094	108993.8516	82989.8984	98779.3828	111294.3984	66065.6484	40259.2266	72325.0859	126321.1094	36209.1719	89139.5625	136912.3281	92524.0312	95342.8203	82891.7969	104514.625	16734.1582	31614.0938	39459.25	94352.3281	90429.0625	86436.5547	26371.875	40030.4062	47019.75	68676.1172	15234.5312	98936.8125	96021.7266	111681.5938	93429.6406	96820.7812
25865438	178505.7812	98707.3203	151004.4688	105669.1094	130460.1797	132022.125	113908.9219	116452.8281	160700.625	123961.0781	89037.9609	126172	176908.2812	105471.3672	136975.1406	138326.1562	95415.8828	130643.2891	103649.9688	96673.1484	117762.6719	134459.9844	140238.3906	122653.4375	129999.4062	105092.6172	148129.0156	161972.9844	98007.3203	88974.5078	83235.9688	123095.2344	206331.3125	156029.6719	122352.4922	136411.2031	79806.4375	114202.6562	71822.6172	69444.9375	63169.5625
25865439	40063.8359	17099.9277	52016.6367	49584.4336	42499.7539	80888.7422	85891.1406	104617.9219	37339.2031	25998.9629	37840.6406	20450.0195	44345.9062	63038.0156	85436.4531	1337.2179	19720.8555	54323.6758	5200.8643	28864.9961	31356.9316	20470.0039	9843.1367	24675.3711	20244.041	574.1998	2084.5105	5159.0078	12202.6338	40601.5273	63547.9648	1120.0795	71695.9531	38779.6133	3941.9775	1162.2358	27270.0117	26772.8613	49361.6836	51767.0234	42780.5156
25865440	93120.4141	97227.3984	107956.1484	101413.1172	107534.2422	149258.0469	99539.9141	128005.9219	122846.7188	102803.6328	137036.5312	89941.1484	119612.4844	76846.5469	84341.1719	115165.3281	88786.7344	130242.2812	117507.1562	130627.2031	108001.4141	96480.8672	104121.4141	91053.1797	131313.5938	102040.8906	115210.1484	101932.7109	81738.6016	87214.1797	146609.1406	95688.0938	94719.7891	114867.9375	99687.2344	89440.4453	105401.5078	122487.8125	114016.8906	106961.0547	117003.0469
25865441	38647.7148	38414.0352	35849.207	38412.3359	40214.6406	56591.125	44725.0352	40426.2461	51928.1797	44665.3594	64813.0039	43085.4023	39637.5859	48052.0156	40769.457	67308.3828	54076.3125	44494.5703	41626.4375	49382.0156	57970.8633	54383.0977	46321.9102	39458.1641	28773.3867	63647.8516	36857.168	55504.2656	40658.1328	61367.6172	52519.0977	56563.9648	43810.0664	44305.1055	41336.4688	70539.6562	64649.8594	69458.3359	48969.0781	43696.3281	44252.793
25865442	48789.125	33449.0195	40961.1328	32228.6992	36500.4531	38305.8164	33670.8242	34616	40334.6953	37086.2539	25913.1602	39581.1875	50180.0586	29444.9531	39429.5117	43843.6289	30885.6289	35493.3086	37964.8828	24660.2578	26845.2402	41345.5234	42259.5156	38900.9141	28884.2695	33805.9102	42330.8281	47944.0508	33229.5625	40958.375	23937.1758	37386.4336	50030.3438	41375.8203	37681.2461	46968.7461	22934.7461	34464.3516	26238.2129	22976.6582	24118.0625
25865443	38492.293	54953.3203	38656.3398	69991.8516	44090.4492	49643.7148	35487.0117	61509.3672	31944.2852	53570.3711	50958.2461	34752.6133	55831.6523	50974.3477	62276.6641	45320.0508	32789.0508	52557.5117	25048.4043	58184.6406	27109.6328	26881.4082	50781.3242	23614.373	51884.5273	16420.8477	35181.0664	23908.7148	32013.4316	74656.7109	59762.3906	18934.5938	45297.7852	37201.75	46928.8984	24841.623	22245.3848	48417.8828	45969.125	48316.4805	46571.1953
25865444	59050.7109	78894.2031	75332.6484	69683.0469	94330.5312	101489.5625	78185.7266	68467.0859	54065.4844	90221.6953	97606.4062	67637.0781	76366.1406	136423	84371.9375	74613.7266	158553.2969	125902.1094	61541.8867	124851.2188	91969.2812	115788.7656	84905.0234	87685.6484	67936.3359	124146.5312	85209.2812	110742.7266	84798.8906	93889.6406	66245.4062	169421.7344	35881.8047	111127.1562	126606.2109	107711.7266	156506.8906	87348.6797	52700.9492	42868.9727	49343.043
25865445	90522.375	67115.4531	103420.2656	114127.8984	72360.1641	80200.4688	82543.375	81503.2969	85087.3516	84749.4531	129395.7969	124199.7891	72425.0234	45224.5664	96789.5312	72997.4844	91082.3359	54130.5703	67042.2266	92973.7734	45520.3789	95762.6172	83511.9141	71040.3906	141283.5312	48822.3281	55871.1523	51575.6211	64160.2148	88290.5	60614.0664	29626.9336	90712.8125	67345.0469	79616.9062	83043.3672	126681.125	51101.5625	76527.3438	74546.3203	77515.3828
25865446	112517.7422	81774.1172	68521.8516	69538.6641	74364.1016	79973.0391	59548.1406	70567.9766	48991.8242	81643.1641	51054.2969	82102.8906	79975.7422	71676.4141	73275.2891	68381.125	64751.0039	71007.2812	60036.3008	57623.7852	62385.7188	72560.6719	70147.4141	71277.625	59727.3945	58328.4844	69546.7031	77009.5312	65180.6289	59098.1914	58993.9609	64562.1562	78917.3594	73336.7188	47186.1914	61246.6992	47174.2891	49845.5781	44928.9727	42459.3125	43820.4375
25865447	53579.8555	37022.9961	48788.8359	52166.9922	40964.2695	41999.7031	39601.8672	44529.5156	43410.9258	39951.8242	60000.7305	61034.7422	35768.2188	35338.8828	40976.9062	40778.0781	52447.6406	31717.5723	34412.6562	49772.1406	19909.9414	54871.6367	40018.582	34340.9062	49406.4727	27209.8301	30090.5527	29538.8066	32212.0977	41747.8867	38363.4766	19272.8438	40860.7812	31979.8496	38143.0078	40144.8633	65877.1797	28745.6797	38333.6953	34582.4688	34961.3438
25865448	29987.7676	27856.7832	38152.25	38025.2695	35423.543	41547.5664	39133.75	44942.6836	31879.5781	29078.8418	47374.3516	26707.3965	32686.9082	29382.2676	33535.5625	29127.2734	34977.5156	35602.9727	36250.0547	43116.8281	34992.9492	32814.0977	30996.4844	30845.0449	40767.3516	28545.666	33521.1055	28706.2637	22906.7246	32277.166	41476.793	24392.9473	33041.4883	39324.1328	24093.1465	31879.3574	38049.1602	41298.4062	29447.8633	29969.7188	29494.0586
25865449	118169.0078	135610.1719	161973.0156	131134.875	105917.4688	94140.8828	146772.3125	148186.5	114549.6719	137312.6719	115816.5156	99141.375	91351.5938	71387.8203	154737.5156	104250.2344	142696.5625	123046.7109	110994.0938	124354.5391	69899.4531	82248.2969	98568.8516	124957.0938	64737.3281	75036.25	91208.6172	81328.0391	113748.1719	82615.3047	102917	138902.7969	150686.1094	91215.5859	95638.8438	93639.7266	96622.2812	113635.0703	40344.9727	73482.0859	71005.4922
25865450	67925.2578	73180.5391	79205.7734	73261.5938	88357.9688	79293.7109	78093	70350.3359	64390.3438	90536.8828	76110.9141	90917.7188	81282.0703	63083.3125	64687.5469	74447.3359	54580.4062	56662.25	71709.7891	70908.4141	59545.7539	69679.4844	63199.2539	71368.8438	43241.3477	67852.5859	89369.3047	53131.9023	59770.957	64065.7031	64740.1836	49208.9219	73642.0938	70106.6562	44619.2422	47710.5664	58884.1641	88273.9844	65996.7344	63799.5195	56314.5078
25865451	113622.5078	72225.7969	89821.9375	102075.7891	77976.5859	79404.1953	71834.0312	90080.6562	79177.1328	79318.3984	132993.9688	97064	83488	62824.2773	80169.8906	63541.7383	76605.9062	53960.5625	46320.5195	98862.2812	31558.0449	93769.8828	65530.75	62274.0742	127450.3516	34812.4453	42810.3203	43004.0273	45622.8438	68245.5938	74891.5312	23086.5605	78448.6641	56266.7891	72847.2969	50718.7148	127492.1328	44108.6211	62412.4375	53939.4062	52521.8828
25865452	50849.2539	87383.9766	173924.7031	45664.7344	86180.4219	112398.875	4937.1851	67667.9453	130361.3516	4347.5439	119048.4297	134554.125	81553.2344	6303.0371	111334.0781	122726.2266	83178.1172	86925.6172	119011.125	110777.2188	133467.1875	66425.7812	39723.8281	139025.5312	99125.2578	97737.5078	110131.3672	144256.1875	111829.9531	50569.7422	88851.5547	108574.4609	182108.8281	234253.7656	97013.4219	86828.0781	140966.5156	103269.5391	78017.9453	70801.2109	65173.4805
25865453	98448.0938	84206.2109	148293.7969	116059.3047	87043.5312	102343.1484	101874.8672	158741.3906	91854.1016	79670.7422	88304.4219	66801.0781	104752.5781	80044.3281	108601.7812	71065.375	106166.8438	94106.8828	122174	120993.6562	70025.4531	76259.2266	70575.7891	103494.7266	73544.9844	59968.1094	91875.1484	79660.1094	88620.3438	101315.875	135189.5312	70447.2812	129105.1172	133014.4844	67902.2266	88267.5625	81523.7578	89646.1484	79274.1328	103652.7188	92474.4844
25865454	185181.7969	93044.8594	91720.0469	89815.6172	71292.8828	88055.125	152630.3438	102113.625	87316.3438	154122.7031	95491.1797	91749.3281	135663.0781	143999.7969	109535.2422	98566.9531	124986.8203	94873.6172	117897.5156	74415.1484	130689.2188	138017.5156	77553.6953	149272.1562	49162.043	175589.7188	107141.5859	131879.2812	156624.7812	110316.7188	91266.8281	142538.1562	114751.5781	150865.125	102149.1719	133966.5156	124012.1797	66622.3125	27654.6055	26521.0391	26956.4141
25865455	69411.9297	60804.8867	52445.1055	56543.457	43988.9609	58556.0859	53673.0977	66057.125	51897.9375	74033.6562	57056.582	52528.6172	73700.3594	48978.6758	61229.9414	54366.1016	59699.9336	76937.8125	55113.6367	51932.5312	59779.3008	59985.3047	54710.668	56039.7422	44435.7695	42270.5117	63312.0234	46205.9805	59751.9766	63588.1836	55888.9492	45020.8281	62945.3086	40871.3047	19441.9023	57816.8516	49873.8594	52855.9766	55406.1914	57137.2031	55991.6562
25865456	72571.0312	56787.3633	76011.3516	56654.7344	72288.0391	63910	62068.75	64294.7852	71826.3594	61244.7148	48321.9688	69102.8594	79433.9766	50344.0508	62249.5703	65971.2266	47933.0352	70066.7578	59536.9922	55932.7461	59546	62872.1133	66217.3203	55104.8555	65470.9961	59174.9258	63843.5625	89084.4141	56106.9219	59276.9375	44435.9961	64190.582	102348.2812	77043.3203	67558.5391	78321.2578	52539.3594	55379.6758	54747.2656	49297.9688	53557.7422
25865457	85489.6328	53988.9688	62612.7344	42691.2734	55887.375	56231.2188	50232.9844	53623.582	64164.5664	58150.5508	42650.4961	59196.3984	77148.1797	42133.2773	57828.2578	70611.0625	43978.8047	56582.6328	53180.0781	38414.1719	43652.4609	56498.4648	61415.7305	59667.5742	54856.2266	56598.6484	70379.0312	79678.7969	49503.5625	51066.5469	33349.0156	57286.1055	86742.4766	63091.543	57242.5156	70834.8594	35027.2266	50747.7578	35150.8984	34578.3477	32453.3125
25865458	81797.6094	77410.5234	76377.1172	79515.4219	82007.5469	114378.6172	86618.625	92798.0859	113518.2969	84839.0781	116187.3203	74156.7188	84589.875	101765.7891	77808.0156	87862.5781	114734.2578	123012.9609	72460.6953	108548.8203	103352.2266	128951.8359	107293.3047	86741.5156	107327.9375	103925.3828	72070.7891	98842.875	78195.1016	101849.2812	68278.5	101833.6797	87536.75	81945.0859	111066.2266	98260.3828	141512.5938	86750.1328	55576.9141	74228.7422	72125
25865459	59230.1992	51009.1758	125749.6953	111304.8438	106295.7266	113665.5703	103590.0859	145740.25	127284.5547	54830.6914	105279.5625	59742.1172	114275.625	130168.7578	119638.8047	24062.4648	73248.7188	131781.4062	26697.6934	129075.2109	125287.4062	83098.3125	66113.3438	74279.9141	115468.0391	14712.8574	21874.0918	37009.4844	77279.8203	91463.5938	82806.6094	21832.1035	126965.2578	110528.9922	47081.4805	16528.6875	110469.8203	119369.2031	101947.9922	85513.2422	91714.8594
25865460	27584.2285	20189.3301	22895.4082	27520.8242	18850.9141	21587.9102	18217.6152	21416.4199	19644.1426	19367.8887	33715.457	32396.0332	17067.0254	15383.1992	21050.3926	21576.7656	22958.623	13287.5439	15577.8623	27664.166	8513.7119	26564.1914	19683.8164	17210.0273	30338.6328	12558.5859	13884.0166	13644.5869	15679.5088	19207.0527	18413.1211	7408.4771	19817.2617	13141.0752	22696.8418	20537.9805	33578.7852	12728.1553	21220.3418	16673.9082	19071.4902
25865461	38382.2773	27629.0293	89190.1016	71406.5938	94845.3594	66364.7656	75978.7891	81522.9844	92076.6875	34802.207	42693.6367	34806	73588.375	78714.3594	74601.8047	14530.9609	35456.7109	96180.0547	22011.6289	61341.1914	76016.3828	56956.4492	31565.2441	45629.0977	37232.0039	10816.8623	15436.4375	30947.7871	53405.6445	45020.418	46006.9102	17981.2109	96925.0312	108707.5312	17980.0898	12856.3809	74755.4922	34799.6641	90214.2578	77645.2031	87404.4531
25865462	57967.8086	31856.7559	48903.793	44779.6602	23278.0156	33794.9492	36707.6016	40492.6406	37615.5938	42444.7969	25634.2305	33716.3438	46417.3047	47134.1602	48937.0039	13661.8691	36569.3203	30002.9902	29170.4023	27454.8848	29301.4199	42151.2188	31815.9199	29312.2598	10264.998	14801.7188	28642.0488	34533.5078	33546.5117	26861.6562	29864.6035	28977.4258	61512.1016	55630.9375	19791.6035	20101.168	29964.6582	18264.8613	19639.5527	25052.0957	25786.5508
25865463	48809.7695	46073.3984	41694.4883	33248.7422	51956.2383	58992.8906	52162.9492	50910.7344	67740.4531	45786.9453	68774.0234	39228.2422	50545.4883	48682.9414	44126.918	47743.1172	56114.1523	65430.1836	38692.4297	58029.9414	42886.5078	75132.1797	57502.1484	41113.3672	36169.8438	62614.3008	45222.4531	60491.4883	41600.2734	52126.918	40767.1055	65168.5508	49978.9102	51093.293	53331.0586	37937.0859	72079.3281	47155.4688	38889.9961	33751.8438	30057.0293
25865464	69643.9062	39365.1016	42720.4375	58908.8633	61490.7383	43949.0234	52130.6523	36431.168	49746.2031	71711.3203	54251.3203	61172.0078	60376.1914	42726.9102	44547.8828	48243.6758	51984.1289	69425.4688	67755.3438	47790.3672	53881.7891	60760.8438	55610.3828	45995.3477	40018.6484	30714.0977	57527.8242	52450.2461	64179.5586	30998.4629	39145.7539	62558.3438	68683.2734	61873.3828	53483.2617	36698.6367	52082.9766	23588.9805	99078.2656	105070.8906	95552.0938
25865465	69899.2578	58353.5977	112420.9297	105317.9062	113518.4062	126785.3672	113884.5781	128072	144984.6406	57975.6484	126690.7188	56279.2266	110002.3672	137424.3438	109171.1094	44886.0742	91971.9453	132883.4375	44920.7969	121434.4844	105298.0391	109299	71809.4219	91737.6406	85499.25	52234.457	43421.2031	69442.4453	66981.3203	116902.4688	97985.2578	61064.293	120837.3906	128739.7812	65185.6367	41103.0586	140301.6719	105133.1953	117978.7344	98793.8281	97352.6797
25865466	63002.5	62018.5859	77643.5469	64241.7539	93885.6719	80138.8281	84531.0781	58684.3359	80615.4766	55886.1914	88368.1641	92855.2891	67933.3359	64818.0195	61620.9961	95220.1094	60760.7227	81164.2891	66703.7031	68207.1719	70500.4766	64414.3086	77365.0078	86447.4844	77003.9297	86877.2656	73299.9453	88491.4375	64828.2188	78744.7266	70732.2656	68667.1016	71725.7344	70931.2188	64329.6875	77501.0469	88291.1484	96486.625	71399.6406	69390.75	75389.2031
25865467	195911.1875	120601.1016	125095.3984	116402.0703	101145.3672	127622.6641	186293.25	142091.9062	124587.5469	172965.8594	136949.8438	131073.5	189879.9219	182935.3594	132343.5625	144909.3281	154353.875	135307.25	156040.125	103937.7344	149706.125	188747.125	119745.7812	191536.0469	69854.3203	250096.9062	119594.0156	183076.375	207472.8125	134364.6562	120882.4531	182081.2188	158904.4375	192723.4688	121885.8672	173731.6875	172766.7188	108925.7031	38446.0391	34953.668	36886.6641
25865468	70468.7109	68440.0234	63828.293	52279.5195	76014.375	86554.5859	76494.9531	77529.2344	98987.2656	68179.4609	94640.0781	58187.5781	73457.7891	76254.8438	66986.125	71366.4062	86854.5	93448.2891	59836.4609	84275.9141	64789.25	106671.0078	85698.2969	61434.2266	56448.293	90881.8359	68613.7656	88245.7969	64844.4336	78853.7734	61185.3984	97644.3125	73402.2656	77177.9844	79989.2812	64284.8203	102554.2031	68950.2188	63360.5352	56946.3828	51441.3789
25865469	55058.2852	55744.4336	57101	69701.2344	70245.2422	66237.3125	64646.9258	59339.0039	69687.0469	52778.1602	79015.1406	57688.8477	53696.5859	68106.7891	80874.3125	78981.9141	76056.875	64245.1719	60324.8594	79691.3906	55532.2539	58845.8867	67156.1094	67785.1875	57974.9844	59408.2188	58354.4805	57290.5508	56671.1836	75468.2891	46435.3789	62674.8281	71121.6719	64894.625	66096.8047	81067.6172	59856.5352	64359.5625	58703.4883	57967.0742	49411.2344
25865470	81484.1875	55382.4492	52646.3203	58628.2852	58935.2734	60499.8438	45670.5156	53490.2266	44786.7383	53865.4141	39395.3047	62403.375	58452.0547	52743.5547	64847.4336	51005.0703	45804.0703	55195.4961	48612.4961	44917.0547	45486.0781	59082.7812	54289.2148	56589.2656	38250.2734	42148.2695	49168.8047	61460.0664	53298.0742	41484.457	44544.7188	46773.5352	64626.332	65343.7109	40049.8984	40988.8008	47331.4414	42224.3242	48707.7266	42900.9102	40788.0195
25865471	41477.3633	36253.3359	48635.6484	34871.9531	38231.793	36024.7734	42777.6641	46724.4531	36190.4062	39064.582	37695.4141	38865.375	40979.207	34654.6992	50293.043	39628.6211	40906.6523	38365.0039	37546.6289	36572.1484	27576.1934	36570.3906	35377.5234	38644.9102	26272.5957	38164.332	35360.8359	40190.9023	35988.168	34000.2148	34575.543	37021.9883	45860.0469	41330.8086	36241.7578	39221.8672	40029.0547	38249.7461	29366.3906	27106.7148	27642.791
25865472	21919.7832	31371.8535	39896.3086	43339.7656	41327.582	39255.0781	47968.4375	44773.3828	49749.5938	28577.0234	34637.6992	19694.2637	30206.8828	53225.6523	49158.2227	28602.7656	49628.5	47170.8125	27018.8125	38635.9531	30310.4668	35012.7188	37132.6172	36893.6094	19679.5156	32701.1094	30335.1055	32014.752	33982.9492	43370.4883	37849.5547	37352.1016	38203.1562	46763.3164	31676.252	31125.4238	44658	43714.8867	36069.8672	31522.998	32797.2578
25865473	51142.5	17401.4512	81675.1641	80914.2109	103413.3359	136694.25	100473.3906	97903.4688	120033.6328	29475.0332	105017.0859	20999.8066	117903.2344	106810.3359	92747.625	11671.8906	21267.5566	145853.5938	13343.2598	78276.1719	105348.875	67927.9297	25680.7812	80962.9531	92159.875	11214.6631	9931.0938	13228.1357	28740.625	80510.5469	88234.3047	11734.2578	66372.8203	86181.0469	9662.0986	7737.5518	102094.75	56510.1445	95448.7812	78065.9609	92826.5156
25865474	66520.0469	55758.0469	59585.5508	74815.8125	53258.6133	53558.3086	50887.1992	62560.4648	45878.5273	56468.8477	52590.2383	60610.0391	48615.4141	49708.457	62385.1367	40361.0312	56676.082	39197.0391	44847.3867	54768.6484	26741.252	52615.6289	43723.6953	49497.5977	38411.1641	24621.0664	43860.8438	36753.1797	42943.9531	46835.4062	46450.7305	29399.1699	56728.5078	51325.3047	37754.7305	33007.5703	56398.9609	42791.8555	45171.0977	44801.6445	47748.6875
25865475	29637.1133	26019.1641	39123.2578	20889.709	38312.8477	44427.9414	50123.8242	30253.5859	46788	37545.9883	46304.5039	37934.9219	45613.3477	28738.7969	40407.8164	43382.7461	26777.25	37873.9961	33359.0703	28024.1641	33541.2773	45416.5625	33228.4883	25759.6133	21718.6992	37717.5859	21054.6914	27106.0234	35021.5352	33760.2852	27833.8672	29370.5254	34272.4844	34133.9531	36580.4453	26027.4336	48988.918	39141.0352	32870.6445	20612.6816	21327.6367
25865476	50773.6641	76022.2734	73468.5391	54746.0156	55551.7852	62432.5781	94544.5938	96511	44732.6641	72888.1406	49559.7656	64061.207	63164.582	79812.6328	60824.4414	38603.8711	83845.6094	44425.6367	37917.6328	47835.0156	73975.75	46632.2539	36893.0156	44453.6406	52075.1289	35505.6875	45260.7422	41029.5586	62461.7656	67356.75	57840.5859	52536.3359	50076.4258	76781.2266	55956.832	51758.8398	47994.6016	50403.3008	42129.7148	43710.0234	63740.2656
25865477	99847.9609	60433.3789	201531.5312	176550.7031	181521.5156	263359.5938	218863.6094	226386.5781	276946.7188	86049.6172	275628.125	48159.9609	140091.5312	291324.5	211119.9531	42124.1367	124375.3828	230269.4688	47849.125	208212.75	233993.1094	132667.5156	65288.2266	105187.5703	156396.9531	54269.5312	51081.4609	64462.4023	59705.7891	269700.8438	167268.5781	72025.9062	206699.8281	233783.5625	62864.8125	47701.9766	313794.5	194096.2344	178952.625	160233.5312	162062.5312
25865478	19369.9688	15015.123	14361.2783	24185.1543	11825.4014	17046.9531	14838.5488	18882.4961	14325.2871	13276.8564	22034.8809	22277.9141	10945.4951	12444.8623	17559.4785	13089.1475	16894.6367	9502.4473	9817.791	18969.0117	6857.7974	18646.9355	14261.3213	14922.8721	25657.416	6860.3071	8702.3291	8544.0664	12668.9092	16193.0225	14908.6035	3949.9563	8759.9756	8617.0889	16909.8184	11193.0469	25793.4863	10156.8926	20182.7988	18268.5352	19373.9668
25865479	72124.1016	51170.5781	41393.5117	40371.9648	50159.4336	58225.7227	36007.832	48494.3594	26577.582	49112.8086	37820.4531	49154.6367	51786.9062	47563.875	57781.9883	36390.3711	33144.0742	41891.8828	37103.7656	33982.0469	39195.5469	40775.2266	40759.7422	44358.5156	31301.2148	29309.2812	42172.8945	37658.4102	37767.8555	39603.8711	40902.0234	32210.9922	42423.6602	40395.1953	26695.5234	27308.7422	27695.916	29553.1562	37154.6484	34638.8477	33941.0508
25865480	62215.1484	59839.5859	63993.6016	49889.3672	47167.6133	62072.3242	63757.7383	64720.8633	51799.9258	70050.9453	61236.0469	54476.082	62305.0117	65394.2227	66896.6172	58103.3984	75895.8828	66909.5938	53899.2188	55191.0625	69021.0234	57991.3203	54954.0859	58450.8828	45479.0586	43563.332	53452.2656	44157.1758	59641.2656	55947.7109	56070.582	61624.2969	65654.6094	53760.2539	56211.2148	37905.5664	49462.6992	71596.7891	38158.875	35040.3242	35345.4023
25865481	60470.3008	41613.8008	34898.8867	30833.8711	33751.9062	40780.2969	34944.2578	48425.5273	37850.3867	52661.5352	22657.9805	45576.0625	58819.1875	54818.6523	38048.125	26414.4414	39219.1992	42826.0352	50994.4727	21736.0098	36128.6914	38510.1953	42202.2656	41677.332	18955.0195	36544.707	36044.4414	60552.6797	52286.9609	26920.2871	35334.8008	35976.3477	37536.1875	41148.6367	28974.3438	42853.5586	29535.6504	24621.332	39760.8281	37152.3438	36929.6406
25865482	56737.8516	34502.2891	37108.8594	40159.1484	21710.0586	37751.8516	27998.4297	35725.4453	34055.6875	43635.8164	23998.2207	38676.6836	43717.6719	42840.4961	44647.3867	21220.2363	32925.3984	32044.8008	35879.5469	25041.8848	33050.5391	40155.3477	40526.457	35305.1719	14675.1494	25297.7441	37169.5664	40463.5312	37302.7383	32140.0508	28604.4004	35971.8281	48092.3047	40971.9258	20850.5645	26754.3574	29045.1445	20274.2773	36049.6289	33851.168	34383.4453
25865483	32532.0078	27975.0684	31542.3184	37024.0859	29549.4219	28972.1309	27506.0293	30871.0156	29035.3945	28947.293	34687.75	37723.1602	27295.3086	23533.4727	28537.3516	27958.1992	28805.8418	26284.0762	28125.4473	32513.5508	19070.9844	32174.4023	25805.4902	26732.5156	29099.1562	17702.1836	24379.1543	22744.043	28258.7617	22262.5117	23322.1094	19529.3496	30579.875	28393.4531	28284.3223	23929.3789	36469.1094	16016.3018	38921.6875	31193.7812	35625.9141
25865484	172192.9531	92337.2578	139184.8125	85752.5547	118370.6016	123631.3516	106446.1797	109691.0312	146349.4375	122058.9922	79758.9141	104829.375	164463.2188	90582.8438	118323.0547	132105.0156	88701.8828	116361.0547	89513.2188	79324.0859	95680.8203	123337.9141	112343.7891	107972.0703	120519.8438	96753.7266	130906.2109	144128.0625	80543.5	117411.2344	69401.1953	109802.7266	187970.6094	134333.5781	101033.5625	128443.9453	70767.2031	90112.7031	63071.3008	56907.0117	48442.2227
25865485	31526.0645	34962.0039	42267.9219	33640.8438	37682.8086	35148.4375	38886.9688	37485.3516	34458.0625	45113.1953	44217.8984	32391.0176	40248.3984	35873.7188	43960.4375	27614.5723	30994.4609	30912.3086	30433.7578	39121.7227	33663.6641	38699.9219	30912.7227	29350.207	29797.584	25239.3945	35093.9414	22617.5723	24829.3242	31153.625	36059.6328	30019.7129	40196.1719	40473.0156	28966.4531	26891.6582	31377.4355	38473.8984	30117.5859	29370.9531	28045.4902
25865486	131385.0781	82675.375	84680.6094	78244.6172	72342.7812	80985.1406	120481.7656	101901.9609	90935.7891	112144.7578	81263.8828	90635.5469	128378.9688	114338.2812	97439.4297	95288.125	100069.2969	98350.1875	97114.3047	63301.75	107181.3438	131621.375	83576.7422	121479.3594	41538.4336	176032.2969	81409.8125	153056.0312	155516.8594	74073.8516	67447.4219	123862.7656	119958.8047	138586.1875	97723.8203	127665.2812	129850.0469	74538.7031	44106.4805	37089.8242	28361.6562
25865487	29887.3828	50869.1289	21010.1914	35549.0312	56006.0352	33138.3242	22157.3477	28333.6133	78850.8984	35472.1484	40157.8984	19686.4043	22244.0918	33231.6641	26070.6172	20421.9258	24773.7617	24178.5547	22607.3477	23461.1562	19841.502	38057.2852	25532.1562	22253.875	18618.916	8894.2402	36680.0039	22025.9629	15003.5176	22581.7656	32441.6152	12894.8828	22959.7578	20161.1602	18548.0801	17782.4141	14734.4277	18253.2852	91131.7031	89722.7734	78232.4219
25865488	34498.4688	27270.3477	30127.1426	35960.1992	40211.8789	43963.9258	49986.3516	30113.9941	37258.0781	41613.2695	67991.5859	43514.75	35994.8867	34856.7656	41665.8008	57103.8047	52341.5977	45173.6445	49162.1836	49008.2578	42897.9727	44277.3984	42858.1602	36671.8594	41425.5078	46450.6328	40120.3789	52398.6875	44510.9258	37139.3516	35589.1953	54956.8867	43452.1641	43441.418	50543.9453	52810.9336	62837.7617	46058.8789	54391.3906	50215.5	49939.3477
25865489	62486.4844	39811.0391	83404.3125	54566.1758	76889.6172	46724.1289	59366.0039	67664.2734	47915.4141	59821.2383	13607.5059	34910.1211	43683.5	66998.4688	51855.5898	29658.1953	50030.6953	48445.9922	36670.4766	42465.2734	33436.8984	33669.0859	24624.8047	27643.7148	24967.5195	27669.7598	29276.6406	29224.5156	44059.7539	29650.8867	66380.7578	38276.1875	54307.4258	99373.6953	21837.582	32683.5508	50192.4102	56308.1914	45684.125	37607.0156	38152.707
25865490	95597.4766	67014.6797	93650.9375	104223.7266	117784.6875	130015.4297	101994.4844	83311.1562	136018.7344	83765.7969	106229.4297	113232.0547	101009.8125	104708.8359	93243.7891	138667.625	81814.7891	122172.7188	102168.0859	103865.1875	119423.7734	105594.3281	111206.4453	117487.0469	101335.7656	102213.5781	105932.6406	107789.9141	92103.4453	105370.7422	99722.1953	102175.8672	93240.1172	105891.7969	100914.2734	92626.3906	119464.9609	111929.8438	98469.9531	85626.0469	73383.2578
25865491	41581.5195	26625.3125	63374.5547	55313.7773	59035.418	47214.7539	47685.5742	40040.9023	44228.4844	26865.1348	67996.8828	36813.6875	47254.2266	37300.1289	38697.5625	55579.6445	47376.9648	42381.3477	63196.2305	57827.3008	24952.2578	47045.9531	15781.085	35801.582	34692.8906	53524.1094	41688.3555	57650.3164	40157.793	38137.9375	33589.5352	44595.8281	33237.4922	67841.9688	34045.457	74349.6328	56960.1992	53763.5625	37625.9727	31969.1719	37416.957
25865492	62011.7383	40099.4336	43618.0938	35740.4961	38972.0078	47814.7578	41718.5352	42166.25	45381.5391	41274.1328	37377.668	42576.4336	62474.6055	36035.8711	41775.543	48943.3594	28116.2949	48952.9609	39182.8047	34736.6367	40232.625	45831.5469	52735.5273	51317.7188	53030.9766	46627.582	46877.8203	49039.543	33064.043	52327.1211	26230.5039	36875.4805	56776.9258	45501.5938	36278.8203	48857.5	34718.6719	34730.332	28778.5762	26959.623	27473.4785
25865493	10529.2383	9754.3154	8466.1211	16174.6562	6633.5479	11248.7236	6919.6172	10240.7695	9704.0537	8174.1924	8686.5879	12716.4785	4551.7529	5096.9062	10202.7148	9860.5439	8705.96	5949.4668	9516.2148	10374.4072	4894.2715	12925.2344	10468.6816	14428.2295	25117.9375	8012.4492	5604.0479	6670.8916	12400.8652	8235.1709	7112.2666	2770.7275	7222.7051	4410.9248	15837.7637	12926.2383	18378.9297	3761.0286	25170.5371	23728.3086	22110.1328
25865494	11696.0049	21949.8672	7133.1069	7170.0674	16768.1816	23911.1133	15473.1279	11871.5684	13665.1943	15086.6494	16028.9961	29042.3789	23163.418	24179.9199	7991.4731	22345.7461	9480.2646	22291.582	13898.6074	13659.3086	34470.7812	20934.4844	27823.582	23890.293	17167.6172	22504.6836	20161.8125	18867.3125	22432.1094	22635.4609	28612.6367	23787.5859	5116.2109	8738.8164	21855.3008	13771.4658	20120.5762	18048.0098	27191.5547	27683.8164	29441.3008
25865495	100891.1797	60083.7852	76238.5391	50023.3789	59947.6992	65086.2266	59359.5547	90375.1484	68854.6875	87069.4766	32372.9531	64157.5586	100742.1406	91483.6875	72716.4062	33855.5508	60386.3438	67017.9531	70543.1953	35861.2578	59970.2656	55584.5703	57825.25	65704.9766	34045.4375	48539.8711	49459.0078	96584.6016	79204.2344	35734.6289	53134.9531	60341.3242	98208.3984	83403.1172	50139.4883	61269.7344	44688.5703	36610.0742	73979.5547	63553.793	58803.3555
25865496	51503.9727	50144.5312	60151.9492	57689.625	48922.2266	49002.5859	79618.6875	73604.2578	53741.2148	66700.0703	60728.3789	37063.0273	43252.7656	58897.7578	72398.7812	51174.6016	89112.5234	47310.3945	40697.0312	61387.125	60454.1328	44011.0195	34147.4805	33880.6914	53180.8828	43903.6602	34479.5898	49988.2344	49280.8477	68498.375	45316.2969	61755.582	62665.3555	81669.0312	56356.9922	82421.1953	65539.8047	51394.3789	35386.8789	29850.709	45521.9258
25865497	65235.2266	51332.1719	60970.3555	1856.2588	88458.9922	54340.9102	53352.8398	90447.7188	86246.5625	49741.3906	70976.4844	26523.6953	78511.2031	87336.6328	52209.4609	21093.8652	34406.0156	79483.1641	20993.2148	103610.8203	83156.8828	63940.2656	61106.5352	45569.6055	2052.2122	1666.3333	26804.3359	32120.9043	50197.5547	50843.2695	109872.75	13206.0732	43331.4844	88213.0469	41751.7734	19515.9844	40290.1523	77081.0781	31388.8516	28234.4062	31006.6602
25865498	150403.0625	127449.2656	152497.2188	118712.5312	168851.0156	168350.4219	135486.7031	146424.9688	142922.8125	181680.8438	2859.8667	160808.125	165247.0938	150668.7031	134616.2344	131569.0938	139648.2969	97910.4453	135009.6094	102078.5391	116827.0391	146402.7344	118576.1172	121672.3672	49450.3633	95518.0625	142657.8438	114953.2969	109129.2266	60256.3203	159812.6406	118484.3828	157629.3438	156638.9844	52350.4219	75202.5781	73239.0625	148781.9844	65224.6523	57078.707	51224.1367
25865499	355999.9375	210787.5312	325186.5938	302400.125	348485.6562	340497.9688	337849.3125	359435.375	355669.875	291821.0625	312149.9062	230426.4219	370547.5312	323252.4375	350142.9375	112519.4453	274599.4062	390004	128452.6875	262085.6719	312300.4062	304994.6875	202050.375	316914.3438	145545.1719	74501.2422	145197.1094	153153.375	245851.6562	277029.125	277015.3125	123995.5781	340108.4062	386560.875	119469.5938	72543.7266	272933.9688	182847.8906	70808.5312	64682.7812	74142.3125
25865500	36997.5156	31032.2363	33081.3867	30504.3789	32913.25	31202.0898	34696.3945	31975.291	26956.6406	39216.5312	40162.3086	37641.3555	34814.9102	28655.1484	31068.7246	40804.9375	36063.0508	36684.582	36816.457	34674.4766	35530.5547	34731.6992	34457.5859	34983.9336	37801.9922	40495.2969	35358.8359	42482.5586	37531.8633	33355.2461	33560.7539	40631.2734	31270.7773	30863.1504	32236.1621	38604.9258	37042.2266	33857.1445	32891.2031	30128.9102	28765.1133
25865501	29410.1719	36617.2266	36140.1367	33404.8203	32127.1973	67770.2578	54290.0273	62821.6992	25699.4277	31020.0781	24188.8984	45360.1953	35376.3867	53404.5312	51747.9766	6256.5903	19430.3809	31060.7383	13766.8682	18114.0586	20744.541	23635.3105	16674.2715	24908.2031	18895.6172	4886.127	8633.7373	19662.3867	19645.2969	28446.7344	48403.8711	7328.3438	46395.8086	26917.1309	14393.6787	6053.4707	23808.0977	22675.3594	65420.1211	55004.3672	61710.6797
25865502	50073.3281	31142.2324	35658.9375	47357.25	46754.6719	46706.5859	42875.0195	36248.8008	38627.4492	54607.2578	40643.5938	43232.6602	48585.1562	41006.0039	40753.3047	37165.6719	44465.9805	51676.9531	69322.2422	35039.6094	41248.8398	48152.9688	41064.7461	49543.168	37539.2344	24603.7578	45694.5234	38007.9375	53147.543	28314.5391	31159.2383	42904.5195	48283.7227	46542.6602	33434.2383	27079.5117	37221.6836	29137.4355	82865.0547	66641.3047	67935.3906
25865503	136050.9062	113460.0625	141584.2188	91242.5391	119237.4141	114282.4609	162645.1875	184699.3438	103047.9453	164160.875	188269.2031	137597.2188	134605.125	120206.6562	132774.9062	120511.2812	150081.4219	110806.2031	99682	161936.4844	131770.0625	100581.7734	109259.8438	96544.5156	100294.9688	110299.8047	91871.9531	124542.6953	124340.875	166143.2969	184617.1719	79290.1641	106013.7422	132657.1875	155442.9531	141477.6875	186354.7188	149777.4688	76762.0703	64084.5352	61138.7578
25865504	135930.0781	106276.2578	103372.7969	87417.375	88825.6562	95033.8594	70995.5469	119917.3672	98629.8359	123362.0469	74175.8047	114604.8516	149361.4375	102550.5234	110189.7344	64884.8672	108555.8125	102253.6562	110545.7969	58056.75	76047.3516	100015	103929.5156	106265.4688	50392.3672	85514.9531	86579.7656	137555.4688	116830.3672	55512.1875	87964.9609	99753.0703	122824.9688	87903	78002.2344	81582.75	83413.5781	64527.0625	58702.3867	71115.8125	73118.4297
25865505	47189.2305	39380.793	25451.0664	34987.832	34811.125	76692.4219	44241.7148	52683.2891	36021.8711	42653.1211	43485.8477	50956.6797	41157.2148	59905.5391	37414.8789	5850.5137	19996.834	48623.832	10583.7686	29441.2129	33563.082	31765.0059	25381.209	30901.2109	24365.0488	1960.8337	8375.0283	14966.8828	24320.8848	43895.0898	67030.6484	3387.7087	28635.1934	17183.334	10649.1162	2683.802	32680.6992	38967.375	82298.4531	76211.2891	75593.9844
25865506	195308.9688	131545	182684.1562	177729.0312	232239.5156	259388.8125	200110.6562	204550.5781	238981.3906	161535.9375	207083.2031	166102.7812	235745.75	200468.2969	202041.7031	90724.6875	149859.0156	282078.5625	104465.8516	178535.8906	208583.4062	214836.5469	175728.4531	216093.8125	118212.5234	69096.1406	97115.0703	105800.2422	166285.125	180089.2031	194087.9531	88960.5078	190492.7188	208225.6719	75299.7734	43307.207	192239.3438	150336.25	67649.375	53231.668	51983.8633
25865507	227365.1562	135427.4531	193634.9844	239550.25	161841.5781	175501.6875	155168.8906	180120.6094	202423.5469	152608.0781	293204.5938	241687.2812	145837.2031	124626.7344	186517.7656	146572.5781	186723.9062	109699.8203	100880.6406	226701.8906	74878.6797	230326.4844	152661.9531	127834.75	294322.1875	84294.5625	99819.3281	93328.5625	101560.5703	192337.4375	146076.1562	44143.0234	169351.4375	110803.3984	163011.0469	127363.9375	284572.625	81771.3828	67625.6328	60917.6719	57422.4062
25865508	89983.8047	131384.4219	79073.3672	115257.1797	107117.4219	89899.8984	95802.8516	121727.3828	88898.0234	124501.2344	89049.5234	90598.6562	92888.0938	93509.9453	101972.7812	79950.5312	81138.3125	82794.8672	77319.5	96244.6797	62657.3555	86531.8047	78240.4297	82250.6484	55193.8789	36897.9922	96324.6406	48818.1641	49848.4609	74296.9844	79208.6094	51276.8711	99680.0781	94108.5625	68567.6953	36648.3789	59418.1562	94381.2656	58731.8242	51050.9766	59445.3125
25865509	57445.8164	49031.9375	75712.6172	67516.4922	63348.4375	73265.6172	59848.75	93726.75	62573.8945	60892.1289	88489.9453	48337.3125	69676.8984	51535.5117	56269.0703	56038.5234	58297.4727	69035.1953	71058.1953	92102.6562	71203.7109	55549.9648	57292.0664	58263.2734	90750.1641	50806.5234	67427.6797	59196.5938	43515.8906	59517.1641	81697.2578	54427.6602	60988.0273	72186.0859	54855.9609	55565.5469	60890.0391	74228.7656	56438.2773	56737.1953	58279.293
25865510	76963.5469	70932.1094	80048.0234	61954.0352	68212.2812	67371.5234	86489.3906	81563.1719	68594.9766	92356.9844	90392.4062	67241.1641	86630.8594	69786.3047	70172.8203	56964.9805	86669.1875	68851.5156	57785.4336	77282.4609	81478.5938	76631.3047	67666.4141	73192.5938	69321.8516	49568.4844	68236.0938	66484.875	72720.3594	85065.3203	64027.5117	54018.2656	62613.5859	74429.0625	58975.1562	56361.0469	69805.5234	73378.2578	45237.7539	48414.6875	52219.6445
25865511	122213.9453	66640.0781	78045.5	46254.4844	62381.9375	75343.8906	61304.1172	72896.4219	81233.5938	84295.7812	61254.3594	43156.0742	92911.8672	57939.5195	70821.9609	79648.3047	59459.125	72459.0234	53388.2539	30446.8262	60578.1797	87830.1641	69455.9609	75281.8516	65569.4688	71302.0469	77770.9219	89149.2734	51506.1211	67248.0234	35054.0195	66906.1875	85744.0625	59876.0703	60451.7266	83272.7344	44685.7969	51245.293	25318.7559	25824.9434	25895.293
25865512	137477.2344	86087.3203	109125.3203	80999.6094	96601.3281	100112.2812	89558.6328	93216.5156	111453.8984	102472.6328	68036.1172	89923.7734	126590.8594	87030.7109	107365.1406	102220.6016	80711.8672	94106.7422	85520.2188	65467.5469	92582.6484	107749.875	110267.2344	104097.3359	93031.8984	87780.4688	112720.6484	129941.75	82332.6641	69465.7656	64580.1367	96230.9609	138427.1719	105317.4062	93307.5156	113444.2891	60498.3711	88429.0703	62166.9297	56873.5	57377.1406
25865513	18908.5762	32302.1484	31070.1641	23509.9824	20375.8555	27234.0957	27132.3867	33502.9727	21958.1074	29067.0273	18383.6875	22820.7109	33532.7891	34841.3281	30734.6914	21514.3535	34752.1875	43226.7773	39996.0352	25029.6484	33014.2383	18076.3867	26333.9766	28343.5371	19488.7383	25699.5391	31477.5703	29453.373	37556.0977	18962.5352	20998.918	37043.0195	33248.5391	35861.0664	33071.4375	31844.2676	23077.6289	23530.418	36863.3516	35215.5625	37971.2109
25865514	180431.8594	126067.6641	329436.9688	278009.3125	393157.6562	480479.0625	382694.8125	373106.0625	572276.1875	144750.0312	457832.875	115685.7188	345380.8125	475139.9062	332199.5312	101349.0312	227067.9688	507846.9688	87949.7812	383308.7812	385533.9688	370552.7812	174558.4844	229756.75	325901.5312	128148.9531	93526.4766	157357.5312	139642.75	338923.2188	293790.7812	152773.625	390993.25	459611.75	169859.9688	109426.9297	551820.875	317674.5625	266261.4062	202125.5469	178280.4375
25865515	81911.5156	51048.4453	69181.4375	48243.418	64802.543	68902.4844	55502.0234	53498.8008	66912.1172	63462.707	46171.2109	75026.7969	85512.2812	44289.5859	61284.2109	77354.8594	48566.332	69349.8516	58149.9453	46711.4922	55925.8633	62125.8164	73004.1094	64749.3867	63470.0391	60798.4883	79395.3828	76520.6016	50835.2773	73009.2344	42707.4102	64619.8672	98956.4297	66457.4688	57075.875	74064.7031	40016.4258	55335.2734	41472.2734	38794.8555	35141.168
25865516	1188.0001	736.1083	1378.5887	1108.1219	1162.4542	661.0658	927.2978	1160.0646	940.9483	1088.8589	949.4177	999.6741	918.6165	703.3832	747.1531	572.6573	981.3789	706.619	771.9216	1065.6608	685.4224	1001.4285	549.2719	621.0576	401.1727	469.0401	669.2667	1014.8334	479.1053	482.7454	783.5121	471.6604	1259.7001	1198.6024	412.1913	464.745	857.6002	635.7117	24744.3086	23825.3301	23179.5977
[truncated: 36,962 more rows]
