# Supplementary material for: Metaprotein expression modeling for label-free quantitative proteomics
Source: BMC Bioinformatics. 2012 May 4;13:74. doi: 10.1186/1471-2105-13-74 (PMC3436780; doi:10.1186/1471-2105-13-74)
Supplement: Additional file 5 — Shotgun proteomics data and Matlab code for analysis. Raw expression levels from the various shotgun proteomics experiments and Matlab code for performing the analysis described in this paper. [file 1471-2105-13-74-S5.zip › codeA/responsePrediction.m]

clear all
addpath utilities

ldr=pwd();
datPth=[ldr '\data\batch1_55\xpr.txt'];
keyPth=[ldr '\data\batch1_55\key.txt'];
annoPth=[ldr '\data\batch1_55\annotations.txt'];

%%%%%%%%%%%%%%%%% begin loading the original 55
tr=readDataframe(datPth,keyPth,[],annoPth);

%%%% combine replicates by averaging
strid=strtok(tr.sids,'_');
ustor=unique(strid);
if(length(strid)>0)
    xpr=[];
    key=[];
    sids=[];
    mf=[];
    for(i=1:length(ustor))
        kp=find(strcmp(ustor(i),strid));
        xpr=[xpr nanmean(tr.xpr(:,kp),2)];
        key=[key; tr.key(kp(1),:)];
        sids=[sids; tr.sids(kp(1))];
        if(isfield(tr,'mf'))
            mf=[mf; nanmean(tr.mf(kp,:),1)];
        end;
    end;
    tr.sids=sids;
    tr.xpr=xpr;
    tr.key=key;
    if(isfield(tr,'mf'))
        tr.mf=mf;
    end;
end;

%%%%%%%%%%%%%%%%% begin loading the second 41
datPth=[ldr '\data\batch2_41\xpr.txt'];
keyPth=[ldr '\data\batch2_41\key.txt'];
annoPth=[ldr '\data\batch2_41\annotations.txt'];
tst=readDataframe(datPth,keyPth,[],annoPth);

%%%%% eliminate the control samples
nonCtrl=find(~strcmp(strtok(tst.sids,'_'),'ID02346'));
tst.sids=tst.sids(nonCtrl);
tst.xpr=tst.xpr(:,nonCtrl);
tst.key=tst.key(nonCtrl,:);

%%%%%%%%%%%%%%%%% load Peds C data.
datPth=[ldr '\data\pedsC\xpr.txt'];
keyPth=[ldr '\data\pedsC\key.txt'];
annoPth=[ldr '\data\pedsC\annotations.txt'];
pc=readDataframe(datPth,keyPth,[],annoPth);

%%%%% eliminate the control samples from peds C
nonCtrl=find(~strcmp(strtok(pc.sids,'_'),'ID02917'));
pc.sids=pc.sids(nonCtrl);
pc.xpr=pc.xpr(:,nonCtrl);
pc.key=pc.key(nonCtrl,:);

%%%%% load the Merck data
datPth=[ldr '\data\merck\xpr.txt'];
keyPth=[ldr '\data\merck\key.txt'];
annoPth=[ldr '\data\merck\annotations.txt'];
merck=readDataframe(datPth,keyPth,[],annoPth);

%%% align them all.  This is set up for peds C.  To switch to merck, just
%%% change 'pc' to 'merck'.  Everything else should run fine.
dat=combineProteomics(tr,tst);
dat=combineProteomics(dat, pc);
datUP=dat;
dat=processProteomics(dat,1);

%%%%% filter out peptides not identified in any data set
mps=find(strcmp(dat.annoHead,'Modified Peptide Sequence'));
drp=find(strcmp(dat.anno(:,mps),'-'));
dat.xpr(drp,:)=[];
dat.pids(drp)=[];
dat.anno(drp,:)=[];

%%%%%%%%%%%%%%%%%%%%%%%%%%%%%%%%%%%%%
% kp=find(grp==0 | grp==2);
% pvs=ones(size(dat.xpr,1),1);
% sg=.1/length(pvs);
% sg=.001
% useme=[];
% for(i=1:length(pvs))
% %     pvs(i)=anovan(dat.xpr(i,kp)',r(kp),'display','off');
%     [b bint]=regress(dat.xpr(i,kp)',[ones(length(kp),1) 1*strcmp(r(kp),'SVR') grp(kp)/2],sg);
%     if(sign(bint(2,1))==sign(bint(2,2)))
%         useme=[useme; i];
%     end;
% end;
% subplot(1,4,1);
% [oy ox]=imagepcGroup(dat.xpr(useme,grp==0),r(grp==0),1);
% set(gca,'YTick',1:length(useme),'YTickLabel',strtok(dat.anno(useme,7),'_'));
% subplot(1,4,2);
% imagepcGroup(dat.xpr(useme(oy),grp==2),r(grp==2),1,0);
% subplot(1,4,3);
% imagepc(dat.xpr(useme(oy),grp==1),1,0,1);
% subplot(1,4,4);
% imagepc(dat.xpr(useme(oy),grp==1.5),1,0,1);
% 

%%%%%% Plot out isotope groups with the same identified protein
% grp=[zeros(size(tr.xpr,2),1); ones(size(tst.xpr,2),1); 2*ones(size(pc.xpr,2),1)];
grp=cell2mat(dat.key(:,1));
uptn=unique(dat.anno(:,7));
for(i=1:length(uptn))
    useme=find(strcmp(dat.anno(:,7),uptn(i)));
    subplot(1,3,1);
    [oy ox]=imagepc(dat.xpr(useme,grp==0),1,1,1);
    set(gca,'YTick',1:length(useme),'YTickLabel',strtok(dat.anno(useme,7),'_'));
    subplot(1,3,2);
    imagepc(dat.xpr(useme(oy),grp==2),1,0,1);
    subplot(1,3,3);
    imagepc(dat.xpr(useme(oy),grp==1),1,0,1);
    pause;
end;
    
    
%%%%% predict
w=1*(grp~=2); y=cell2mat(dat.key(:,strcmp(dat.keyHead,'responder')));
z=cell(size(y));
z(y==1)=cellstr('SVR');
z(y==0)=cellstr('NR');
z(y==.5)=cellstr('Relapse');
z(isnan(y))=cellstr('Unknown');


[priors prms]=initPrms(dat,2);
for(i=1:10) prms=proteoMCMCStep(dat,priors,prms); end;

nStep=30;
muTrace=zeros(size(prms.lambda,1),nStep/10);
pTrace=zeros(length(y),nStep/10);
meanLambda=zeros(size(prms.lambda));
kp=find(grp~=2 & ~isnan(y));
for(i=1:nStep) 
    prms=proteoMCMCStep(dat,priors, prms);
    if(mod(i,10)==0)
        mu=ENet_Cls([ones(length(kp),1) prms.lambda(:,kp)'],y(kp),.01);
        res=[ones(length(y),1) prms.lambda']*mu;
        clf;
        subplot(1,3,1)
        plotGroups2(res(grp==0),z(grp==0));
        subplot(1,3,2)
        plotGroups2(res(grp==1),z(grp==1));
        subplot(1,3,3)
        plotGroups2(res(grp==2),z(grp==2));
        
        muTrace(:,i/10)=mu(2:end);
        pTrace(:,i/10)=res;
        meanLambda=meanLambda+prms.lambda;
        i
    end;
    pause(.01);
end;

%%%% average prediction accuracy
res=mean(pTrace,2);

[tp fp a thresh sn sp]=rocSS(y(kp),res(kp));
thr=0;

%%%% plot the results
mx=max(res); mn=min(res);
yl=[1.05*mn-.05*mx -.05*mn+1.05*mx];
clf;
subplot(1,3,1)
xlim([-.5 1.5]);
hold on
kp=find(grp==0 & y==0); plot(normrnd(0,.05,length(kp),1), res(kp),'ok');
kp=find(grp==0 & y==1); plot(normrnd(1,.05,length(kp),1), res(kp),'ok');
plot(xlim(),[thr thr],'--');
hold off;
set(gca,'xtick',[0 1],'xticklabel',{'NR' 'SVR'},'fontsize',16,'box','on');
title('Original 55, training','fontsize',16);
ylim(yl);
subplot(1,3,2)
xlim([-.5 1.5]);
hold on
kp=find(grp==1 & y==0); plot(normrnd(0,.05,length(kp),1), res(kp),'ok');
kp=find(grp==1 & y==1); plot(normrnd(1,.05,length(kp),1), res(kp),'ok');
plot(xlim(),[thr thr],'--');
hold off;
set(gca,'xtick',[0 1],'xticklabel',{'NR' 'SVR'},'fontsize',16,'box','on');
ylim(yl);
title('Repeat 41, training');
subplot(1,3,3)
xlim([-.5 3.5]);
hold on
kp=find(grp==2 & y==0); plot(normrnd(0,.05,length(kp),1), res(kp),'ok');
kp=find(grp==2 & y==.5); plot(normrnd(1,.05,length(kp),1), res(kp),'ok');
kp=find(grp==2 & y==1); plot(normrnd(2,.05,length(kp),1), res(kp),'ok');
kp=find(grp==2 & isnan(y)); plot(normrnd(3,.05,length(kp),1), res(kp),'ok');
plot(xlim(),[thr thr],'--');
hold off;
set(gca,'xtick',0:3,'xticklabel',{'NR' 'Relapse' 'SVR' 'Unknown'},'fontsize',16,'box','on');
ylim(yl);
title('Peds C: Prediction');
kp=find(grp==2 & (y==0 | y==1));
[tp fp a thresh sn sp]=rocSS(y(kp),res(kp));
text(1,-3,['AUROC = ' num2str(a,2)],'fontsize',16);
pv=anovan(res(kp),y(kp),'display','off');
text(1,-3.8,['P-Value = ' num2str(pv,2)],'fontsize',16);
sn=sum(res(kp)>thr & y(kp)==1)/sum(y(kp)==1);
sp=sum(res(kp)<thr & y(kp)==0)/sum(y(kp)==0);
text(1,-4.6,['Sensitivity = ' num2str(sn,2)],'fontsize',16);
text(1,-5.4,['Specificity = ' num2str(sp,2)],'fontsize',16);
