# Supplementary material for: Metaprotein expression modeling for label-free quantitative proteomics
Source: BMC Bioinformatics. 2012 May 4;13:74. doi: 10.1186/1471-2105-13-74 (PMC3436780; doi:10.1186/1471-2105-13-74)
Supplement: Additional file 5 — Shotgun proteomics data and Matlab code for analysis. Raw expression levels from the various shotgun proteomics experiments and Matlab code for performing the analysis described in this paper. [file 1471-2105-13-74-S5.zip › codeA/utilities/c2n.m]

function [ y ] = c2n( x )
%C2N Summary of this function goes here
%   Detailed explanation goes here

if(iscell(x) & ~iscellstr(x))
    y=cell2mat(x);
    return;
end;

x(strcmp(x,''))={'NaN'};
x(strcmp(x,'NA'))={'NaN'};
x=char(x);

if(all(all(ismember(x','0123456789eE.- '))' | strcmp(cellstr(x),'NaN') | strcmp(cellstr(x),' ')))
    y=str2num(x);
else
    y=[];
end;
