# Supplementary material for: Metaprotein expression modeling for label-free quantitative proteomics
Source: BMC Bioinformatics. 2012 May 4;13:74. doi: 10.1186/1471-2105-13-74 (PMC3436780; doi:10.1186/1471-2105-13-74)
Supplement: Additional file 5 — Shotgun proteomics data and Matlab code for analysis. Raw expression levels from the various shotgun proteomics experiments and Matlab code for performing the analysis described in this paper. [file 1471-2105-13-74-S5.zip › codeA/utilities/combineProteomics.m]

function [ dat ] = combineProteomics( tr, tst )
%UNTITLED Summary of this function goes here
%   Detailed explanation goes here
[a b]=align(tr,tst);

dat.xpr=[tr.xpr(a,:) tst.xpr(b,:)];
dat.sids=[tr.sids; tst.sids];
dat.pids=tr.pids(a);
dat.key=cell(size(dat.xpr,2),1);

keyHead=unique([tr.keyHead; tst.keyHead]);
trn=size(tr.key,1); tstn=size(tst.key,1);
key=cell(trn+tstn,length(keyHead));
for(i=1:length(keyHead))
    ltr=find(strcmp(keyHead(i),tr.keyHead));
    ltst=find(strcmp(keyHead(i),tst.keyHead));
    if(length(ltr)>0)
        key(1:trn,i)=tr.key(:,ltr);
    else
        if(iscellstr(tst.key(:,ltst)))
            key(1:trn,i)=cellstr('-');
        else
            key(1:trn,i)=num2cell(NaN);
        end
    end;
    if(length(ltst)>0)
        key((trn+1):end,i)=tst.key(:,ltst);
    else
        if(iscellstr(tr.key(:,ltr)))
            key((trn+1):end,i)=cellstr('-');
        else
            key((trn+1):end,i)=num2cell(NaN);
        end
    end;
end;    

dat.keyHead=keyHead;
dat.key=key;

if(sum(strcmp(tr.keyHead,'batch'))>0 & sum(strcmp(tst.keyHead,'batch'))==0)
    btch=cell2mat(dat.key(:,strcmp(dat.keyHead,'batch')));
    btch((size(tr.key,1)+1):end)=max(btch)+1;
    dat.key(:,strcmp(dat.keyHead,'batch'))=num2cell(btch);
elseif(sum(strcmp(tst.keyHead,'batch'))>0 & sum(strcmp(tr.keyHead,'batch'))==0)
    btch=cell2mat(dat.key(:,strcmp(dat.keyHead,'batch')));
    btch(1:size(tr.key,1))=max(btch)+1;
    dat.key(:,strcmp(dat.keyHead,'batch'))=num2cell(btch);
elseif(sum(strcmp(tst.keyHead,'batch'))==0 & sum(strcmp(tr.keyHead,'batch'))==0)
    btch=[zeros(size(tr.key,1),1); ones(size(tst.key,1),1)];
    dat.key=[dat.key num2cell(btch)];
    dat.keyHead=[dat.keyHead; {'batch'}];
end;

dat.anno=tr.anno(a,:);
dat.annoHead=tr.annoHead;
dat.anno(:,1)=cellstr(num2str(mean([c2n(tr.anno(a,1)),c2n(tst.anno(b,1))],2)));

nMPS=find(strcmp(dat.annoHead,'Modified Peptide Sequence'));
chg=find(strcmp(dat.anno(:,nMPS),'-'));
dat.anno(chg,nMPS)=tst.anno(b(chg),find(strcmp(tst.annoHead,'Modified Peptide Sequence')));

nPPN=find(strcmp(dat.annoHead,'Primary Protein Name'));
dat.anno(chg,nPPN)=tst.anno(b(chg),find(strcmp(tst.annoHead,'Primary Protein Name')));
nPD=find(strcmp(dat.annoHead,'Protein Description'));
dat.anno(chg,nPD)=tst.anno(b(chg),find(strcmp(tst.annoHead,'Protein Description')));


end
