# Supplementary material for: Metaprotein expression modeling for label-free quantitative proteomics
Source: BMC Bioinformatics. 2012 May 4;13:74. doi: 10.1186/1471-2105-13-74 (PMC3436780; doi:10.1186/1471-2105-13-74)
Supplement: Additional file 5 — Shotgun proteomics data and Matlab code for analysis. Raw expression levels from the various shotgun proteomics experiments and Matlab code for performing the analysis described in this paper. [file 1471-2105-13-74-S5.zip › codeA/utilities/dropOutliers.m]

function [ x kp ] = dropOutliers( x )
%UNTITLED2 Summary of this function goes here
%   Detailed explanation goes here

if(size(x,1)<size(x,2))
    x=x';
end;

mu=mean(x);
sig=std(x);
kp=find(abs(x-mu)/sig<4);
drp=find(abs(x-mu)/sig>=4);
x(drp)=NaN;
while(length(drp)>0)
    mu=nanmean(x(kp));
    sig=nanstd(x(kp));
    kp=find(abs(x-mu)/sig<4);
    drp=find(abs(x-mu)/sig>=4);
    x(drp)=NaN;
end;
kp=sort(kp);
x=x(kp);

end
