# Supplementary material for: Metaprotein expression modeling for label-free quantitative proteomics
Source: BMC Bioinformatics. 2012 May 4;13:74. doi: 10.1186/1471-2105-13-74 (PMC3436780; doi:10.1186/1471-2105-13-74)
Supplement: Additional file 5 — Shotgun proteomics data and Matlab code for analysis. Raw expression levels from the various shotgun proteomics experiments and Matlab code for performing the analysis described in this paper. [file 1471-2105-13-74-S5.zip › codeA/utilities/ENet_Cls.m]

function [mu,S,a,b,c,d,g,h,bound] = ENet_Cls(X,o,phi,a0,b0,c0,d0,maxit,tol)
%  Elastic Net for classification.
%  Inputs:
%  X:      data matrix with dimension n*p
%  o:      label with dimension n*1, either -1 or 1.
%  phi:    nonnegative tuning parameter 
%  a0,b0:  hyperparameter for gamma 
%  c0,d0:  hyperparameter for tau (noise precision)
%  maxit:  maximum iterations
%  tol:    tolerance for stopping the iterations
%  Outputs:
%  mu:     posterior mean for the regression coefficients
%  S:      covariance matrix for the regression coefficients
%  a,b:    parameter for the posterior of gamma
%  c,d:    parameter for the posterior of tau (noise precision)
%  g,h:    parameter for the posterior of alpha (<alpha>=g)
%  bound:  variational lower bound

%%% make sure o contains only 1 and -1
jnk=sort(unique(o));
if(all(o==0 | o==1))
    o(o==0)=-1;
end;

% Testing case: Test_Cls;

[n,p] = size(X); RXX = X'*X; % RXY = X'*y; 

if(nargin<=3)
    a0 = 10^-6*ones(p,1); b0 = 10^-6*ones(p,1); c0 = 1*10^6; d0 = 10^(6);
    maxit = 1000; tol = 0; 
end;
if(nargin==2)
    phi = 10^2; 
end;


% Initialize the parameters of the distributions.
a = a0; b = b0; gamma = ones(size(a));
c = c0; d = d0; tau = ones(size(c));
S = eye(p);  mu = zeros(p,1);

ym = X*mu;
ys = tau^(-0.5)*ones(n,1);
Ey = ym + o.*ys.*normpdf(ym./ys)./normcdf(o.*ym./ys);
Ey2 = ym.*Ey + ys.^2;

g = ones(p,1); h = ones(p,1);
 
iter = 0; change = 1; 
bound = ENet_VBlb(X,o,a0,b0,c0,d0,a,b,c,d,g,h,mu,S,ym,ys,Ey,Ey2);

while (iter<maxit) && (change>tol)
    iter = iter + 1;

    % Update the Inverse-Gaussian distribution. 
    g = sqrt(gamma./(tau*(diag(S) + mu.^2)));
    h = gamma;
    
    % Update the Normal distribution for the regression coefficient.
    S = inv(tau*RXX+tau*diag(g+phi));
    mu = S*(tau*X'*Ey);
    
    % Update the truncated Normal distribution for the latent response y.
    ym = X*mu;
    ys = tau^(-0.5)*ones(n,1);
    Ey = ym + o.*ys.*normpdf(ym./ys)./normcdf(o.*ym./ys);
    Ey2 = ym.*Ey + ys.^2;
    
    % Update the Gamma distribution for gamma.
    a = a0 + 1;
    b = b0 + 0.5*(1./g+1./h);
    gamma = a./b;
    
    % Update the Gamma distribution for the noise precision tau.
    c = c0 + (n+p)/2;
    tmp = Ey2 - 2*ym.*Ey + ym.^2; 
    d = d0 + 0.5*(sum(tmp,1)+sum(sum(S.*RXX,1),2)+(g+phi)'*((diag(S)+mu.*mu)));
    tau = c/d;
  
%     figure(999); plot(mu,'r.'); title('Regression Coefficients');
   
    bound(iter+1) = ENet_VBlb(X,o,a0,b0,c0,d0,a,b,c,d,g,h,mu,S,ym,ys,Ey,Ey2);
    change = abs((bound(iter+1) - bound(iter))/bound(iter));
    if mod(iter,10000)==0
    disp(['VB-ENet: ' num2str(iter) 'th iteration. Lower bound: ' num2str(bound(iter+1))]);
    end
end
bound = bound(2:end);
return
    
function J = ENet_VBlb(X,o,a0,b0,c0,d0,a,b,c,d,g,h,mu,S,ym,ys,Ey,Ey2)
[n,p] = size(X); 

J1 = - (n+p)/2*log(2*pi) + (n+p)/2*(psi(c)-log(d)) - c/d*(d-d0); 

J2 = sum( psi(a) - log(b) - log(2) - 0.5*(a./b).*(1./g+1./h) );

J3 = - sum( a.*log(b) - a0.*log(b0) - gammaln(a) + gammaln(a0) ...
         + (a-a0).*(psi(a)-log(b)) - a.*(1-b0./b) );

J4 =  p/2*(log(2*pi)+1) + 1/2*ENet_LogDet(S);

J5 = - ( c*log(d) - c0*log(d0) - gammaln(c) + gammaln(c0) ...
         + (c-c0)*(psi(c)-log(d)) - c*(1-d0/d) );
     
J6 = -sum(-1/2*log(2*pi)+1/2*log(h)-1/2);
     
J7 = sum( 1/2*log(2*pi*(ys).^2) + (Ey2-2*ym.*Ey+ym.^2)./(2*ys.^2) ...
          + log(normcdf(o.*ym./ys)) ) ;  
       
J = J1 + J2 + J3 + J4 + J5 + J6 + J7;
return
