# Supplementary material for: Metaprotein expression modeling for label-free quantitative proteomics
Source: BMC Bioinformatics. 2012 May 4;13:74. doi: 10.1186/1471-2105-13-74 (PMC3436780; doi:10.1186/1471-2105-13-74)
Supplement: Additional file 5 — Shotgun proteomics data and Matlab code for analysis. Raw expression levels from the various shotgun proteomics experiments and Matlab code for performing the analysis described in this paper. [file 1471-2105-13-74-S5.zip › codeA/utilities/ENet_LogDet.m]

function detS = ENet_LogDet(S)
[L,U] = lu(S);
detS = real(sum(log(diag(U))));
return
