# Supplementary material for: Metaprotein expression modeling for label-free quantitative proteomics
Source: BMC Bioinformatics. 2012 May 4;13:74. doi: 10.1186/1471-2105-13-74 (PMC3436780; doi:10.1186/1471-2105-13-74)
Supplement: Additional file 5 — Shotgun proteomics data and Matlab code for analysis. Raw expression levels from the various shotgun proteomics experiments and Matlab code for performing the analysis described in this paper. [file 1471-2105-13-74-S5.zip › codeA/utilities/exp_colormap.m]

function C=exp_colormap(colors, N)
% a simple function that returns a colormap, C, for visualizing gene
% expression.  C is just a N x 3 matrix [R G B] describing the range of color values.
%
% example usage:
%    C = exp_colormap('blue-yellow',64);
%    colormap(C);
% 
% called without any arguments, it returns a [3 x 64] green-red colormap.
%
% options for 'colors' are:
%
%  'blue-yellow'
%  'green-red'
%  'yellow'
%
% 'N' represents the number of degrees of color to use.  the default is 64.
%
% generally speaking, the two-colored maps are appropriate for visualizing
% expression data which is normalized to a reference condition, e.g. to show
% whether expression is lower (blue or green) or higher (yellow or red) than
% the reference.
%
% the single-color yellow map ('yellow') is appropriate for displaying
% levels of gene expression which are not compared (necessarily) to a single
% reference, and this is similar to the colormap used in the D-chip
% expression analysis software.
% 

% the colormaps returned range monotonically.
%  
  
if 1 ~= exist('colors') 
  colors = 'green-red';
end

if 1 ~= exist('N') 
  N = 64;
end

X = [0.5: -1/(N-1):-0.5];
X = abs(X).*2;

switch colors
case {'green-red'}
  G = [X(:, 1:N/2) zeros(1,N/2)];
  R = [zeros(1, N/2) X(:,(N/2 + 1):N)];
  B = zeros(1,N);

case {'blue-yellow'} 
  R = [zeros(1,N/2) X(:,(N/2 + 1):N)];
  B = [X(:,1:N/2) zeros(1,N/2)];
  G = [zeros(1,N/2) X(:,(N/2 + 1):N)];

case {'yellow'} 
  X = [0:1/(N - 1):1];
  R = X;
  B = zeros(1,N);
  G = X;

otherwise
 error([colors ' is not a known option for coloring']);
end

C = [R' G' B'];
