# Supplementary material for: Metaprotein expression modeling for label-free quantitative proteomics
Source: BMC Bioinformatics. 2012 May 4;13:74. doi: 10.1186/1471-2105-13-74 (PMC3436780; doi:10.1186/1471-2105-13-74)
Supplement: Additional file 5 — Shotgun proteomics data and Matlab code for analysis. Raw expression levels from the various shotgun proteomics experiments and Matlab code for performing the analysis described in this paper. [file 1471-2105-13-74-S5.zip › codeA/utilities/initPrms.m]

function [priors prms] = initPrms(dat, nf, ept)
%UNTITLED Summary of this function goes here
%   Detailed explanation goes here

xWt=5;
nmWt=2000;

if(nargin<2)
    nf=1;
end;

if(nargin<3)
    ept=0;
end;

cn=find(strcmp(dat.annoHead,'Primary Protein Name'));

if(ept>0)
    kp=find(strcmp(dat.anno(:,cn),'-'));
    if(length(kp)>2500)
        kp=randsample(kp,2500);
    end;
    S=corr(dat.xpr(kp,:)');
    idx=affProp(S,-2);
    dat.anno(kp,cn)=cellstr(num2str(idx));
end;
if(ept<0)
    priors.noiseFactor=1;
    dat.anno(strcmp(dat.anno(:,cn),'-'),cn)=cellstr('  noise');
else
    priors.noiseFactor=0;
end;

ptn=sort(dat.anno(:,cn));
% ptn=dat.anno(:,cn);
[uPtn b c]=unique(ptn(~strcmp(ptn,'-')));
cnt=b-[0; b(1:(end-1))];

%%% initialize the chain
[p n]=size(dat.xpr);
uPtn(cnt<=1)=[];
cnt(cnt<=1)=[];
k=length(uPtn);
pP=zeros(p,k)+.01;
res.uPtn=uPtn;
res.cnt=cnt;

%%% factor init.
[a b c]=svd(standardize(dat.xpr,2),0);
cr=corr(dat.xpr',c(:,1:min(size(c,2),10)));
% nf=max(find(sum(abs(cr)>.6)>.1*p));
pcc=.3;
% nf=max(find(sum(abs(cr)>pcc)>.25*p));

cr=cr(:,1:nf);
f=(sqrt(n)*c(:,1:nf)./repmat(sum(c(:,1:nf).^2,1),n,1))';
z=dat.xpr;
delta=1*(abs(cr)>pcc);
%%% variable selection on errors
pPF=repmat(sum(delta)/p,p,1);
% %%% Gaussian on errors
% pPF=repmat(1,p,1);

mu=mean(dat.xpr,2);
for(i=1:p)
    coef=regress(dat.xpr(i,:)',[ones(n,1) f']);
    mu(i)=coef(1);
    if(nf>0)
        delta(i,:)=delta(i,:).*coef(2:end)';
    end;
    z(i,:)=z(i,:)-delta(i,:)*f;
end;
% f=zeros(nf,n);

mem=zeros(p,1);
lambda=zeros(length(uPtn),n);
beta=std(z-repmat(mu,1,n),[],2);
% phi=1./var(dat.xpr,[],2);
phi=ones(p,1);
pVMean=100;
pMMean=8;
%%% standard deviation around .3 -> precision around 11
%%% alpha, beta > 0 to push precision away from 0.
pPhiA=.001;
pPhiB=.001;
memProb=zeros(size(pP));
dpAlpha=.01;

for(i=1:length(uPtn))
    kp=strcmp(dat.anno(:,cn),uPtn(i));
    pP(kp,i)=nmWt;
end;
for(i=1:p)
    if(length(find(strcmp(dat.anno(i,cn),uPtn)))>0)
        mem(i)=find(strcmp(dat.anno(i,cn),uPtn));
    end;
end;
for(i=1:size(lambda,1))
    [a b c]=svd(standardize(z(mem==i,:),2));
    lambda(i,:)=sqrt(n)*c(:,1)/sum(c(:,1).^2);
end;
if(ept==-1)
    lambda(1,:)=1;
end;

baseGrp=zeros(p,1);
for(i=1:length(uPtn))
    baseGrp(strcmp(ptn,uPtn(i)))=i;
end;
prms.xWt=xWt;
prms.uPtn=uPtn;
prms.baseGrp=baseGrp;
prms.lambda=lambda;
prms.beta=beta;
prms.phi=phi;
prms.memProb=memProb;
prms.mu=mu;
prms.delta=delta;
prms.f=f;
prms.mem=mem;
priors.pP=pP;
prms.pPF=pPF;
priors.pPhiA=pPhiA;
priors.pPhiB=pPhiB;
priors.dpAlpha=dpAlpha;
priors.pVMean=pVMean;
priors.pMMean=pMMean;

end
