# Supplementary material for: Metaprotein expression modeling for label-free quantitative proteomics
Source: BMC Bioinformatics. 2012 May 4;13:74. doi: 10.1186/1471-2105-13-74 (PMC3436780; doi:10.1186/1471-2105-13-74)
Supplement: Additional file 5 — Shotgun proteomics data and Matlab code for analysis. Raw expression levels from the various shotgun proteomics experiments and Matlab code for performing the analysis described in this paper. [file 1471-2105-13-74-S5.zip › codeA/utilities/linecount.m]

function [lc mxl] = linecount(filename)
%LINECOUNT Count the number of lines in given file
%
%          LC = LINECOUNT(FILENAME) Returns LC, the number of
%          lines in text file named FILENAME, or 0 if the file
%          does not exist or is not readable.

% Matthew Dailey 2000

mxl=0;
  fid = fopen(filename,'r');
  if fid < 0
    lc = 0;
  else
    lc = 0;
    while 1
      ln = fgetl(fid);
      if ~isstr(ln) break; end;
      if(length(ln)>mxl) mxl=length(ln); end;
      lc = lc + 1;
    end;
    fclose(fid);
  end;
