# Supplementary material for: Metaprotein expression modeling for label-free quantitative proteomics
Source: BMC Bioinformatics. 2012 May 4;13:74. doi: 10.1186/1471-2105-13-74 (PMC3436780; doi:10.1186/1471-2105-13-74)
Supplement: Additional file 5 — Shotgun proteomics data and Matlab code for analysis. Raw expression levels from the various shotgun proteomics experiments and Matlab code for performing the analysis described in this paper. [file 1471-2105-13-74-S5.zip › codeA/utilities/plotGroups2.m]

function [ ] = groupPlot2( x,g,g2,offset )
%GROUPPLOT Plots the vector x with colors determined by g and symbols
%determined by g2.  Sorts first by g, then by g2.
if(nargin<4)
    offset=.15;
end;
if(nargin<3)
    g2=ones(size(g));
end;

if(length(x)~=length(g) |length(x)~=length(g2))
    'Outcome and classifier vectors are not the same length.'
    return;
end;

if(isnumeric(g) & isnumeric(g2))
    nanlist=find(isnan(x) | isnan(g) | isnan(g2));
else
    nanlist=find(isnan(x));
end;
if(length(nanlist)>0)
    'Dropping NaN observations from plot variable.'
    x(nanlist)=[];
    g(nanlist)=[];
    g2(nanlist)=[];
end;

%%% convert grouping variables to numeric
[a b c]=unique(g);
numG=1:length(a);
numG=numG(c)';

if(nargin>2)
    [g2l jk d]=unique(g2);
    if(length(g2l)==1)
        ng2=ones(length(g2),1);
    else
        ng2=1:length(g2l);
        ng2=ng2(d)';
    end;
else
    ng2=ones(size(numG));
end;

[jnk ord]=sortrows([numG ng2]);
x=x(ord);
ng2=ng2(ord);
numG=numG(ord);
g=g(ord);
g2=g2(ord);
[a b c]=unique(g);

if(length(unique(g))<=7)
    col=exp_colormap();
    col='brkgmcy';
    col=col';
else
    col=colormap();
    col=col(1:floor(size(col,1)/length(a)):size(col,1),:);
    cs=zeros(1,size(col,1));
    cs(mod(1:length(cs),2)==1)=floor(length(cs)/2);
    col=col(cs+floor(1:.5:(size(col,1)/2+.5)),:);
end;
tpe='o^xd+<*>s.hvo^xhvd+<*>s.o^xhvd+<*>s.o^xhvd+<*>s.o^xhvd+<*>s.o^xhvd+<*>s.o^xhvd+<*>s.o^xhvd+<*>s.o^xhvd+<*>s.o^xhvd+<*>s.o^xhvd+<*>s.o^xhvd+<*>s.';
lgd=[];

ylim([-max(x)*.05+1.05*min(x) max(x)*1.05-.05*min(x)]);
hold on;
cnt=0;
xnlbl=-1;
xsublbl=[];
for(i=unique(numG)')
    for(j=unique(ng2)')
        pt=find(numG==i & ng2==j);
        if(length(pt)>0)
            plot(cnt+normrnd(0,.05,length(pt),1),x(pt),tpe(j),'color','k','markersize',8,'linewidth',2);
            xsublbl=[xsublbl; j];
            cnt=cnt+1;
        end;
    end;
    if(i<max(numG))
        plot([cnt-.5 cnt-.5],ylim(),':k');
    end;
    xnlbl=[xnlbl; cnt-1];
end;
hold off;
xlim([-.5 cnt-.5]);
xnlbl=mean([xnlbl(2:end) xnlbl(1:(end-1))],2)+.5;

if(nargin>2)
    if(isnumeric(g2l))
        set(gca,'fontsize',16,'XTick',0:(cnt-1),'XTickLabel',num2str(g2l(xsublbl)),'linewidth',2,'box','on');
    else
        set(gca,'fontsize',16,'XTick',0:(cnt-1),'XTickLabel',char(g2l(xsublbl)),'linewidth',2,'box','on');
    end;
    if(isnumeric(a))
        xlbl=num2str(a);
    %     set(gca,'fontsize',16,'XTick',xnlbl,'XTickLabel',num2str(a),'linewidth',2,'box','on');
    else
        xlbl=char(a);
    %     set(gca,'fontsize',16,'XTick',xnlbl,'XTickLabel',char(a),'linewidth',2,'box','on');
    end;
    for(i=1:length(xnlbl))
        text(xnlbl(i),-max(x)*offset+(1+offset)*min(x),xlbl(i,:),'fontsize',16);
    end;
else
    if(isnumeric(a))
        set(gca,'fontsize',16,'XTick',xnlbl,'XTickLabel',num2str(a),'linewidth',2,'box','on');
    else
        set(gca,'fontsize',16,'XTick',xnlbl,'XTickLabel',char(a),'linewidth',2,'box','on');
    end;
end;
