# Supplementary material for: Metaprotein expression modeling for label-free quantitative proteomics
Source: BMC Bioinformatics. 2012 May 4;13:74. doi: 10.1186/1471-2105-13-74 (PMC3436780; doi:10.1186/1471-2105-13-74)
Supplement: Additional file 5 — Shotgun proteomics data and Matlab code for analysis. Raw expression levels from the various shotgun proteomics experiments and Matlab code for performing the analysis described in this paper. [file 1471-2105-13-74-S5.zip › codeA/utilities/processProteomics.m]

function [ dat ] = processProteomics( dat, filter, imputeNaN, identifyNaN )

if(nargin<2)
    filter=0;
end;
if(nargin<3)
    imputeNaN=1;
end;
if(nargin<4)
    identifyNaN=1;
    
end;

%PROCESSPROTEOMICS Summary of this function goes here
%   Detailed explanation goes here
if(identifyNaN)
    dat.xpr(dat.xpr<100)=NaN;
else
    dat.xpr(dat.xpr<=0)=min(dat.xpr(dat.xpr>0))/10;
end;
dat.xpr=log(dat.xpr);

drp=find(sum(isnan(dat.xpr),2)>=size(dat.xpr,2)/2);
dat.xpr(drp,:)=[];
dat.pids(drp)=[];
if(isfield(dat,'anno'))
    dat.anno(drp,:)=[];
end;

kp=find(sum(isnan(dat.xpr),2)==0);
dat.xpr=dat.xpr-repmat(mean(dat.xpr(kp,:)),size(dat.xpr,1),1);

%%% clear outliers
if(identifyNaN)
    [p n]=size(dat.xpr);
    for(count=1:2)
        cdt=standardize(dat.xpr,2);
        out=zeros(p,n);
        for(i=1:p)
            out(i,:)=1*(abs(cdt(i,:))>3);
        end;
        cdt(out==1)=NaN;
        dat.xpr(out==1)=NaN;
    end;
end;

%%%%%%%%%%%% filter out low intensity, unidentified peaks
if(filter)
    mn=nanmedian(dat.xpr,2);
    kp=find(strcmp(dat.anno(:,strcmp(dat.annoHead,'Modified Peptide Sequence')),'-')~=1 | mn>0);
    dat.pids=dat.pids(kp);
    dat.xpr=dat.xpr(kp,:);
    dat.anno=dat.anno(kp,:);
end;

%%% set missing data to row mean
if(imputeNaN)
    for(i=1:size(dat.xpr,1))
        dat.xpr(i,isnan(dat.xpr(i,:)))=nanmean(dat.xpr(i,:));
    end;
end;

end
