# Supplementary material for: Metaprotein expression modeling for label-free quantitative proteomics
Source: BMC Bioinformatics. 2012 May 4;13:74. doi: 10.1186/1471-2105-13-74 (PMC3436780; doi:10.1186/1471-2105-13-74)
Supplement: Additional file 5 — Shotgun proteomics data and Matlab code for analysis. Raw expression levels from the various shotgun proteomics experiments and Matlab code for performing the analysis described in this paper. [file 1471-2105-13-74-S5.zip › codeA/utilities/rocSS.m]

function [tp, fp, A, thresh, sn, sp, ppv, npv] = rocSS(t, y)
%
% ROC - generate a receiver operating characteristic curve
%
%    [TP,FP] = ROC(T,Y) gives the true-positive rate (TP) and false positive
%    rate (FP), where Y is a column vector giving the score assigned to each
%    pattern and T indicates the true class (a value above zero represents
%    the positive class and anything else represents the negative class).  To
%    plot the ROC curve,
%
%       PLOT(FP,TP);
%       XLABEL('FALSE POSITIVE RATE');
%       YLABEL('TRUE POSITIVE RATE');
%       TITLE('RECEIVER OPERATING CHARACTERISTIC (ROC)');
%
%    See [1] for further information.
%
%    [1] Fawcett, T., "ROC graphs : Notes and practical
%        considerations for researchers", Technical report, HP
%        Laboratories, MS 1143, 1501 Page Mill Road, Palo Alto
%        CA 94304, USA, April 2004.
%
%    See also : ROCCH, AUROC

%
% File        : roc.m
%
% Date        : Friday 9th June 2005
%
% Author      : Dr Gavin C. Cawley
%
% Description : Generate an ROC curve for a two-class classifier.
%
% References  : [1] Fawcett, T., "ROC graphs : Notes and practical
%                   considerations for researchers", Technical report, HP
%                   Laboratories, MS 1143, 1501 Page Mill Road, Palo Alto
%                   CA 94304, USA, April 2004.
%
% History     : 10/11/2004 - v1.00
%               09/06/2005 - v1.10 - minor recoding
%
% Copyright   : (c) G. C. Cawley, June 2005.
%
%    This program is free software; you can redistribute it and/or modify
%    it under the terms of the GNU General Public License as published by
%    the Free Software Foundation; either version 2 of the License, or
%    (at your option) any later version.
%
%    This program is distributed in the hope that it will be useful,
%    but WITHOUT ANY WARRANTY; without even the implied warranty of
%    MERCHANTABILITY or FITNESS FOR A PARTICULAR PURPOSE.  See the
%    GNU General Public License for more details.
%
%    You should have received a copy of the GNU General Public License
%    along with this program; if not, write to the Free Software
%    Foundation, Inc., 59 Temple Place, Suite 330, Boston, MA 02111-1307 USA
%

drp=unique([find(isnan(t)); find(isnan(y))]);
t(drp)=[];
y(drp)=[];

% process targets

t = t > 0;

% sort by classifier output

[thresh,idx] = sort(y,'descend');
t       = t(idx);
y=y(idx);

% compute true positive and false positive rates

tp = cumsum(t)/sum(t);
fp = cumsum(~t)/sum(~t);

% add trivial end-points
tp = [0 ; tp];
fp = [0 ; fp];

flipT=t(end:-1:1); 
sp=[1; (sum(~t)-cumsum(~t))/sum(~t)];
sn=tp;
npv=cumsum(1-t(length(t):-1:1))./(1:length(t))'; npv=npv(length(npv):-1:1);
ppv=cumsum(t)./(1:length(t))';
mn=min(thresh); mx=max(thresh); thresh=[-.05*mn+1.05*mx; thresh; 1.05*mn-.05*mx];
thresh=(thresh(1:(end-1))+thresh(2:end))/2;

% bye bye...
n = size(tp, 1);
A = sum((fp(2:n) - fp(1:n-1)).*(tp(2:n)+tp(1:n-1)))/2;
