# Supplementary material for: Metaprotein expression modeling for label-free quantitative proteomics
Source: BMC Bioinformatics. 2012 May 4;13:74. doi: 10.1186/1471-2105-13-74 (PMC3436780; doi:10.1186/1471-2105-13-74)
Supplement: Additional file 5 — Shotgun proteomics data and Matlab code for analysis. Raw expression levels from the various shotgun proteomics experiments and Matlab code for performing the analysis described in this paper. [file 1471-2105-13-74-S5.zip › codeA/utilities/scanfile.m]

function [ out ] = scanfile( fPath, delim, buffer, comment )
%SCANFILE Summary of this function goes here
%   Detailed explanation goes here

if(nargin<3)
    buffer=4095;
end;

if(nargin<4)
    comment='';
end;

if(nargin==1)
    delim=char(9);
end;

ids=fopen(fPath,'r');
if(ids==-1)
    ['No such file: ' fPath]
    out=-1;
    return;
end;
% c=textscan(ids,'%s','delimiter',char(10),'BufSize',buffer);
% wl=deblank(c{1});
% clear c;
wl=fscanf(ids,'%c');
fclose(ids);

if(wl(end)~=10)
    wl=[wl 10];
end;
c='!';
while(c(1)=='!')
    [c wl]=strtok(wl,10);
end;
if(wl(1)==10)
    wl=[c wl];
end;
c=sum(c==delim);
r=sum(wl==10);
out=cell(r,c+1);
edLoc=findstr(wl,10);
edLoc=[0 edLoc];
drp=0;
for(i=1:r)
    ln=wl((edLoc(i)+1):(edLoc(i+1)-1));
    if(ln(1)==comment)
        drp=drp+1;
        continue;
    end;
    if(sum(ln==delim)==c)
        loc=regexp(ln,delim);
        loc=[0 loc length(ln)+1];
        for(j=1:(c+1))
            out(i,j)=strtrim(cellstr(ln((loc(j)+1):(loc(j+1)-1))));
        end;
    else
        ['Skipping line ' num2str(i) '. It contains only ' num2str(sum(ln==delim)) ' columns, and there are ' num2str(c) ' columns in the first line.']
    end;
end;
if(drp>0)
    out((end-drp+1):end,:)=[];
end;
