# Supplementary material for: Metaprotein expression modeling for label-free quantitative proteomics
Source: BMC Bioinformatics. 2012 May 4;13:74. doi: 10.1186/1471-2105-13-74 (PMC3436780; doi:10.1186/1471-2105-13-74)
Supplement: Additional file 5 — Shotgun proteomics data and Matlab code for analysis. Raw expression levels from the various shotgun proteomics experiments and Matlab code for performing the analysis described in this paper. [file 1471-2105-13-74-S5.zip › codeA/utilities/svd0.m]

function [A,D,F]=svd0(x)
% produce the standard reduced form SVD of p-by-n matrix x
% as x=A*diag(D)*F
%   column j of A is the loadings on the j-th factor
%   row j of F is the j-th factor
%   ordered in decreasing importance as measured by elements in D
%
 [p,n]=size(x);
 [A,D,F]=svd(x,'econ');
 D=diag(D)';
 F=F';

  
