# Supplementary material for: Metaprotein expression modeling for label-free quantitative proteomics
Source: BMC Bioinformatics. 2012 May 4;13:74. doi: 10.1186/1471-2105-13-74 (PMC3436780; doi:10.1186/1471-2105-13-74)
Supplement: Additional file 5 — Shotgun proteomics data and Matlab code for analysis. Raw expression levels from the various shotgun proteomics experiments and Matlab code for performing the analysis described in this paper. [file 1471-2105-13-74-S5.zip › codeA/utilities/uMvn1.m]

function [ lambda, beta ] = uMvn1(dat,phi, beta)
%UPDATE the mean parameter of a multivariate normal distribution.
n=size(dat,2);
%%%% multinomial gibbs - no integration
sigma=1/sum(phi.*beta.^2);
mu=sum(dat.*repmat(phi,1,n).*repmat(beta,1,n),1)*sigma;
lambda=mvnrnd(mu,sigma*eye(n));
l=sqrt(sum(lambda.^2));
lambda=lambda*sqrt(n)/l;
beta=beta*l/sqrt(n);

end
