# Supplementary material for: Metaprotein expression modeling for label-free quantitative proteomics
Source: BMC Bioinformatics. 2012 May 4;13:74. doi: 10.1186/1471-2105-13-74 (PMC3436780; doi:10.1186/1471-2105-13-74)
Supplement: Additional file 5 — Shotgun proteomics data and Matlab code for analysis. Raw expression levels from the various shotgun proteomics experiments and Matlab code for performing the analysis described in this paper. [file 1471-2105-13-74-S5.zip › codeA/utilities/uMvtMem1.m]

function [ ll ] = uMvtMem1( dat, lambda, alpha, beta )
%LMVN1 Summary of this function goes here
%   Detailed explanation goes here

atWt=sum(lambda.^2,2);

if(all(lambda(1,:)==1))
    dl=dat*lambda'; 
    sz=dl<0;
    sz(:,1)=false;
    dl(sz)=0;   %%% disallow negative correlations
else
    dl=dat*lambda'; dl(dl<0)=0;   %%% disallow negative correlations
end;
muij=(dl.^2)./repmat(atWt',size(dat,1),1);
alpha=(size(dat,2)-1)/2+alpha;
gammaij=(repmat(sum(dat.^2,2),1,size(muij,2))-muij)/2+beta;
ll=-alpha*log(gammaij)-log(repmat(atWt',size(dat,1),1))/2;
ll=ll-repmat(max(ll,[],2),1,size(ll,2));
% ll=(exp(ll).*pP);
ll=exp(ll);
ll=ll./repmat(sum(ll,2),1,size(ll,2));

end
